# Supplementary material for: Vascular Proteome Responses Precede Organ Dysfunction in a Murine Model of Staphylococcus aureus Bacteremia
Source: mSystems. 2022 Aug 1;7(4):e00395-22. doi: 10.1128/msystems.00395-22 (PMC9426442; doi:10.1128/msystems.00395-22)
Supplement: DATA SET S2 [file msystems.00395-22-s0005.xlsx]

## Sheet: Plasma DDA
Accession	LFQ intensity Plasma_0h_1	LFQ intensity Plasma_0h_2	LFQ intensity Plasma_0h_3	LFQ intensity Plasma_0h_4	LFQ intensity Plasma_6h_1	LFQ intensity Plasma_6h_2	LFQ intensity Plasma_6h_3	LFQ intensity Plasma_6h_4	LFQ intensity Plasma_6h_5	LFQ intensity Plasma_12h_1	LFQ intensity Plasma_12h_2	LFQ intensity Plasma_12h_3	LFQ intensity Plasma_12h_4	LFQ intensity Plasma_12h_5	LFQ intensity Plasma_24h_1	LFQ intensity Plasma_24h_2	LFQ intensity Plasma_24h_3	LFQ intensity Plasma_24h_4	LFQ intensity Plasma_24h_5
Q8BH00	22.3811	21.2881	23.3239	23.1361	22.0902	20.7517	23.0345	22.7119	20.693	22.9078	22.6568	25.0202	24.4994	24.1562	19.9149	24.0652	24.9419	24.862	24.8137
Q8BWT1	23.3423	20.2884	22.4823	21.9468	20.7198	22.1371	20.3534	20.2898	23.3906	24.1628	20.7874	20.9486	21.526	20.9964	24.3719	25.1802	25.5115	25.4831	21.5812
P63038	20.9193	21.3111	22.7911	21.0438	21.7301	22.6338	21.0951	22.4196	22.9977	20.8142	21.8168	21.7356	21.8092	22.518	22.5723	22.8407	23.1412	23.4744	22.708
Q8CAY6	20.7178	22.5858	22.521	21.5436	22.6985	21.9206	21.0732	21.3793	22.0711	20.3427	23.1582	23.6611	23.6115	23.2353	20.8813	22.2541	23.3158	19.36	22.8792
P68134	23.1667	23.2876	21.4222	20.1039	21.1723	24.3032	20.8663	22.4261	23.212	25.7273	19.9736	25.5943	25.8841	25.6388	23.0333	19.402	24.9535	21.6736	25.6301
P60710	22.3661	24.5509	24.1223	24.5911	22.0356	24.9792	24.6239	24.2685	22.8999	26.3499	25.0286	26.9366	26.1397	26.8333	25.2969	25.2887	26.1022	25.7266	26.6897
P50247	22.252	22.0697	21.6944	22.0635	21.6265	22.3809	21.0092	21.1562	21.1382	20.2453	23.0699	26.3097	25.8088	25.6183	24.5559	24.5495	25.1674	24.7311	26.1677
Q60994	25.19	26.0404	24.9078	23.1242	25.2576	22.5103	25.3589	23.9465	26.0785	20.3701	24.5082	25.5411	23.6763	25.6026	23.5339	24.5417	25.3804	22.1903	24.1073
O89020	26.4826	26.4079	25.5438	26.1446	26.6409	26.0308	26.4242	26.0067	26.0275	24.9655	25.3398	25.8231	25.676	26.1895	24.4827	25.652	25.2438	25.621	25.2914
P00329	21.0383	21.0411	22.828	21.1715	22.227	21.2826	21.8787	22.1428	23.6192	22.5919	20.6359	26.1849	25.5388	26.4691	19.4688	22.5512	23.8497	23.7668	25.7568
Q60590	27.7754	27.7896	28.8706	27.5251	27.5967	28.0833	27.9837	27.7092	28.3213	29.7014	28.7856	28.9771	29.4135	29.1344	29.4741	29.8329	30.1658	29.823	29.4552
P07361	22.9958	22.1646	21.7428	20.715	23.5384	21.9539	23.4876	22.9078	23.8797	26.8225	25.1077	25.4175	25.7559	24.4422	25.5525	26.1686	26.5849	25.9295	25.6369
P07758	31.4283	31.3384	32.3308	31.7743	31.4566	31.7595	31.6816	32.0155	31.5906	31.5756	31.7543	31.3935	31.6415	31.5716	31.3435	30.5026	30.9698	30.8348	31.8674
P22599	31.1478	30.7708	31.5421	30.8373	30.9007	30.9239	31.431	31.3309	31.2633	30.7419	31.0851	31.4971	31.0762	30.7498	30.6196	30.4058	31.0204	30.1834	31.0715
Q00896	25.2506	22.4379	29.5835	24.9754	29.0475	28.9257	26.2783	25.9965	29.6042	26.0955	28.1528	26.3732	27.2006	27.1718	28.1161	27.2464	28.6556	27.1424	27.9536
Q00897	33.0289	32.7384	33.4576	32.7405	32.7191	32.8027	32.9944	32.9296	33.0951	32.4653	32.7534	32.699	33.0248	32.9569	32.359	31.818	32.2583	31.9537	32.8911
Q00898	28.585	28.4782	31.739	31.4963	29.3317	31.589	29.0618	31.8103	29.0862	31.7359	31.7798	29.1958	31.9854	29.366	31.1133	28.7494	28.4999	28.2036	31.8139
Q19LI2	27.8001	27.2499	22.3236	23.0576	25.6817	21.4398	23.7859	21.0587	26.4996	19.4609	19.9288	25.1526	21.8324	26.7268	22.0553	25.337	26.9187	20.3745	21.01
Q61247	27.9064	27.8904	28.2032	27.8386	27.7296	27.7292	28.2489	27.8878	27.9254	27.7925	27.9046	27.936	27.7246	28.2562	27.5193	27.1511	27.4946	27.1548	28.157
P29699	30.6323	31.2519	31.7337	30.9553	30.8509	30.5103	30.2037	30.6625	30.7401	30.4435	29.7278	30.0394	30.6668	29.9549	30.3618	30.9182	29.8809	30.0574	29.6795
Q6GQT1	20.8472	25.6108	21.0419	21.2917	23.9498	23.3839	23.9942	20.2819	24.5215	20.7063	21.4372	23.7982	22.5945	23.8358	22.8857	28.4644	24.9642	25.4206	20.0297
P17182	22.7079	21.6178	21.049	22.267	22.0672	22.1479	22.689	23.2814	23.2698	20.7037	20.6835	25.6561	25.2703	25.2725	21.3039	20.6675	20.7847	19.5511	25.3694
Q9R182	24.2807	23.9909	21.9832	23.0917	21.095	21.5082	22.1713	19.8934	22.543	22.2123	20.2676	21.6463	22.8633	22.6046	21.3561	22.6638	20.6399	21.0579	21.558
P11859	24.9255	24.6567	24.6938	24.6154	24.6537	24.1343	25.5442	24.5686	25.1754	24.2533	24.6203	24.5349	20.9626	25.2012	23.1891	23.3788	23.5064	23.0074	25.3941
P32261	29.5463	29.2397	29.3534	29.1096	29.3998	29.1359	29.7137	29.156	29.361	28.9971	28.973	29.0698	28.8559	29.2013	28.7522	28.8086	28.3373	28.9226	29.3029
Q00623	35.6638	35.6767	35.7852	35.6991	35.2103	35.6539	35.5068	36.1576	35.7525	35.1506	34.9672	34.8392	34.9725	34.5009	35.0877	34.6576	35.0468	34.8246	35.1332
P09813	32.8175	33.0569	32.7196	31.7165	32.4474	32.7741	32.5483	33.0204	32.7104	30.7898	30.341	31.3492	30.672	30.76	31.5527	30.5093	30.4671	31.5011	30.1131
P06728	33.6999	33.6768	33.9772	32.9982	32.7215	32.9769	33.0057	33.2497	33.2704	32.9197	32.3443	32.9024	32.8639	32.7008	32.4811	32.9498	33.7234	33.6068	32.2041
Q8C7G5	20.8589	22.335	20.1945	22.4779	21.4644	22.6578	21.9125	24.0337	21.495	23.837	23.5011	24.2574	23.5778	24.8336	21.5308	24.5996	25.4262	25.1483	24.5399
E9Q414	22.8954	22.9588	22.7041	23.933	22.7208	21.5313	26.7813	24.7581	25.5046	28.2039	28.0922	27.8599	27.3569	28.1777	26.6607	27.2291	28.4996	25.7141	27.6577
P34928	30.1732	30.0899	30.1853	29.2122	30.0467	30.4219	29.6935	30.1829	30.0899	29.5648	29.1875	29.4448	29.8554	28.8664	29.9798	29.867	29.8443	30.2837	28.8711
Q05020	30.4688	30.9651	28.2666	27.7581	28.7921	29.2725	27.5691	28.3336	28.883	26.2523	25.5927	28.2691	29.1352	27.7288	26.0598	24.8272	26.3022	28.1668	26.3029
P33622	32.285	32.1074	32.0872	31.7874	32.0962	31.505	31.6137	32.0066	31.9757	29.9337	30.3944	30.6855	31.014	30.7961	30.8023	30.3888	30.3859	30.5968	30.1867
Q61268	21.1851	22.6323	26.4926	23.5875	21.4029	26.7987	23.4389	26.2509	26.4222	21.2508	21.1254	21.1291	22.4731	21.0221	26.8119	20.258	20.3	25.7502	25.111
P51910	23.8835	22.6592	24.5761	24.2873	23.6555	20.7003	23.4142	24.4117	23.8634	24.137	24.2282	23.7272	24.4102	23.9746	23.5407	24.421	24.6619	23.4178	24.0674
P08226	30.518	29.8489	30.7541	30.6526	30.7101	31.1163	31.6205	31.3009	30.5919	31.9375	31.1874	31.5348	30.9265	31.2352	31.3677	31.3131	31.3406	31.0615	31.4429
Q91V80	22.0547	21.1242	22.2869	20.8509	22.7824	21.5047	23.7315	23.0953	22.6922	19.7631	23.6823	19.9153	23.0633	23.4598	21.7146	23.6177	24.1278	20.783	23.9226
Q61176	22.9295	21.8565	21.3932	21.4412	21.976	21.8737	22.6999	22.52	22.4655	20.3493	19.3383	25.3901	24.4294	24.6868	20.3336	20.0087	23.5641	21.5263	24.9119
Q91YI0	23.688	21.6521	23.3605	20.7626	21.3876	21.4559	21.7948	22.4947	21.7111	25.6205	22.7761	26.7543	25.7773	25.6282	26.5863	26.7461	27.1843	27.1946	26.5092
P05201	21.1452	21.1677	22.9737	21.3334	23.4628	22.1616	20.4022	21.9078	20.1171	19.4573	20.5758	24.6877	20.8112	23.7689	20.7655	20.8964	23.8393	23.0252	22.9049
Q01339	26.2451	26.158	26.5114	26.1424	26.1126	26.5632	25.1478	25.7831	25.4003	25.5114	24.8321	25.174	24.6466	24.2598	26.194	25.7757	24.3562	26.1934	24.9856
O35490	21.6483	22.7695	21.9888	22.3592	21.17	21.7162	19.3976	20.7122	22.0314	23.4345	21.7096	26.3808	26.06	25.0535	25.9109	20.1205	24.2689	20.7575	26.6096
P34914	22.1235	23.7914	21.6062	21.9164	22.3139	21.3382	23.4511	21.8739	20.6313	21.6483	21.5774	23.3825	24.669	22.8055	21.0698	20.6241	19.4263	22.3752	24.8142
Q8CIF4	21.7194	21.8389	21.2647	23.7167	22.3214	23.6201	21.9454	22.4185	23.0575	22.9567	19.9538	22.6136	22.7738	23.8421	20.2198	19.9488	23.1211	20.7018	22.6348
P07743	22.4095	22.1356	22.5795	21.5178	21.111	24.0343	21.1247	21.1525	23.261	20.1142	21.3219	23.549	20.9293	20.9303	28.859	27.3717	27.4886	27.0791	24.9367
P08607	20.8437	21.5107	22.8301	22.2164	20.9226	20.4068	22.05	22.112	22.5981	22.9756	22.4518	21.9043	22.2564	22.5511	22.4797	21.0612	21.9749	21.4309	23.206
P00920	23.7714	21.2513	21.3096	20.4272	23.4443	19.5727	25.2792	23.6674	24.8073	26.4287	24.3013	24.746	21.9317	25.7743	23.0424	23.6181	25.1757	20.9572	24.0343
P23953	30.944	30.7486	30.632	29.6927	30.4393	29.6723	31.6076	30.0428	31.296	29.8739	30.2238	31.3596	30.0827	31.7419	28.5292	29.5287	30.7039	29.158	30.5704
Q9JHH6	21.949	22.0678	21.7654	22.2903	21.4003	23.0327	21.1407	21.5211	21.0899	23.1912	23.297	22.6269	23.3145	23.1276	21.1356	23.3331	23.1382	20.7588	23.641
Q9JJN5	23.7655	23.9746	23.774	23.7414	23.6094	23.4631	24.0824	23.8722	23.9932	23.3204	23.9342	23.9025	24.4148	24.3306	23.1988	23.194	23.7787	23.2121	24.4341
Q9DBB9	24.4856	24.7719	24.1079	24.2778	24.2096	23.1004	24.663	24.3047	24.5496	23.8334	24.8306	24.9636	23.885	25.2027	23.6102	23.3915	24.3539	23.435	24.792
Q9WVJ3	24.0471	20.9048	23.4485	22.1361	21.9885	22.8538	23.4002	21.4734	20.4819	21.561	23.1926	17.735	23.178	23.0163	21.4511	19.6898	22.1521	22.6512	22.1723
P24270	22.4739	22.7034	21.7311	23.3593	22.5982	22.7284	21.4679	22.2277	22.8362	21.1799	22.9559	19.8081	22.3235	22.6608	21.2569	22.7666	24.0889	23.9682	20.185
P51437	22.4222	21.5397	22.3468	19.9211	19.5527	21.432	24.6512	24.046	24.5955	24.4319	19.1073	23.8754	25.3821	19.8824	24.0807	19.8165	23.5109	21.4039	23.9766
Q61147	28.726	28.8724	28.2558	28.4455	28.9946	28.661	29.2261	28.7591	29.0699	30.0304	29.5341	29.6527	29.4292	29.8764	29.5978	29.8807	30.1086	29.9323	29.736
Q06890	27.8391	27.895	28.5537	28.3464	27.966	28.7509	28.0323	28.6632	27.6873	28.1931	28.0392	27.5156	28.2087	27.5723	28.5995	27.1068	27.3063	27.3534	28.434
O88947	23.2433	23.4178	21.8714	23.0243	23.1221	23.3554	22.4017	21.9435	22.067	21.812	21.0641	20.8261	20.4101	22.9182	20.1454	20.8434	23.0069	21.0514	23.0948
Q80YC5	24.4399	24.5494	23.4598	24.2189	24.3268	24.5815	24.9094	24.3353	24.5641	24.2505	24.5475	24.4716	24.6036	24.9181	24.1528	23.8399	24.3933	24.2742	24.6569
Q8BH61	23.5524	24.2037	23.6626	23.2551	23.6599	23.4317	24.2125	23.1423	23.4129	23.0621	23.8268	23.5658	23.5573	24.1339	22.1903	22.7082	22.0787	22.3274	23.8829
Q01149	23.0325	22.6056	22.307	22.159	22.5594	21.5039	22.4021	22.881	21.7699	19.8726	21.1593	20.8349	21.736	21.6314	20.111	21.2439	21.5812	21.7114	20.5723
Q8CG16	22.4121	22.0316	20.7575	23.2873	21.9318	21.4252	22.4155	22.046	21.5947	22.7583	22.3961	22.0869	20.5914	22.5261	21.6082	22.1065	20.4217	22.2654	22.8709
Q8CG14	21.9633	22.7616	21.6988	22.5158	22.6478	21.9306	23.2064	22.5917	22.0238	22.5952	22.542	22.5131	22.5792	23.155	22.0327	22.8174	22.6273	21.2121	23.045
P01027	31.3953	31.4697	30.6604	30.7151	31.1579	30.6993	32.0287	30.8348	31.5193	31.9342	31.8499	31.8485	31.2447	32.3309	31.1344	31.4097	31.7807	31.183	31.6722
P01029	27.8655	27.8461	27.9326	27.8662	27.4584	27.497	28.4375	27.9207	28.0114	28.8257	28.7717	28.2956	28.1315	29.1188	28.0335	27.8673	28.4205	27.4553	28.7012
P06684	23.4443	24.1928	24.7482	24.8707	22.6566	24.3685	24.7604	25.1937	24.1253	24.9139	25.8037	24.5419	24.4896	24.8678	23.7175	22.224	24.0404	19.498	26.2804
Q8K182	23.8759	23.9476	24.9177	25.7202	24.6246	25.8477	24.7837	25.7661	24.2201	25.1568	25.6504	23.9165	25.218	24.3104	25.3468	23.7583	23.3695	24.0249	25.6026
Q8BH35	20.5387	22.3178	23.8518	25.0636	23.2597	24.2455	24.3295	25.1661	22.989	24.4807	25.4741	24.1217	24.6078	24.1083	24.1785	20.3451	23.7674	20.3413	25.5426
Q8VCG4	21.0312	23.1692	24.5268	24.1648	22.0463	23.6682	20.0204	24.5252	22.8789	24.3496	24.8229	23.6819	24.0291	23.8148	23.5711	22.4334	22.8642	21.1395	25.0333
P06683	24.7893	24.4799	26.0057	26.36	24.9083	26.5239	24.6677	26.5935	24.7965	25.5775	26.2325	24.2881	26.0704	24.477	26.0232	23.3927	21.5031	23.8767	26.3548
P04186	27.0456	27.4038	27.077	27.3849	27.6632	27.7121	27.8036	27.6589	27.6769	28.1042	27.9622	27.9916	28.1431	28.3873	28.052	27.9131	27.8953	28.1866	28.3394
P03953	28.841	28.8266	29.1088	27.8263	28.8885	28.5719	27.7801	27.5404	28.1985	27.2183	26.9241	28.2088	27.1802	27.3469	27.5886	28.0882	27.6773	28.2265	27.4861
P06909	25.0564	25.6204	24.9603	25.618	24.9428	25.5484	25.304	25.4355	25.1133	25.8171	25.2969	25.0435	25.3507	25.2621	26.1123	26.0041	25.6271	25.9898	25.4361
Q61129	24.932	25.2786	25.7625	25.0377	24.9471	25.3915	24.5347	24.8461	25.0014	24.5014	24.5587	24.663	24.7905	24.5083	24.5378	24.6606	24.373	25.085	24.951
Q06770	27.8543	27.2782	27.2633	26.2537	26.5211	26.034	27.9329	26.1606	27.6883	25.2827	26.668	27.5473	26.7004	27.9164	25.0568	26.6134	27.2837	25.9157	27.1308
P14847	21.7564	21.9394	22.2775	22.3119	25.4771	25.2415	26.9514	25.6845	25.9729	27.6527	27.0798	27.0646	26.1325	27.5446	25.6718	25.7284	26.2707	25.6902	27.5326
P07310	21.5065	22.4138	19.8386	21.6853	21.6374	22.4623	21.1182	21.2102	22.927	19.7593	20.9233	21.6273	21.5364	21.8238	21.8122	25.9766	23.9879	24.1542	20.8977
Q8VCN5	21.7331	23.187	23.7369	20.7952	19.5082	23.0471	20.4989	22.476	22.2986	21.9889	23.3998	25.9137	23.6765	24.819	20.7951	20.5227	24.5717	19.4505	24.7225
P56395	22.254	21.9839	20.0444	21.7693	21.8038	23.3659	22.3	22.3947	21.4603	24.2612	22.4959	23.3112	21.8419	22.0229	23.1037	23.4462	24.699	23.6698	22.4511
P62897	21.1933	22.0255	22.0116	21.9287	21.0794	21.9985	22.711	21.0899	21.83	25.1538	21.0027	19.8307	20.3239	22.8569	26.1365	25.7233	25.0731	25.6665	21.2732
Q9CPY7	23.46	22.0593	22.6296	23.1264	20.4046	22.581	20.2512	21.4284	21.8423	25.8957	21.7821	25.9192	25.2466	24.3848	27.0099	25.959	26.5797	26.5663	25.5343
Q8R0Y6	22.3432	20.8804	22.2082	21.3051	23.3142	21.4062	23.547	21.9906	20.3498	19.4092	21.8226	25.5533	25.9463	25.681	22.9028	22.0928	20.0061	21.0299	26.1539
Q9EQF5	21.3139	21.2352	22.1317	22.358	22.6739	22.2602	20.4692	23.9325	22.0229	22.3027	20.5752	23.8032	21.7187	23.1992	22.5242	23.3894	24.1217	24.1768	22.5919
P58252	23.1394	24.066	23.4368	21.3213	22.7579	20.9664	22.2002	21.5074	22.5581	20.3588	20.1635	23.9146	23.3191	23.5366	19.2355	21.408	21.3692	22.6181	23.6272
P20029	22.7654	22.8745	21.3125	20.7407	22.2394	21.3425	21.7444	20.233	22.7572	26.1397	21.2262	23.4909	22.2931	23.303	26.1376	26.5226	26.2458	26.0237	22.4303
Q01279	23.8387	23.789	25.0335	24.7682	24.1809	24.3664	24.4774	24.9715	23.9805	25.1613	25.3021	24.7058	25.3025	25.1052	24.6984	23.6251	24.5584	23.3656	25.6841
Q61508	24.66	24.7734	25.1553	24.1256	22.2153	23.4036	22.7777	21.4023	20.7215	23.6109	23.5103	23.6206	22.3206	23.3572	21.5758	20.3638	23.7446	24.4751	23.923
O09164	22.9479	23.9065	23.0838	22.805	23.2095	22.5946	23.3539	22.739	23.7437	20.3391	21.2026	22.7873	22.5951	18.9286	20.5155	20.7386	22.4401	20.7007	20.1542
P19096	22.3412	22.9981	21.6475	22.0546	21.5358	21.2087	20.61	21.5179	22.0257	19.827	20.204	25.4149	24.7005	25.206	21.9127	21.7051	21.6866	21.373	24.172
P12710	21.3509	21.4222	22.2447	22.0657	21.9393	23.4258	21.0716	21.0781	21.111	21.1575	20.8998	23.3366	24.6029	24.8572	21.6478	20.9606	21.1405	19.5058	24.9541
Q9QXC1	28.1572	28.3765	28.9123	27.8736	28.1272	28.6023	28.0944	27.7413	27.9223	28.0792	27.4289	27.5057	27.9833	27.3766	27.8856	27.684	27.0344	27.8258	27.8112
E9PV24	31.043	31.3925	31.3971	31.1502	31.149	31.7752	31.1571	31.4874	31.4004	32.1933	32.0072	31.6562	31.9359	31.5193	32.6715	32.8411	32.2544	32.9164	31.9078
Q8K0E8	29.0321	29.2945	29.1142	29.2367	29.6234	29.7859	30.4176	29.9728	29.8187	30.9565	31.4847	30.8731	30.6051	31.4301	30.903	31.2661	31.4955	30.7626	31.5612
Q8VCM7	28.7796	29.0796	28.5827	28.7857	29.3316	29.3113	30.1606	29.6018	29.5561	30.5796	31.1981	30.6206	30.2762	30.7634	30.3418	30.7902	31.1983	30.1303	31.1832
P11276	30.8202	30.6851	30.8725	30.2886	30.4661	30.5751	31.0788	30.6655	31.0971	31.4742	31.1649	31.12	31.32	31.637	31.7244	32.171	31.7244	31.5879	31.3678
Q9QXD6	20.9863	22.0121	21.6645	22.9142	20.5883	21.8081	23.2661	20.5154	23.403	20.9017	19.7156	27.3394	26.2136	26.9238	21.3551	21.6381	24.829	21.8247	26.8804
P05064	21.9497	21.9274	20.6478	20.9702	22.1273	23.1839	21.3343	21.7004	21.9256	22.7436	20.6347	22.8926	20.8263	22.2728	20.2057	26.4583	24.1396	25.1596	22.775
Q91Y97	23.6114	21.8963	20.9659	21.4763	21.3117	22.5538	23.0976	20.3795	21.8765	26.8781	23.4873	28.7322	27.3719	27.2595	27.8299	27.1768	28.2559	27.4651	27.6699
P97807	21.9609	21.4441	21.7475	22.1424	22.6246	24.1066	22.2524	22.4681	21.7845	23.6574	20.6084	23.6239	22.467	20.3049	24.4266	23.5589	24.2013	24.5531	23.7028
P35505	22.4981	22.8986	23.2285	20.9569	21.8647	23.301	21.6852	23.0847	21.9626	27.1721	23.0941	29.173	28.8975	28.4558	28.5511	28.1571	29.1014	28.5991	28.4357
P13020	30.2826	29.6479	30.5756	29.6383	29.7835	29.5872	30.1046	29.5335	30.1977	28.9175	29.5347	29.6236	29.4034	29.9376	28.9735	29.2543	28.8578	28.9699	29.5228
P46412	24.7211	24.7609	25.3353	24.3582	21.5927	24.6877	25.4797	24.8016	25.1633	25.7012	25.2018	25.8135	25.3029	26.0155	25.691	25.554	25.7495	25.7748	25.6474
P10649	21.7212	21.9982	21.2778	21.9409	21.9481	22.6139	20.8725	20.3829	21.6923	21.7398	22.9772	23.2915	24.0491	24.6584	21.7021	22.6828	20.1719	22.2051	25.5777
Q9QXF8	22.459	21.419	21.3473	23.7018	22.1286	22.4993	22.3505	22.754	20.9629	22.9293	22.3501	25.0792	24.2962	24.7808	20.2916	22.6013	23.6871	21.2058	24.7265
Q9ET01	22.0014	21.6025	20.9854	22.6209	22.3524	22.0359	22.0898	21.1704	21.7547	22.1133	21.1548	24.949	22.0642	24.3707	21.382	21.9383	24.7891	21.0595	24.3268
Q02596	25.9432	25.4972	21.7025	21.4658	25.343	21.6639	25.7128	20.4062	25.5294	20.5143	20.1806	24.6425	22.3979	25.1553	22.5775	23.439	24.1537	24.1472	20.8395
P01898	26.7538	26.4743	27.0584	26.6256	26.514	26.3572	27.4647	26.9352	27.0735	27.6422	27.4041	27.3755	26.5181	27.6369	26.2106	25.7207	26.9217	25.6008	27.7849
Q61646	20.6277	21.699	29.0848	29.9413	29.4721	30.2134	29.4561	29.7976	29.6126	31.3534	30.3515	30.7078	30.3251	30.1258	32.1513	31.6261	31.4917	31.8228	30.837
P63017	22.546	23.4085	22.0751	21.7118	23.2314	21.7229	22.5236	21.7583	22.1196	23.3069	21.8377	26.014	25.5522	25.5605	24.3331	24.1753	24.732	23.7992	25.5701
P07901	23.4663	22.5009	22.1248	22.5996	20.0013	22.357	23.1712	19.2973	21.5905	23.4941	21.4036	24.4243	21.2141	23.6247	23.2567	19.6081	23.1712	19.6545	24.4954
P01942	32.4	31.4216	31.2781	32.0004	32.1602	31.5733	31.8554	31.8962	31.748	31.1347	30.1842	31.3264	30.9789	29.6815	31.3449	31.2884	31.0634	31.4095	29.9525
P02088	30.7257	29.8365	30.2679	30.6803	30.5999	29.7197	31.2799	30.7863	30.788	31.0173	29.7982	30.4366	30.7209	30.2283	30.0132	30.0659	30.4372	29.7211	30.1593
Q91X72	29.5819	29.792	29.8992	30.3698	30.1739	30.2094	30.5287	30.3646	30.0562	32.2189	31.3492	31.2079	30.8321	31.6913	31.8476	32.1807	31.993	31.9345	31.3707
P49182	25.3755	24.7326	25.8849	24.937	25.0502	24.5078	25.6389	24.9072	25.7614	24.8866	25.331	25.1865	24.7385	25.6797	23.3498	22.9914	24.4186	23.0213	25.8282
Q9ESB3	27.8341	27.584	27.8416	26.8772	27.9489	28.0686	27.6828	27.2686	27.6121	27.0518	27.2269	27.3074	27.1416	26.6536	27.3698	26.93	26.6092	27.4826	27.2737
P01878	25.2801	26.0272	26.1731	25.6667	25.1655	25.0976	25.7141	25.8484	25.7351	25.2345	26.1486	27.4142	27.1887	26.6756	26.623	25.3917	26.1716	25.759	26.5623
P01868	27.2687	27.0134	26.856	25.1628	25.6814	27.0688	26.442	26.2381	26.5123	25.6278	26.396	26.5468	26.4518	27.086	25.3243	26.6223	26.2258	25.7399	25.6335
P01864	25.5808	25.2998	24.9128	20.3478	24.4098	26.3376	25.137	24.2823	25.9924	23.1941	25.0034	25.1067	20.6769	26.4918	23.774	24.5243	24.5541	24.1661	25.4339
P01867	26.7041	26.7432	25.1366	24.6834	26.3922	25.4636	26.7292	25.2097	26.7212	24.4007	24.9385	26.9208	21.3454	27.5742	24.6763	25.8215	26.6225	25.7621	25.2686
P03987	25.3665	25.0681	24.9901	20.5253	24.7283	24.7781	24.0516	24.4468	25.1138	24.3231	24.7568	24.8745	24.4085	25.8865	24.5556	24.3373	24.6838	25.7198	25.6561
P06330	26.2964	26.3587	25.7105	21.3304	21.5936	26.3663	26.4136	25.4508	26.1062	25.3383	25.6362	26.5906	26.2601	27.4959	25.9629	26.018	25.9598	25.3328	25.5838
P01799	22.1675	22.9035	22.4988	21.1061	22.3854	23.0876	22.6904	21.3754	23.2072	22.5699	22.4944	23.4857	24.263	23.6869	21.3068	22.3842	22.9393	20.6257	22.9711
P01662	23.839	25.1273	22.8702	22.1114	22.9795	22.3427	23.1675	21.9529	23.5777	20.8717	21.8158	23.0949	22.6169	22.9323	21.2345	20.3107	24.2613	23.3454	20.2788
P01666	25.9154	25.6504	25.5599	23.9581	25.7681	26.3029	25.1315	25.9455	25.8303	24.171	24.1493	24.8474	24.35	25.259	25.481	24.9406	24.549	25.3023	24.23
P01645	25.4518	25.5599	21.3788	21.8807	24.3481	21.8017	25.3934	21.6381	25.7309	24.5	24.5674	25.1106	24.8467	26.2028	21.8448	24.6696	24.709	24.5718	24.6866
P01635	22.1721	22.9706	21.9522	21.4766	21.3356	23.1403	22.3698	21.4657	23.1745	21.103	21.3728	22.7179	21.3523	21.5447	22.1014	22.2088	21.8575	21.9867	22.577
P01638	23.3637	21.9723	23.2524	21.779	22.0563	22.3644	23.0387	20.9917	23.11	21.7659	22.7133	22.8497	20.171	23.9435	22.1512	22.679	22.2438	22.7697	22.2192
P01642	24.3659	23.9029	22.4112	21.5955	22.7081	23.5466	21.1334	22.5425	24.5574	23.0816	23.0056	20.7885	21.8224	24.2192	21.5226	23.8807	23.2932	21.1866	22.4283
P01843	22.6997	23.58	23.9216	24.1127	20.0282	24.0094	23.7418	24.4992	20.6418	23.5041	23.1492	25.9525	22.8298	23.7943	24.3149	19.1915	23.6237	23.0589	24.6973
P01872	27.524	27.7	27.5611	26.6947	27.6082	27.1318	27.3976	27.4809	28.0914	26.8798	27.2866	28.0423	26.9547	27.6139	26.7917	27.1795	27.2636	27.6902	27.3355
P01837	27.7401	27.6693	27.3388	26.3523	26.3828	27.8361	27.115	27.1138	27.5503	25.8972	26.4019	27.3416	26.3884	26.8441	27.1189	26.9005	26.7549	27.2462	26.5372
Q9DBD0	26.3537	26.455	25.7809	26.4946	26.3093	26.0847	26.2991	26.3753	26.1969	26.0884	26.2218	26.1214	26.402	26.5872	25.9558	26.1016	25.9489	26.0987	26.445
P70389	23.1946	22.522	20.833	22.2561	22.5342	24.2414	22.8277	22.3544	22.4649	19.6144	20.5825	22.2814	22.1854	22.2755	21.6373	20.709	21.7058	21.6181	21.353
A6X935	30.3359	30.0918	30.2356	29.9896	30.0912	30.3062	31.1036	30.3073	30.4516	32.2272	31.9221	31.4917	31.7048	32.2213	32.0519	32.5031	32.4545	32.2154	31.9381
Q61702	27.8966	27.9103	27.2734	27.4654	27.6429	27.7321	28.1625	27.5875	27.7229	27.6492	27.8229	27.725	27.9074	28.2041	27.7493	27.7296	27.6995	27.9461	28.2016
Q61703	27.8781	28.1594	27.4538	27.3154	27.6503	27.414	28.9224	27.7176	28.2109	27.8009	27.9371	28.0181	27.6369	29.1276	27.0044	27.3973	27.9164	27.1996	28.2892
Q61704	28.0911	28.4157	28.2181	27.7407	28.3166	28.5534	28.921	28.2107	28.7925	29.7796	29.0167	28.9966	28.9605	29.3403	29.5961	29.6452	29.8251	29.6846	29.0875
O88844	23.3353	22.3723	20.9051	22.887	23.1122	22.1577	21.577	20.1393	21.4234	21.0254	21.9213	25.9606	24.525	24.3762	20.6558	21.4476	23.9237	23.6892	25.4297
Q3V2T4	23.6337	24.1167	24.0537	23.6337	20.8686	21.8224	24.5447	24.5676	24.117	22.5433	23.03	22.4067	21.0717	23.6907	22.0971	21.3644	20.2384	20.4113	22.5953
O08677	30.4721	30.4236	31.1484	30.2694	30.2333	30.7053	29.7338	29.9931	30.0381	30.1583	29.538	29.9015	29.7557	29.5204	30.5593	30.3506	29.799	30.3032	29.6149
P08071	21.9488	22.5009	22.457	23.232	23.5458	23.4015	23.5505	22.4231	22.5524	21.7307	21.456	21.0047	21.4003	22.8924	22.3022	21.3993	20.7166	20.3036	23.0755
P42703	26.6877	26.5649	27.0888	26.4145	25.8363	26.3532	26.3597	26.4218	26.3794	25.3844	25.3888	25.925	25.7483	26.3582	25.6867	24.8541	25.3549	24.8469	26.2841
Q61805	21.5072	21.8995	21.8574	21.648	21.501	22.3155	24.27	22.7702	23.393	24.3871	24.9667	24.534	24.5314	25.1549	22.5649	21.1223	23.7562	22.0933	25.593
P51885	26.7958	26.6905	26.1166	26.5573	25.9358	25.8538	26.4047	26.2551	25.5058	24.0111	25.3964	24.5572	24.2441	25.6681	20.1441	23.8099	21.0577	24.493	24.2085
P11588	26.737	25.6909	29.842	28.5028	26.4337	28.2936	26.1525	28.1935	26.1754	27.1123	26.7024	25.4267	27.2675	25.483	27.2968	24.1232	24.3251	24.7089	28.1857
Q5FW60	21.8982	22.2231	26.1429	25.062	20.1968	24.8266	21.1703	25.2472	21.8469	23.4297	23.7174	22.3598	23.6287	19.8149	24.2454	19.7702	20.7522	20.3113	24.174
P14152	22.9357	22.2615	21.9105	22.7694	21.5689	21.8479	21.0583	22.0975	22.6696	22.7045	20.5187	25.6945	25.235	25.5942	23.4185	23.1825	23.5371	23.7481	25.5795
P41317	27.2951	27.3432	26.5461	26.2118	26.6926	26.8137	27.1915	25.7741	26.813	26.0884	25.6668	26.5823	26.1256	26.4939	26.163	25.8396	25.7435	26.1379	25.713
P10810	21.9544	22.2762	23.4274	20.3406	22.0763	21.5831	22.6018	20.734	24.0403	20.8705	21.9025	22.277	21.6203	21.9685	20.5084	23.0386	21.9052	22.9135	22.0361
P28665	30.6532	30.8227	31.1031	31.2164	30.9255	31.192	30.8969	31.7392	30.7771	30.7358	31.7883	30.7783	31.8277	30.7381	30.8721	29.9628	29.9086	30.1064	31.467
Q8VCS0	25.4822	25.0171	24.7992	24.9129	24.3973	24.5888	25.1952	24.7848	24.7392	22.8287	23.3819	23.8532	24.4546	23.4791	23.8478	23.6116	24.2348	24.0148	24.0316
P06801	22.8854	21.7867	20.4802	21.1381	22.069	20.3359	22.3126	21.0641	21.6545	20.8125	21.8656	23.5413	23.9034	23.4357	22.7695	23.9632	24.7523	24.1269	23.0207
P11672	23.6688	22.3484	20.7652	21.901	22.6177	21.5824	22.5317	24.649	20.9292	23.4298	23.4835	23.9391	20.9981	23.8792	23.8622	24.7921	24.1298	24.0119	24.0637
Q02819	22.8406	22.7615	22.776	22.7182	21.9682	20.2021	23.122	20.4915	22.4225	23.2245	20.572	21.8259	21.4899	22.1714	23.0219	22.6223	22.0087	22.8004	19.1219
Q01768	23.7304	22.8659	20.8174	22.9955	22.2044	21.5485	21.9857	22.3072	21.7771	24.7725	21.6364	26.8089	25.7708	26.111	25.8452	24.991	25.9057	25.2406	26.317
O08709	21.7562	22.8159	23.1266	22.0225	21.9027	22.0545	20.5037	22.1584	21.2925	21.0345	21.1364	25.3557	26.0972	26.1071	19.8365	20.5461	20.1863	20.1146	25.9702
P16301	22.2858	23.16	22.1714	24.122	22.6546	21.6054	23.2831	22.9771	22.6053	23.3869	23.3116	23.2262	22.3148	24.0163	21.3377	19.4034	23.7497	23.0209	23.5757
O70362	28.1345	27.9899	27.3984	27.2807	27.7941	27.507	27.8324	27.6787	27.8852	26.6483	27.22	27.2695	27.1371	27.4827	27.0605	26.6369	26.7836	27.0699	27.5194
Q9DBJ1	21.0856	21.394	20.6901	21.6415	20.4344	21.7833	21.6394	21.2768	20.8452	20.4248	22.3552	25.6285	26.0981	25.2205	23.6603	24.3961	23.9044	23.7608	25.4618
O70250	22.1656	22.0032	21.7126	22.603	22.7972	21.0211	20.6435	23.8057	22.2242	21.5503	21.209	19.8672	21.3169	19.8736	22.0638	26.4256	25.1215	25.0885	20.7386
P55065	22.479	23.0554	22.8375	20.6821	21.7856	21.7137	22.208	22.3718	22.7938	21.4195	21.929	22.039	22.9708	22.5987	21.5449	20.1014	21.592	20.6257	22.1168
P97298	27.2128	26.5104	27.4795	26.9365	26.4579	26.5146	26.5904	26.442	26.3802	24.5776	25.1358	25.0552	25.8072	25.4764	24.4153	24.4609	24.3728	24.2047	25.1728
P26262	23.2804	24.0614	23.4556	23.5405	23.5081	23.5899	23.8659	23.7569	23.7151	23.1146	23.8578	23.925	23.6693	24.1049	23.116	23.335	23.5713	23.2207	24.119
P97290	27.8681	28.0622	26.827	27.7231	27.1253	26.8802	27.553	27.5417	27.4323	27.4092	27.2694	27.4825	27.6559	27.7615	27.2336	27.3249	27.518	27.4756	27.4356
P20918	27.1427	27.3986	27.2395	27.6299	27.5297	27.223	26.8506	27.2258	26.9756	26.9595	26.9548	26.8011	26.9292	26.8269	26.934	27.3002	26.3567	26.9674	26.7767
Q60963	21.8553	23.0494	21.2975	21.4936	22.2699	21.9629	21.5295	22.1082	22.7123	24.3213	23.5049	23.631	24.5311	24.2679	24.6673	24.8968	25.176	24.3285	24.5013
Q61838	31.9964	32.1816	31.9781	31.9809	31.9197	31.9329	32.268	32.1752	31.9984	32.2007	32.3114	32.2798	32.1801	32.5051	31.7398	31.8498	32.1916	31.8791	32.32
Q9DBA8	23.1712	21.4466	21.8493	23.2274	21.5672	22.3001	22.7264	22.5983	22.6416	21.533	19.35	23.3588	22.5347	22.8335	21.0438	22.4918	23.1735	23.8979	20.2868
Q9R1P4	23.8717	21.8141	22.8	21.435	20.6756	21.47	21.2674	20.6606	23.0929	25.2479	21.595	25.1645	24.091	24.3811	25.913	25.7312	25.8886	25.941	24.0552
P49722	21.7902	19.8402	24.4842	21.8576	22.97	21.219	19.4106	23.5109	21.3645	24.3376	19.9702	23.8871	22.9865	23.6108	22.4367	23.2758	24.2531	23.389	23.3872
Q9Z2U1	22.9601	23.5199	23.7439	19.9403	22.1105	22.8117	22.2002	22.0601	22.2502	22.6628	19.7824	23.1837	22.0032	22.4393	22.6587	22.5904	24.0509	22.4332	22.6514
Q9QUM9	22.2474	22.1978	21.2391	21.9928	21.5664	21.7489	21.7218	21.3807	22.0155	20.817	21.8788	23.0713	23.5111	22.6385	20.9168	22.4344	23.7176	22.5439	22.5507
P99026	21.5129	22.5785	21.8314	21.9627	20.8315	23.2778	19.6018	20.4942	22.5003	23.1623	19.8168	23.0062	22.161	22.7914	23.7004	22.2819	23.8758	21.5957	23.357
Q07456	21.1575	25.0994	24.6847	21.9793	24.8172	25.0084	20.9073	21.1072	23.0551	25.3011	24.3049	21.7189	23.5848	24.1368	25.1293	25.7835	24.6396	25.3372	24.7068
Q8R121	26.1335	26.0739	26.9479	25.8096	25.7178	25.9043	25.4925	25.7749	26.1341	26.4208	26.1685	26.1471	26.6417	26.5483	26.4617	26.2178	26.5231	26.4364	26.4973
Q9JM99	21.7853	21.9109	22.5446	21.7863	23.0153	21.9747	22.1489	20.8266	22.1081	20.3448	21.1669	19.3899	22.8587	20.3005	21.5166	24.3456	23.3155	24.369	21.7257
P19221	27.152	27.4143	26.611	27.0626	27.2313	26.9602	27.766	27.2169	27.1805	27.4165	27.2855	27.0101	26.6934	27.5506	26.9662	27.1924	26.7157	26.9273	26.9328
P52480	21.7375	22.2355	22.6296	24.4178	22.1856	22.9784	21.4346	22.6315	21.772	22.9946	19.6674	22.4782	23.1497	22.7684	23.7173	24.8614	23.2921	24.743	19.9817
Q00724	22.7826	21.126	23.8593	22.6666	22.972	23.7801	23.7445	23.5735	23.4502	22.0001	23.5968	20.4211	21.3214	23.4481	21.6964	21.5394	21.1155	21.0712	24.2173
Q63836	21.069	21.6085	21.7794	20.9962	21.7045	22.7976	21.5533	21.994	21.9787	20.5774	20.7208	24.6559	25.9295	23.9405	23.5484	20.3303	21.0337	21.3347	28.1359
P70274	21.0622	23.8727	24.6203	23.1914	24.0755	23.9521	23.8926	23.6404	22.6315	23.2418	23.2575	23.3906	22.163	23.9051	23.5246	22.7661	23.1062	22.7875	23.1431
P07759	32.896	32.8364	33.3021	32.9859	32.8772	33.1609	32.6234	33.1785	33.0506	33.0225	33.0828	32.7639	33.3439	32.732	33.1096	32.8965	32.7116	32.8985	33.2611
Q03734	30.7	30.2623	30.5005	30.3137	30.4057	30.9523	30.7137	30.5591	31.005	31.5382	31.0556	31.1733	31.4961	31.3567	31.8436	32.2248	31.7644	32.0346	31.3924
Q91WP6	27.0824	26.5513	26.4416	26.9677	27.761	29.1342	28.9819	28.8508	27.9567	30.2724	30.3517	29.5414	30.0194	30.0095	30.5443	31.0435	30.7902	31.1994	30.1072
Q921I1	32.5406	32.4566	32.4763	32.7414	32.5635	32.0163	31.9351	32.049	31.855	32.0292	31.8187	31.8569	31.7267	32.077	31.7707	32.1871	31.8451	32.0982	31.6483
P07724	34.9494	35.0835	34.4615	34.8391	35.3324	34.6198	34.423	34.4418	34.3927	34.0291	34.038	34.408	34.4345	34.5217	33.9961	34.6852	34.1084	34.5215	33.8608
P05366	21.9033	22.6962	23.085	21.0072	29.2739	30.4739	29.1378	29.6013	29.6123	30.0034	30.0677	27.9147	29.6055	28.1966	30.6282	30.8352	30.6351	31.0899	28.7226
P05367	21.809	21.7437	20.964	24.6693	29.1166	30.1621	29.2487	29.7707	29.6315	29.4408	29.5424	27.3533	29.3634	27.8999	30.2017	30.4014	30.2802	30.7701	28.3879
P31532	26.3307	25.8366	27.4271	27.6914	26.8204	27.2451	28.4922	28.47	27.6816	29.4645	28.7828	27.832	27.5958	28.4044	28.1063	27.9147	27.8636	26.8863	29.4396
P12246	21.8811	21.0059	24.0949	22.1962	21.1716	19.7766	23.5291	20.6995	22.5141	27.4249	25.8733	25.552	25.1534	25.9827	26.5004	26.197	26.7361	25.8501	25.771
P52430	23.5078	25.1696	22.065	21.6147	24.8937	22.9952	25.1622	24.4199	25.1805	24.3929	24.5776	25.9228	24.5379	25.8866	22.9895	23.9725	24.896	23.7684	24.5804
Q64442	22.8967	23.4352	22.1161	23.5038	22.3638	21.172	22.158	20.2407	21.3902	25.66	20.7496	26.0778	25.8125	25.0542	26.6926	26.0835	26.0772	26.9724	26.2205
Q8BND5	22.4646	23.4931	25.1354	24.5628	24.3026	24.12	25.883	24.904	25.4895	25.6009	26.1816	26.1444	25.5475	26.9318	24.8404	25.0458	26.0836	24.2467	26.6331
Q8R086	21.9935	20.3066	21.5876	22.6376	21.569	22.6867	20.5415	21.6635	21.1502	20.7623	22.2278	21.5983	22.6325	21.5782	23.6641	23.2409	24.2901	24.0415	23.4123
Q9DBB8	20.4053	22.7752	21.8911	22.9138	23.1428	20.8623	21.0467	21.6237	21.4771	22.5646	21.6743	23.8823	23.4874	23.7234	22.5539	22.8051	22.9324	23.0437	23.2608
P40142	23.5638	21.8789	23.5715	22.8305	21.0764	20.7113	21.9128	22.0737	21.6593	19.8169	21.4239	24.4392	24.4801	24.2726	20.8995	20.6174	20.6505	21.9759	24.3551
P07309	32.3179	31.7848	32.5614	32.1163	32.1038	32.0309	31.5933	31.8698	31.2603	30.9391	31.0134	31.7381	30.8072	30.9251	31.0107	29.9998	30.6455	30.9315	31.4431
Q8VC30	21.8573	20.6615	22.2623	21.7549	19.1893	21.9681	21.8146	22.6039	22.1967	20.0523	20.6914	25.5166	25.2626	25.5524	20.6638	20.4942	22.1493	20.993	25.3958
P17751	22.0947	22.1292	20.9135	20.9515	20.8759	22.203	21.7098	21.383	22.3346	21.3408	21.1487	22.1674	22.5348	22.6617	20.9671	21.0377	19.7663	22.0127	22.7502
Q91ZJ5	22.0836	21.9115	21.2095	20.3436	21.3104	19.9968	20.5031	20.8845	23.3102	22.2252	24.0657	24.3899	24.2708	23.6085	20.9301	22.7004	18.8731	22.5718	24.1073
Q64727	22.0185	22.3394	21.5533	20.7927	20.8213	20.652	21.036	21.8053	21.3758	25.5795	22.8473	25.9701	25.7108	25.3451	26.6652	26.6333	26.7907	26.4857	25.5883
P21614	30.203	30.3085	30.112	29.9131	30.4541	30.2734	29.5925	29.8206	29.4842	29.4125	29.1534	29.7269	29.8172	29.434	29.6304	29.7488	29.4432	29.9772	29.9686
Q9CQW3	24.6019	25.2156	24.9415	24.0115	24.6295	25.0014	24.5897	24.8693	24.5318	24.0488	24.3955	23.5674	25.0294	23.9009	24.8491	23.6492	23.9864	24.2965	23.9617
P29788	25.0166	25.2357	25.3929	25.3435	25.4426	25.2965	25.4827	25.4194	25.4076	24.9458	25.6139	25.363	24.988	25.506	24.5115	24.7777	25.1386	24.593	25.1334
Q64726	26.2888	25.5729	26.7596	25.7707	25.9605	26.2368	26.6741	26.4121	26.2921	26.663	26.5246	26.6309	25.9344	26.8637	26.1529	24.91	25.7228	25.3473	27.2526

## Sheet: Plasma DIA
T: Protein.Ids	Plasma 0h_1	Plasma 0h_2	Plasma 0h_3	Plasma 0h_4	Plasma 6h_1	Plasma 6h_2	Plasma 6h_3	Plasma 6h_4	Plasma 6h_5	Plasma 12h_1	Plasma 12h_2	Plasma 12h_3	Plasma 12h_4	Plasma 12h_5	Plasma 24h_1	Plasma 24h_2	Plasma 24h_3	Plasma 24h_4	Plasma 24h_5
Q9D6Y9	15.3152	14.494	14.8361	15.2352	14.8392	15.1347	12.4668	16.7065	15.4963	15.59	13.7879	17.888	16.9187	17.7459	14.9876	15.1607	17.4286	16.265	17.7882
P62259	14.5582	14.8449	14.9058	14.8821	13.6007	15.2294	14.2415	14.314	14.6613	14.41	13.3751	19.1604	17.0322	17.9911	14.9202	14.987	17.1252	13.8542	18.5352
P61982	16.2345	15.2106	13.7424	11.7031	16.4754	13.7245	14.7726	14.0547	16.3634	14.2837	14.2519	18.2404	16.4168	17.0744	14.0026	14.0477	14.7851	13.961	16.885
P63101	15.9242	15.535	14.7835	14.0647	14.7109	14.4367	14.7736	13.2074	14.9076	16.1524	11.8673	19.4202	16.5548	18.6202	13.9384	13.7609	16.7698	16.2699	19.3764
Q8BH00	15.3425	13.6135	16.0991	14.6426	15.7095	16.0716	12.9233	14.3595	14.7272	20.2535	14.3131	22.4601	21.391	21.4526	21.417	21.5545	22.3184	22.0821	22.1301
P52760	15.5181	13.2527	13.0532	15.2353	13.4538	14.517	12.9619	14.9047	13.6845	12.9929	13.9003	18.6125	18.225	18.6965	15.5831	13.4872	13.6645	16.7583	19.2415
Q8BWT1	13.1131	13.4021	14.593	14.4082	13.9385	14.1471	14.5673	14.6133	14.7521	20.1825	11.6988	17.9646	13.9227	15.1907	20.7307	21.391	21.5777	22.0054	14.6259
P10852	18.3748	15.8866	19.3007	16.9897	18.0547	18.2982	18.0758	18.0403	14.9825	14.3308	12.7543	16.274	17.4314	17.2844	14.5241	17.2972	15.6069	16.8059	16.6629
Q9DCU9	15.3881	12.7454	16.5039	14.2157	14.4113	14.0634	13.4467	12.4959	13.0572	13.627	13.0191	14.2868	14.9178	13.6123	13.9339	17.3191	18.474	18.2138	15.4699
P49429	15.7304	15.2291	12.7098	15.0701	15.4306	15.7065	15.3355	15.0928	14.1796	17.9501	13.4642	22.0756	20.2185	21.1581	18.2646	18.3058	20.4067	18.5917	21.1332
Q9JLJ2	14.417	13.392	13.2765	13.8621	15.1235	14.5477	13.9052	13.4468	11.8068	12.637	12.6221	18.0389	17.4882	17.3324	16.8701	14.3877	17.7174	16.8108	17.3215
P63038	16.0585	14.5158	15.6478	15.7012	14.1352	14.258	12.6681	15.8915	14.7064	18.609	14.0635	16.3092	16.5948	15.22	20.002	19.9065	20.8113	20.5069	14.4594
P99027	15.2296	15.6964	14.2886	14.1632	16.1141	16.1188	15.1403	16.2641	13.5055	17.6775	15.799	19.5324	13.9451	15.7579	17.782	18.1249	18.1909	17.6817	17.3463
Q8QZT1	13.5187	15.1105	13.7753	11.951	15.9329	15.702	14.2035	13.9718	14.7025	17.7666	15.2333	13.7826	13.8436	13.8138	18.2618	17.0456	16.8113	17.2697	12.6503
Q80X81;Q8CAY6	14.548	15.0365	15.7425	15.7963	14.66	15.1276	13.0035	16.062	16.4058	19.2764	13.8483	21.0359	19.5969	18.4815	21.0426	19.767	20.343	21.2066	19.0777
Q91XA9	16.2069	15.459	12.7471	14.1475	16.2579	14.8248	16.487	13.6921	13.5207	11.8652	12.5622	14.187	15.7901	14.3767	13.4736	16.4549	15.9641	15.6484	14.4936
Q99KI0	13.4278	13.9855	14.2898	15.0362	14.1796	15.3347	15.7144	15.3609	15.493	18.3552	11.6575	17.5953	15.525	14.763	18.9736	19.9882	19.9285	20.7056	14.7083
Q9CPW4	15.8956	14.9365	15.2874	13.0515	14.7916	15.9111	15.9438	13.827	13.6567	14.5384	14.2745	18.2769	14.2803	17.6391	14.8022	16.1587	17.2613	14.0627	17.4438
Q9D898	14.0251	15.3493	13.9953	14.4243	15.2248	16.1389	13.795	13.5862	12.3226	15.8155	12.5149	17.4935	16.4979	17.0753	14.3643	14.0847	15.3943	14.1623	16.9354
Q91VA0	15.1887	16.8629	13.7523	12.9935	15.7958	14.2119	15.2998	14.6039	16.15	13.6243	14.9619	14.1388	14.7547	15.9053	13.1513	17.7894	18.1946	18.9789	13.5393
P55264	15.2738	12.6916	15.2826	14.2346	15.3647	13.9511	15.8578	12.8939	14.0937	16.4211	13.3171	19.0147	20.0426	19.7443	17.6129	16.8088	17.0376	18.2472	20.1581
P50247	14.7417	13.7551	13.4645	20.1079	15.8664	12.8845	13.0067	13.9167	14.225	20.343	19.0729	24.002	23.0393	22.9672	21.1269	20.8423	22.5823	21.3857	23.7695
P46664	14.9435	15.0524	16.2377	12.8241	13.6289	15.1988	13.4542	16.1607	15.8335	11.8627	13.221	17.3449	17.4639	16.0715	16.0038	14.5428	12.2729	16.0359	17.3263
Q60994	22.7574	23.3239	22.2066	21.3156	22.5165	21.2707	22.7735	21.7056	23.5165	20.3752	21.9916	22.8093	21.7307	23.0054	21.0821	21.7715	22.6971	21.1079	21.4825
O89020	25.0484	24.8764	23.9672	25.002	25.452	24.5105	24.632	24.5165	24.4614	23.3376	23.7492	24.3444	23.895	24.2317	23.2036	24.0772	23.5638	23.9672	23.2821
Q8QZR5	13.7566	14.1693	13.6293	13.9889	15.1348	16.5461	11.8066	15.819	13.203	17.7581	13.4626	20.1206	18.4607	18.7349	16.9539	15.825	19.2928	17.3691	19.0725
P00329	15.8537	15.4142	12.6112	13.4339	14.5223	13.5792	13.195	14.0448	13.5141	19.6011	17.3393	23.4676	22.6992	23.1534	19.9742	19.8545	20.9171	21.1519	22.6649
P28474	14.9864	14.5009	15.4236	14.592	15.394	14.634	13.372	14.1359	15.5137	14.4766	13.9846	19.1806	20.0426	18.6502	15.3092	15.1923	14.2628	14.0307	19.348
O54754	14.9143	15.1505	13.1308	14.5246	17.0354	12.8158	14.755	16.019	16.3313	16.2522	14.3076	16.7191	16.9072	15.0485	16.941	16.0198	17.608	15.8953	17.7357
G3X982	14.9872	14.7856	15.445	13.685	16.0631	13.7842	13.1943	14.507	13.9857	20.5069	13.5629	19.4651	19.3074	18.3591	20.3645	17.2321	19.3187	17.8336	20.4576
Q60590	24.3101	24.275	25.726	24.141	24.1565	24.5754	24.5463	24.0854	24.867	26.0338	25.1332	25.1604	26.0443	25.2499	26.2114	26.5754	26.7645	26.5404	25.7208
P07361	20.0821	18.9254	19.8244	19.6091	22.0625	21.6141	21.743	21.3376	22.0658	25.4862	23.6431	24.1015	23.867	23.3101	25.5926	25.2207	25.452	25.5812	24.0359
P07758	24.0105	24.7492	25.7286	24.7995	25.792	25.7286	25.4614	26.0505	25.6513	25.8997	25.8361	25.1371	26.4409	26.1604	25.1371	22.9098	24.3975	23.2821	26.2838
P22599	26.2114	25.8504	26.48	25.7208	26.0609	25.7821	26.4629	26.1795	26.5624	25.6757	26.3975	26.5682	26.317	26.1908	25.7645	25.4953	25.9716	25.48	26.1946
Q00896	21.7265	21.7182	13.8914	14.3481	22.7995	15.1513	22.8689	23.4676	23.3239	22.632	14.1949	13.9835	13.6767	23.48	14.2999	15.6877	13.6515	16.6606	23.8385
Q00897	29.1747	28.6492	29.1459	28.5609	28.6389	28.524	28.7988	28.8019	28.9977	27.6458	28.1937	28.4976	28.5278	28.6181	27.7708	27.5536	28.0296	27.9259	28.1015
Q00898	25.3273	25.1253	29.3217	29.141	26.3662	28.9031	25.5869	29.0111	25.604	28.632	28.726	25.6918	28.6458	25.4266	28.9841	25.2643	25.2426	24.8623	28.4234
Q19LI2	24.6375	23.7594	16.3193	13.3569	22.6096	15.5069	21.0426	14.8986	23.3101	13.7952	14.1288	21.6276	14.3282	22.85	13.9022	21.8651	23.1534	19.6865	14.4214
Q61247	25.2679	25.0233	25.5492	25.3511	25.0401	25.1174	25.4105	25.3342	25.3239	24.976	25.3545	25.0935	24.9225	25.1449	24.6264	24.2535	24.48	24.4676	25.1757
P29699	25.5783	26.1585	26.3645	25.9869	25.8623	25.2891	25.0894	25.4234	25.5812	25.2535	24.6595	24.867	25.6181	24.9088	25.0894	25.797	24.848	24.7995	24.3031
Q6GQT1	20.2419	22.2185	19.3827	18.752	21.0088	18.5774	20.9672	19.4652	21.5451	19.6005	18.9851	20.8876	18.5222	21.1457	20.2185	24.9977	22.2593	22.6714	18.6671
Q9DBF1	16.3139	14.6586	16.5435	12.1996	13.4506	16.4907	15.5316	15.2273	13.4496	16.6683	14.1183	18.3542	17.3882	17.5826	14.9072	17.0109	18.6753	17.3496	18.0087
P00687	18.9764	18.2486	18.5913	18.6921	18.856	18.4042	19.1979	18.5995	18.8729	18.5682	18.001	18.459	18.0069	19.0606	18.5872	19.5325	19.2579	19.3926	18.8313
P23927	15.0988	13.4661	15.4874	14.68	13.9394	13.7248	15.5875	13.3172	12.7716	12.1312	11.096	14.0437	15.6471	15.166	13.8107	15.6122	15.8727	16.6368	14.286
P17182	13.6785	14.3662	16.6918	14.763	14.3253	14.6476	15.3569	15.3062	15.0988	16.9918	15.7516	21.4221	21.2243	21.1457	17.5924	17.3491	18.2052	18.0724	20.7796
O09174	14.9862	14.4416	15.9749	14.45	14.3461	15.0735	13.7266	13.8073	14.0084	13.3699	15.7783	14.9621	16.2154	14.0765	16.0955	13.6288	17.2097	17.0453	13.818
Q99JW2	16.1633	15.4393	15.4666	14.2598	14.6646	14.2238	14.5734	15.0251	14.5378	14.8597	12.4953	18.4852	15.0633	18.1662	14.4235	17.4494	18.5321	18.1374	18.0929
Q9R182	21.895	21.2361	21.002	20.3538	20.4972	19.6089	19.8761	20.6096	20.2302	18.7034	13.7348	18.3887	14.2001	13.4308	18.3429	17.4181	15.1795	18.5091	16.2405
P09470	18.4451	17.326	18.7749	18.8427	18.4187	19.3545	18.0495	18.4094	17.1523	17.986	18.8846	16.9363	18.0561	17.5508	18.6979	18.2308	17.5644	18.2545	18.6223
P11859	22.9725	22.7816	23.0542	23.1047	23.2679	22.5309	23.654	22.821	23.3101	22.0691	22.8171	22.6276	22.0983	22.7675	21.0691	21.4118	21.4972	21.343	23.3376
P07356	15.5495	14.3918	14.6752	16.4988	13.9824	15.5409	13.5255	15.408	15.7329	15.085	12.9947	15.1577	12.9415	15.9456	16.2051	13.1012	13.3014	12.7124	14.5439
P32261	24.8997	24.48	24.5754	24.4862	24.7389	24.6811	24.824	24.5345	24.604	23.9406	24.1488	24.217	23.9495	24.2021	24.0443	23.9584	23.391	24.1253	24.239
Q00623	31.4871	31.8422	31.9295	31.6713	30.9609	31.5481	31.8004	31.9814	32.0832	31.5435	31.2979	30.7927	31.2979	30.846	31.0414	30.393	31.0414	30.6964	31.0084
P09813	31.1422	31.5527	31.6242	29.9117	30.8004	31.2077	30.6964	31.3515	31.325	28.94	28.0762	29.027	29.1795	28.673	29.6747	28.3153	28.509	29.4174	27.3828
P06728	29.8564	29.8974	30.393	29.2007	28.9088	29.2825	29.2216	29.5407	29.5033	29.1288	28.4785	28.94	29.0583	28.7517	28.604	29.2714	29.8474	29.8755	28.203
Q8C7G5	18.3802	18.9245	18.5913	19.3487	18.8207	19.5816	20.1704	20.4273	18.9096	20.1332	19.9052	20.9316	20.5823	21.1015	20.1946	21.4923	21.8034	21.9171	20.6886
E9Q414	21.1642	20.1457	20.6006	21.5731	20.68	20.9024	22.0918	21.632	21.8191	22.9477	23.1825	22.9795	22.3778	23.0325	21.7265	22.1886	23.4676	21.4476	22.6209
P34928	27.4073	26.8264	27.0296	26.4282	27.5609	27.391	27.0296	27.3066	27.189	26.6458	25.8069	26.4567	27.2353	25.7594	26.9316	26.8264	26.9428	27.1795	25.6375
Q05020	26.3861	26.604	26.8385	26.9869	26.5754	26.4551	26.518	26.9869	26.6458	25.0359	24.3712	25.275	25.3679	24.7695	25.7517	23.9134	24.7995	24.7945	24.6703
P33622	29.6146	28.8887	29.1984	28.94	29.1214	28.6865	28.249	29.196	29.4012	26.6458	27.019	27.2891	27.3578	26.8623	27.4314	27.1984	26.5754	26.9869	26.1155
Q61268	25.1449	25.1253	25.3943	24.6649	25.5983	25.604	24.7389	25.0854	25.5609	24.9361	23.8288	23.9933	24.5638	23.7796	25.7771	24.6264	24.2243	24.7594	23.4298
P51910	22.8191	22.4375	23.5404	23.1519	22.6886	22.4349	22.7077	23.2961	23.2081	22.9061	23.4298	22.5404	23.48	22.8727	22.6497	23.5522	23.5285	22.3511	22.7915
P08226	27.0296	26.4441	27.4785	27.2262	27.4707	27.7895	28.6595	27.9316	27.5389	28.9484	27.9705	28.2891	27.726	28.3196	28.1263	28.0609	28.2308	27.9372	28.2625
Q91V80	18.8154	19.3042	19.3873	19.2766	18.757	18.4162	19.8623	20.417	18.9446	20.1825	19.2921	19.4589	19.3314	19.6591	19.2226	19.5908	19.8082	18.6297	19.7667
G3X9D6	24.604	24.217	24.2243	24.867	24.7594	24.1488	25.7286	25.8599	25.3511	26.6181	25.9271	25.239	24.8904	25.6998	25.239	25.1488	25.4394	24.3778	26.4614
Q62415	15.9149	13.9239	14.7771	16.4048	16.8734	14.0329	13.1929	13.3341	13.8169	16.9003	16.3877	15.0007	14.2338	16.5561	15.0719	14.7374	17.6616	17.0984	16.9176
P39655	13.9313	13.7403	13.0947	15.058	13.7221	16.3638	16.3305	13.8413	13.8823	17.3826	13.2279	15.4087	14.6203	15.5569	17.1157	17.1272	14.0747	18.3773	16.667
Q7SIG6	21.8346	23.4298	22.9495	14.2365	16.1182	23.3511	21.7223	23.8093	22.4118	12.9138	23.5522	13.9168	24.0105	21.5404	22.3645	22.1704	23.0156	23.0805	20.9742
Q61176	15.6024	16.5739	12.0417	17.1576	16.9127	14.7696	13.8349	17.5127	13.8832	18.5177	17.105	21.895	20.4375	20.8269	18.8959	18.3	19.8012	19.0038	21.2535
Q91YI0	14.2988	14.1073	15.1358	16.8377	15.0836	16.0317	15.0219	14.4154	15.3152	22.4273	18.2462	23.7492	22.5592	22.8191	22.8969	22.4501	24.0935	23.1285	23.2679
P16460	13.8285	15.4424	14.2182	13.9088	15.2184	15.3301	14.1003	14.2329	14.4309	17.4025	13.9843	20.9316	19.9882	20.343	18.2131	18.2323	19.2709	19.4177	21.0821
P05201	16.7018	15.505	15.5122	16.3134	15.3099	15.0451	14.0675	14.4085	16.0401	18.0915	13.573	21.0493	19.326	19.8086	18.2914	19.6979	20.4273	19.5982	19.6944
P05202	14.8178	13.6074	13.2112	14.7072	13.404	16.8663	13.8921	12.8455	15.9269	17.2986	13.581	17.543	13.7558	15.5439	14.2336	17.4506	19.6669	17.8145	13.7605
Q91V92	14.8767	14.746	14.4209	13.8192	16.4292	14.6043	13.9453	15.79	14.9139	13.4066	11.3684	19.0611	19.0744	18.7573	14.0155	18.0145	17.6033	14.2879	18.5948
Q99PU8	18.0626	14.5238	17.0825	12.9389	17.9438	18.4097	15.2026	17.0132	14.6876	13.5876	16.3469	16.7841	14.9091	17.3826	17.5241	17.2262	16.836	17.3464	15.9061
Q09200	17.5135	16.979	17.8956	13.8236	15.3796	17.8859	15.1729	14.9261	17.2359	15.5021	15.1416	14.798	16.6527	13.4199	15.584	14.0376	15.2626	16.9102	16.2939
P15535	15.4454	13.1308	17.5925	17.134	14.9329	17.3511	16.7755	17.9102	17.1473	16.8014	16.7709	17.0162	15.9142	16.2672	16.1478	17.0924	15.3486	16.6083	17.0904
Q01339	23.867	24.1332	24.2679	23.8858	24.1015	24.2463	22.7035	23.4298	23.2535	23.155	22.7182	22.5615	23.0376	22.0493	23.7895	23.5285	22.2273	23.7492	22.4273
P01887	24.6971	24.391	25.7619	24.3712	24.945	25.6153	24.9933	24.9495	24.7745	24.604	24.2317	23.3645	23.7594	23.2492	24.7846	23.5522	22.2506	24.002	23.9134
P21550	15.4052	14.2686	15.4146	15.097	15.4345	15.4235	13.2078	14.8897	12.5784	14.6297	11.5039	15.6774	18.3598	14.5438	15.8687	20.4874	17.6154	19.3361	14.5876
A8DUK4;P02088	27.1214	25.867	26.5359	27.3066	27.5682	26.2785	27.6389	27.1507	27.5165	27.6595	26.2874	27.0401	27.3494	26.9869	26.8623	26.5624	26.726	26.0296	26.5898
O35490	14.7445	14.7026	14.3331	12.719	15.0071	13.3818	16.1049	14.3162	15.0353	20.0559	17.2218	22.7348	22.85	21.1269	22.3884	19.6565	20.7389	19.7768	22.9261
P34914	15.8606	14.1344	16.6213	13.9095	15.0602	15.4116	14.9507	13.0337	15.5155	16.6197	15.1777	19.5307	20.0559	18.9598	18.317	17.0612	18.1371	17.1352	20.6096
Q9CWJ9	14.2654	13.4092	14.9677	14.615	16.5362	14.986	14.968	14.1903	13.169	13.5048	14.0667	17.6925	18.6148	17.9873	15.075	16.4091	17.2374	13.7952	17.5879
Q8CIF4	19.1731	19.9051	20.1206	18.8777	19.2553	18.4271	20.2764	19.6085	19.7783	20.9098	20.2185	20.7389	19.9742	21.2535	19.7049	20.4067	21.0292	20.0951	20.1332
P15327	18.8602	16.3046	17.2187	17.4478	17.7533	16.9702	18.2098	17.3669	17.945	17.9535	16.3329	16.9143	18.6884	17.0126	15.7309	18.0516	18.041	16.827	17.0324
P07743	15.3105	18.686	13.5105	14.3006	18.2282	17.6993	18.9648	16.993	17.1104	17.4749	17.786	20.3101	18.7962	19.3055	25.0691	23.654	24.2021	22.7995	21.3538
Q922D8	15.5477	14.9152	12.9764	14.0809	16.624	16.6317	13.3301	14.1127	14.969	18.3347	12.4581	19.1653	17.8981	19.0733	19.3993	19.4393	19.6633	20.265	18.4568
P08607	18.3749	17.7547	18.2438	19.7322	18.6725	18.4418	19.0312	19.6934	18.0769	20.3101	20.2877	19.6803	19.2757	19.7012	19.8944	18.6946	19.6423	18.7719	20.7471
P09803	19.4546	17.1702	19.523	18.6828	19.2186	19.3857	19.3195	18.949	19.0678	17.6414	16.8818	18.9271	17.5898	18.3319	14.2825	15.9201	16.1948	18.2872	18.1001
P55284	18.3111	17.7823	18.0343	16.9709	18.2118	18.1912	18.9452	18.1356	18.6798	13.2669	17.8118	17.6767	17.2801	17.9415	14.7021	17.0455	16.9281	17.388	17.7776
Q8C196	15.3378	15.8928	13.8711	16.7561	15.6677	15.069	13.7651	18.0178	15.8823	19.0625	13.2839	18.7367	14.4089	13.629	19.0033	20.0156	20.6453	20.5731	13.0364
P13634	14.0517	16.8711	14.1754	14.9073	15.4672	14.3705	14.1998	14.7523	16.8442	16.1746	13.463	14.5962	15.4113	14.2065	16.4485	15.1597	14.9261	14.0756	12.4784
P00920	20.5165	20.2066	20.1457	19.7688	20.4375	19.3922	21.7756	20.5451	21.3266	22.3592	20.7553	21.1015	20.2535	21.5823	19.7561	20.1079	21.3376	19.3597	20.6453
P16015	13.4883	16.0273	15.3417	13.6317	15.2662	14.0695	14.8198	14.8679	14.3082	13.8884	15.029	15.2508	17.5251	18.8598	14.3634	13.0069	14.4584	14.2538	19.619
D3Z5G7;P23953	26.7645	26.6595	26.4692	25.7286	26.4488	25.6068	27.5826	26.0629	27.3828	25.6676	26.1585	27.2262	25.7312	27.5014	24.0691	25.1055	26.4661	24.8191	26.1469
Q8VCT4	14.5415	14.1646	14.5044	13.5788	15.2373	15.1206	14.89	14.8328	16.0839	17.4246	12.2892	15.7095	15.2025	15.3786	18.001	19.1023	19.5268	19.6487	14.5447
Q63880	15.8014	15.6115	17.1584	17.1198	16.3882	17.2603	13.4718	13.2207	13.9227	17.2243	16.6308	15.452	14.7374	14.3658	16.4842	16.6798	16.3082	17.6112	16.4287
D3Z5G7	22.7796	21.953	22.0459	21.1825	22.4092	21.2477	23.2679	21.1143	22.969	21.3592	21.7223	22.8651	21.3592	23.3511	20.0156	21.2535	22.2764	20.8423	22.0625
Q9JHH6	19.3767	19.1466	19.168	19.7962	19.5751	19.258	19.7068	19.9601	19.5803	20.4676	20.8034	20.0426	19.9301	20.1332	20.5165	20.4375	20.4972	19.9295	20.7389
Q9JJN5	21.6051	21.3752	21.1206	21.3156	21.5165	21.0088	21.3538	21.2593	21.4923	20.654	21.5545	21.4118	21.0821	21.5117	20.8423	20.7955	21.0821	20.2302	21.3962
Q9DBB9	22.0258	22.0459	21.2535	21.8385	21.8346	20.953	21.7265	21.7675	21.953	20.7715	21.8269	21.895	21.4324	21.7995	21.0156	20.7715	21.5592	20.8576	21.6886
Q9WVJ3	22.0951	21.0088	20.8191	20.9672	21.2535	21.4775	21.391	21.0691	21.2477	19.5581	21.0886	20.9601	21.3699	20.8423	20.7223	20.9171	20.9882	21.1206	20.714
P31809	15.5282	17.6429	18.7609	14.8701	18.0726	18.1491	13.7474	17.4096	18.1913	17.5204	17.064	16.7111	13.843	13.3912	15.8929	13.2272	17.8219	14.7035	17.0049
Q9R0G6	19.3213	18.6851	19.3234	18.5144	18.5513	18.5838	18.1708	18.3913	18.032	16.2778	16.4171	17.9874	14.5381	15.4808	17.5728	17.6244	17.0202	18.392	14.0575
P24270	16.7524	12.4264	15.1104	13.8029	14.3402	14.7484	15.9374	14.3017	14.0821	18.5644	15.0251	15.9766	15.881	15.4529	19.2436	19.2661	20.4067	20.4576	16.4886
P51437	15.1211	17.5266	18.5276	18.8706	21.8987	22.2332	21.5404	21.343	21.5545	20.9672	19.7187	20.9098	21.7955	19.881	21.002	19.2049	20.1206	19.6742	20.5069
P10605	14.5232	14.1757	16.1441	13.907	16.8518	13.7503	16.2371	15.4309	14.3253	18.3933	14.5472	18.6306	16.2763	17.9832	14.7182	16.4667	19.0141	16.7073	18.2588
O70370	16.6776	15.4276	12.8948	16.3109	16.6058	17.377	17.0972	14.3342	16.3774	16.3506	14.4414	16.6368	14.6068	15.3345	14.9253	14.9719	15.9627	17.8507	16.0975
Q9WUU7	14.0177	15.5528	14.0139	14.1423	15.4186	12.7564	14.3378	16.3178	15.8864	13.6208	15.0011	15.0306	15.1185	14.9784	17.312	17.4561	14.6349	17.9063	14.226
P15379	19.5069	19.5756	20.8651	19.561	19.4002	20.1079	18.8226	19.2137	19.7707	18.9373	18.7488	18.8522	19.4653	14.4773	19.4402	19.3452	18.9518	19.4451	19.2078
Q9QWK4	19.448	19.4881	20.2989	19.4452	20.0559	19.6815	18.5843	19.4208	19.5409	19.7288	19.0029	19.7148	19.139	18.6969	20.6006	20.0951	19.3232	20.6006	19.0642
Q61147	25.228	25.3943	24.7695	25.2821	25.8264	25.4738	25.6096	25.5045	25.7466	26.6181	26.2661	26.3031	26.0955	26.3083	26.521	26.8741	26.8741	26.8504	26.1757
Q9D7S9	19.0333	18.8232	19.7989	18.7687	19.0113	19.2379	18.236	17.9989	18.5851	17.4543	18.0904	18.2863	13.4592	17.7299	13.7059	19.4316	13.6875	19.9601	18.2868
O35744;Q91Z98	14.9922	13.4591	15.6574	14.2144	17.0356	15.3848	17.7643	14.376	16.7921	14.9597	14.6775	15.922	14.5021	13.8398	15.9305	11.786	16.3439	14.3905	17.0241
Q03311	17.7827	17.252	16.9062	16.3523	17.7231	14.8188	17.8479	15.9417	17.939	16.2242	16.3496	18.167	16.1288	18.0309	15.0501	16.3321	17.9765	17.6874	17.0994
P26339	19.2709	18.316	19.5441	18.9906	17.9234	18.8108	17.1284	18.11	17.6448	13.3667	16.9528	14.3865	18.0364	12.1695	17.6046	14.27	14.9585	15.3199	16.848
Q91X79	14.7716	14.704	16.5203	16.0017	14.8558	16.1847	15.4163	13.5637	13.3834	14.084	12.5617	15.1021	13.6457	16.1417	15.5256	14.5014	15.1826	14.4126	14.6154
Q06890	25.1095	25.1871	26.1115	25.9316	25.4614	26.0772	25.3066	26.0711	25.0105	25.4707	25.341	24.6757	25.4953	24.3712	25.8215	24.3844	24.3444	24.5812	25.3101
P16294	15.7343	16.314	15.415	14.9155	16.3248	14.3914	16.2468	16.2197	16.8025	16.448	17.0384	16.2218	16.4555	16.5301	15.8597	16.4905	16.7264	17.045	17.1345
O88783	21.2419	21.3101	21.1642	21.3538	21.417	21.8073	21.2243	21.3101	21.3101	21.3211	21.0951	20.8034	21.1269	20.5638	22.0918	21.1825	21.1332	22.1395	21.3156
P70375	19.6148	19.0511	18.0314	19.2186	19.6175	18.82	19.0252	18.8619	18.7699	17.7641	18.5121	17.9743	18.0295	18.3227	18.9386	18.9479	17.9049	19.1835	18.1742
O88947	21.2066	21.3805	20.9742	21.4375	21.2593	21.4273	20.714	21.4972	20.9459	20.8876	21.1825	20.9024	20.6453	20.8802	21.1642	20.6886	20.7553	21.1946	20.895
Q91Y47	14.8888	16.5982	13.1979	16.9898	15.6146	14.9218	14.9998	15.8798	13.3098	17.0977	15.0341	16.8055	13.8382	16.5155	17.99	17.994	17.1454	18.1134	16.3551
Q80YC5	21.6453	21.6971	21.0821	21.4015	21.6006	21.2477	21.4015	21.5545	21.4324	20.68	21.2125	21.1765	21.3156	21.3266	21.2361	20.6276	21.0493	21.1704	21.2764
Q8BH61	21.0821	21.2877	20.4676	20.5731	20.9742	20.5545	21.2185	21.0156	21.1332	19.6933	21.1143	20.6628	20.5915	20.7715	18.8944	19.5621	19.342	19.6924	20.6971
Q07968	20.1079	20.4576	19.208	19.9882	20.6971	20.343	20.0156	20.2535	20.0691	18.9792	20.1332	19.831	19.2544	19.7584	19.294	19.4935	18.4958	19.4227	19.9166
P11087	18.8217	18.788	19.3694	18.5287	18.3451	17.9304	18.1777	16.8004	16.6826	16.3027	16.3227	16.3651	15.4708	17.2641	17.7189	18.9515	18.5995	19.3555	17.2353
Q01149	21.1395	20.6006	21.2066	20.5638	20.8191	20.5823	19.9882	19.1304	19.909	16.3388	18.6161	18.3903	14.3488	18.7149	17.2038	17.2689	11.6573	13.135	18.6412
P98086	18.8656	19.1915	18.9891	19.0797	19.0956	18.5695	19.3465	18.5139	14.619	19.295	19.4615	18.6004	18.7865	19.0888	18.7967	19.3034	19.4731	19.1328	19.3713
P14106	18.925	18.9225	18.7293	18.9489	18.8701	18.1583	18.9841	18.2652	13.535	18.3938	18.8185	18.6	18.1351	18.8997	18.2764	18.259	19.2466	18.573	18.9768
Q02105	18.9773	18.8655	18.2714	18.3393	18.2261	18.0287	19.5854	18.3911	16.865	19.0898	19.1742	18.2149	18.2875	19.8003	18.2881	18.856	19.2246	18.4676	19.4782
Q3UZ09;Q8CFG9;Q8CG16	17.8968	16.6928	18.1154	18.5599	17.9063	17.8119	18.3628	16.7273	15.4604	18.6625	18.2899	18.018	18.6378	18.3707	18.5802	18.6582	17.7433	18.9061	18.7585
Q8CFG8;Q8CG14	19.9459	19.8597	19.0307	20.1457	20.0426	18.6921	20.6714	20.1704	19.084	19.7678	20.002	19.8343	19.6681	20.2066	19.5987	20.1079	19.8104	19.5613	20.3857
B8JJN0;P21180	22.3538	21.9024	21.8073	23.2229	21.9812	22.3511	21.6364	22.4324	21.8538	20.5356	21.1519	19.8872	20.8191	19.9601	20.8651	20.7056	20.0292	21.4923	20.9024
P01027	26.7129	26.673	25.867	26.0567	26.632	26.0401	27.217	26.1352	26.8858	27.1312	27.1312	27.0296	26.5075	27.4073	26.4999	26.8019	27.0609	26.4923	26.7129
P01029	23.2096	23.1627	23.48	23.5754	22.8576	22.9985	23.7995	23.3376	23.4425	24.2243	24.2607	23.7077	23.5522	24.275	23.5404	23.2821	24.0772	22.8727	24.0609
P06684	21.3645	21.5261	22.0122	22.4551	21.1457	21.7796	21.9566	22.4874	21.4425	22.0493	22.7471	21.5592	21.8346	21.6006	21.3321	20.2185	21.265	20.4067	22.9116
E9Q6D8	18.6562	18.7036	22.0359	22.0658	18.2566	22.5731	18.2624	22.4324	18.1129	21.7471	21.7182	17.8882	21.68	18.2856	22.3565	18.0515	17.5662	18.8732	21.8346
D3YXF5	19.5675	19.813	22.44	22.7715	20.1079	22.1856	18.9782	22.9513	18.9226	21.417	22.823	18.9541	22.7223	19.081	21.9495	19.7145	19.059	19.6577	22.1825
Q8K182	20.8651	20.7876	21.8876	22.9423	21.4015	22.8054	21.1519	22.5961	20.5356	21.9024	22.3239	20.6186	22.0292	20.9098	22.4092	21.1143	20.1581	21.2185	22.1238
Q8BH35	19.9008	19.6609	20.6453	21.8073	20.0951	21.0756	20.5356	21.8987	20.0156	20.6364	21.7223	20.3538	20.8113	20.002	20.9098	19.5382	19.6585	19.4099	21.632
Q8VCG4	20.1581	20.0951	22.3538	22.2679	20.8034	21.6186	21.5777	22.48	20.6971	22.0292	22.6409	21.0951	21.9637	21.3805	21.6584	20.4676	20.5165	19.9248	22.6029
P06683	22.1734	21.6006	23.2961	23.9495	22.2821	23.9672	21.7634	24.1332	22.0359	22.7471	23.5404	21.6364	23.1222	21.2361	23.4551	21.5592	20.8727	21.343	23.3778
P03953	26.5045	26.4846	26.5045	25.3031	26.4282	25.7645	25.0813	24.6918	25.6125	24.4234	24.2021	25.2353	24.9225	24.7338	24.9316	25.6998	24.9539	25.8764	24.5463
P06909	21.8802	22.4144	21.8913	22.48	22.0592	21.9847	21.6971	22.0122	21.7265	22.4726	21.9243	21.4874	21.8113	21.714	22.8327	22.7327	22.0625	22.9829	21.6628
Q61129	21.1395	21.3538	21.7265	21.4425	21.3592	21.1581	20.2185	20.8727	20.6628	20.3321	20.1825	20.3752	20.4375	20.0292	20.8576	21.0156	20.0292	20.8876	20.0559
Q8VBV7	14.8775	13.1879	14.1538	13.5672	14.1666	13.4859	14.5624	14.0018	14.6547	16.2981	14.3231	17.1257	13.544	16.3799	16.7655	16.263	16.5113	16.1978	17.2568
O89053	15.4031	16.1348	16.952	16.6694	18.1246	18.1342	15.4159	17.2097	16.472	19.0171	14.4226	18.7617	19.2586	17.755	18.7486	17.9854	17.8222	18.4861	18.6675
Q06770	24.5463	23.7492	23.7492	22.8858	23.2051	22.8987	24.4425	22.8442	24.2679	21.4775	22.7327	23.7895	22.9951	23.9495	21.1886	22.8034	23.4676	22.343	22.9985
P14847	20.3857	20.1079	19.9742	19.8333	22.5638	21.8689	23.5165	22.4972	22.654	24.2463	23.8093	23.6757	22.5731	23.8858	22.1519	22.2066	22.9423	21.2933	24.002
P07310	14.7618	14.0763	14.2307	12.0626	13.9167	16.4132	12.2101	13.8713	12.3106	13.1464	14.2445	15.7409	14.7357	13.4357	15.1858	23.7182	21.391	22.1886	13.8754
O88200	20.8423	21.1886	20.2302	20.2185	19.9742	20.4375	20.1332	20.1946	19.5622	17.6	18.2616	18.6854	18.9941	19.1117	18.9758	18.7332	18.6553	19.1925	18.2058
P70194	16.9011	16.5511	17.7365	16.3349	17.3751	18.9976	17.2336	16.9977	17.4649	17.5666	16.3681	17.0047	18.1343	16.2154	18.2782	16.8432	16.6715	17.8554	18.0465
Q6ZQ38	14.8176	15.0131	15.1761	11.7208	15.0257	12.808	14.085	16.2242	13.5001	18.0413	14.7667	18.7802	19.0082	17.6121	19.2024	18.0217	18.2466	18.4548	19.3976
Q91XE9	14.722	18.1259	17.7591	15.7748	18.4368	19.6688	18.8127	19.7315	19.2966	15.6517	16.5658	18.179	18.0002	17.1781	15.2777	16.9639	16.6379	18.1134	17.4007
Q91WT9	14.3421	14.6345	14.5343	14.1372	15.6527	16.0492	13.0831	13.8484	15.0924	13.0173	14.3523	19.6587	18.7382	18.5616	13.9214	12.2011	18.2124	14.4091	19.0138
Q8VCN5	14.1423	14.2482	14.3989	13.0059	14.9213	13.4962	15.9663	13.803	14.9105	19.3665	14.9183	22.7119	21.5165	21.5592	20.6276	20.5165	21.417	21.417	21.5731
P21460	18.5205	13.0659	16.0417	18.6691	19.3683	19.6782	13.1787	15.7347	15.3517	13.9096	13.4542	18.3452	18.4849	17.8142	19.4113	15.2475	17.9832	19.6152	15.5343
P56395	15.3524	15.7698	14.584	15.6078	15.759	15.0787	12.6405	14.5511	13.5075	21.8346	15.1332	20.1079	16.1946	19.2805	20.4676	20.4775	21.9495	20.5356	19.1345
P62897	19.0368	18.6916	20.002	19.1542	18.801	19.5848	17.8705	18.6066	18.3217	22.2006	18.4386	20.8651	19.5603	18.2034	23.3101	22.7935	22.1734	23.0476	20.1206
P28271	15.0422	15.3183	13.1627	15.0371	16.4642	13.6749	14.2592	14.6687	15.0092	17.4322	14.3297	20.2989	19.6534	19.4122	18.7717	18.5613	19.0323	19.0026	20.1457
Q9CPY7	19.4103	17.2812	19.7193	18.389	18.517	19.5286	18.0092	18.2931	18.5894	22.4775	18.526	22.5823	22.2302	21.0756	23.7895	22.6606	23.3101	23.4041	22.1642
Q8K009;Q8R0Y6	14.861	14.6005	15.7303	14.6271	14.7351	14.7698	14.9523	14.8459	14.3486	15.2618	12.4514	21.4324	21.7876	20.9812	14.6686	13.2317	17.2231	12.9261	21.7512
Q9D1A2	15.2808	16.0627	13.901	13.8115	13.8468	15.0986	13.73	14.3371	13.3644	16.1005	12.4743	19.5377	19.2127	18.5998	14.9127	12.7908	14.3875	13.2192	19.1779
G3UYJ7;O35215	13.8123	13.1387	14.5431	14.6144	14.6255	17.0058	14.7026	13.3038	15.0365	16.4709	12.2551	18.4998	18.3982	19.145	15.655	14.3191	15.1481	14.8214	18.9942
Q8VDK1	15.0473	14.6576	14.2127	14.8901	16.1953	15.0382	15.7695	14.0775	14.0089	16.6042	14.6764	17.7174	17.1494	16.9122	17.321	16.7943	18.0886	16.7564	17.2527
P10518	14.9991	13.5704	15.9505	14.7223	15.2113	14.5201	15.7201	16.0512	13.1978	19.0425	13.443	20.3101	18.4604	19.8628	19.0542	18.4973	20.9951	17.9766	19.5189
P97399	15.9046	17.2969	18.5343	16.7275	16.6796	17.6883	16.7941	17.7408	18.0344	14.6355	17.0469	16.5945	17.8809	16.8209	15.5466	15.8127	15.247	15.6396	16.3038
E9Q557	14.019	17.8395	14.1468	19.1938	18.487	16.9106	14.2279	13.5792	15.6001	14.9653	17.1558	15.1597	14.6928	15.1319	17.9115	18.6767	16.9394	18.6643	14.2414
O08749	14.8378	14.871	13.0324	13.7187	14.5457	15.7858	14.4767	12.7624	14.758	15.3409	12.4676	12.8905	15.8238	15.4539	14.0798	15.9416	17.3016	16.3286	15.2365
Q9EQF5	15.685	14.1978	13.749	14.5007	16.7097	14.2304	14.6409	15.277	14.0145	19.1963	12.5572	21.2066	19.8583	19.8984	20.5356	21.0156	21.6409	21.85	19.7297
Q8CHR6	14.7985	13.2418	13.1359	15.153	16.4922	16.3392	14.4639	16.4497	13.9314	17.6911	14.4445	18.687	18.1784	17.6031	19.0246	17.8828	18.8544	19.4526	18.1575
Q9DBT9	16.6741	13.6303	16.6567	15.116	15.2796	13.9684	15.3134	14.5439	15.6918	17.2091	13.3934	16.4155	15.007	12.5931	17.9217	18.6181	20.2066	18.536	15.8587
Q99LC5	15.6324	13.6549	15.1452	15.3605	15.4326	15.648	13.9086	15.0284	13.6023	17.2639	13.8735	18.7942	14.3454	13.2018	17.583	17.6185	18.7872	19.2905	15.0627
P10126	16.28	13.4256	15.1538	15.6783	14.5941	14.3553	12.572	14.1241	14.1996	16.8207	12.3687	19.0122	19.2971	18.416	14.2363	14.0747	13.5962	15.0987	20.2066
O70251	15.3443	14.5415	13.9703	14.5229	14.4828	15.3759	14.2761	14.6411	14.6726	13.3251	12.3508	19.3823	18.7497	18.539	16.1718	14.4979	15.7585	14.1735	19.9316
P57776	13.893	15.8815	14.9421	14.7546	14.9598	17.7058	15.2071	14.1391	12.6882	16.4294	13.2002	19.8675	19.1821	19.0949	17.8554	17.0464	17.6428	16.6987	20.0426
P58252	14.3455	15.5346	14.2637	15.1881	15.3061	14.0655	14.2052	13.5645	15.4122	19.287	17.1139	22.1581	21.2535	21.3376	19.9601	19.4898	20.0292	19.6577	21.6886
P20029	18.0974	17.7968	19.5988	18.8489	18.2962	19.1884	18.3677	18.8887	18.0204	21.654	19.2396	19.477	19.909	19.1212	22.2155	22.4118	21.9423	22.1426	19.4918
P08113	15.4295	13.535	14.0692	14.9777	16.2785	15.302	16.8973	15.4482	13.3101	18.7287	16.1867	12.9082	15.4729	17.8672	12.6676	18.4066	18.5162	18.2338	17.3039
Q64695	16.6825	16.3839	18.2862	16.9738	16.4841	18.1719	16.8122	17.5407	17.4835	17.0563	16.8809	17.2856	17.3921	16.1733	17.5302	17.3333	17.5294	17.0496	17.7742
P42125	16.0287	14.4649	14.4644	13.5717	15.6412	15.5374	12.1964	15.1852	16.1689	18.3625	14.4287	14.986	13.3897	14.1589	18.6449	18.8869	19.3586	19.2879	14.1014
Q01279	22.1269	21.85	23.5045	23.2961	22.5592	22.937	22.3184	23.2961	22.0258	22.928	23.087	22.3376	23.1015	22.4349	23.0054	21.7471	22.239	21.7471	23.0821
O54782	14.3511	13.7342	12.5196	14.1872	16.3331	16.4664	16.3168	13.1489	14.3361	14.276	13.7431	14.1755	15.1305	13.9156	13.9317	15.8621	15.3344	15.6882	14.233
Q9D9V3	13.8828	13.4128	13.5665	15.642	15.1237	14.9056	15.2957	14.9335	15.074	12.6371	13.5058	16.5549	16.3511	16.2041	17.4751	16.879	16.9538	17.3461	16.4141
P23116	14.7571	14.205	16.3395	20.002	18.12	20.4874	20.1946	20.1825	14.319	13.5084	20.1946	14.8077	12.5955	12.9926	15.5884	12.1506	15.1381	15.19	14.1895
Q61508	22.5568	22.8633	22.9043	22.4349	22.5638	22.68	21.6971	22.155	22.2125	21.5545	21.2243	21.5356	22.2273	21.1457	21.6971	21.8576	21.2989	22.4526	21.3592
O09164	21.8191	22.6779	22.0393	21.2593	21.9495	21.6714	21.9243	21.6006	22.2506	20.7307	20.7553	21.3752	20.7634	21.3752	20.7796	20.9459	21.1332	21.2006	20.5356
P19096	14.7426	14.0975	15.6983	13.5797	12.4551	17.6324	17.6003	17.3107	16.1108	14.1514	18.4056	21.6453	21.0951	20.9601	17.9945	18.4	18.2764	18.3706	20.5731
Q05816	18.6821	19.6539	18.6442	19.7305	18.2917	18.1331	19.3827	20.5069	18.8118	17.2765	17.3225	18.8709	18.1398	18.4665	18.2134	17.9852	18.471	18.3628	14.3278
P11404	14.8869	14.4143	17.8303	15.2594	13.9529	15.2882	16.0043	13.0601	15.4403	15.4289	14.6612	13.5418	13.4493	16.9629	14.1999	16.2428	17.3075	15.7797	16.5316
P12710	14.5171	14.8688	15.2524	14.3784	15.2562	15.2189	12.7524	17.9273	15.1016	18.6461	18.7968	22.019	23.2214	23.4923	19.5747	17.7407	18.515	20.714	23.6757
Q9QXC1	24.5522	24.5926	25.0567	24.4362	24.5285	24.8764	24.1174	24.2607	24.1488	24.2821	23.9584	23.8093	24.217	23.6757	24.8385	24.3307	23.654	24.4738	23.8288
E9PV24	27.5969	27.673	27.4862	27.5536	27.6389	28.3787	27.5682	27.9031	27.8081	28.391	28.6216	28.0505	28.3023	28.0243	28.9595	29.258	28.6798	29.0864	28.2714
Q8K0E8	25.9293	26.0526	26.0505	26.2679	26.7771	27.0711	27.3066	26.976	26.8741	27.7195	28.3494	27.5826	27.3745	27.8858	27.8504	28.2979	28.2714	27.7517	28.17
Q8VCM7	25.0894	25.3135	25.0401	25.3679	25.8834	25.8312	26.5696	26.1174	26.0609	26.965	27.5315	26.7771	26.4567	27.1795	26.726	27.1604	27.4154	26.4754	27.4785
Q71KU9	15.6609	14.5394	15.2225	14.8715	13.0525	13.6327	16.9054	15.7699	14.9002	17.6486	11.3704	17.3828	14.1844	17.4141	15.0422	18.1031	17.9653	17.4873	17.0162
P11276	25.3745	25.1174	25.3645	24.918	25.0567	25.2207	25.3444	25.1604	25.4923	25.7286	25.5105	25.3545	25.5955	25.7077	26.3256	26.7895	25.9998	26.189	25.4862
Q08879	18.9753	19.0985	19.2807	18.5609	18.9869	18.2841	19.4398	19.0244	19.0055	18.809	19.1963	18.9242	17.9464	19.2979	18.1025	18.4869	18.4655	17.7358	19.0408
O70165	19.3537	19.4843	18.5482	19.0148	19.8519	19.2115	19.3051	19.4599	19.2625	18.639	19.1227	19.6111	18.4974	19.4281	14.6647	18.2089	19.16	17.9783	18.9575
Q8BTM8	15.3191	14.6547	15.3262	14.982	17.3329	15.5864	15.4017	15.1781	14.6377	18.0892	15.7394	18.9743	18.6504	18.6977	17.733	17.6784	17.8027	17.4903	18.597
Q923D2	16.3729	15.4224	15.7735	16.1442	16.9455	15.6841	16.3238	15.469	16.4742	15.4817	15.0879	16.3682	14.0863	17.2182	14.9206	12.6331	16.3672	16.1557	16.1938
Q62356	15.4496	13.5534	17.3517	13.3554	16.7302	15.0732	16.8056	15.8536	16.4556	18.4019	16.7901	17.6872	18.1618	16.993	18.2012	18.9224	18.4149	18.28	17.0584
Q91XD4	15.0121	14.5585	14.5917	15.1755	14.9398	13.4377	13.188	12.5321	14.1191	13.2346	15.8781	18.084	18.2377	17.4329	14.3	13.2473	15.0349	15.3583	17.7872
Q9QXD6	13.7819	14.167	14.7293	12.2393	13.7219	16.6441	12.0665	14.7872	15.247	19.5954	17.5218	23.2036	21.8073	22.5427	20.2419	19.0289	20.9601	19.9459	22.6649
P05064	15.5698	15.1909	17.981	14.6126	17.1503	15.0361	16.5548	13.7994	13.455	18.3986	16.7723	19.2484	18.9934	18.6165	19.7067	21.9916	20.2989	20.9951	18.8093
Q91Y97	15.8933	15.3483	17.0869	16.0318	13.7119	14.2528	15.2099	16.7589	15.2921	23.0443	19.2419	25.1371	24.1015	23.48	24.4551	23.8093	24.6264	24.2096	23.5522
P97807	14.4732	15.4232	15.0176	15.5804	14.074	13.8865	13.9934	14.927	15.9588	19.9601	14.1369	20.0691	19.9459	19.0526	21.2419	20.2535	20.9316	21.1457	19.8453
P35505	19.2402	17.9892	19.6272	20.5731	19.0839	19.3511	19.3255	20.5356	19.415	24.7895	21.2707	26.9203	26.4105	25.797	26.5463	26.1293	26.7895	26.5754	25.9111
P16110	16.1898	16.1152	16.4678	16.7393	14.8117	16.2546	14.7979	16.2562	14.9673	16.5491	15.4579	14.5012	16.1662	13.6487	16.377	15.72	15.3604	16.0709	15.9101
P13020	25.8788	25.2426	26.1984	25.4266	25.5075	25.1871	25.5404	25.217	25.797	24.1174	25.0484	25.1095	24.8904	25.1174	24.3578	24.4551	24.1642	24.3511	24.8385
P06745	15.4891	13.9449	13.3884	14.0985	16.6728	15.2367	13.5377	13.4095	13.1468	18.0623	17.5366	21.1825	21.2066	20.9882	19.8969	19.852	20.4972	20.0156	21.2066
P26443	16.2847	14.4825	14.7842	12.1074	14.8057	13.5608	14.0422	16.2201	15.0477	21.4375	13.0998	18.0804	16.4419	14.4899	22.9847	22.8191	23.5045	23.5165	14.0892
P97494	15.0494	14.1587	13.9665	13.0885	14.8091	14.2165	13.3554	15.5367	14.3007	12.0265	14.5882	16.8395	16.9507	16.4464	13.7571	15.4814	16.0557	15.7906	16.2579
P11352	15.7126	12.6882	15.0004	15.6184	16.2725	14.4322	13.0945	14.7716	15.6509	18.4146	16.9452	20.8191	19.2913	19.8149	18.49	18.6379	18.9339	19.138	20.1825
P46412	22.8269	22.6387	23.5285	22.4551	22.9006	22.6006	23.1749	22.5662	22.9171	23.0772	22.6051	23.1871	22.5237	22.6606	23.2961	23.0426	22.9637	23.1269	22.7735
P47791	15.9557	14.0189	15.1389	15.1308	13.7192	15.6873	14.6292	15.7948	14.4139	17.3506	13.1924	18.4571	14.7293	17.6899	16.9422	16.9426	18.7487	16.9488	17.1726
P30115	15.3035	16.331	14.3877	14.6122	14.4228	14.9026	12.797	13.1145	14.4305	14.9789	12.8487	19.4387	19.5164	19.4996	15.5876	14.1291	14.2532	14.7698	20.5069
P10649	16.8788	13.9904	14.593	16.0681	14.7287	16.4762	13.0636	14.619	13.0531	13.1814	15.1302	20.6453	20.0156	20.5069	13.3879	14.6952	15.7627	14.0259	22.2332
P19157	15.0337	17.1983	15.5307	14.3141	15.7639	15.6722	13.8046	14.1003	14.6358	17.0476	14.9295	17.4925	20.4273	16.4216	16.4443	15.5076	15.3351	15.8515	22.44
Q8QZY2	16.2446	14.4074	14.7974	16.0694	16.0192	15.5626	14.1598	14.268	15.9398	14.9994	14.4279	16.6685	16.6154	16.0489	14.8932	13.6815	13.9317	14.2813	15.3082
Q64516	16.1143	14.7135	15.7566	13.6506	13.625	12.632	15.136	14.9727	14.4448	11.183	12.9639	17.2147	17.5486	17.5525	15.2912	13.9571	13.8657	15	17.4978
P13707	15.9932	14.8191	16.6601	14.4271	14.7505	14.7761	15.9822	13.9254	14.6603	12.1979	13.1409	18.5994	19.0805	18.1173	17.6661	18.4051	16.9684	18.1347	19.3665
Q8CHP8	15.008	14.3416	14.6791	12.6623	15.8373	16.1773	16.2175	15.1484	14.3711	17.7145	16.6821	18.0289	17.8991	17.2377	18.4262	18.8242	17.8596	18.7008	17.9998
Q9QXF8	14.7115	17.0124	15.0798	13.6172	14.0338	15.4653	12.4507	14.3473	14.352	18.8738	16.0629	22.1015	21.1519	21.7307	19.3369	19.4619	20.8346	19.7434	21.714
Q9ET01	15.9033	14.2281	15.2305	15.6257	15.0952	14.7655	14.3507	13.3858	16.2088	19.1545	13.8463	21.1332	19.8348	20.5356	19.5144	18.9367	20.8727	19.3545	20.5823
Q9WUB3	14.5548	14.0448	14.7024	15.4634	14.3394	15.9828	13.9024	13.4108	13.7226	12.2361	14.8977	13.0413	12.2401	13.8814	15.1223	17.1314	16.3137	17.3939	14.0185
Q02596	19.474	18.8463	19.9742	19.6586	19.375	21.0886	19.2031	20.2535	23.0342	18.0452	19.3504	21.6886	19.6708	21.0625	18.8539	20.2185	17.9024	17.9119	19.2202
Q91Z53	14.9736	14.0455	14.77	15.9023	14.4415	16.8205	15.2517	15.9748	15.137	15.9084	13.0216	18.3023	18.6013	17.8553	17.0043	14.0424	14.2601	16.6137	19.0999
Q99LP6	15.1549	16.5461	12.9749	13.5258	15.862	13.059	12.0439	12.8684	14.0552	14.3465	13.9849	15.3344	14.6572	14.3202	15.3366	17.1533	16.8434	16.8383	15.318
Q9R111	14.2862	15.3129	15.7992	14.9835	14.3187	14.9895	13.5735	15.0164	14.6168	17.072	14.0937	17.5738	14.8514	16.642	14.509	16.0121	17.7234	15.5847	17.0156
O09051	16.0985	13.7022	14.9229	14.6959	12.9593	16.4992	14.5782	14.2322	15.1359	14.4433	15.7652	13.7847	16.3416	15.8491	14.8997	14.1406	13.9638	15.1191	15.7975
P01897	20.7634	20.2185	20.9024	20.8346	20.6276	20.6714	21.0691	21.1079	21.1825	21.5356	21.343	21.2764	21.0821	21.7307	20.2066	19.8187	20.7634	19.6593	21.7056
P01898	22.5961	22.1111	22.8269	22.1332	22.1111	22.0292	23.0592	22.5938	22.848	23.2535	22.9495	22.7776	22.44	23.5522	21.8689	21.3645	22.6757	21.2006	23.417
Q3UGR5	15.0013	14.7147	13.0517	14.8177	14.3349	14.1559	14.0439	15.3953	13.5221	12.4398	12.852	15.5717	15.5742	15.85	16.2725	13.4362	13.9197	15.8385	13.21
Q61646	20.7876	21.4775	26.8741	27.6527	27.2891	27.9428	27.3324	27.5754	27.5014	29.0889	28.2535	28.4668	28.4938	27.9595	29.9814	29.3641	29.2869	29.7549	28.4154
P16627	18.8405	16.0952	17.0554	17.5479	17.5339	17.8393	13.1143	15.2849	16.8785	12.9379	12.7937	14.3905	14.427	16.2808	12.4089	13.1131	14.0777	14.1742	14.9979
Q61316	14.0236	14.653	14.7114	14.14	15.1799	14.8808	13.7861	14.7081	14.6703	18.3741	13.9031	18.6098	17.6647	17.0249	19.3054	18.238	18.7661	19.0405	17.6834
P48722	14.8948	15.9478	13.6577	14.8038	14.371	15.0444	14.0415	14.8831	14.1241	13.7419	15.2014	17.932	12.9514	16.6889	18.0896	14.6894	16.7551	17.6508	16.5324
P63017	19.4394	18.7769	18.5441	18.7481	18.3465	19.0176	18.4954	18.9894	18.9284	20.654	18.7931	22.7492	22.7796	22.2302	21.8651	21.5213	21.7715	21.8727	22.4196
P07901	16.251	14.6471	13.8483	13.1386	13.6492	14.3235	13.3118	15.6294	14.7229	18.8703	15.0734	20.5731	19.1273	20.0292	18.5548	17.5647	19.3753	18.4682	20.5261
P11499	16.028	14.7409	15.3344	12.6365	17.2274	14.9375	13.6811	15.1373	15.2643	16.7893	14.3677	20.5823	19.529	20.6886	14.501	15.7458	17.3151	16.8794	20.8802
P01942;P06467	30.0217	28.906	28.9146	29.6981	29.9259	29.189	29.6646	29.49	29.5203	28.7927	27.7064	28.8203	28.8564	27.6798	29.0057	28.9259	28.6663	29.1913	27.4073
Q91X72	26.0401	26.189	26.4298	27.1604	26.8385	26.9428	26.8385	26.9203	26.5135	28.7927	27.7833	27.5014	27.3662	27.8682	28.49	28.8916	28.4154	28.5426	27.6251
P49182	22.6141	22.0459	23.1596	22.1765	22.0723	21.9916	22.632	22.155	22.7675	21.6628	22.2214	21.9171	21.7634	22.2477	20.6714	20.2302	21.417	20.0951	22.6029
Q9R098	19.7644	19.465	18.7952	19.156	19.5937	19.0762	19.6062	19.5908	19.5707	17.9636	19.304	19.3398	19.164	19.4211	19.0478	18.676	19.0931	18.8433	19.0927
P26928	18.8725	19.3295	19.0109	18.8865	19.6981	19.6808	18.5867	18.9792	18.7642	18.3054	18.3891	17.6412	18.7608	18.0287	19.0255	18.9803	17.1717	19.5198	18.3213
P35492	15.8101	13.4134	16.2283	15.425	15.7601	14.8069	14.9686	14.9171	12.7508	12.1812	14.0434	20.3752	18.2112	19.238	14.4979	15.842	18.5198	11.4623	19.2157
Q9ESB3	25.3066	25.0975	25.5345	24.6431	25.5374	25.9316	25.141	25.002	24.9933	24.8093	24.7895	25.0401	24.8717	24.3101	25.1908	24.6971	24.4234	25.2643	24.7338
Q8HWB2	18.9781	18.6221	18.6633	17.8018	19.0785	19.0808	20.4576	19.9459	20.0951	20.5069	20.2419	20.3538	19.4294	20.1206	20.4676	19.7671	20.1704	19.4428	20.68
P62806	15.1141	14.2874	15.4505	12.0579	15.8397	17.5042	17.8125	18.1542	15.1753	18.7682	17.8575	22.5731	20.6364	20.5261	15.4249	20.7056	20.1457	18.7971	21.502
Q6S9I3	21.1581	21.2877	21.7471	20.6714	21.2006	21.4775	20.7471	20.6186	20.6006	21.3101	20.5356	20.5451	21.0559	20.6186	21.823	21.7223	20.8423	21.9601	20.6006
O09173	16.5982	14.3963	15.2293	14.4915	16.6988	16.4533	14.6423	13.6712	15.0005	19.5556	13.2415	21.6276	19.0823	20.1704	20.2302	19.463	21.8727	19.9043	20.5915
Q99L47	12.7541	14.1587	13.4233	14.3178	13.3064	13.9425	15.7005	15.0604	16.0633	13.2304	14.3796	20.3321	19.7384	19.5237	15.7817	12.888	13.2099	14.6525	20.4375
Q8K0D2	16.2258	17.1352	16.9109	17.7279	15.4718	18.0226	16.5894	17.565	17.3906	14.4626	17.0116	16.9177	16.6665	16.1964	17.3744	16.7627	15.3904	17.0108	16.9138
Q9JKR6	15.1028	17.0239	16.8643	15.0238	15.0309	18.8903	13.2822	18.6117	14.0942	18.8836	18.1928	18.6442	19.0897	17.7156	20.2989	19.6985	19.6896	19.9293	17.9922
Q9JHJ8	17.5183	17.8384	17.6161	17.3577	17.3141	17.5677	16.9756	16.9854	17.7509	16.3599	12.9012	16.905	17.2561	16.0619	14.4716	17.2665	16.9739	17.7327	15.8731
P01869	25.2571	24.5754	24.7695	22.8385	23.214	24.9271	24.1719	24.0609	24.2961	22.8404	24.002	24.019	23.9043	24.3712	22.9742	24.2961	23.8093	23.5045	23.0292
P01867	24.391	24.5754	22.9441	22.6119	24.3578	23.5404	24.2317	22.6453	24.3844	21.823	22.3457	24.3645	22.0886	24.4614	22.2125	23.5869	24.1332	23.4425	22.6387
P01749	18.121	17.5746	17.8758	18.2209	17.5486	20.6096	17.4544	14.7805	14.6241	12.2449	13.0939	20.4273	14.4826	14.5727	14.1967	15.0451	12.4288	14.5684	16.9859
A0A075B5N7;A0A140T8N9;A0A140T8P2;P01633;P01634	20.8113	20.5069	20.2302	19.7042	20.3211	20.1079	20.0691	19.7965	20.3321	14.7551	20.343	20.4874	19.691	21.2477	18.3969	20.2764	19.6811	19.6235	20.6186
P01639	22.0559	22.0393	21.2707	19.8171	21.1457	21.7182	21.2302	21.1015	21.7512	19.3522	20.7389	20.9672	20.6276	21.1457	20.0426	20.2302	20.6453	21.4015	19.9882
P01844	19.7025	20.3101	18.9955	14.1675	19.7176	19.5557	18.1587	19.197	19.9316	18.3295	19.4754	19.5461	19.728	19.8101	18.885	19.1095	18.9247	19.599	18.6789
P01845	18.6748	18.9128	18.6869	13.3227	15.4488	13.5486	12.6408	18.4428	19.2205	15.2308	18.5166	18.4414	17.1338	18.6483	17.6148	14.1129	13.9179	13.1559	15.427
A0A075B6A3;A0A0A6YXW6;P01878	23.5869	23.9134	24.48	23.9316	23.1379	22.8783	23.3239	23.7895	23.4551	22.8346	23.7286	24.8623	24.48	23.7492	24.7441	23.3239	23.5754	23.5522	23.7182
A0A0A6YY53;F6TQW2;P01863;P01864;P01865	22.7816	21.85	22.1111	20.5823	21.2006	24.1015	21.85	21.4476	23.3778	19.5357	22.0592	21.5069	13.5706	23.002	20.8269	21.3538	20.8269	20.6886	22.239
A0A075B5P5;A0A1Y7VJN6;P03987	22.6736	22.0983	22.0559	22.1612	22.0359	22.2506	21.2535	21.6714	22.5117	20.8802	21.8839	21.7098	21.1886	22.6907	21.5592	21.3484	21.5117	23.0772	22.4144
P01872	24.3578	24.4041	24.275	23.6209	24.4298	24.0691	23.867	24.4105	24.9316	23.4041	23.8576	24.6595	23.5165	23.7995	23.4676	23.848	23.848	24.4425	23.6649
A0A0B4J1J6	19.2952	19.377	18.7721	16.2737	18.0702	17.2377	19.4587	17.6341	19.4975	14.8125	18.8137	19.013	15.1357	20.1206	18.2029	18.9854	18.8282	18.245	18.7302
A0A0A6YXA5	20.1581	19.6176	20.0691	14.0378	18.7858	19.2074	19.3793	17.9583	19.2438	18.0054	17.7645	19.5569	14.7678	19.9097	18.1118	18.3785	18.4402	19.3845	17.1387
A0A075B5V5	19.5256	19.8506	13.1587	12.8319	14.0303	13.1067	19.9316	14.027	15.0527	13.9722	20.343	20.0951	14.3786	19.4276	15.5781	13.2848	20.1457	16.3887	14.1322
A0A075B5R7	16.7022	21.4775	18.9413	14.9414	18.5933	19.7394	13.7777	14.4042	20.2302	15.0943	14.291	14.8887	14.3334	14.1071	15.4129	15.3669	15.135	15.0643	14.9568
A0A075B5V8	20.3211	19.6353	19.9162	17.7161	18.7308	20.5545	13.7612	20.0292	15.7665	13.1928	20.3645	16.2074	21.4324	22.632	14.5378	14.7326	19.2747	14.3483	14.2759
A0A075B5W2	14.7817	19.025	18.1996	15.5943	15.2354	19.6702	14.8827	14.4624	17.0369	16.8974	12.8246	19.3091	17.4168	18.1708	12.8272	16.616	14.4665	14.3476	17.5982
A0A075B5W6	20.2764	20.953	20.0156	14.8764	14.9416	15.45	19.9194	19.3382	15.7014	18.2049	17.951	19.4772	19.1625	20.2419	13.7452	14.3293	19.7426	13.867	18.6797
A0A0B4J1N0	20.7223	19.6493	19.379	18.309	19.2299	20.2302	20.8191	19.2374	20.1079	18.8267	19.5655	20.654	19.9459	20.8034	19.7075	20.8651	19.8934	20.3101	19.4304
A0A0B4J1M0	18.2119	16.547	16.5237	15.2138	15.1725	16.0026	15.7881	16.2504	18.0243	12.4516	15.3208	17.3081	15.9082	15.988	19.8468	17.5779	14.9343	16.4199	16.2823
A0A075B674	18.6359	17.4417	17.4748	15.553	17.2023	17.9941	18.1308	13.5398	17.6186	18.1049	16.8955	18.5201	14.2676	18.916	19.2948	19.1187	17.7711	19.2692	18.4848
A0A075B5Y4	19.1575	18.9659	18.9558	18.2924	18.025	15.1149	19.3517	15.9281	18.9378	12.4692	18.838	20.0292	14.7844	18.4037	16.341	15.0879	17.9636	18.431	18.8066
A0A075B5Y6	17.3391	14.233	18.4013	16.0012	17.0484	13.4029	18.9956	14.3265	17.0959	17.6844	14.0796	18.1072	15.7995	17.3317	13.308	17.723	16.7754	15.3143	14.8331
A0A075B5R5;P01806;P01807;P01808;P01810;P01812	20.1946	19.9882	20.6096	19.472	19.3524	21.1143	19.2132	18.6918	19.6748	19.3627	20.9024	19.9882	19.5556	21.2243	20.5915	20.1079	20.5165	20.0951	21.5069
A0A075B5R0	18.8688	18.6675	17.1845	18.6336	18.1547	17.1895	18.7252	17.6812	19.1879	16.2073	17.9096	18.8992	17.7447	18.7187	17.6868	16.7797	18.8679	17.7532	17.5082
A0A075B5R1	19.1273	18.3171	18.7687	12.9479	17.1338	18.2154	18.3346	16.1697	19.2202	16.4043	17.4339	19.3205	14.3427	18.7397	14.0151	18.0213	18.8336	18.4794	16.9834
A0A075B5P9	15.7801	15.0715	14.6066	14.0378	14.5066	15.9896	15.6836	15.4531	14.2506	15.4374	15.1348	16.4597	16.0539	14.4184	14.926	15.3952	13.9673	17.5878	16.8608
A0A075B5Q6	15.9918	16.932	17.2555	12.7723	16.2388	13.7248	16.23	12.8431	15.4987	14.9048	11.9128	15.5423	16.0368	16.9968	15.1549	14.5273	15.9629	15.5392	16.3992
A0A075B5T2;A0A0A6YWU3;P01796;P01797;P01799;P01801;P01803;P01804	20.7634	20.7056	20.417	19.5155	20.953	20.343	20.3101	20.2302	21.1765	19.0674	20.0951	20.7715	19.8164	21.1946	20.2066	19.9601	20.714	20.3962	20.0559
A0A075B5T3;P01796;P01797;P01799;P01800;P01801;P01802;P01803;P01804	20.1079	21.5777	20.1946	20.2535	20.1825	20.6971	20.5545	18.7832	20.3321	18.9521	20.0559	21.0088	22.6387	21.2066	19.1574	19.9882	20.343	19.9171	20.4273
A0A075B5S2	17.9623	17.1588	17.5455	17.2696	17.6188	16.7766	17.953	17.645	18.1316	16.2686	18.2263	18.3299	16.9308	17.1767	16.5298	16.8212	18.1109	16.7919	17.1547
A0A075B5R2	15.3424	14.0865	14.0221	13.6764	15.1986	16.0872	13.9699	14.9436	16.8836	12.8662	14.6774	14.771	15.3128	14.9816	15.5584	14.6326	15.4227	15.4898	14.5642
A0A0A6YWI9	21.6186	20.3645	13.075	14.9112	18.8632	15.539	20.8269	13.2476	22.1488	14.8769	17.0377	19.7304	14.5487	19.415	15.4367	20.8191	19.7315	22.6865	16.9036
A0A075B5U4	20.265	18.426	18.2215	12.781	19.4261	20.417	20.1946	19.6564	18.4939	18.6306	19.7526	19.6913	15.1191	19.4151	20.3321	19.3542	19.1696	20.1079	18.9503
A0A075B5Y1;P01750	14.667	17.2096	17.2171	15.9517	15.9922	16.5534	15.1703	19.1116	15.0769	12.1698	16.7335	14.2078	13.1971	17.8802	14.4517	15.2108	16.309	15.95	16.0229
A0A075B5T9	19.5331	19.5492	15.0873	15.8102	18.5458	14.4484	19.1127	17.4527	20.4067	14.9034	10.7522	19.1485	18.1621	19.4284	15.6559	18.4195	18.5524	14.9261	18.0067
J3QK03	17.7778	18.4904	18.0812	15.7936	18.7751	18.8843	19.173	17.8648	20.1206	16.6993	18.1782	18.5249	19.0367	18.5427	17.2618	18.0168	17.9553	17.0375	17.8408
P01592	23.239	23.48	24.7745	23.5285	23.3101	23.2273	21.417	23.1301	23.2492	22.8249	22.0756	23.3239	23.4923	21.9134	24.391	23.9933	22.3857	23.7995	22.1015
A0A075B5L4	18.4377	18.305	16.1487	14.122	19.4958	17.2364	14.7669	15.2628	18.2148	15.1369	11.8194	17.8258	15.1802	16.7255	13.7476	17.2682	16.0218	13.7281	14.2234
A0A075B666;A0A140T8N3	17.9121	16.7448	17.4827	15.4246	12.7563	14.3603	15.1657	17.0672	16.7339	12.9023	17.0361	15.8066	14.685	16.4356	14.1107	16.9785	18.6187	17.1589	14.8755
A0A075B5K7	19.6468	18.8712	18.5642	15.9666	20.1332	19.0626	20.1332	18.54	19.6579	17.0404	18.3654	18.6893	14.1491	19.2286	17.6222	18.6943	18.0959	16.971	17.7652
A0A140T8P3	18.0226	17.342	17.068	15.1264	17.4789	16.5483	17.6348	16.6958	18.972	16.5156	17.4334	17.8302	15.0281	17.8634	16.5684	17.1055	17.7376	17.2716	16.4955
A0A075B6D5	22.4775	21.8385	21.7307	21.4576	21.3805	22.5638	21.3484	22.7756	20.8423	19.7367	20.7553	22.0224	21.2933	21.9985	21.3045	22.0918	20.1946	22.2036	20.6714
A0A0B4J1H6;P01630	19.3417	18.4186	18.6379	17.3516	18.8481	18.1955	17.8215	18.5532	18.9094	16.6158	18.3747	19.0718	17.2632	17.9756	19.1189	16.602	18.0886	17.801	18.3469
A0A140T8M6;P01660	20.4067	19.2381	18.6541	17.3974	21.4972	19.6773	18.8857	19.2366	19.4089	16.9767	18.3079	19.1243	18.5053	18.42	18.1768	18.6253	17.947	18.9269	17.1327
A0A0B4J1J2	19.2958	20.0156	19.8433	17.4497	18.1762	18.3564	18.9854	17.692	20.1332	17.1133	19.1602	18.001	18.0166	19.2372	17.8366	18.8979	18.2329	20.1946	16.8758
A0A140T8N7	18.3007	18.341	17.5642	16.2424	17.3433	17.0156	18.1339	16.6332	18.332	17.0481	17.8443	17.9657	17.5534	19.3687	15.2178	18.1031	16.8393	17.1138	18.2347
A0A140T8P5	21.4015	20.2302	19.2149	19.006	19.5177	19.9459	20.7955	19.4295	20.8269	18.3298	18.7378	20.7955	17.8295	19.8973	19.3391	20.8423	19.6813	20.6714	19.5558
A0A075B5N4	18.1906	18.4411	18.5003	15.8634	16.7166	13.9657	18.2404	17.2428	19.0504	16.1313	16.3322	17.087	18.8405	20.9812	13.7986	16.0715	16.7603	17.2876	17.1421
A0A140T8M3	17.7847	17.5957	17.1407	15.817	16.5692	18.8542	18.5801	16.1042	18.0838	15.0134	16.128	17.7756	16.0509	17.2974	15.3322	16.6691	16.3243	16.4422	16.3647
A0A075B5K2	21.6006	21.1079	19.6134	17.9301	19.9742	20.3211	20.714	19.8878	20.1946	18.5137	19.4885	20.1332	19.3649	20.0821	19.766	19.5994	19.7953	20.9812	18.5818
P01837	26.9316	26.7517	26.3645	25.2571	26.1738	26.9977	26.1371	26.065	26.8623	24.6096	25.2996	26.189	25.558	25.9933	25.7492	25.6811	25.6068	26.217	24.9584
A0A075B5L1;P01643	17.6062	17.9045	17.7481	13.4643	17.9157	17.3479	18.5764	17.3059	17.4637	15.7077	16.665	18.5063	16.4179	19.0397	14.7262	17.0874	17.4836	18.58	16.586
A0A075B5L0;P01643;P01644;P01645;P01647	21.4476	21.0821	20.5069	19.735	20.6364	20.8269	21.1886	20.1581	21.7553	19.8128	20.1581	20.6886	20.4067	21.3805	19.9066	20.1206	20.0426	20.343	19.9204
A0A140T8M1;P01644;P01645;P01646;P01647;P01648;P04946	23.4041	23.2051	22.5615	21.8689	22.7533	22.6628	23.178	22.2477	23.7492	22.1332	22.5333	22.6779	22.5451	23.7182	22.2273	22.2877	22.2006	22.1174	22.265
A0A140T8M2	20.9459	20.7715	19.3522	18.9128	19.4313	20.1079	19.4925	20.2066	19.7856	18.2983	18.9004	19.4033	18.4745	19.5218	19.1226	20.2419	19.8041	19.2789	19.622
A0A140T8P6	20.5165	20.5261	19.1399	18.2938	18.7833	20.1457	19.018	19.5154	19.8188	17.6872	18.7008	19.9882	18.4206	19.8877	18.4383	18.9727	18.7518	19.5334	18.9907
A0A140T8P9;P01637;P01638	20.2989	19.9742	20.2185	17.837	19.4611	20.2066	20.0426	19.1427	19.6742	18.5569	19.6307	19.4932	19.1709	20.2302	19.5354	18.8891	18.7288	20.002	18.9931
A0A0B4J1I1	21.2933	20.2302	19.7166	19.3046	19.2507	19.4955	19.5761	19.625	20.5165	20.1704	21.2066	19.7866	16.7252	20.2185	19.5189	18.9538	19.5369	19.3733	18.037
A0A075B5K6;P03976	18.8836	20.4576	20.343	17.0679	18.9103	19.2842	19.706	18.4299	19.2788	18.4443	18.2911	19.7199	21.3101	20.1457	18.1289	18.6409	19.8549	19.2587	19.5152
A0A075B5P0;P01654;P01655;P01656;P03977	22.2849	20.6453	19.2705	20.5638	20.0951	21.2302	20.2877	19.3241	20.8346	18.7183	19.8732	20.002	19.0254	20.5823	19.4654	19.8917	19.3012	20.5165	19.3322
A0A140T8Q0;A0A140T8Q4;P01664;P01665;P01666;P01668	20.4067	20.3538	20.654	17.1535	20.5261	21.2764	18.1727	21.5638	19.5875	18.936	15.1276	18.8778	18.5407	19.3569	20.7876	20.0691	18.3253	20.3538	18.5005
A0A075B5N9;P01674	23.7895	23.2961	22.8249	21.7756	23.4676	23.9316	22.2214	23.181	23.1719	21.3376	21.4476	22.3403	21.5592	22.3511	22.7816	22.4849	22.3211	23.1063	21.1886
A0A075B677	18.8064	19.1405	19.111	17.8877	18.3997	17.3303	18.8685	17.5377	19.5842	16.737	17.6731	18.8344	18.1284	19.0844	13.8985	17.0879	18.2707	18.1517	19.5506
A0A075B5L8;A0A075B5M4;A0A0A6YYE5;A0A0A6YYE7;A0A0B4J1I3	17.3218	14.6751	15.8063	14.6672	14.5207	17.7537	16.9692	15.5317	14.3821	14.0688	12.9111	17.3041	15.1442	20.2419	14.6639	16.6898	13.7336	15.228	13.4529
A0A075B5M1	19.773	19.0072	17.6771	14.4098	19.2503	18.8415	18.4054	18.2819	17.04	14.0502	17.1381	18.9934	16.009	18.914	13.5767	14.0419	17.8177	18.3501	14.575
A0A075B5L7	16.9315	16.6633	13.6749	14.5156	16.0717	16.2199	18.0053	15.3382	16.5494	15.9034	15.971	17.7837	15.2773	18.5582	15.0902	14.7623	16.2088	16.0942	14.9362
A0A075B5L5;P01675;P01676;P01677;P01678;P01679	15.4012	16.9692	18.5114	14.1858	16.1461	16.8733	17.0944	15.2481	15.8861	15.0455	17.0392	15.3962	15.0318	18.8279	16.4019	14.9578	17.3151	14.2626	18.683
A0A075B5M7	20.7553	20.7796	19.5631	17.6474	20.4375	21.1581	19.871	19.787	20.0559	18.929	18.2883	20.1457	19.2552	19.5617	19.4958	19.5168	18.552	20.3538	17.9649
A0A075B5N7	17.9379	16.6339	14.9015	16.4296	19.2258	18.2252	18.2591	16.5994	17.1293	13.8636	15.6506	17.4315	16.4227	16.1802	14.5814	16.0991	16.8254	13.5454	16.265
A0A140T8P1	17.2633	16.9674	17.553	17.6585	14.9063	13.6893	17.4641	13.9386	15.2501	13.5716	15.2013	17.2182	14.9578	16.1958	14.1303	13.7246	14.5322	16.6746	13.716
A0A075B5N6;A0A0G2JGT0;A0A140T8M5;P84750	21.2477	21.4476	19.5289	19.0281	20.2764	21.0426	20.3962	20.1581	21.4375	19.2516	20.0691	20.5545	20.0691	21.1015	19.9294	20.1206	20.6886	20.1581	19.2828
A0A140T8N5	20.5261	20.4576	19.8769	17.6871	19.0568	18.8577	20.3857	18.8298	20.002	19.6509	19.7522	19.5798	19.7215	20.4972	19.4721	19.7542	19.6308	19.0255	19.7949
A0A140T8N9	17.9772	17.9476	17.2424	15.5961	14.4544	16.4524	19.1405	17.9134	16.6354	16.1391	16.8943	17.074	14.582	19.4558	14.2475	17.4757	16.3573	17.8999	16.9905
A0A140T8M4	16.8738	17.9223	19.1564	16.713	17.9787	17.208	17.9382	16.4496	18.3393	16.5882	16.8781	17.8506	19.3689	19.4909	16.7148	17.4038	17.8489	17.3328	16.7153
A0A140T8P7	16.8124	16.0984	15.0114	14.5378	15.1402	14.7357	15.8919	13.9528	13.9308	14.7227	12.7146	15.2856	15.6294	15.5018	15.9672	15.1503	14.066	14.7653	15.6068
A0A075B5N3	19.7917	19.5051	20.6453	19.3974	20.1704	21.0625	20.6006	18.9879	20.2989	19.5262	18.0386	19.5039	18.307	19.0605	20.1332	18.9679	19.0028	20.3211	18.5338
A0A0G2JE99;P01843	21.0156	20.9601	21.502	21.4015	20.1946	21.3752	21.4015	21.7876	21.5545	20.7223	20.654	23.3101	20.3857	21.0625	21.7715	20.1457	20.9672	20.2989	21.9777
A0A075B663;P01723;P01726;P01727;P01728;P01729	20.1704	20.1704	20.1825	20.0426	19.6545	20.3962	19.7096	20.5451	20.4775	19.5394	19.5846	21.265	19.0835	19.797	20.1332	18.6021	19.3006	19.1801	20.3645
Q9DBD0	22.2448	22.2849	21.9098	22.6843	22.6298	22.1976	22.1174	22.3988	22.1206	21.9566	22.1916	21.8034	22.2506	21.9707	22.0325	22.1457	21.632	21.9951	22.019
Q9D819	15.2039	15.3712	13.9792	13.7901	14.1138	15.5549	14.2837	13.1175	14.1489	14.365	12.9069	19.0873	18.7443	19.1019	13.9318	13.8965	14.3024	15.6368	19.4459
P05017	15.1719	17.074	16.9666	15.5756	13.9575	13.2569	13.2759	16.036	14.9062	13.5855	12.4417	13.8267	13.6345	13.9355	15.8554	14.7256	13.4506	14.6714	13.5674
P47878	19.6727	19.5107	19.8116	19.1514	19.1682	19.2321	18.2964	18.8521	18.84	17.3899	18.3224	17.9167	18.3512	17.015	18.7257	18.0974	17.4123	18.6161	18.1404
P70389	21.4375	21.1143	20.1704	21.1332	20.9882	19.735	21.0359	20.6364	20.7715	18.3837	20.4067	20.343	19.7987	20.2989	18.3093	18.4737	18.7983	16.4694	20.2419
A6X935	26.228	25.9271	26.1908	26.1507	26.2589	26.5536	27.0505	26.3578	26.5315	28.2891	28.019	27.5014	27.5389	27.976	28.2803	28.7802	28.5898	28.3992	27.8682
Q61702	23.6971	23.7594	23.1704	23.5754	23.7895	23.6096	24.0105	23.5522	23.6649	23.4041	23.5869	23.5638	23.48	23.7077	23.4676	23.6431	23.4551	23.867	23.848
Q61703	23.8191	24.3031	23.5983	23.4425	23.976	23.5522	25.0732	23.867	24.4298	24.0443	24.0609	24.141	23.7995	25.2679	23.3101	23.7695	24.1488	23.5285	24.317
Q61704	23.391	23.5522	23.5045	23.181	23.9134	24.0443	23.9495	23.5983	24.019	24.848	24.2607	24.019	24.1332	24.2463	24.9495	24.9539	24.989	25.0062	24.1332
P13597	18.704	18.8491	19.5022	18.1486	20.6886	21.1395	19.8252	20.265	20.5356	19.9234	19.4153	20.3857	20.6364	19.2905	20.6364	20.2877	19.7437	20.654	20.1946
O35664	20.7715	20.8576	21.6628	20.9243	20.7876	20.9171	20.2764	20.5638	20.7715	20.0559	20.1457	20.4273	20.4375	19.7576	20.4067	20.3962	20.0951	20.5545	20.4273
Q3UED7;Q9QZ85	15.8388	16.3571	14.7943	14.6498	14.7164	14.1821	15.0891	13.9703	14.6708	14.4354	13.9093	18.8518	17.8084	17.7	17.9812	15.2975	17.4726	18.2636	18.156
Q61730	21.0756	20.9601	21.4923	21.4526	21.3156	21.2535	21.0426	21.5685	21.4324	20.4972	21.6628	21.1765	20.85	21.4425	20.5915	19.8495	20.2989	20.1079	21.5685
Q9Z0M9	18.2926	18.2894	18.3894	16.8234	18.3883	18.3302	17.6812	17.4627	18.4128	19.3827	17.5713	18.3206	18.6431	17.8267	20.265	20.1079	19.7263	20.3752	18.3378
O88844	18.9459	14.5487	18.4009	16.158	18.3902	16.5652	17.393	13.4884	18.5795	20.265	17.6265	23.2332	22.2155	22.7203	21.2066	20.0292	21.6714	21.5117	22.8327
P54071	14.4418	13.155	15.2273	14.9309	16.0695	14.6462	13.8922	14.09	15.0012	14.3547	15.5908	14.366	13.9984	15.1715	16.4076	17.5266	18.3214	18.2082	15.8006
Q9JHI5	12.9702	14.9504	14.3456	14.4317	16.2848	15.02	13.662	15.51	13.8671	13.5208	13.2859	14.6738	14.2112	14.7244	15.0366	14.7921	17.2224	17.2318	16.0267
Q02257	17.2193	17.3196	16.7382	18.4168	17.9454	17.131	15.0004	13.208	16.7708	17.0113	17.2662	17.4325	17.5793	15.6283	17.681	18.3606	17.5202	18.5074	15.6388
Q3V2T4	22.0393	22.4247	22.3211	14.9535	20.953	15.5261	22.3511	23.0723	14.8637	20.0292	21.0224	20.5638	20.2419	21.2707	19.493	14.2567	19.6897	18.718	20.8346
P97328	16.9209	13.8988	16.4363	14.0633	14.9176	15.3138	14.5305	16.0652	13.8881	14.7066	14.8569	19.8516	19.7675	19.7392	14.9007	12.5623	15.8388	15.2741	19.9015
O08677	27.8203	27.8142	28.6865	27.611	27.604	28.0084	27.1984	27.4551	27.509	27.6389	27.0401	27.2535	27.632	26.9977	27.9869	28.0965	27.2077	28.0243	27.1312
Q9CXF0	16.5228	16.6658	15.098	15.2027	14.9348	15.4067	13.4679	13.8826	12.8883	13.8956	14.903	19.8247	19.0365	19.6828	16.219	13.4371	14.4119	15.6242	19.9882
Q71RI9	14.6465	15.2045	13.2623	16.2057	14.7298	15.4111	14.8629	15.3344	16.4951	15.0324	15.2269	16.6017	17.3458	16.7901	15.1797	12.5442	13.3506	14.7009	17.5647
P08071	15.4539	16.9711	18.2303	17.0897	20.8346	20.6453	20.5545	19.9459	20.2764	18.6204	19.2821	19.4132	19.9186	19.804	18.2812	18.5045	18.4282	18.7212	20.265
Q9CPU0	15.5037	15.0978	14.3889	16.022	14.972	14.7629	15.5558	13.751	13.2604	14.4691	12.1551	18.9109	19.1911	19.7284	14.9058	15.1553	12.8983	14.5668	20.2989
Q91XL1	24.9406	25.1984	25.5869	25.9248	25.9473	26.2589	25.3135	26.275	25.4202	26.7389	25.965	25.9825	26.4202	25.5898	27.1795	27.7771	26.6865	27.2714	25.5433
P42703	23.6649	23.6209	24.2317	23.5754	23.1206	23.5285	23.178	23.6209	23.3376	22.1079	22.2933	22.7119	22.4701	22.937	22.58	21.8538	21.9707	21.928	22.9707
Q61805	16.177	17.238	17.4387	18.3202	20.0426	19.9882	21.1704	20.3962	20.7223	21.2361	21.8764	21.4626	21.7512	21.85	19.9882	19.8446	20.5545	19.6108	22.3239
P11152	14.1457	14.7632	14.5542	14.0912	15.7196	14.95	12.8385	11.8425	14.3361	16.8896	13.3212	16.6144	13.9719	14.1278	17.9077	17.7357	17.3242	18.4019	14.5975
P06151	15.3083	12.784	14.004	13.7818	13.9123	13.903	13.1321	14.3413	14.3813	18.1096	15.9411	21.265	19.8319	20.417	18.8425	18.3833	19.7794	18.6104	21.2006
P16125	15.5341	14.4313	15.1608	14.7728	14.6548	15.7425	16.2125	14.4696	15.5205	15.3476	13.9114	13.3541	15.0808	15.7942	13.8375	18.484	17.1766	18.2461	15.6515
Q8CGK3	22.3645	18.5137	22.1519	22.0559	19.2907	22.8802	20.7553	21.3538	21.1015	20.0821	20.1704	21.0359	15.3949	19.6699	14.4551	16.1086	17.0109	18.4068	17.5684
P51174	15.1526	13.1911	13.6205	14.5017	15.3097	13.5512	14.6276	15.0042	12.7569	17.1719	15.0882	14.0077	13.0165	13.5413	17.9967	18.5491	19.5409	18.4243	14.7453
P18337	18.4995	19.4837	19.6508	18.4238	18.8099	19.8423	19.0476	19.0702	18.8849	18.86	18.2637	17.6149	18.679	18.1553	18.813	18.9657	18.1684	19.0683	18.2494
P51885	23.9847	23.7695	23.2679	23.8191	23.1047	23.2961	23.1143	23.632	22.7975	20.9951	22.4947	21.9316	22.2302	22.1856	21.8191	21.8689	21.391	21.8113	21.8191
Q8BHC0	17.7554	18.2514	17.5039	17.3973	17.9545	17.1124	16.4209	16.9791	16.753	11.8689	16.9233	14.5501	15.2656	13.0856	15.6465	17.4652	13.8047	17.1485	16.7926
O09159	17.703	17.3118	18.5178	18.0505	17.4634	18.1475	18.2341	18.2286	17.1076	17.4208	17.8292	17.357	17.9905	18.1857	17.8412	17.5421	17.1677	16.8503	18.8067
P17047	18.4513	18.5076	19.0234	18.5863	18.825	17.9554	17.8338	18.2451	18.4304	11.7482	16.3833	17.4013	14.6744	15.2906	15.194	17.8688	18.1694	14.3693	16.657
P17897	18.941	18.9831	18.5206	18.5382	18.3066	17.7871	16.4319	21.2243	17.3602	17.5508	17.2682	17.769	16.4282	15.5814	17.6244	17.959	16.8892	18.5726	15.0926
P97873	15.6902	16.9636	18.7176	15.2227	14.6605	17.4346	17.5761	16.9145	15.8833	16.2067	16.7344	16.2977	15.4255	14.3842	14.4621	15.662	13.5413	13.6614	14.0175
Q9DAR7	14.6537	14.0525	15.8861	13.9012	16.6376	14.1425	16.3652	13.273	13.1017	15.5105	13.7807	16.8803	16.6749	16.2782	17.4813	16.7186	17.8156	16.7559	17.08
P09581	19.8923	19.8715	20.3538	19.7135	19.8035	20.2185	20.0691	19.5879	20.0691	18.8312	19.5208	19.5703	19.589	19.7268	19.072	19.2704	19.27	19.6865	19.9742
P34884	16.0159	16.2798	13.173	14.5302	14.3526	14.3325	13.674	14.9971	13.0659	12.4941	11.7078	16.699	16.6462	17.6916	14.61	13.5414	13.4904	14.0512	16.9935
P04939;Q5FW60	16.5047	16.4876	22.7369	21.4425	15.1411	21.1765	14.239	21.9459	17.0161	19.5561	20.3538	15.2092	20.1946	15.4289	20.7307	13.163	15.274	14.086	20.654
P14152	15.0603	13.364	14.5817	13.8413	14.2487	18.5379	17.3278	13.7575	16.5341	20.2066	17.6817	23.2961	22.8614	22.5404	21.0951	20.8802	20.9742	21.4923	23.0105
P08249	14.1837	12.6962	15.0846	17.1482	14.4943	16.1844	15.2213	14.7989	14.2303	14.3558	14.5948	18.1275	14.2781	13.8078	13.1915	17.3724	17.9288	17.7829	15.0746
Q9WVL0	16.4142	14.6538	13.5463	14.1496	15.0475	15.5444	14.256	13.6794	16.2527	12.2657	13.1029	16.5073	17.6043	17.5018	14.9506	13.3694	13.4921	13.7524	18.106
B5THE2	20.2419	19.9601	19.7739	19.3115	19.5887	18.9281	20.7471	19.6613	20.7307	19.0215	20.1704	20.7223	20.0691	20.6714	18.3553	19.1486	20.4874	18.4074	20.3211
P98064	19.457	19.2182	19.2214	19.3316	19.3011	19.5612	19.2496	19.1898	19.0449	19.26	19.1766	18.6754	18.7936	19.371	19.6719	18.5014	18.7661	19.4846	19.1494
Q91WP0	18.2424	19.1807	18.79	18.8518	19.1512	18.4889	19.1715	19.2111	18.6521	18.4566	19.419	19.2036	18.0765	19.1569	18.1824	18.2835	19.0404	17.933	19.4266
P39039	19.2442	19.772	19.8049	19.8526	19.5229	20.6006	19.6209	19.8661	19.4937	19.9459	19.2079	19.3247	19.3795	19.3995	20.002	19.4735	19.3347	19.6127	19.5059
P41317	25.5609	25.3066	24.5345	24.2463	24.8093	24.5696	25.0732	24.1015	24.8576	23.6865	23.391	24.3975	23.9225	24.4614	23.7895	23.6757	23.7286	24.1253	23.3645
P45700	17.738	19.4661	20.343	17.5603	18.5899	19.4378	18.8995	18.8547	18.9901	18.6994	18.5434	18.6329	19.8694	17.6356	19.2637	19.875	19.1707	19.5044	18.8199
Q792Z1	25.5374	25.0443	25.5463	25.6944	25.867	26.3595	24.1565	25.6891	25.8788	24.2463	25.632	25.4138	25.3239	23.8858	26.4723	26.5507	25.9361	26.8504	25.0732
Q61468	17.7781	17.0059	18.703	17.8656	17.5885	14.748	17.0612	17.2896	15.1241	13.8374	17.373	15.6846	15.8623	15.7096	14.0601	14.871	17.1313	15.1291	16.6526
P17563	15.0017	14.594	15.4674	14.3508	14.4799	14.1844	12.8249	15.7182	15.026	13.9982	13.5869	19.5926	18.3322	19.0024	14.2854	13.7386	16.9185	14.3602	19.1111
P10810	15.9335	15.1871	12.7925	15.0831	19.0501	19.8473	18.8463	18.3166	18.8507	20.9459	18.5331	21.3484	20.3645	20.265	20.4775	22.4349	20.9459	22.1946	21.0821
B2RPV6	17.9083	15.4903	17.0373	14.9387	15.7195	15.2833	14.2967	16.9307	13.8374	13.6741	14.6797	14.5507	15.0484	15.247	15.3575	13.3394	13.5568	15.2131	14.1084
P28665	26.2856	26.3795	26.8623	27.141	26.8019	26.8741	26.4785	27.5898	26.5135	26.204	27.4073	26.3083	27.3662	25.9406	26.3729	25.5225	25.3645	25.5105	26.9316
P11247	14.9324	14.4585	14.9738	14.8932	15.4837	13.4631	13.9894	14.2638	14.1933	16.1205	16.0513	17.6337	17.045	16.5799	15.0009	16.419	17.347	13.0079	17.7156
P26645	13.3467	15.2612	15.1377	14.2799	13.4456	14.8446	14.975	14.8906	14.9302	14.6394	14.589	15.2466	15.7094	15.0264	13.5878	15.1788	14.7075	14.8446	14.8311
Q8VCS0	21.7915	21.1143	21.2302	21.6006	21.0951	21.3266	21.4526	21.391	20.9243	19.7041	20.4476	20.6276	21.0088	20.0156	20.7471	20.2764	20.8191	20.3962	20.7796
P06801	16.8076	14.2793	13.3705	17.5554	15.2889	16.7962	17.5968	17.6502	16.0854	18.6466	18.9684	21.1457	20.7307	20.6453	20.2066	21.3699	22.1332	21.5545	20.0559
O09043	14.5164	16.0357	15.8838	12.6174	15.775	15.323	16.8138	15.8404	15.9666	17.3522	17.4893	16.2241	14.3261	16.63	16.9578	17.8774	18.0516	14.3541	17.6184
P13595	18.5547	18.5308	19.5059	17.5997	18.0892	18.4324	18.466	17.6371	18.7903	17.47	18.3117	18.2979	17.2224	18.0724	18.4084	18.8482	18.4795	18.6245	18.5186
P11627	16.5661	16.5225	17.4942	15.8697	15.7439	17.1757	16.2462	14.8397	16.719	15.2823	15.4721	15.7245	16.228	14.9531	13.4911	15.8834	15.8572	16.6865	16.2128
Q8BHN3	14.1998	14.0608	12.7969	12.5822	15.7593	14.6522	15.5776	12.8066	14.513	16.0673	14.8728	15.0673	14.8914	15.8484	13.8828	16.9301	17.648	17.61	13.8105
P11672	14.175	14.5964	14.9714	14.9722	20.0951	20.5545	20.3321	20.4476	20.2066	21.2419	21.3538	21.6364	21.7182	21.7056	21.6096	22.4501	21.8802	21.8764	21.8802
O08692	14.1326	14.8443	13.0062	15.0485	20.5638	20.5915	20.4676	19.1587	20.3857	18.5688	17.6016	18.4736	19.8591	17.092	18.3124	18.7804	18.0053	18.8707	19.1928
Q8CC86	15.6104	13.6717	15.151	14.8631	14.1369	15.5351	13.9556	15.4729	15.3227	13.8402	11.9523	18.299	15.2844	17.3612	14.9308	17.3052	17.6941	18.1306	13.2939
Q91X91	16.6257	14.7107	16.2014	14.4585	15.5678	15.2338	14.3346	13.4423	15.2702	17.8044	12.679	19.7535	19.2289	19.4498	18.738	17.8756	19.8893	18.6646	19.9601
P10493	14.0444	13.7831	15.1641	15.6326	15.6651	14.3493	14.3511	15.6129	14.5838	14.4541	14.6177	13.8134	15.0027	13.2738	16.0322	17.4907	17.3133	18.0431	16.134
O88998	18.8941	18.3401	18.3097	17.9026	17.904	17.8925	18.167	18.3269	18.4319	16.5951	17.7693	17.4869	17.7772	17.6577	17.6039	17.8001	17.9895	18.1404	17.9509
Q02819	18.1675	17.9323	19.0645	17.5833	19.2085	19.3832	19.2641	18.0123	18.736	20.4375	17.0782	19.4407	17.0809	17.6724	20.2989	19.895	18.7015	20.2764	18.4615
E9PZF0;P15532	13.816	14.5841	13.6794	12.6066	15.8902	14.1664	14.9296	15.1178	13.6294	17.8131	13.1315	20.1457	18.4934	18.7581	19.2421	13.5177	18.6393	18.3229	19.7382
Q9JHW2	16.5327	16.2318	13.7328	14.1768	14.5543	14.6345	12.9633	15.5091	14.0379	14.7585	12.9798	17.9772	17.5103	17.8182	13.8078	13.9723	15.0531	13.7056	18.2713
P11725	13.5828	15.3749	13.9756	16.4582	13.3464	14.7559	15.0732	16.4075	13.1516	19.1855	15.1179	17.2616	14.6301	12.6947	19.0618	18.7202	20.5545	19.8618	14.4657
P56716	19.3829	19.1341	18.815	18.531	18.5306	18.81	18.6627	18.7209	19.1333	17.7759	18.3863	18.2149	19.0926	18.1356	18.6167	18.6143	18.114	18.3776	18.0643
P32848	17.0289	15.7673	16.3939	13.8062	15.7338	14.9303	12.8259	14.1122	13.9473	14.5641	12.4712	16.6266	15.9381	13.3707	19.554	23.5522	19.8459	22.0459	14.159
P48759	14.0689	16.4228	16.3287	14.1661	14.3196	14.0317	14.8214	14.9453	14.7003	15.433	14.3058	15.8022	13.6954	16.7306	13.4773	18.1819	17.9643	15.7798	16.3405
Q9ET66	21.417	21.7995	22.2961	21.1395	21.002	21.2302	20.5261	20.8576	21.0691	18.6483	19.9742	20.1946	20.0691	19.7474	19.1522	19.7202	18.8326	19.2036	19.8397
P30412	18.734	17.5004	18.6775	19.0023	17.6289	17.9059	19.4086	18.7757	18.0676	18.7065	18.6054	19.3163	18.8429	19.5682	18.7657	18.6048	19.289	18.3456	19.1082
Q62009	19.3376	18.9409	18.4329	18.8139	18.4709	19.0658	18.835	18.6381	18.3573	13.6786	17.4194	17.7617	12.6528	17.8915	13.8311	16.5155	16.3792	16.9454	17.713
P35700	14.9772	16.1872	13.6627	15.5255	15.767	13.747	14.3575	13.8349	15.1553	17.0098	12.8492	19.9601	19.3527	19.8662	15.8816	13.9633	14.3069	15.9191	20.3857
Q61171	18.0693	16.7257	16.7811	18.0512	18.3877	16.9818	18.2154	17.8848	17.2796	18.0329	15.1957	17.9411	17.1655	18.1228	17.1704	17.2289	16.2825	17.7894	17.4136
O08807	15.9812	13.4378	15.2487	15.9475	14.3026	16.4172	13.2735	15.4801	15.22	16.6143	16.2346	14.4131	18.8917	20.0292	13.1916	15.5866	16.2616	15.6285	19.905
O08709	14.938	16.444	15.6017	14.8335	15.0523	16.6701	13.8307	14.9325	13.5431	17.1471	16.6333	20.8034	21.343	21.0625	16.5222	16.0523	16.9005	16.3818	21.2243
Q9R0H0	15.3637	17.7119	15.3183	15.5619	15.2525	16.0131	14.8999	15.0621	15.4197	13.4749	13.9175	15.4188	15.0901	14.7951	15.1922	17.3516	18.4235	18.2109	14.9586
Q9EPL9	15.0921	14.6229	13.2863	14.7539	15.5807	13.942	14.4261	12.0724	13.4746	17.0864	17.6106	17.8003	17.0765	14.2511	19.2478	18.1327	14.516	14.1253	16.7003
Q9DCG6	17.6326	14.0415	15.3942	14.7989	16.4006	15.8106	15.7402	13.2889	15.6346	16.9118	15.0264	20.1946	19.5258	19.3845	18.7046	17.8211	18.9068	18.2365	19.8962
Q9CXN7	13.7272	12.5027	13.3733	14.3707	15.8068	14.7202	13.502	16.0549	14.4437	14.5046	12.4004	19.5237	19.1269	18.9231	18.6142	16.7671	18.3163	13.7518	19.7875
P16331	16.4666	13.37	15.4856	15.5178	14.9988	15.8059	14.7839	14.8184	13.8854	14.1749	13.9471	16.4098	18.0327	17.3352	14.6494	14.828	14.7589	15.3161	18.8178
P16301	20.953	21.2821	20.4576	20.9388	21.1825	20.7634	21.6186	21.1704	21.1206	21.8152	21.5261	21.7182	21.1519	22.0559	21.1519	21.502	22.1047	21.2185	21.8538
O70362	25.0105	24.7745	24.0609	24.0772	24.7695	24.417	24.4551	24.5105	24.6431	23.0789	23.9134	23.8093	23.7695	23.9584	23.6757	22.9916	23.3511	23.7077	23.9225
Q9D0F9	17.2238	13.0912	13.6313	14.382	14.5363	15.107	14.6782	14.0923	14.6568	12.8147	15.3469	18.6577	17.8898	18.0002	13.0515	15.6213	16.1955	17.4312	18.4344
P09411	15.6207	13.3847	13.5922	15.149	13.8807	15.2935	14.4433	14.2201	13.767	14.3909	13.5774	18.9872	20.0821	19.7119	14.6343	17.8326	15.7362	17.5898	19.9141
Q9DBJ1	20.0292	15.1597	18.6304	20.8269	15.3798	20.2535	18.7079	19.3155	19.2706	20.2989	19.9601	23.6431	23.9225	22.6074	21.2302	20.2989	21.6628	21.4476	23.181
O70250	14.7819	13.8517	10.5942	14.6888	15.6748	14.8049	14.7431	13.7733	13.8465	13.4245	16.6929	17.5756	17.9107	16.4556	21.1519	24.6096	22.7244	23.3511	16.3067
P55065	21.4626	21.7223	21.2419	21.5356	20.7471	20.7471	21.0756	21.5069	21.7756	20.4576	21.002	20.5451	21.2125	21.0625	19.2778	19.4061	20.2989	19.8418	20.9024
P97298	23.2006	22.8385	23.0805	23.0292	23.1111	22.7574	23.48	23.1976	23.0258	22.3184	22.6843	22.239	21.5731	22.4825	21.4221	21.3045	20.9672	21.0493	23.0967
P26262	21.0426	21.3211	20.4676	21.2989	21.265	20.8113	20.8113	21.4375	20.9098	20.0821	20.8802	21.0359	20.9098	20.7471	20.1946	19.8924	20.0691	20.2989	20.6364
P97290	24.1015	24.0359	23.3239	24.0443	23.7286	23.1565	23.8288	23.9672	23.7895	23.5869	23.6096	23.4551	23.632	23.654	23.7286	23.7695	23.7492	23.9933	23.632
P20918	24.317	24.4923	24.7286	24.945	24.8528	24.5926	23.654	24.4551	24.0443	24.1871	24.0854	23.654	24.3712	23.895	23.9584	24.5754	23.2258	24.0359	23.5045
P22777	14.889	13.7731	14.4468	15.4962	13.6042	13.9432	13.8013	14.6836	16.2368	16.964	13.9816	17.5376	16.0869	15.7852	14.6969	16.6468	16.7412	16.5327	14.9049
Q61233	19.3029	19.6601	20.2764	19.6289	19.5549	20.7553	19.544	19.7097	19.6269	20.5545	19.3423	21.1642	20.6096	20.3645	21.6886	20.8651	21.2302	21.4118	20.5638
Q99K51	13.9359	14.3859	14.2971	14.4184	16.2606	15.8799	15.9341	12.928	13.6422	15.3001	13.4888	18.0463	17.3016	17.3991	14.7319	14.1837	14.7722	15.9259	17.5813
O35930	17.2706	17.7541	17.451	16.8	17.5992	16.9137	17.8128	17.7367	18.2696	15.8745	18.1772	18.1617	17.9744	17.6122	17.3958	17.1934	18.2723	16.783	18.4678
Q60963	19.8631	18.7988	19.3993	19.2378	19.7294	20.2302	19.7749	20.0292	20.2535	20.5823	19.9882	19.9095	20.7389	20.1332	21.1457	21.4067	21.2185	21.0156	20.5356
Q9QXS1	17.8718	17.9873	15.4584	18.929	18.8469	14.8423	18.4148	18.4867	13.0574	14.6408	14.5258	17.475	14.1698	13.5229	13.8513	17.2732	17.2717	18.0671	14.2813
O70570	17.6718	17.7613	17.1983	16.4687	17.0541	17.6445	17.4108	16.957	16.253	16.726	16.0251	17.6732	16.7067	16.5922	17.2887	16.6189	16.6789	17.7268	16.7825
P22907	14.0115	14.445	14.8567	15.1798	13.9759	15.9184	13.7871	14.1837	17.1828	14.9417	13.4563	15.6156	16.6456	14.6591	13.6756	13.5509	15.6129	15.6532	16.168
Q61838	28.2399	28.4073	28.2847	28.2445	28.249	28.2123	28.4154	28.4274	28.3023	28.362	28.55	28.4194	28.4113	28.5754	28.0243	28.1164	28.4234	28.1604	28.4433
Q9DBA8	14.7415	14.0797	14.1566	15.0852	13.9753	16.9732	13.8508	14.2752	16.3919	17.7725	14.001	19.5659	19.0743	18.539	19.272	18.9085	19.1404	19.9122	18.4293
P28798	17.8972	17.7314	18.0146	17.6204	18.3985	18.488	16.9796	17.7226	13.2733	19.7522	18.8713	19.3142	19.0507	17.6896	21.3266	20.5731	19.3766	20.9171	19.2457
P11680	18.0572	18.4234	18.6894	18.7387	18.3491	17.9987	15.6749	17.0582	17.4351	16.5943	16.2493	16.3698	17.5045	16.6954	16.1958	18.2602	16.1975	17.566	16.0103
Q91ZA3	15.4557	14.4106	16.5245	13.9004	14.4258	13.9015	14.708	15.1956	13.8406	12.8449	14.3613	12.9873	13.534	13.2415	15.3583	14.8518	16.122	16.9095	13.3198
Q80W65	14.8644	13.6241	14.6431	14.847	16.4826	14.1165	14.1302	14.2879	16.4409	16.3493	16.9946	16.9938	13.8109	18.3403	15.186	16.6989	16.0056	13.4621	14.4363
Q61207	17.6765	17.8341	16.2632	17.0388	17.7576	14.6523	17.0551	16.876	14.2021	17.8975	13.5438	17.6148	13.6334	17.454	16.8244	18.0244	17.5872	18.3399	16.9925
P97371	14.842	12.2454	14.3785	14.3489	17.3616	16.9968	13.9896	12.8109	14.1277	16.4102	15.2849	19.699	18.5515	19.2942	17.6506	14.8672	17.179	15.6546	19.6114
P97372	12.6259	14.8847	14.3408	16.1021	14.4378	14.7698	13.427	16.0103	14.3663	18.4244	13.3055	19.4415	17.9871	19.6503	17.1995	16.5211	18.7999	17.1618	19.916
Q9R1P4	21.4067	20.3538	20.8802	20.7955	20.9171	21.1765	20.8191	20.7056	20.6886	23.3101	20.6186	23.2185	22.4092	22.3156	24.0526	23.5638	23.8385	23.9406	22.0951
P49722	14.6951	16.6455	17.1803	17.1355	15.5875	17.4701	17.0607	16.349	16.957	20.4375	17.6623	19.9316	19.0843	19.4329	20.2419	20.3321	20.9024	20.3645	19.6811
O70435	15.7926	16.1312	14.6995	13.2862	13.7577	15.7937	14.4663	14.8244	13.7713	18.5606	15.9035	18.7369	14.2446	17.6669	18.2669	17.7418	19.5064	17.5625	18.1881
Q9R1P0	14.3866	12.7576	13.8076	14.1591	16.1425	15.1686	15.824	14.8581	14.5528	19.7866	11.9098	19.7492	17.6936	18.5781	18.8305	18.7973	20.4874	18.6903	19.2931
Q9Z2U1	13.1278	13.1418	12.2716	15.1729	14.0827	14.9618	16.4148	15.6378	15.1159	18.8778	15.9586	19.4647	18.3227	18.8984	19.0782	18.9672	20.4273	18.9611	18.6697
Q9QUM9	14.8468	15.5186	14.2712	13.4626	15.4621	14.1776	15.3113	15.7134	14.9698	18.7743	16.0341	19.3202	17.0875	18.4779	18.6759	18.7072	19.867	18.5442	18.6514
Q9Z2U0	15.5303	15.4144	15.9574	16.413	14.4557	15.0411	15.8881	17.0541	15.0417	19.102	15.8132	19.5733	17.7919	18.0307	19.254	18.8499	19.9882	18.6122	18.4164
O09061	15.4756	15.2428	13.7193	14.1232	15.4917	15.9276	14.27	15.1335	13.8527	20.1581	17.1233	20.0426	18.7694	19.1336	19.6595	19.1127	20.9098	19.1415	19.5537
O35955	16.8134	14.3053	15.089	16.2217	16.2504	15.933	15.6929	14.9837	14.8414	16.9832	12.1564	17.6474	14.3037	17.0644	17.7207	17.7443	18.5601	17.5428	16.2607
Q9R1P3	14.7922	18.3876	17.3082	19.4597	19.2594	18.3999	18.568	18.2071	17.8533	21.3101	18.5905	20.8034	19.1962	20.5638	20.0691	20.5823	21.4874	19.4866	20.0951
Q9R1P1	14.8741	15.1996	14.3857	14.3813	16.1476	16.235	13.43	14.6692	14.7026	18.5923	14.3187	18.38	16.1054	17.6552	17.1172	16.9382	19.1842	17.392	17.2941
P99026	17.6453	14.8752	17.7857	17.6124	13.7445	17.3541	17.2029	16.7244	17.2341	19.9601	17.1541	20.1581	19.321	19.0887	20.714	20.2419	20.8269	20.5823	19.8043
O55234	16.0347	14.1957	15.1448	15.3833	15.0324	13.99	14.148	14.6901	14.5554	17.8667	14.1131	17.4363	15.1524	17.1951	17.1151	16.6323	18.5023	16.9158	17.5879
Q60692	14.2248	16.669	14.1752	14.476	15.3515	14.425	13.9263	16.6224	13.8723	18.7019	15.1315	18.5555	17.1543	17.1189	19.0915	18.0307	19.1908	18.7761	17.1666
P70195	15.7383	16.4063	13.4566	14.1491	15.9493	14.5867	14.9329	13.3146	14.4746	14.1835	14.2901	16.6576	14.8045	14.8507	17.205	15.5274	17.8619	15.1904	16.3978
P28063	14.3118	13.9329	17.4706	15.9821	15.1825	15.6188	16.7025	14.7638	16.6312	19.7024	16.9901	19.5879	18.3373	18.1686	20.4375	19.5613	20.5451	19.6763	19.126
Q07456	22.4526	23.6431	23.3511	23.7594	23.9847	23.8576	22.7265	23.3511	22.9566	23.9584	23.0105	22.9388	23.2961	22.7836	23.5869	24.4862	23.4676	24.1871	22.714
O88668	15.1412	16.4516	14.0122	13.979	15.414	15.3183	13.9519	14.2608	14.2983	13.5086	15.2143	17.3597	14.1513	16.9833	14.9226	18.2246	17.6185	14.2411	17.6301
P09103	13.9375	12.8925	14.3301	13.4433	15.1239	14.6169	12.8223	13.4881	14.1079	19.6887	16.2158	18.5304	16.4883	17.3893	19.0699	19.297	20.4067	19.2749	17.6058
P27773	14.0693	15.625	12.0672	17.6641	15.557	17.3823	16.1043	16.5635	16.0245	18.2709	16.5458	17.7297	17.3187	16.3821	19.0491	19.0224	18.5792	19.299	17.3601
A0A140T8Q1;P01635	18.5051	18.2148	15.2959	16.4343	16.5836	18.7705	19.5114	17.3468	15.4033	14.8992	16.2988	18.2941	15.7262	18.1373	17.8575	16.4705	18.7509	17.2775	16.5844
P31725	13.9638	13.9636	15.5913	15.6739	15.9845	16.392	15.6526	15.9166	15.1974	17.5852	13.8052	17.0623	18.4696	16.6114	16.7732	17.6351	17.9395	18.6459	14.329
Q8R121	22.4526	22.0592	23.2229	22.2302	22.1301	22.1704	21.5261	22.1174	22.2961	22.2961	22.2961	22.1886	22.6231	22.1143	22.7223	22.502	22.6164	22.823	22.3752
Q9JM99	14.7587	15.3554	12.8939	15.3763	18.0988	14.207	18.1252	14.884	17.1689	21.1825	18.9568	19.0671	19.0324	19.155	21.3962	22.3725	21.0156	22.2849	18.2831
P19221	23.7594	24.0691	23.2679	24.1488	24.3101	23.8191	23.5045	23.9933	23.6209	23.8191	23.5638	23.3645	23.417	23.6649	23.4298	23.9316	23.0821	23.2419	23.1825
P61458	15.2579	14.1272	14.344	14.3509	15.9553	16.2222	13.8465	14.4264	14.9876	17.947	14.185	20.2877	19.503	20.2185	16.8188	12.4373	17.3788	16.5676	20.1079
Q9DCQ2	14.7029	13.3657	16.4362	13.1763	15.0693	14.5007	14.5192	15.0336	15.2794	18.4656	11.7616	20.6006	19.0345	19.7013	18.6631	18.5871	19.84	18.8569	19.6592
E9PV38;F6Z9B9;Q08ED5;Q6AW46;Q6PDB7;Q8BK48;Q8QZR3;Q91WG0	18.6011	14.1792	18.3518	18.8089	14.7711	19.7574	17.6951	18.6662	15.0254	18.7436	18.3992	16.1447	15.4891	16.3304	15.8556	18.472	17.9967	14.4159	17.5102
Q91XF0	13.874	14.1086	16.028	17.0596	15.8839	15.5716	14.1481	14.6289	13.1305	12.7744	12.4529	17.5816	17.1492	17.6758	15.1602	14.7744	13.7461	14.5363	17.8481
P53657	15.5182	13.9445	12.301	13.519	13.4973	14.4319	13.6647	13.5977	15.0643	14.1173	13.9793	16.4153	17.058	17.3816	15.3742	13.6124	14.4334	15.0299	14.7481
P52480	18.8515	18.9003	18.7367	19.0405	18.9616	19.5894	18.9599	18.1728	18.3877	19.6483	19.4587	19.9305	19.7732	19.7213	20.4576	22.0426	20.6971	21.9352	19.7906
P26043	16.5916	14.6813	15.8044	14.4149	14.6629	13.8558	14.2389	13.1906	15.9744	13.7433	12.7284	15.813	13.025	13.1982	15.2519	14.1176	15.5885	13.8336	15.5852
Q9JM62	13.7984	15.7811	15.4368	15.4239	15.7258	14.9219	13.9642	14.3324	15.6749	14.1336	14.827	17.0086	13.4036	15.773	17.1383	14.9569	15.5155	15.9904	17.6405
Q05909	16.9492	16.7051	17.6161	16.2779	14.7585	12.6138	17.1525	16.5492	16.7789	16.7507	16.5904	17.2168	16.9387	17.1668	14.6663	14.6546	16.9526	16.4048	16.8853
Q8K426	13.1329	14.191	16.1181	13.9898	17.3878	16.1991	13.9757	15.0446	15.8047	12.1173	13.0107	14.3472	13.0633	15.1136	15.0011	15.5058	13.0634	14.7188	14.3122
P24549	16.8338	15.8417	15.7989	14.3774	15.4192	14.5979	14.1287	15.0628	14.8987	17.7719	11.6185	20.8346	19.5324	19.9882	17.8212	17.5003	19.5344	19.1467	20.9459
Q00724	19.857	20.1581	21.2302	20.5915	20.7715	21.2361	20.9812	20.8269	20.6364	19.2405	20.6364	19.3666	19.8804	20.1332	19.2019	17.1708	18.13	18.1341	20.9601
Q9JJH1	15.036	14.2678	14.8225	14.2437	15.0837	15.6726	13.1684	12.7172	14.7672	16.2941	13.3903	16.6557	16.203	16.6386	16.6853	14.2228	15.7858	16.4925	16.8061
Q91VI7	14.9868	15.4344	15.188	15.5645	14.8717	15.6747	14.6792	15.2836	15.1513	13.3347	14.2993	17.3826	16.7584	17.1365	16.6305	14.8397	15.3734	14.4391	17.1637
Q91X83	13.7831	15.2367	13.958	13.2938	14.8636	12.5719	14.0999	13.9581	14.7154	15.7832	14.4804	20.0292	18.9824	20.0691	13.947	14.6722	18.0482	18.8641	19.2219
Q99LB7	14.7538	14.6474	13.7316	16.0443	15.3214	16.2809	14.3892	16.0818	14.5528	16.4554	14.0505	16.4131	15.9517	16.0113	17.9488	18.6892	20.0426	19.1512	14.8189
Q99J08	16.0464	16.5684	14.7446	13.8281	15.1844	16.5317	13.5317	14.1611	15.4448	13.9107	13.411	19.66	20.1457	19.2705	14.4971	13.8836	14.1828	13.1858	19.7808
Q8R0F9	14.0216	14.1625	14.0517	14.0149	15.066	14.2841	14.0806	14.7495	14.1682	13.2861	13.5195	17.3492	18.1334	17.4941	14.9425	14.2003	13.5569	14.3839	18.7714
Q8VCA8	14.3149	15.4051	13.2156	15.9285	16.0886	14.7104	13.1195	15.8705	14.4075	13.478	13.9906	19.2032	19.4552	18.6016	14.8713	14.558	15.3737	15.7059	19.4556
Q8K1I3	19.0518	18.9531	19.2365	17.3687	18.8196	18.8824	18.3031	18.8484	18.5765	12.9593	16.8328	14.9573	13.9146	14.0237	14.183	14.6026	12.8106	14.2671	15.3466
Q9D5J6	14.9298	13.6123	14.0155	16.2887	15.1318	15.7161	13.7791	16.0952	14.4096	12.8657	13.2331	16.8462	16.2454	16.9861	13.5123	14.0428	17.1767	13.0412	16.9193
P97364	15.9504	14.6744	14.7231	13.0553	14.5505	15.7779	14.2197	16.2495	15.4999	14.9321	16.4118	16.129	15.674	15.6422	12.8585	13.8274	15.6985	15.4426	16.4159
Q9JLI6	15.8547	16.7586	14.4222	13.9052	16.6854	15.1202	15.8448	13.6918	14.3829	12.3146	13.2266	19.084	18.1108	18.0604	14.7251	14.1389	13.6166	13.4033	18.8788
P70274	21.2477	21.6096	22.3156	20.7876	21.5777	21.5685	21.3266	21.4775	20.9601	20.5823	20.9601	21.0224	21.2764	21.3156	21.5213	20.002	20.4273	20.4676	21.265
P50431	15.4234	14.2526	15.1855	14.2753	14.6833	15.9735	14.5703	14.8858	15.6136	15.2755	12.5007	20.2302	19.2385	19.8879	17.4865	18.3728	18.5534	18.4284	19.3531
P29621	14.8126	15.6937	18.2679	18.3615	16.9153	18.5335	16.5173	18.2981	17.9053	13.2579	18.287	17.5423	18.3274	17.3806	18.589	19.0744	18.2219	19.1266	18.3873
P07759	30.0217	29.9259	30.4823	30.5296	30.3303	30.6964	29.6798	30.5203	30.2647	29.8799	30.196	29.6233	30.3303	29.1984	30.3303	30.0084	29.6981	30.099	30.0084
Q03734	23.4551	23.0207	23.5754	22.9207	23.5285	24.0359	23.5285	23.48	23.5638	24.7234	24.558	24.1795	24.6865	24.1642	25.6209	26.1115	25.3844	26.1253	24.5696
Q91WP6	22.6276	22.4015	22.7203	22.9098	23.8385	25.1908	24.895	24.9847	24.141	26.3222	26.4154	25.6264	26.1507	26.2803	26.673	27.1312	26.9203	27.2445	26.0547
Q8K1R7	19.4312	19.2937	18.8419	19.0729	19.1048	19.0433	19.1412	18.9768	19.3972	18.0371	18.6961	18.1457	19.2663	18.3185	18.542	18.7754	18.0559	18.4414	18.3033
E9Q035;Q921I1	23.184	23.632	22.9864	23.9225	23.9672	22.6518	21.391	23.3645	22.5823	23.0967	22.2877	22.6387	23.1719	22.5141	22.4923	24.2891	22.5093	23.2051	21.0756
P07724	30.7927	30.9539	30.2979	30.94	31.1604	30.5481	30.2535	30.3303	30.4032	30.0349	30.0609	30.4032	30.5844	30.5664	29.8726	30.6544	29.8974	30.341	29.4727
P05366	21.8152	20.8191	21.417	24.3578	26.2696	27.9203	26.8504	27.604	27.5826	27.6798	28.2399	25.3066	27.4073	25.976	27.976	28.3536	28.4707	29.1676	26.6458
P05367	19.2838	18.7043	19.5102	22.3988	27.5682	28.7064	27.3992	28.1214	28.0762	27.6251	28.0349	25.5492	27.9088	26.3494	28.1115	28.6998	28.3662	28.0401	26.6458
P04918	15.544	14.9211	14.5698	13.0818	18.723	20.7389	17.9584	19.5455	18.7161	21.743	18.7651	19.9459	21.8034	16.8296	22.0658	23.9584	22.2066	23.7492	20.6971
P31532	23.6431	23.2821	24.7338	25.002	24.4041	24.8336	25.8811	26.019	25.1253	26.9203	26.2643	25.2891	25.3679	25.705	25.6375	25.5812	25.4266	24.5345	26.9539
P12246	16.3781	17.9755	14.4674	16.6204	19.0462	18.6522	19.5425	18.5691	19.1626	23.7182	22.3805	21.8651	21.6364	21.9985	23.141	22.6231	23.0526	22.3592	21.9495
P52430	21.6141	22.1916	20.6714	20.953	22.239	21.002	22.0789	21.6971	22.3962	20.8269	21.6497	22.4751	21.4375	22.2096	20.3101	20.9742	21.8651	21.2477	21.5685
Q64442	15.2162	15.6211	13.0149	14.6382	16.3179	13.7442	15.6015	14.861	12.7524	22.0156	17.1579	22.7492	22.391	22.0983	22.9584	22.4651	22.9024	23.4425	22.58
P70663	19.533	19.6421	18.863	19.0106	19.5991	18.7375	18.8053	18.2544	18.1493	17.2795	18.0139	18.1202	18.3267	18.5635	15.7027	18.9476	17.5217	18.5747	18.0427
P38647	15.3783	13.1883	15.8266	13.5303	15.8115	14.2178	13.2634	14.6798	14.793	12.0696	12.1697	16.041	13.8539	14.2459	20.654	20.6886	16.2171	15.9657	20.3962
Q60864	14.3693	13.2381	14.6087	14.5218	14.4777	15.5175	14.2769	14.1611	14.7277	14.2696	13.0394	15.7381	17.4956	16.556	14.4958	12.8922	13.6862	15.7507	17.2087
F8VQM5	15.7839	14.1124	14.3983	13.7972	16.565	13.4122	14.0477	16.618	13.346	14.3338	17.4551	18.1132	15.8154	17.3031	13.9127	14.5629	18.0735	14.7991	17.522
Q8BND5	20.9316	20.7634	21.4923	20.9742	21.0426	20.9601	22.0325	21.343	21.7389	21.6453	22.2125	22.0426	21.8191	22.5333	20.9243	21.1457	21.9916	20.3857	22.4221
Q8R086	16.2639	14.542	13.9253	14.2886	13.6135	12.7782	14.8412	14.7342	13.8065	18.7753	14.3296	19.6252	17.441	13.676	20.3101	20.265	20.8269	20.7471	16.0304
P08228	17.4688	16.6768	17.7914	16.772	17.895	12.1005	14.7132	15.6357	17.1414	17.7738	16.6864	19.2313	20.4375	19.8125	18.0612	17.5074	16.916	18.9915	20.8727
P09671	13.8926	13.7864	13.5501	14.9502	15.6023	14.285	13.1123	14.5044	15.1042	16.5428	15.2039	14.2002	15.0192	12.7377	16.5169	17.1074	18.6854	17.5551	14.667
P26039	15.1294	14.807	16.5727	15.9099	16.6724	14.8504	14.0869	14.794	13.6114	18.6678	17.0432	19.8882	19.7744	18.9447	19.5584	19.5909	20.0559	19.5783	18.6137
Q80YX1	17.5313	15.5255	18.1639	17.7637	16.9418	16.5949	17.8287	16.1793	17.1691	17.0461	16.8293	17.9687	17.1129	18.2889	14.8754	17.5845	17.5912	14.0973	18.0871
O35452	18.8031	17.7323	18.9724	18.4435	18.0497	18.0905	18.24	18.0164	18.2734	15.9255	17.4607	17.619	18.0562	17.0482	16.9485	17.7758	17.2226	16.8769	16.8924
P43025	21.9061	21.7098	21.4526	21.0426	21.6671	21.4676	20.3645	20.7056	21.0691	19.7	19.9742	20.2419	20.2764	19.6443	20.6628	20.2989	19.3617	20.9672	19.6989
Q8VBW8	15.0381	13.8593	14.5772	13.7182	14.8581	15.3909	14.0613	16.1185	15.4066	14.0537	15.057	20.5731	19.2281	19.7851	16.0891	12.6049	14.1742	14.1249	19.5245
A3KMP2	16.4591	13.2118	14.1906	15.2562	15.8256	15.5226	14.5992	14.7667	14.6943	12.6099	15.8062	17.1899	15.864	15.9753	14.4359	13.7321	15.3897	15.5185	16.6742
P10639	15.8719	13.1024	15.9319	15.7176	15.8793	15.2782	13.6619	16.3132	12.6609	14.1218	13.6878	16.7964	16.2815	16.4684	14.1313	14.8333	14.2359	14.1507	17.8319
Q9Z1T2	18.927	18.4785	18.5423	17.8	17.1407	17.9219	17.6677	16.7382	16.7249	16.0197	15.8322	16.7948	17.2892	16.5279	17.4389	18.311	17.3399	17.9157	16.4549
P61939	14.9077	14.9198	13.1201	16.2928	15.8199	15.5479	15.6833	14.15	14.998	16.2754	17.0452	15.4449	15.1959	16.4879	14.4395	12.9666	16.0801	14.6761	17.6888
A0A1B0GSH8;Q9DBB8	14.6103	13.2481	14.1874	13.8462	16.2992	16.2533	15.1396	15.42	15.615	18.1292	13.0304	20.8876	20.5638	19.7447	16.5365	18.1049	18.1591	19.5309	19.8096
Q93092	13.6039	14.9702	14.3441	12.4312	14.5558	12.6507	16.2262	13.8021	15.1211	16.9015	15.5374	19.3917	18.7878	18.7444	17.6831	17.1714	18.461	17.6402	19.2542
O88968	19.0486	18.9591	20.002	18.8239	18.9392	18.5936	19.3053	18.7371	19.2392	18.5162	18.2912	18.3275	18.7898	18.7317	18.5188	18.5044	18.3513	18.6322	18.7763
Q62351	17.7658	16.9254	16.8257	17.1243	17.555	13.6396	17.7878	18.0302	17.6922	16.9079	17.518	17.2415	16.8042	18.154	17.372	17.5334	17.3455	17.1093	17.6723
Q01853	14.9562	17.0218	15.6	13.2597	13.8982	15.069	16.5056	13.9604	14.7176	16.5304	14.3761	19.5563	17.3146	17.8236	14.9851	15.6506	17.006	14.4135	18.5463
P40142	14.1598	15.7805	14.4942	14.7951	16.2486	17.919	17.0105	16.7532	16.1708	18.3858	17.4334	21.0224	20.9243	20.3752	18.9783	19.2139	19.4407	19.3167	20.4375
P07309	29.3367	28.8385	29.6407	29.1459	29.1819	29.3066	28.5862	28.6146	28.459	27.8019	28.0453	28.6285	28.4629	27.9814	28.0864	27.2891	27.6865	28.3109	28.4234
Q8VC30	15.8163	16.1278	14.3978	13.7133	15.7157	14.8823	15.5246	14.2456	15.4978	19.1213	17.6946	22.3211	21.8651	22.0054	19.9601	18.6681	20.0691	19.7462	21.9916
P17751	15.4784	12.2242	13.1098	14.9053	14.4189	14.419	13.0273	16.3663	13.6525	15.3268	14.4096	19.4007	19.6927	19.2117	15.7306	18.6966	17.0607	18.2676	19.6372
Q60805	16.3733	17.6839	18.1248	13.9313	16.2913	16.7917	15.1055	16.9161	17.4149	15.7666	16.2728	16.5215	16.8996	15.9389	17.2812	17.1699	16.8206	17.5523	17.2209
Q8R317	14.5955	12.7949	14.4277	14.6894	14.4134	15.9817	12.5435	13.7529	12.9122	14.6825	12.9808	17.4223	17.6381	16.8256	16.0991	13.4739	15.4483	15.2647	16.7789
Q3V2D2	19.5656	20.2066	20.0559	19.4208	18.4819	19.0847	19.2578	20.5731	19.8768	17.9804	18.2543	18.5164	15.2866	17.6328	18.4597	17.3679	18.2065	18.5055	17.6504
Q8VC12	14.3721	13.5574	13.9106	15.2822	14.518	16.4768	15.0354	16.2987	13.6868	17.8592	12.8747	20.8269	18.3011	19.7337	17.9746	17.8365	20.0951	17.4947	19.7083
Q06318	18.7979	18.755	19.3096	19.1623	19.6908	18.428	19.2297	19.2053	13.2436	19.0543	16.6948	17.9311	17.3419	17.132	18.2309	18.3694	17.595	18.0265	17.1968
Q91ZJ5	14.3715	14.8293	14.6612	13.9507	13.6809	15.9876	14.4307	15.0798	14.2161	13.6564	13.8832	20.9098	20.7634	20.2302	17.0684	17.789	18.7007	15.8481	20.4676
P54726	16.2208	14.7581	15.7039	13.4061	13.5057	15.672	16.202	13.1267	15.642	15.2806	13.2437	15.5525	15.0193	14.223	15.4919	13.0079	14.8614	14.1579	17.2171
P54728	14.9716	22.2679	21.7915	21.5685	14.659	14.5222	15.7572	21.6409	13.6056	14.2621	21.3645	23.2375	20.7634	15.021	14.5462	20.4067	15.561	20.3321	21.2006
P29533	20.2066	20.2419	20.6364	19.8327	20.7715	21.1519	20.3962	20.2302	20.2877	20.3962	20.2302	20.1206	20.3538	20.0156	20.953	20.5451	20.2066	21.1079	20.2066
P35917	18.5008	18.6476	19.3603	18.2719	17.9746	18.4657	17.6617	18.6179	18.2652	17.7753	18.039	15.2412	17.6515	16.6963	18.9562	18.798	17.3569	18.8836	18.2068
Q64727	19.276	17.0565	19.607	19.2387	19.4319	19.9185	19.0567	19.3593	18.7062	21.4324	20.0426	21.8651	21.7056	20.953	22.6779	22.3725	22.6141	22.3294	21.1519
P21614	25.7594	25.7871	25.7077	25.7619	25.9428	25.7945	25.1095	25.3811	25.1565	25.065	25.002	25.3066	25.5926	24.9803	25.4676	25.4676	24.9271	25.433	25.0935
P33587	16.0606	13.9056	17.4309	16.2008	14.7945	16.8189	16.4707	16.9672	15.4646	17.7288	17.1627	16.4528	16.943	16.8419	16.6346	13.1429	16.8039	14.4882	17.274
Q08761	18.2891	17.7333	17.4658	14.9737	17.7983	17.0869	17.4443	17.7079	17.0846	18.1413	17.7991	17.8324	17.1539	17.7213	18.3383	17.8377	18.1576	17.9099	17.7909
Q9CQW3	23.0359	23.3778	23.48	22.6693	23.1143	23.4676	22.0088	23.0805	22.7035	22.0625	22.1642	21.5869	22.2066	20.895	23.0838	21.8538	21.5404	22.44	21.5545
P29788	23.1363	23.4551	23.5983	23.5045	23.4041	23.5754	23.5869	23.5522	23.48	22.6886	23.7389	23.1565	23.0967	23.2961	22.8404	22.8404	22.9352	22.7307	23.391
Q8CIZ8	17.9135	17.2492	17.8293	18.0317	19.2091	19.4947	18.8218	18.3156	18.4115	19.5906	19.4057	19.2854	19.3525	18.4687	19.1345	19.4665	18.9842	19.6878	18.0144
Q9R1Q9	15.1458	15.9149	13.877	13.3504	16.2877	15.8436	14.7451	14.2249	15.5918	12.3455	13.8425	15.2725	14.293	14.4776	13.9262	14.7676	14.3035	14.96	15.8554
Q00519	16.1209	14.9562	14.0806	15.9603	13.0862	12.8951	12.619	13.4827	16.0847	17.3039	12.1628	18.7128	17.0986	17.5151	16.6764	16.5331	19.1202	17.4743	17.5686
Q64726	24.019	23.48	24.604	23.7594	23.867	24.2891	24.239	24.1565	24.0691	24.0526	24.1015	24.002	23.6431	24.019	24.0105	22.7182	23.0789	22.8132	24.7441

## Sheet: Liver
T: T: Protein.Ids	Liver 0h_1	Liver 0h_2	Liver 0h_3	Liver 0h_4	Liver 0h_5	Liver 6h_1	Liver 6h_2	Liver 6h_3	Liver 6h_4	Liver 6h_5	Liver 12h_1	Liver 12h_2	Liver 12h_3	Liver 12h_4	Liver 12h_5	Liver 24h_1	Liver 24h_2	Liver 24h_3	Liver 24h_4	Liver 24h_5
A0A075B5N7	16.3528	15.7735	18.3333	16.9075	17.8683	16.8397	18.7993	14.904	17.1583	18.6263	15.0875	17.5543	17.4159	18.5023	17.6386	16.9851	18.9945	18.1699	17.8383	18.2905
A0A075B5N9;P01674	15.3311	15.6448	18.792	18.4744	19.3057	18.0732	18.9696	19.1769	17.2101	18.8974	15.4425	18.7768	17.9872	15.5097	18.7487	18.6186	18.9676	19.0008	19.0724	16.8677
A0A075B5P5;A0A1Y7VJN6;P03987	17.6451	18.6679	17.9159	18.3098	18.4985	18.2923	19.2571	18.3329	17.4191	18.7693	18.1881	19.0878	19.0757	18.5937	19.1068	19.5303	19.2329	18.438	18.5788	19.1565
A0A075B5R5;P01806;P01807;P01808;P01809;P01810;P01812	15.2343	18.7894	18.5434	18.1352	18.5495	16.9918	18.3563	18.0513	17.8069	19.1297	17.7947	18.3084	19.2614	17.6804	18.8784	18.5764	19.4679	18.8638	17.3811	18.7442
A0A075B5T9	15.6983	17.0318	18.3644	16.7402	17.6354	14.0004	17.5247	15.0571	14.0959	15.5787	16.1231	17.0131	14.9602	15.1995	17.0628	17.5087	16.9236	16.4411	15.8293	15.804
A0A075B697;P01819;P01820	16.7474	14.6854	17.0998	15.9848	14.5016	16.7715	14.6288	15.3941	15.0424	16.2655	14.1369	14.8043	16.7476	15.1448	14.9972	15.3323	15.2783	15.9468	14.9627	13.258
A0A075B6A3;A0A0A6YXW6;P01878	24.3353	23.3419	22.5293	23.3818	22.9553	22.9544	23.3314	22.9814	22.5914	23.1591	23.3631	23.6914	23.0777	22.8647	22.8939	23.412	23.0702	24.0406	23.1544	23.2278
A0A0A6YY53;F6TQW2;P01863;P01864;P01865	20.3983	19.468	18.0115	16.8212	20.339	19.3577	20.8374	14.8698	18.854	22.4461	15.4293	19.5871	20.3977	19.181	19.9202	21.864	20.4013	19.9118	20.5088	18.9404
A0A0B4J1N0	16.9204	15.2228	17.5847	16.0553	15.491	15.9521	15.8679	16.1459	15.537	16.2742	18.6992	16.3118	15.1401	16.0208	16.1946	17.3625	16.356	16.7592	17.6702	16.2793
A0A0G2JE99;P01843	18.4259	17.9442	17.5742	17.6615	17.4504	19.0739	17.8313	17.779	17.0232	19.0384	16.4705	19.7201	18.6301	16.0434	16.3165	17.5382	17.7302	18.405	16.8668	18.4077
A0A0G2JG52	18.0056	16.9132	17.0791	17.8346	14.6564	18.4607	18.9824	18.0832	17.5087	18.8579	17.2671	19.4673	19.3638	19.1218	19.134	18.8423	19.9297	19.7055	19.5255	18.9558
A0A0J9YUD5	14.6871	17.592	19.0353	15.4122	14.9221	16.5431	16.1144	14.2904	15.8885	14.696	16.4241	15.3528	15.9922	16.2048	14.9195	16.7438	14.5132	15.834	15.0188	14.8003
A0A0U1RNF2	15.7041	16.9909	17.6607	17.5514	17.0702	17.5269	15.6485	16.0066	17.357	16.1869	16.6375	16.7421	15.2723	16.9697	16.7225	15.9954	15.2805	14.5598	15.7091	15.3078
A0A140LIF8	15.7	14.8	18.0784	16.7528	16.4487	17.9254	17.0407	16.7593	17.6253	15.1137	14.8364	17.3795	16.7857	16.7856	17.3378	17.7709	15.3533	16.5882	14.4349	18.2455
A0A140T8M1;P01644;P01645;P01646;P01647;P01648;P04946	18.8136	18.4004	17.733	19.1807	19.6038	18.5106	20.1212	18.9935	18.8384	19.0283	19.36	19.401	18.9635	19.0728	19.7113	19.2858	19.6123	19.8716	19.0891	19.4103
A0A140T8M2;A0A140T8Q1;P01635	18.273	17.7369	18.7938	18.4597	17.7748	17.7197	17.2815	16.9764	17.1661	17.6847	17.6666	17.1143	17.2333	16.434	17.0674	17.5561	18.4945	15.9189	17.7101	17.0395
A0A140T8M5	18.7557	14.696	17.4106	17.8046	18.4303	17.1446	18.8118	17.0245	17.185	18.5285	16.5204	18.8381	17.1131	18.5376	17.6974	18.3365	19.932	18.2692	17.8732	17.5706
A0A075B5N7;A0A140T8N5;A0A140T8N7;A0A140T8P1;P01633	19.5811	18.8404	16.8302	19.3095	18.8623	17.9379	18.4103	16.7511	18.0946	15.9342	15.359	18.6408	18.3409	18.8734	17.7853	18.829	18.4916	19.0325	19.2855	18.4882
A0A140T8N7	16.3334	15.3691	18.1695	16.0683	16.8145	15.7483	16.0423	16.0717	14.7044	16.5392	13.2436	16.8043	16.3574	15.9607	16.7586	16.8808	15.9967	14.758	17.2337	15.7412
A0A140T8N9	18.5294	14.7137	18.2435	17.2575	16.1309	17.2433	15.5357	15.7366	16.6855	15.6326	14.6841	15.8297	16.074	14.7262	15.7168	16.6237	13.8245	14.6179	16.09	14.2275
A0A140T8P3	16.1773	14.5268	18.5288	17.4676	16.3798	15.9102	18.6319	18.6685	17.3408	17.2686	16.9772	18.0482	15.722	17.7236	17.863	17.2816	18.3312	17.9314	18.0227	17.5734
A0A140T8P5	15.5046	15.7144	17.9373	15.4571	16.9719	15.6106	16.7467	15.9632	15.9959	14.8208	14.0915	17.1385	16.0166	12.6296	15.6799	17.2961	17.2081	16.5435	17.7204	16.6701
A0A075B5K0;A0A140T8P9;P01637;P01638	20.1626	20.0905	17.8174	20.3622	20.1696	20.0639	19.3794	20.1257	20.3898	20.6162	20.682	19.8368	19.1093	20.1456	20.0316	21.3378	20.2534	21.2292	15.4667	19.7792
A0A286YCV9	20.8323	21.5185	21.7268	21.3907	21.4403	21.3968	20.7797	21.0911	21.5253	21.0745	21.1761	21.3615	21.2042	21.2797	21.273	21.213	20.688	20.992	21.2201	20.8297
A0A286YCX6	17.7071	18.5784	18.977	19.0974	17.9484	19.0533	17.3987	17.3046	18.9122	17.8427	18.6448	17.4228	17.9524	18.4362	18.5994	18.811	17.9316	17.5912	17.9848	18.4126
A0JNU3	19.9185	21.5827	21.5835	21.4194	21.6615	21.8256	20.9478	21.2398	21.9898	20.9064	21.6169	21.3189	21.1684	21.5412	21.3114	20.2812	20.9807	20.9913	20.5668	20.4266
A2A432	17.5554	16.8949	17.9125	16.9384	15.9414	17.1645	16.7685	17.5074	16.7729	17.0004	16.7659	17.1286	17.5407	16.6327	16.9725	16.9105	16.8055	17.0776	16.5937	15.7926
A2A6A1	14.5867	17.0337	18.4922	15.7958	14.7371	14.6835	15.1384	14.4359	14.2905	14.4226	15.3849	14.5903	14.4077	14.5241	14.7898	15.2692	15.8773	14.5836	15.5977	16.2787
A2A7S8	18.1657	17.383	17.6477	18.2783	17.8492	17.4752	18.5248	17.6394	17.6368	17.106	16.6026	17.2687	18.1342	17.1623	17.79	16.6837	17.2917	17.4941	17.4682	17.5208
A2A8L5	17.8707	17.9676	17.1894	18.285	18.2772	17.7013	17.7471	18.364	18.2199	16.9741	17.3118	18.0912	17.7085	17.5641	17.7867	18.1696	17.7037	18.2863	17.8451	17.8891
A2A8Z1	14.783	17.5354	18.0435	17.3485	14.8851	16.9591	16.3551	15.6263	17.5082	16.6397	17.4729	16.7719	17.1338	17.0397	17.243	16.0771	16.002	17.0522	14.3	16.5469
A2ADY9	23.9678	22.8769	22.8486	22.9644	22.9975	22.9771	23.0929	23.0522	22.7996	22.5356	22.9428	22.9159	22.8461	23.0211	23.0641	23.1018	23.0127	23.0436	22.9938	22.7888
A2AJI0	19.8481	18.6482	17.849	18.8424	18.9312	19.367	19.5593	19.4557	19.2496	19.5823	19.9028	20.073	20.0219	19.9058	19.7405	20.3255	20.3536	20.4769	20.405	20.4287
A2AJL3	20.503	23.6425	22.0951	22.663	22.6314	22.8081	24.0796	22.4897	22.7688	23.6092	22.8821	23.1138	22.2607	23.0143	22.66	21.7419	21.747	21.7035	21.6912	22.9701
A2AKK5	17.8449	20.2721	19.0328	20.4331	19.9284	18.8529	20.4792	19.5473	19.7412	19.9412	19.1277	19.7397	19.5121	19.3793	19.9635	19.9504	19.7216	19.4045	19.6072	20.2542
A2ALU4	17.7411	15.7878	17.3669	16.7525	16.8364	16.9299	16.7006	17.3023	16.7089	17.3589	15.5872	16.9441	17.2879	15.5873	15.1305	17.5252	16.7032	17.4955	17.5558	16.3524
A2AN08	18.2503	19.0402	18.1053	18.2855	17.6939	17.9507	17.9962	15.1862	17.8212	18.0985	18.5266	15.6904	17.2677	18.0467	16.9352	16.9361	16.1283	13.1341	16.079	15.3256
A2AQ07	15.4631	15.0699	18.0381	15.6547	15.5524	16.6373	16.1478	17.6074	18.6279	15.7807	17.5424	16.3798	16.9869	15.9765	15.4734	16.2801	14.2272	15.9291	15.679	15.0603
A2AQ25	17.8858	15.9412	19.0443	17.7661	18.0519	17.0842	18.1035	17.9453	17.6065	17.6978	17.2202	17.6772	17.6656	17.414	17.6605	17.7601	16.9273	17.0735	17.584	16.9733
A2AR02	16.9323	15.3155	17.2748	16.6895	15.5755	16.2687	15.6359	16.6394	15.4309	15.4559	16.5939	16.3213	16.7656	16.6369	16.3715	16.5405	16.8344	16.8786	16.2272	14.9398
A2ARZ3	18.2714	19.7643	18.8194	18.6425	18.5567	18.9745	19.2276	18.7162	18.8532	19.6448	19.3347	19.4122	19.4414	19.1716	19.0719	19.7377	19.6796	19.6894	19.7044	20.0767
A2AS37	20.0939	19.1024	16.926	19.2143	19.1402	18.3494	18.115	18.1064	13.7334	18.6825	16.6666	15.0276	17.441	15.5695	15.8165	17.7546	14.2475	18.5089	18.0683	18.4349
A2AS89	23.572	24.3596	23.8438	23.9283	23.9805	23.711	24.6714	23.9073	23.899	24.4773	23.8335	24.3402	23.5416	23.8997	23.9288	24.0363	24.1128	23.4953	24.181	24.1542
A2ASQ1	17.747	17.9597	18.2083	18.1793	17.7913	17.962	18.2815	17.9652	17.8518	18.1116	18.0262	18.0872	18.0738	17.8	17.7553	17.9984	17.9889	17.6955	18.0096	17.734
A2ASS6	23.187	22.581	23.129	22.4914	22.4275	22.0416	22.7875	22.0027	22.0607	22.6695	22.2173	22.7483	15.8679	22.1908	22.4601	22.675	22.8447	21.8637	22.9205	22.7762
A2ATU0	18.7781	20.777	21.3556	20.962	21.4826	21.1852	20.3204	21.2609	21.0291	20.6888	21.1489	20.6536	20.9035	21.1219	21.0589	20.7986	20.523	20.5521	20.4601	20.1836
A2BDX3	20.9756	21.2168	18.1417	20.7849	20.3932	21.2897	20.3541	19.7102	20.8913	20.4807	20.9386	20.2867	20.1473	20.6594	20.1019	19.6612	14.185	19.6657	19.8524	20.4638
A2BH40	15.3785	13.7362	18.8868	15.444	15.0046	16.3391	15.5232	16.7047	16.3604	16.2249	15.2264	15.9635	15.2037	16.3061	16.7242	15.2051	16.3733	15.5157	15.8571	14.5655
A2RSJ4	15.7365	15.4723	18.0019	17.0992	17.4348	17.2072	18.1635	17.7381	17.5045	17.8595	15.1098	17.8674	17.532	17.7954	18.1768	19.0629	17.8035	18.3627	18.0015	17.3253
A3KGB4	16.3439	14.5709	17.5646	16.2669	15.5259	16.6466	14.8573	15.9663	15.8138	15.7173	16.8091	16.0684	16.0108	16.8444	14.8596	16.4605	15.7952	16.1187	16.427	15.102
A3KMP2	22.1398	23.538	22.9617	23.1868	23.2816	23.2376	23.857	23.045	23.1122	23.14	23.188	22.9797	22.7354	23.3203	23.1197	23.0438	22.8954	22.6882	22.9545	23.103
A4Q9F0	18.384	15.9976	18.3418	17.3627	17.8147	17.5117	17.8875	18.3557	17.3104	17.062	17.9184	17.0744	17.413	17.7797	17.8273	17.0947	16.8304	14.0122	16.5339	17.3675
A6H5Y3	15.1072	17.6323	19.0923	17.8194	16.9026	17.0322	16.6803	15.6182	17.1536	16.6088	17.6621	16.7547	16.6424	16.8308	16.512	17.7339	17.179	15.7249	16.9361	16.617
A6H611	16.4429	17.912	18.0191	18.1826	18.5717	17.8277	18.1481	18.5456	18.2959	15.9747	15.9143	17.2676	17.6385	17.5082	17.7945	15.55	17.3724	17.5818	17.0159	14.7867
A6H6E2	15.917	16.4807	18.8099	16.5445	17.048	14.9461	17.2796	16.537	17.3933	17.5869	16.492	17.6634	17.851	17.0786	17.1218	18.0121	17.3855	18.0982	17.8719	17.677
A6H8H2	19.0471	18.6521	17.6597	19.297	19.1858	19.1336	19.3126	19.4292	19.2688	19.5232	19.266	18.9605	19.4917	19.2659	19.3916	19.38	18.9599	19.3522	19.169	19.3146
A6X935	22.442	21.378	20.7405	21.6145	21.4062	22.3315	22.0781	22.1336	22.4146	22.685	23.172	23.3197	23.3801	23.4856	23.43	24.6698	24.4789	24.4613	24.5993	24.4297
A7MCT6	16.8649	20.2301	18.0115	18.1046	18.2713	18.9126	19.7359	17.0769	18.5792	17.8571	19.0685	17.1579	18.5295	19.2745	18.8065	15.3125	16.3994	17.8181	15.2828	18.2472
A7UAK5;P70265	15.5038	17.6814	17.9764	15.0659	13.149	18.7677	15.7251	17.9715	18.3519	18.3975	19.1103	17.3575	18.2565	18.5506	17.6407	15.6479	13.664	18.5157	15.4652	18.4981
A8DUK4;P02088	28.9192	28.2347	27.9675	27.8181	27.8732	28.0694	28.2664	28.2476	27.7696	28.2371	28.0312	28.4611	28.288	27.786	27.981	28.3474	28.3713	28.7741	27.9108	28.6871
B1AR13	22.2065	21.5047	21.7735	20.5908	20.9067	20.5132	20.8167	20.5204	20.7403	20.7518	20.6928	20.5846	20.7159	20.6812	20.593	20.6967	20.7637	20.9711	20.3846	20.5728
B1AUN2	14.5127	19.5245	19.0762	19.3182	19.1371	19.543	18.2908	19.1815	19.3944	18.5514	19.4633	18.8548	19.6081	19.4735	19.312	19.0026	18.6981	19.2562	19.177	18.9964
B1AVZ0	14.0747	14.8073	18.038	16.6512	16.8435	16.4511	16.9668	14.8892	14.8318	16.7853	16.7849	16.0013	16.5943	16.7786	14.1877	16.9518	17.0919	15.9047	17.3782	16.877
B1AZP2	18.3233	17.0201	18.4383	17.3755	17.5566	17.6654	17.9603	18.12	16.9684	17.7025	18.3181	17.1738	17.9802	17.7185	17.5296	17.3565	17.9332	17.4738	17.7241	17.841
B2RQC6	15.2997	19.0884	18.2631	18.3579	17.1739	18.7126	17.6916	17.1301	18.532	18.2186	18.7735	17.879	17.5962	18.7552	18.2018	15.5981	14.3814	15.5692	15.6069	18.4521
B2RQG2	15.5089	16.1305	18.7951	15.2295	14.9587	15.0347	15.3548	15.9244	14.8627	15.4162	14.9887	15.0629	15.5176	15.0846	15.1608	15.1946	15.6466	14.0667	15.0357	15.1782
B2RRE7	16.9877	15.9763	17.1064	16.346	16.4211	14.4993	16.3707	15.8903	13.8732	17.0005	16.6073	16.7106	17.1801	16.6253	16.4397	16.9208	16.9465	16.9342	16.6891	15.8323
B2RS76	17.0465	20.3407	17.3137	15.7159	17.2722	16.2524	18.1622	18.4314	16.2996	13.1768	14.8167	14.476	21.1838	16.3827	16.909	16.9029	15.6013	15.1136	16.631	16.3246
B2RVL6	19.4052	16.5411	17.7674	15.463	16.0832	18.5599	16.1021	15.0017	16.4286	18.0993	16.5761	17.6495	15.8067	14.9389	15.7681	19.3274	17.4913	18.7202	17.9788	18.04
B2RX12	15.4431	17.873	18.1237	18.0094	17.7236	17.6942	17.3018	17.7769	17.0733	17.2696	18.0396	18.0013	14.2893	17.702	18.1523	17.4156	17.4405	17.7654	17.3886	17.9185
B2RXC1	14.9676	17.8845	17.503	16.5177	14.1858	17.2145	16.8181	15.4075	17.3464	17.0207	17.2054	15.9191	14.0595	17.1268	16.2527	15.9071	16.4051	16.4254	15.1781	16.6609
B2RXC2	14.1543	16.5056	18.7153	15.8804	16.2524	15.8662	16.042	14.3915	15.8728	14.0536	15.2527	16.6062	15.2349	14.5551	15.3978	15.8401	13.5516	15.0549	15.346	16.1456
B2RXM2	16.389	15.7994	18.7187	18.9195	18.1	18.4563	18.2794	14.128	18.2128	18.3545	17.2958	18.8203	18.3276	17.9555	15.1044	14.55	14.8142	19.2414	15.8388	16.4217
B2RXQ2	17.8285	17.2736	18.8118	17.2713	17.7026	17.9111	17.5896	17.7873	17.2716	17.8143	17.4689	18.071	17.5867	17.9054	18.0518	18.9012	17.6587	17.7669	18.0669	18.0208
B2RXS4	19.6892	20.1414	18.7189	20.1781	19.8564	19.8541	19.4468	19.8484	19.6707	19.7906	19.4502	19.8495	19.6684	19.521	19.5986	19.9037	20.2797	19.8369	20.218	19.7379
B2RY56	21.2943	20.1139	20.6594	20.3176	20.3195	20.4201	20.5497	20.653	20.1899	20.2761	20.352	20.6609	20.6552	20.4126	20.4004	20.6508	20.6797	20.7009	20.581	20.7141
B5THE2	18.0221	18.2112	17.5169	17.6919	17.579	17.674	18.7426	18.2243	17.9053	18.6601	17.5232	18.5574	18.1614	17.3513	17.8786	17.7688	18.5461	18.3011	18.143	18.4706
B7ZMP1	19.4131	20.0908	19.6471	19.5905	19.516	19.5712	19.4976	19.3768	19.5794	20.0878	19.7629	19.0705	19.5204	19.5511	19.3896	19.2002	19.4345	19.4663	19.5284	20.055
B8JJ69	15.3313	16.1593	18.2341	16.1501	16.4369	16.431	15.127	16.1374	16.3192	15.8423	16.0959	15.7806	16.31	15.8366	16.2224	15.5087	13.7607	15.9	15.4685	14.8733
B9EJ80	17.1973	15.167	17.9874	16.4361	16.1439	15.04	15.2351	14.9022	15.6029	15.5006	15.0072	15.9655	16.1969	15.621	16.1176	17.0288	16.8026	15.952	16.7074	14.1048
B9EKI3	18.0668	16.5716	17.5941	16.7412	17.3908	16.8985	17.812	17.7289	17.0393	18.0637	17.5294	18.1983	18.0395	17.843	17.8594	18.7495	18.4587	18.5356	18.6006	18.7414
D3YXK2	21.1462	19.9375	21.8538	20.6435	20.7462	20.5842	21.2295	20.9379	20.5577	20.9573	20.7633	21.0781	20.8105	20.8472	20.7413	21.0072	21.1068	20.9925	21.2212	21.0075
D3YYY8	15.8061	16.8435	17.3462	15.0968	15.2023	16.8819	16.967	15.5648	17.0805	16.9252	17.5347	17.3591	17.4191	17.3686	17.2805	17.8896	17.4524	17.6136	17.4409	17.2123
D3YZP9	19.9018	18.0961	18.0903	18.9119	18.7673	18.4396	18.4291	18.6533	18.3795	18.6555	18.5008	19.0046	18.625	18.7107	18.8898	19.7505	19.3176	19.3722	19.1309	19.2626
D3YZZ5	18.4858	21.0175	20.606	20.1641	19.8396	20.4617	19.8454	19.7326	20.5213	20.1132	20.143	20.0481	20.2051	19.9784	19.9462	19.8562	19.7994	20.1518	20.3419	19.9631
D3Z0M9	20.9215	20.2347	17.2935	20.4425	20.0577	20.1587	19.6131	20.0113	20.2979	19.6833	20.3579	20.4214	20.5226	20.1821	20.5413	20.5796	20.0759	20.4035	20.5921	20.2729
D3Z2H9	25.2758	24.3851	23.753	24.6383	24.8448	24.407	25.146	24.9124	24.5956	25.2422	24.5379	24.9604	24.9334	24.7055	24.8534	25.2805	25.2391	24.9646	25.202	25.3454
D3Z3N4	19.6578	18.3567	18.6002	19.2024	19.4339	19.1003	19.2507	19.713	19.1453	18.8424	19.1534	19.5097	19.139	19.0411	19.2991	19.4099	19.8071	19.7644	19.5997	18.9252
D3Z5G7	16.1847	19.5625	17.9506	20.6936	20.7435	14.2321	21.2962	20.3521	20.2944	20.2337	18.1302	20.6754	15.1832	18.2371	20.1628	19.6155	20.2263	15.6454	20.2319	20.0919
D3Z6Q9	19.1494	18.4211	17.9695	18.655	18.6649	19.2559	19.7582	19.8082	19.5062	19.8144	19.4361	19.5787	19.8113	19.1827	19.3861	19.2955	19.555	19.3032	19.3167	19.8074
D3Z7P3	21.1432	21.8087	22.7894	21.9213	22.7845	21.6905	21.2209	22.4868	22.2631	21.4519	21.9203	21.6745	21.8346	21.7891	22.1194	21.2944	21.5324	21.3815	21.574	21.3163
D3Z7Q2	15.6347	17.395	17.1352	17.2	17.4245	17.8801	17.1421	17.0866	15.6586	17.8474	16.6708	14.7413	17.6062	17.5379	17.1519	16.6244	16.6584	15.0386	16.7267	17.6136
D3Z7X0	15.8558	20.5146	21.7042	20.5064	20.6894	20.2379	20.9	20.4913	19.8402	19.9416	20.1256	19.7922	19.9285	20.1338	19.9917	20.091	19.6848	20.1435	19.8651	19.9076
D4AFX7	16.2363	18.7265	18.6881	17.1969	17.3777	18.4006	18.324	15.6635	18.1387	18.0661	18.4764	16.9285	17.7452	18.2478	17.2823	14.4736	16.0384	15.5082	15.3437	15.1942
E9PV24	25.5425	24.3459	24.467	24.4332	24.1853	25.5804	25.1513	24.9702	25.6379	25.5088	26.2063	25.9758	26.7676	26.24	25.9293	26.7563	26.1003	26.866	26.6891	26.4523
E9PV38	20.5216	21.8947	21.7659	22.0347	21.709	21.8272	21.8445	21.6533	22.1184	21.6769	21.6899	21.8022	21.5182	21.6226	21.9281	21.574	22.0247	21.8947	21.9442	21.4734
E9PVA8	15.9748	19.8911	17.6108	18.5082	18.3534	18.9485	18.3755	17.3809	18.4153	18.9596	18.1474	14.8205	17.3226	18.5462	15.3897	16.3806	15.0947	19.1423	14.5833	18.0184
E9PVZ8	20.4251	19.6156	18.9959	19.5473	19.5271	19.8021	20.0933	19.9438	19.5376	20.3219	20.0145	20.554	20.3777	20.2267	20.2619	20.9624	20.7011	20.687	20.7822	20.7233
E9PWI3	17.3581	16.1888	16.7289	16.723	16.8968	16.8757	16.9416	17.2228	16.8135	16.8911	16.9323	17.653	16.2679	16.7857	16.795	17.6953	17.6341	17.2588	17.4866	17.3242
E9PWQ3	15.6606	18.3491	18.2692	19.1093	18.5041	18.6489	18.2211	18.9439	18.9071	17.5058	17.3396	15.9736	17.6381	18.1449	18.2138	17.8719	15.584	17.7025	17.929	17.7041
E9PX68	19.9267	18.1707	18.0489	18.6506	18.3106	18.586	18.9678	18.6709	18.4791	19.2477	19.0702	19.5405	18.9834	19.0637	19.4046	19.6356	19.8823	19.0095	19.7384	19.4791
E9PY03	20.3503	19.5933	20.7906	19.3941	19.5138	20.0288	19.8084	19.1109	19.5204	20.186	20.1524	19.7193	19.7216	19.8545	19.5445	19.5317	19.7011	19.3078	19.601	19.4796
E9PYD1	17.9503	18.8094	16.9236	18.9816	18.7512	18.937	17.8114	18.7839	18.8436	18.4577	19.0229	18.6869	18.7929	18.8851	18.8905	19.1783	18.8213	18.9097	18.9455	18.632
E9PYF4	18.9307	17.9176	18.3277	18.8624	19.4136	18.0701	19.2641	19.3317	18.7919	18.8237	18.3971	19.2101	18.7313	18.6524	18.8281	19.3237	19.1135	18.5938	19.1614	18.8002
E9PYK3	16.5985	16.666	18.6324	16.704	16.5637	17.2416	17.8226	16.4892	17.2829	16.873	17.486	15.8141	17.1105	17.3543	17.3166	15.4738	15.1438	16.3966	15.124	17.7969
E9PZM7	16.7218	15.9549	18.3117	16.6098	16.439	16.2907	16.8984	16.964	16.3605	16.6126	16.3539	16.5678	16.2973	16.3773	16.6795	16.6439	16.7064	16.4655	16.8346	17.2579
E9Q0F0	22.1402	20.2515	18.9313	18.8806	19.1928	19.9772	20.8742	20.2987	17.2605	20.0619	20.1244	18.7959	19.7838	20.0031	19.5863	19.8621	20.0052	20.9859	19.2997	21.2372
E9Q0S6	21.0519	19.6663	20.3125	20.5298	20.7561	20.3913	20.8563	20.7274	20.2995	20.4251	20.3221	20.6091	20.4086	20.34	20.3989	20.5136	20.5115	20.4924	20.6643	20.1837
E9Q137	16.7382	18.3098	17.5529	17.0251	16.2182	15.7585	17.4246	16.3437	16.5338	17.4935	15.355	17.3867	16.5109	15.0254	15.7714	17.4981	17.4372	16.3949	17.7132	17.1848
E9Q1P8	17.5592	16.0793	17.1119	17.445	17.72	17.9595	16.2059	17.1147	16.6626	17.344	16.5577	17.7798	17.7887	17.2047	17.5727	18.7322	18.1614	17.2792	18.875	17.2045
E9Q238	19.5138	18.9364	19.1205	19.486	19.8669	19.5398	19.7902	19.3418	19.3629	19.5886	18.9981	19.6735	19.109	19.2739	19.391	19.8194	18.9608	18.827	19.4791	18.8035
E9Q394	17.4005	16.0005	17.7997	17.3646	17.5445	17.3185	18.0787	17.8252	17.3753	17.8375	17.2156	17.8426	17.4955	17.4574	16.9138	17.6829	17.6275	17.7303	17.6835	17.5778
E9Q3C1	19.4334	19.9185	18.3169	18.4758	18.9226	18.1526	19.037	18.9164	18.4718	19.2002	18.1675	18.1529	17.8588	18.5361	18.5004	17.7055	17.2112	17.9038	16.8694	17.9656
E9Q3G8	20.1818	19.1288	18.1596	19.1786	18.6595	19.1627	19.3217	19.0582	18.8222	19.2782	19.2814	19.11	19.3361	19.1321	19.2533	19.9443	19.6571	19.4424	19.6458	19.5351
E9Q414	18.9531	21.3233	20.4823	20.107	19.5738	20.0017	20.9281	19.9712	20.7405	21.149	19.7026	20.099	20.1106	20.2378	20.0558	19.8162	19.4033	19.7068	18.9597	21.3215
E9Q4N7	15.9965	15.3099	19.2293	14.9124	14.5879	14.8623	14.2542	13.7409	16.0585	14.5319	13.3182	15.6076	15.656	13.8841	16.7496	14.6324	13.8292	16.547	13.5642	15.2772
E9Q4P1	16.9523	19.0134	16.4084	18.2428	17.4214	18.6093	18.6689	17.7062	18.3737	18.4244	18.4136	18.3323	18.4103	18.4718	18.2	18.2283	18.1832	16.8661	17.8957	17.9981
E9Q4Z2	15.3616	18.4097	16.9297	18.7977	19.0727	18.8336	19.0054	18.2174	19.0778	17.9421	18.5619	17.5052	14.9872	18.484	18.0794	16.3996	15.0609	15.9469	15.5014	15.2445
E9Q512	19.1138	18.913	17.1742	18.8544	18.8709	18.8939	19.3233	19.1964	18.8507	19.3658	19.3347	19.5296	19.5625	19.4314	19.4909	20.3544	19.9198	19.9318	20.0363	19.6691
E9Q555	17.4307	18.2007	19.0712	16.7216	15.6973	17.6431	17.8631	16.2228	17.3013	17.8917	18.3001	18.2012	17.7243	17.9911	16.6162	18.7006	18.6924	18.9277	18.694	18.7773
E9Q557	19.5628	20.0025	20.4088	20.4938	20.3348	19.5771	20.285	20.277	20.2499	19.8085	19.5306	19.982	19.5018	19.526	20.2302	19.4744	19.18	18.7284	19.3718	19.0935
E9Q5C9	21.7727	20.8999	20.8499	20.6469	20.5468	21.0453	20.7338	20.867	20.5247	21.2173	21.0551	20.9673	21.548	21.2033	20.8091	20.9703	21.1696	21.3304	21.0705	21.4405
E9Q5K4	15.7758	22.859	20.4547	20.1545	18.8047	20.1602	20.6128	14.4739	19.9641	21.448	19.299	13.9633	13.3245	20.0453	18.8176	14.3913	15.6928	13.8827	16.9999	19.192
E9Q5K9	15.9284	15.932	18.49	15.945	14.8129	16.0303	16.323	15.7918	16.4416	16.3228	15.6633	16.0241	16.277	15.7917	15.54	15.7753	16.6264	15.6397	15.577	12.9456
E9Q616	21.8992	20.4558	21.5954	21.1123	21.803	21.0077	21.4193	21.3231	20.8523	21.605	20.9518	21.2715	21.1113	21.0805	21.3373	22.1219	21.2993	21.2041	21.4455	21.5395
E9Q6E5	20.5616	19.85	18.905	20.0472	19.9629	19.9217	20.2736	20.3927	19.7781	19.8593	20.0895	20.2963	20.3046	20.1691	20.2053	20.2095	20.3503	20.4311	20.4538	20.3158
E9Q6H8	17.063	16.4208	18.1857	16.7393	16.4398	16.6564	16.4663	17.0724	16.6828	16.7398	16.7262	15.5939	16.5929	16.6162	16.9758	16.4827	16.3965	16.6288	16.4957	15.4057
E9Q6J5	15.3663	14.3185	18.5831	16.1258	16.0216	16.0925	16.2777	16.4362	15.7296	16.1651	14.9985	16.024	16.314	15.5565	16.1469	15.8843	16.1215	16.4027	16.2943	16.3463
E9Q6R7	19.4499	19.6724	22.1891	19.8502	19.5166	19.7602	19.1084	19.5377	19.8583	19.3001	19.4967	18.9154	19.1634	19.3576	19.6996	18.9556	18.5433	18.4292	18.6564	19.0835
E9Q7G0	21.007	20.1632	19.9424	20.651	20.531	20.4107	20.7152	20.6614	20.3102	20.5782	20.0819	20.4812	20.3372	20.2864	20.489	20.6911	20.6111	20.4925	20.6809	20.4732
E9Q7M2	18.1142	16.2513	18.9287	16.1403	16.2855	14.4725	16.3141	16.3093	16.2301	16.9686	16.6545	16.2997	14.6114	16.6894	16.2266	16.5456	17.3089	16.8811	16.508	16.5082
E9Q8B5	20.883	20.2064	20.9711	19.8376	19.8154	20.1845	19.7064	19.9016	19.6251	20.4985	19.3274	19.178	19.9001	19.6581	19.1674	19.4037	19.5082	20.2275	19.5088	20.5038
E9Q912	15.3143	17.0507	18.0217	16.5251	17.0162	17.2045	15.1504	16.4609	17.3625	15.5681	16.5009	15.8569	16.4625	15.8473	16.9029	15.1614	15.5377	14.5652	14.9695	16.3969
E9QA15	23.3268	22.3654	22.3158	22.718	22.7558	22.382	22.9821	22.9196	22.4054	23.0255	22.2876	22.8268	22.7727	22.5363	22.714	22.8139	22.8409	22.9229	23.0035	22.9569
E9QAM5	15.9794	18.5317	19.2919	17.4561	15.3562	17.5016	17.1003	14.7688	17.5292	17.7413	18.1777	17.5099	16.5522	17.6784	15.0173	15.9431	15.7168	15.5391	15.5148	17.2962
E9QAT4	22.5074	21.8	21.8201	21.7151	21.6784	21.85	21.7124	21.6237	20.8598	21.9477	21.9353	21.9927	22.1653	22.004	21.8426	22.0605	21.8013	22.0287	22.1749	22.06
F2Z3U3	18.63	18.5757	16.9098	18.5756	18.5869	19.0832	19.4475	19.3489	19.1422	19.541	19.7117	20.1828	20.2388	19.919	19.9506	20.6214	20.2889	20.3683	20.8738	20.5846
F6U5V1	18.1885	17.2582	18.2263	17.1589	17.7279	17.5127	17.7369	17.8116	17.0608	17.6155	17.4082	17.7575	17.7946	17.6946	17.4201	17.9811	17.8558	18.0761	17.7017	17.6902
F6ZDS4	21.8096	20.632	19.8259	20.9565	20.9753	20.8236	21.2614	21.1093	20.7139	21.3642	20.8597	21.28	21.0238	21.0635	21.0009	21.5308	21.3442	21.1937	21.3308	21.3619
F8VPK0	15.7776	16.2221	18.5867	14.3559	16.7242	15.4119	14.267	15.7779	15.2499	14.8487	15.5498	16.6535	14.2633	15.3304	13.7394	14.6914	14.5495	15.0768	16.1473	14.2642
F8VPN4	20.2818	23.2898	22.8675	23.1967	22.6005	23.1226	23.0219	22.0793	23.2298	22.4942	23.0112	22.2649	21.6622	22.8791	22.6597	20.5371	20.8283	20.4988	20.4459	21.6897
F8VPU2	19.1568	18.1881	16.5377	17.3761	17.5249	18.1139	17.1666	17.5537	17.5082	17.0219	17.3708	17.3277	17.4946	17.2937	16.9861	16.8333	15.1097	16.9101	16.794	15.9098
F8VQC1	19.1882	20.5331	20.7417	20.4049	20.4537	20.4405	19.5418	20.4723	20.6033	19.6968	20.4466	20.2865	20.7518	20.3065	20.5612	20.4799	20.6361	20.7143	20.5497	20.1725
G3X8U3	15.4823	19.4369	18.9373	18.9309	19.0787	19.4765	18.4638	18.9283	19.2109	18.2038	19.3831	18.7976	18.8809	19.1286	18.6536	18.2205	18.8429	18.8301	18.5856	18.639
G3X8X0	21.4436	21.8389	17.3095	22.5653	16.2544	14.2216	22.4729	15.4448	23.0518	22.4138	22.3316	22.6691	22.5853	14.5917	23.0467	22.9835	16.0927	22.3807	22.5204	15.1475
G3X972	18.9762	21.6741	21.7498	20.8877	20.7878	21.3311	20.2606	20.277	20.8847	20.7166	20.9918	20.3409	20.8137	20.8346	20.6795	19.4761	19.3042	20.2165	19.2227	20.4061
G3X982	26.7524	25.496	25.5735	23.2358	23.5144	25.5675	24.1726	23.5407	23.3714	26.1043	25.3828	23.8811	25.419	25.3392	23.6474	23.5597	23.3873	25.4639	23.5353	25.6071
G3X9Y6	23.8694	23.6309	23.4585	23.5322	23.7153	23.2258	23.028	23.5805	23.8071	23.2287	23.3269	23.5249	23.3369	22.98	23.5186	23.6331	23.2707	22.7652	23.2346	22.9657
G5E870	19.1204	18.438	17.8452	18.5764	18.5617	18.7993	18.927	18.5544	18.5594	18.7318	18.3256	18.4202	18.8062	18.4414	18.4587	18.597	18.529	18.8466	18.7386	18.42
G5E8K5	17.674	17.7874	18.2205	17.6047	18.177	17.3401	17.9542	18.161	17.9814	17.2197	17.8908	17.7839	17.7865	17.6226	17.5015	17.6361	17.5479	16.8616	17.368	16.794
E9QAY5;G5E8V9	19.6124	18.3315	18.4951	18.465	18.321	18.4708	18.2855	18.5335	18.6581	18.167	18.7369	19.0302	19.2712	18.6271	18.8604	18.7169	18.9084	19.4174	19.4717	19.0293
J3QN89	20.0062	18.7023	18.1826	18.7063	18.9198	19.296	19.0955	19.4025	19.0656	19.2094	19.6123	19.0811	19.3686	19.2991	19.2563	19.5628	19.1955	19.413	19.2539	19.3239
K7N6C2;P56657	16.5717	20.0215	19.0023	17.7766	16.123	17.0534	19.8067	16.2947	18.2613	18.9176	15.0438	14.1154	13.8725	14.9697	13.7078	16.0864	14.8753	15.0927	15.8053	14.9074
K9J7B2	15.8781	22.772	17.0395	18.7089	16.2621	19.1909	20.9084	15.6237	18.6926	21.4185	19.1855	15.039	15.0269	19.7042	14.5355	15.787	14.862	15.8947	16.2495	19.7409
L7N466;Q9D110	19.541	19.5778	17.0194	20.236	20.4481	19.8336	19.5364	20.4525	20.2934	19.2379	19.7921	20.1104	19.5382	19.8151	19.9405	19.2925	20.0431	19.84	20.1512	18.8588
O08529	18.2462	20.4104	20.2909	19.8542	19.5056	20.1017	19.4193	19.2971	19.57	19.6446	20.0711	19.3667	19.3524	19.7932	19.3931	19.1314	19.2707	19.126	19.1059	19.8343
O08539	20.3169	19.4082	20.9812	19.9921	20.7288	19.2174	20.3269	19.8872	19.7297	20.2578	19.3767	20.1596	19.7606	19.6861	20.0007	20.4247	19.9813	20.0792	20.2786	20.2083
O08547	21.013	22.9454	20.0356	20.7395	19.7342	21.2841	21.2885	20.1512	20.8389	21.8509	20.9105	20.4147	20.8469	21.3447	20.2461	20.7942	20.1669	20.545	20.5469	21.4062
O08553	20.1833	21.3492	21.4726	21.834	21.6815	21.6268	21.0838	21.5825	21.9563	20.8827	21.438	21.7509	21.483	21.4903	21.7592	21.6826	21.8489	21.3948	21.8529	21.0809
O08573	24.1743	23.8738	23.1887	23.712	23.397	23.5889	23.9354	23.583	23.5816	23.2469	23.6219	23.7456	23.3699	23.6661	23.4573	23.7217	23.7783	23.8642	23.7731	23.6802
O08579	18.9062	17.6909	16.8276	18.3482	18.848	17.875	18.1975	18.5096	17.7397	18.2594	17.5555	18.1053	17.8523	17.7923	18.0719	17.698	18.5823	16.2722	17.408	17.4464
O08582	18.7871	19.193	17.9971	19.1474	18.129	18.063	18.6409	18.5097	18.8641	18.6596	19.1182	19.1243	18.7834	18.6904	18.891	18.3599	18.7986	18.8568	18.4628	18.6431
O08583	21.821	20.2474	19.9986	20.5643	20.8606	21.054	21.5676	21.3799	20.9526	21.4332	21.0678	21.3869	21.2599	21.2169	21.0702	21.3034	21.6998	21.487	21.5349	21.2409
O08585	24.0841	23.1728	23.3839	23.4617	23.3062	23.1485	23.7701	23.5476	23.1104	23.6736	23.1324	23.4898	23.2845	23.2348	23.4443	23.7428	23.9203	23.6486	23.9067	23.8661
O08600	22.8497	23.1546	23.1504	23.3674	23.6004	23.5698	22.7798	23.4107	23.2917	22.5834	23.3482	23.3477	22.9746	23.1582	23.0292	22.9955	23.155	22.9353	23.1887	22.5593
O08601	24.3148	26.2812	26.0102	26.5167	25.921	26.1808	25.5834	25.9073	26.3531	25.4697	26.1996	25.8302	26.1512	25.8566	26.1365	26.1889	26.2583	26.2927	26.1518	25.7528
O08609	14.9849	16.5918	18.0031	17.2539	17.834	16.1486	17.4269	17.2123	16.8039	17.3058	16.8608	17.2375	16.6215	17.0697	16.9946	16.4233	15.6971	14.5296	15.2592	16.1599
O08638	14.8262	19.2458	19.2002	18.4279	18.8932	14.9701	18.914	19.0501	17.8032	18.3838	16.1013	18.3763	19.55	17.3208	18.4431	18.5029	17.9801	18.5845	17.8513	18.613
O08663	22.5287	21.8022	21.0254	21.5021	21.6757	21.4648	21.8118	21.8331	21.2416	21.8186	21.407	21.8808	21.6981	21.4989	21.625	22.0049	21.8558	21.8059	21.8083	21.9806
O08677	23.7314	22.7226	23.1645	23.0982	23.2524	22.9406	23.2527	23.1768	23.0021	23.4602	22.9335	23.5127	23.2222	23.0483	23.0228	23.6777	23.8555	23.6979	23.6788	23.9079
O08692	20.4847	18.7461	20.3845	18.6334	17.5843	24.0558	24.598	24.5297	23.6625	24.8175	24.1244	24.3728	24.1054	23.3318	23.8514	23.9723	24.3968	23.0426	23.9297	24.9862
O08705	18.1996	22.6265	18.6343	20.2209	19.3197	19.9615	21.9245	19.0268	20.3492	21.8934	19.6952	19.5248	17.9654	19.8725	19.1789	17.2379	17.3913	17.3439	17.7873	19.6988
O08709	26.4279	25.9944	26.0762	26.4224	26.1467	26.1441	26.2151	26.1388	26.0941	25.9571	26.1278	25.9587	25.9004	26.1077	26.0342	25.9325	25.8658	25.9562	26.0501	25.8577
O08715	21.8641	20.7864	19.0294	20.7581	20.7398	20.4762	21.0464	20.7196	20.5356	20.8306	20.7202	20.7593	20.4777	20.6015	20.6578	20.5386	20.3119	20.6366	20.5665	20.6981
O08738	17.6694	19.7791	17.2523	19.6374	19.5711	19.6814	18.5698	19.3316	19.8382	19.1646	19.7573	19.2097	18.9716	19.4292	19.5301	18.8207	18.9424	18.7424	18.6908	18.7643
O08749	24.8925	25.2277	25.165	25.2493	25.2368	25.1765	25.6937	25.2384	25.2807	25.7877	25.1509	25.5686	25.0869	25.3044	25.3719	25.7113	25.7695	25.2726	25.6375	25.731
O08756	25.3022	24.9905	25.4398	25.0421	25.3494	25.2112	24.3618	25.4977	24.9825	24.8397	25.1612	25.0936	25.2803	25.2767	25.1787	25.206	25.2943	25.3939	25.2625	25.0201
O08759	20.365	18.6395	18.129	18.9132	19.0603	18.9694	18.7696	18.9185	18.6234	18.4009	18.8364	18.7205	18.6342	18.8053	18.6349	19.098	18.961	18.5423	18.9606	18.4726
O08784	19.3362	18.378	18.329	18.8873	18.7868	19.0648	19.2143	18.9123	18.9556	19.3465	18.7324	19.5425	19.3516	19.2528	19.0856	19.6144	19.5639	19.4175	19.7296	19.7607
O08788	19.5714	19.5998	19.5695	19.8204	19.8906	19.681	19.3471	19.8432	19.848	19.4105	19.5951	19.768	19.6458	19.6831	19.8459	19.6903	19.701	19.84	19.6657	19.5092
O08795	24.7328	23.1559	23.1076	23.6904	23.3845	23.2365	23.2703	23.5825	23.4486	23.2322	23.2347	23.6067	23.5328	23.1873	23.5191	24.1684	24.1453	23.9278	24.1653	23.6578
O08807	28.7428	27.5363	27.7269	28.2215	27.8342	27.7982	27.8409	27.9506	27.8111	27.919	27.6108	27.9347	27.8449	27.4976	27.9138	28.273	28.3645	28.2768	28.3292	28.1768
O08808	19.532	19.4275	17.5287	19.62	19.4684	19.2292	18.9491	19.0889	19.5442	19.1068	19.0264	18.9997	19.083	19.0504	19.1705	18.9963	18.1487	18.6744	18.8603	18.8692
O08810	18.2827	21.0768	19.8318	20.5014	20.2299	20.5929	20.9787	20.3624	20.5336	20.3662	20.862	20.6348	20.4572	20.6676	20.5993	20.4439	20.3736	20.4054	20.3816	20.8504
O08856	15.6375	16.4946	18.1719	14.6052	15.1138	16.01	15.763	16.4204	16.0495	15.4214	14.9013	16.2951	16.6494	16.4729	16.5296	15.9033	16.1914	16.4153	16.3853	16.326
O08914	16.0395	21.9848	16.0675	19.9088	17.3476	19.7691	20.5187	15.2792	18.97	20.3481	19.5218	14.5824	14.9946	19.4932	14.2605	16.3852	16.0921	15.8023	15.3755	18.7071
O08915	18.3243	18.6439	19.8506	19.2405	19.2478	19.1066	18.6238	19.0907	19.042	18.2364	19.1432	19.2286	19.2451	19.1587	19.2265	19.1191	19.145	19.3003	19.4053	18.8935
O08917	18.1717	19.2508	18.752	18.4419	18.3311	17.7561	18.375	18.3701	18.5207	18.935	18.4983	18.6618	18.3377	18.5521	18.876	18.7592	18.8186	18.4409	18.786	18.703
O08992	17.4336	18.5829	17.7216	17.5595	17.4802	18.2475	17.2746	18.2325	17.7335	16.9377	18.19	18.4093	18.706	18.1331	18.6901	18.6797	19.0673	18.5234	19.0547	18.582
O08997	26.3437	25.4643	24.7047	25.4747	25.5671	25.4681	25.7138	25.4494	25.2439	26.1872	25.2602	25.6961	25.5473	25.4964	25.6005	27.4131	25.7534	25.7589	25.8791	26.0177
O09012	19.7914	20.2111	20.6266	20.1654	20.4908	20.3844	19.5381	20.3308	20.3069	19.5688	20.2789	20.2296	20.0093	20.3771	20.1557	20.0071	19.969	20.093	19.985	19.7197
O09043	19.6137	19.9296	20.7546	20.058	20.1448	20.629	18.5256	19.7251	20.54	19.8006	21.0348	19.7443	20.2613	20.0832	19.9478	19.7857	20.5632	20.7882	20.2153	20.4557
O09044	19.2432	20.6249	18.1663	19.1796	18.6519	18.9474	20.2169	18.8763	19.2762	20.2633	19.3128	19.2334	18.7695	19.6629	19.0439	19.1158	18.4482	18.7573	19.5175	19.7149
O09061	21.447	23.4526	22.564	22.7321	22.7266	22.7694	24.0553	22.6692	22.6687	24.0836	22.9266	23.1429	22.5258	23.1976	22.7985	22.6923	22.55	22.1037	22.7526	23.5878
O09110	14.5804	17.7265	17.5034	17.8703	17.7988	18.3215	17.3295	17.4147	17.7095	17.1478	17.5464	17.9129	17.2464	17.6553	17.4801	15.9075	15.5428	15.7469	16.583	14.9028
O09111	19.5717	23.1585	20.9786	20.9691	20.5394	21.1451	22.0602	20.5479	20.9637	22.2446	20.8399	20.1869	19.9456	21.0658	20.1608	20.1506	20.4369	19.7317	20.0553	20.8928
O09131	23.8467	25.6954	24.7421	25.3936	25.3753	24.9366	26.2259	25.1698	25.417	25.9494	24.8946	25.5135	24.8153	25.1687	25.2203	24.8099	24.9524	24.2941	24.9914	25.3846
D3Z2W7;O09158	16.5962	19.9287	17.5496	18.2706	18.673	17.9369	18.7219	18.8434	18.7849	18.9192	17.529	18.3497	18.2288	17.5217	17.537	15.197	15.1836	15.2664	14.3595	18.1107
O09159	23.3758	21.7953	21.293	21.8671	21.9594	21.7626	22.2321	22.027	21.8429	22.6799	21.5964	22.1112	22.0873	21.5987	21.8351	22.0891	21.7064	21.5318	21.5284	22.3737
O09164	19.6007	18.7874	17.5457	19.8882	19.7334	18.6545	19.6919	19.1985	19.0605	19.3857	18.4377	19.5193	19.0609	18.7632	19.2087	19.8309	20.0922	19.2021	19.6511	19.1817
O09167	23.7511	23.1366	23.8045	23.1764	23.4351	23.3099	23.1995	23.3367	23.2876	23.7828	23.3297	23.3365	23.8695	23.5982	23.5189	23.5396	23.7174	23.9441	23.6582	23.6986
O09172	20.931	22.7487	21.9678	22.9371	22.6528	22.8608	22.2178	22.5835	22.8954	22.4543	22.4627	22.5593	22.3555	22.3474	22.5646	22.2192	22.0372	22.2617	21.8553	22.0164
O09173	27.8778	27.1446	27.0527	27.1244	27.4336	27.1735	27.8816	27.4602	27.0336	26.7398	27.2512	27.0857	27.143	27.0793	27.1911	26.9275	27.0651	27.1025	26.9678	26.9604
O09174	23.7203	23.5287	24.1122	23.3433	23.1778	23.6425	22.5015	23.172	23.4155	22.8843	23.5008	23.02	23.5256	23.2816	23.1202	22.804	23.2142	23.6972	23.0464	23.0316
O35071	14.7086	16.241	17.6579	16.8172	16.7421	16.839	16.2552	16.2625	16.7442	15.9144	15.7745	15.8234	15.709	15.833	16.0429	15.3338	14.6841	15.101	15.6412	14.8442
O35075	18.6111	17.3921	17.152	17.8348	18.0313	18.072	17.5072	18.0622	18.146	16.8711	18.1088	17.7885	17.938	18.0629	18.2465	16.996	17.9124	17.5086	17.6311	17.0383
O35114	18.2128	21.9023	18.1563	19.7845	18.3901	19.8503	21.1957	17.253	19.0276	21.9363	19.4776	19.2328	17.9075	20.0727	18.1879	14.2371	15.7644	17.7516	17.5439	20.7308
O35127	18.4343	19.1486	19.2807	19.24	19.1443	19.5178	19.0709	19.1959	19.1828	19.404	18.9164	18.9555	19.4007	19.1518	18.8347	18.863	19.2603	19.3908	19.3402	19.0238
O35129	24.4724	25.2142	25.0264	25.0336	24.8774	24.8087	24.7153	24.7564	24.6865	24.5729	24.5394	24.2276	24.5638	24.6211	24.5076	24.6686	24.7167	24.6666	24.5821	24.3754
O35143	20.4196	19.1465	18.7245	19.8269	19.9425	19.0309	19.8852	20.2326	19.4822	19.5725	19.1972	20.0482	19.4685	19.0841	19.8402	19.9098	20.3529	19.4704	19.9217	19.3224
O35166	19.4151	19.7897	18.9438	18.3683	18.6676	18.4063	18.9827	18.7863	18.7592	19.3249	18.0924	18.2961	18.5365	18.7805	18.546	18.6449	18.3072	18.7532	17.8946	18.5626
G3UYJ7;O35215	28.1405	27.6462	27.5046	27.9346	28.0185	27.5149	28.3354	27.8264	27.8854	28.3191	27.8148	27.9734	27.5493	27.9171	27.9758	27.9547	27.7658	27.5567	27.8682	28.072
O35218	15.5147	16.2161	17.9405	17.3255	16.6916	17.4277	16.1653	17.0604	17.4751	16.1876	17.3573	16.4167	17.0778	17.0885	17.137	15.7059	14.5987	16.1219	17.0851	16.2921
O35226	23.7425	22.7517	22.8284	22.8553	22.9888	22.8315	23.155	22.9982	22.7349	23.0882	22.8431	23.213	22.8679	22.9175	22.9322	23.1377	23.3383	23.0724	23.3683	23.0769
A2A4P0;G3X8X0;O35286	18.0146	20.6661	20.4242	20.7686	20.5308	20.8575	20.0793	20.3624	21.0506	20.2205	20.7418	20.442	20.4475	20.563	20.8146	20.443	20.4241	20.2264	20.5948	20.3046
O35295	20.7163	20.2338	20.8753	20.3574	20.3517	20.3002	20.4694	20.5564	20.4693	20.2104	20.3742	20.6264	20.3784	20.2191	20.5077	20.5318	20.776	20.5015	20.6804	20.0644
O35309	19.3971	20.4812	20.1507	20.7698	20.6029	20.6669	20.6721	20.8065	20.9305	20.4946	20.8898	21.4638	20.8093	20.8461	21.1498	21.5032	21.4226	20.9972	21.5185	20.9275
O35326	21.3618	19.9138	19.2475	20.3699	20.4834	20.7068	20.6907	20.7436	20.2792	20.6381	20.7373	20.8282	20.7839	20.3828	20.6387	20.6001	21.128	20.5929	20.9507	20.4731
O35343	19.283	19.7015	16.9631	18.722	18.739	19.0287	19.2056	19.2698	18.2097	17.708	18.8537	19.2503	19.2756	19.1139	18.6357	19.2596	19.1775	19.2584	19.1167	19.0895
O35344	20.5948	20.5875	21.6717	20.5823	20.3832	20.6348	19.4595	20.5382	20.3204	19.8633	20.7562	20.1733	20.4953	20.2969	20.5073	20.577	20.5932	20.6082	20.3923	19.8647
O35345	18.3151	19.4493	17.6002	18.9987	19.2675	19.2503	18.3943	18.8529	19.1764	18.0306	19.2772	19.0788	19.3887	18.5244	19.1488	16.3038	18.6989	18.8679	18.2498	18.8107
O35350	22.1568	21.2422	20.5149	20.4329	20.7473	20.5832	21.4049	20.5928	20.0979	21.1697	20.7573	20.321	20.2645	20.6291	20.2548	20.6247	20.6898	20.8136	20.5163	21.3961
O35381	24.6242	23.6982	23.6133	24.273	24.2411	23.851	24.5095	24.4001	24.0713	24.505	23.8864	24.4529	24.063	24.0183	24.133	24.5969	24.5083	24.3844	24.6205	24.3462
O35382	15.1128	16.273	18.1628	15.2	13.7351	15.3167	15.3474	14.4663	15.4931	14.6879	14.6886	15.6453	13.7398	15.7236	16.4395	15.6213	15.3474	14.8743	16.5646	15.3129
O35386	23.2864	22.7418	23.2569	22.2303	22.5962	23.233	21.8107	22.4921	22.9011	22.5836	23.0438	22.378	23.0735	22.9491	22.541	21.7996	22.324	22.3641	21.998	21.7135
O35387	16.2516	18.7944	17.9323	18.7583	18.48	18.8232	18.4249	18.2705	18.8955	18.4036	18.791	18.3554	18.4766	18.6057	18.5695	18.1982	18.2434	18.2982	18.578	18.2857
O35405	21.2157	20.8848	19.4452	20.4866	20.3516	20.2784	20.8265	20.6013	20.3932	20.9735	20.469	20.5195	20.6971	20.4627	20.4727	20.5372	20.705	20.7181	20.8017	21.2006
O35423	21.9506	24.7164	24.2067	24.4381	24.2695	24.0521	25.0242	24.1709	24.4047	25.0464	24.0562	24.5128	23.6027	24.0248	24.4831	23.6207	23.9182	23.3694	24.013	24.403
O35435	17.1018	19.507	17.8129	18.4091	18.6215	17.9643	18.3895	18.0058	18.8549	19.0512	14.9036	16.2504	17.7571	18.436	18.7512	15.7632	17.6892	17.0956	18.3185	17.7699
O35448	16.3037	14.1814	18.1173	18.1197	18.6776	18.6799	19.1321	18.7312	18.2674	18.2571	18.7685	14.8323	18.809	18.4172	17.9798	15.7732	17.7728	13.9693	17.8754	14.685
O35452	18.5271	16.9857	17.5596	17.9813	18.4009	17.9221	17.8688	18.0242	17.9178	16.9533	17.8147	17.5515	17.4751	17.8927	17.3195	17.063	16.0983	17.074	16.6658	17.0058
O35459	24.6577	23.6558	23.6694	23.9766	23.2646	23.2026	24.1428	23.1017	23.4114	24.0932	23.2915	23.6181	23.1082	23.5306	23.6243	23.6106	23.8078	23.3345	23.8886	23.7114
O35465	20.0864	20.4413	19.4839	20.0194	19.998	19.8681	20.056	20.2772	19.9046	19.7794	19.6446	19.5481	19.6184	19.5022	19.6739	19.1473	19.3303	19.1292	18.9423	19.07
O35488	17.5007	25.0033	21.7893	22.1956	20.8149	22.1199	23.2024	20.465	22.0152	23.341	21.7321	21.003	20.4775	22.0662	20.9633	19.599	19.586	20.1137	18.9541	21.7853
O35490	30.0957	30.1007	29.9002	29.4364	29.6609	30.0549	30.2869	29.6654	29.2095	30.3042	30.1613	29.1464	29.5587	29.9468	28.9062	28.9416	29.414	29.8998	29.3014	29.7379
O35516	16.3538	14.8849	17.8263	16.2655	15.4161	15.2885	15.896	15.3865	15.6521	16.7595	14.311	16.2542	15.872	15.5219	16.0949	16.9449	16.0673	15.8862	16.8784	16.4341
O35551	19.0101	18.1015	17.4255	18.1627	18.7197	18.0939	18.4158	18.1196	18.1111	18.4881	18.2943	18.4419	17.8728	18.1636	18.1117	18.6016	18.511	18.3213	18.5502	18.3589
O35593	22.1985	21.6001	22.1325	21.9213	21.9259	22.0027	21.3474	21.8887	21.9647	21.4846	21.9982	21.6142	21.7731	21.9376	21.85	21.5481	21.6788	21.8859	21.7724	21.5403
O35601	15.4192	15.9934	17.3617	15.5366	15.7795	16.4922	16.4051	16.7739	16.2895	17.057	16.4653	15.3563	17.0031	16.6458	16.7399	16.4955	16.552	16.5067	16.2353	16.6691
O35609	14.7941	19.534	18.7981	18.0101	14.9249	18.5006	18.2965	16.1251	17.8733	18.6225	17.5212	17.1201	15.5187	18.1434	16.2193	16.0257	15.8457	16.2504	15.9013	18.2379
O35639	19.5232	19.4211	18.4615	19.8167	19.5041	19.7318	19.2678	19.6645	19.9039	19.0027	19.8664	19.6615	19.6301	19.1124	19.7177	19.9644	19.8773	19.5694	20.0012	19.7288
O35643	20.695	22.6313	21.0993	21.8482	21.5521	21.8059	22.5812	21.6912	22.0008	21.7367	22.0776	21.9973	22.0595	22.1799	21.9283	21.2988	21.0994	21.3701	21.3426	22.1026
O35657	15.4584	19.4635	17.5734	18.3989	17.8088	18.7099	18.083	17.0411	18.2964	18.8187	18.5336	17.639	18.2838	17.8472	18.5606	17.1018	16.2281	17.9116	16.9181	18.1475
O35658	23.941	21.9716	21.5131	22.0256	22.0043	22.1052	21.7471	22.2972	22.232	22.1675	22.2936	22.0253	22.084	21.808	22.2426	22.5031	22.6407	22.6656	22.7404	22.1951
O35660	21.5161	21.476	21.5065	20.7471	21.0442	21.2137	20.8525	20.7912	21.2556	20.7288	21.2939	20.5209	20.5359	20.919	20.8499	20.1284	20.5517	20.0558	20.6256	20.346
O35678	19.7098	21.3406	21.7044	22.1121	21.7309	20.8202	20.853	21.2665	21.6165	20.3512	20.4467	20.9026	20.4408	20.672	21.2207	19.9959	20.4855	20.1285	20.068	19.8141
O35680	21.3511	21.1745	20.859	20.8043	20.9056	20.8221	20.9275	21.1151	20.6375	21.1833	20.9303	20.8605	20.9623	21.0298	20.9636	21.076	20.9082	21.0964	21.011	21.1016
O35683	15.4199	21.2092	21.1155	20.5953	21.401	21.1416	21.4224	21.0327	20.9485	20.8057	21.282	21.1469	21.4198	21.0881	20.2738	14.4822	16.3173	21.2602	20.5971	20.5198
O35685	22.6444	21.4912	21.15	21.8295	21.8121	21.3426	21.7866	22.0098	21.382	21.3982	21.3571	21.7596	21.6401	21.4994	21.7624	22.1347	21.9915	21.8882	22.1679	21.9916
O35691	19.5745	19.3885	19.8488	19.5259	19.7296	19.2999	19.7676	19.5509	19.3242	19.6903	19.5247	19.8601	19.7595	19.5763	19.8273	19.9548	19.9068	19.8196	20.1372	20.0171
O35711	18.0793	18.3283	18.5032	17.5574	17.7819	18.2363	18.4884	18.3715	18.3424	18.5663	17.7541	18.3128	18.5042	17.9912	17.7906	18.1699	17.1884	17.503	17.5094	17.5065
O35730	16.3834	17.1461	18.1904	16.927	16.7803	17.0813	16.3343	17.0636	16.2254	15.662	14.6094	15.7944	16.5009	16.5558	15.0742	15.3179	17.1285	16.0562	16.9344	15.5845
O35737	23.3897	21.5073	23.3173	22.3942	22.4825	22.4115	22.8145	22.5692	22.2868	22.6214	22.6413	22.9024	22.6307	22.5473	22.588	22.7411	22.8813	22.5823	22.9715	22.6957
O35744	19.4594	17.0074	17.4373	18.2075	17.2658	21.9347	22.7893	22.8566	21.8444	21.945	22.5528	21.9245	22.2092	21.8427	22.3627	22.8372	23.09	22.7811	22.6529	23.4993
O35841	19.7668	20.5213	20.4096	20.396	19.818	20.4992	19.8203	19.6959	20.5565	18.9752	20.2827	20.479	20.0091	20.4061	19.9995	19.946	18.806	19.1773	20.0709	20.1394
O35857	21.2962	21.049	21.4842	20.4214	20.9504	20.5658	20.2262	20.9092	20.7533	20.6878	20.6291	20.3833	20.9983	20.712	20.7426	20.3082	20.3546	20.5857	19.9468	20.4637
O35864	21.5817	20.0254	19.7988	20.1096	20.3184	20.136	20.0926	20.2546	19.6532	19.0762	20.3391	19.9139	20.3366	20.072	20.4734	20.6381	20.6939	20.8495	20.3969	20.0651
O35887	23.432	22.0631	21.9584	22.6948	22.5452	22.1507	22.6224	22.5697	22.4889	22.5705	22.1827	22.817	22.5413	22.3411	22.8002	23.3676	23.3628	23.1063	23.5397	23.096
O35900	20.9166	20.9872	17.5915	20.6077	20.8402	20.609	21.6023	20.7439	20.5017	21.4901	20.9175	21.0193	20.5356	20.9604	20.5555	20.3678	20.457	20.6819	20.4719	21.2617
O35945	22.4776	23.8696	23.7508	22.9779	23.3987	23.247	23.8424	23.102	23.3106	23.681	23.4657	23.5481	23.2181	23.4536	23.2545	23.2722	23.0932	23.0904	23.0923	23.4688
O35955	19.5435	20.285	18.4152	20.1354	20.2397	20.4953	21.3448	20.6536	20.5392	21.1248	21.1294	21.6111	20.5544	20.5867	20.9102	21.3643	21.5474	21.1894	21.4879	21.7495
O35969	20.2281	21.6621	22.5217	22.1817	22.6569	22.4779	21.5908	22.3006	22.6202	21.5932	22.0765	22.0489	21.82	21.7875	22.1438	20.4154	21.2249	20.9044	20.8892	20.4532
O35972	17.6168	18.682	18.2518	18.3566	18.7848	18.8087	17.6307	18.1966	18.0642	18.2954	18.3862	18.3762	18.9139	18.5537	18.1203	17.8565	17.9293	18.3713	17.9935	18.1709
O35988	16.5013	14.8907	17.2787	18.0371	15.3954	17.8636	18.2548	16.9654	15.8699	16.6902	17.0624	17.432	17.0756	16.03	15.7796	16.5031	17.0175	16.9491	14.8113	15.1006
O54724	19.505	18.9157	20.7607	19.4049	20.6529	18.3194	19.3414	19.4832	18.8777	19.2116	18.9315	19.5337	18.866	18.9856	19.2173	20.2043	19.4889	19.4984	19.4388	19.3073
O54734	19.8106	23.7128	20.9333	21.3042	20.2283	21.7424	21.8487	20.3633	21.9075	22.3722	20.794	20.3743	21.0401	21.2186	20.6032	19.4662	19.6888	19.8038	19.6626	20.886
O54749	14.8188	22.0621	18.5771	14.9698	15.2093	19.0994	19.9639	16.45	18.1814	20.8762	17.7759	16.6145	17.4283	19.3095	16.8377	15.0915	14.9747	16.6437	16.2924	18.6894
O54754	23.1611	22.7376	22.2683	22.0184	22.2428	22.1224	22.5834	22.3799	21.9515	23.2302	22.3279	22.47	22.7404	22.3208	22.1551	22.3414	21.866	22.4074	22.2022	22.7623
O54774	14.3189	18.9434	17.1352	17.7705	17.5426	18.3611	18.4123	17.7502	18.4069	18.4677	18.4423	18.1412	18.0686	18.5179	17.9386	15.6214	16.8746	18.0473	17.1389	18.0549
O54781	18.0868	17.2393	17.808	16.861	18.1296	17.1737	18.2196	17.8585	17.1286	17.3037	17.3073	17.7712	17.6935	17.8294	17.642	17.6559	17.3048	17.3897	17.2142	18.2035
O54782	22.0243	20.5831	19.8431	21.1043	21.1698	20.3909	21.3094	21.3528	20.903	20.84	20.4169	21.0063	20.6498	20.3232	21.0413	21.3035	20.8844	20.6064	20.2904	20.7142
O54786	17.3417	17.8388	17.7091	17.7228	17.9855	17.5653	17.8619	17.4931	17.608	18.6357	16.6785	18.1275	17.4483	18.0514	18.027	18.941	17.9685	17.9846	18.0985	18.1014
O54790	15.1077	15.5327	17.875	15.248	14.2504	14.1206	15.0265	13.6602	14.8628	14.6056	16.5748	14.6059	15.2801	15.7306	17.9782	16.1162	15.2459	15.2357	15.2808	14.5222
O54824	16.2051	15.943	17.2213	16.653	15.3888	16.9727	17.4412	17.1266	17.1204	17.2446	16.9606	17.2959	17.1748	16.7899	16.9565	17.3033	17.4604	16.897	17.4981	17.4456
O54833	14.7147	17.7783	17.0274	14.0478	17.2152	17.9489	15.3108	15.558	17.8954	15.33	17.318	15.9002	17.431	17.6041	17.5266	14.3187	16.448	17.1483	14.7083	17.5062
O54865	16.3541	16.2053	18.3801	16.5766	16.8094	16.9057	17.1797	16.4885	16.4647	16.5168	14.6738	16.2138	16.0241	15.212	14.0279	15.4788	17.1403	14.2338	15.0142	15.1617
O54879	20.3212	18.6914	17.1024	20.5352	19.5175	19.2814	20.1398	19.9298	19.1003	19.3517	19.254	19.8102	19.3504	19.5093	19.7421	20.1064	19.7558	19.6159	19.9357	19.6197
O54890	15.5664	15.9244	17.7328	15.3355	16.9349	15.7833	16.8752	15.8754	15.6771	16.7728	14.1277	14.7877	16.3392	16.3478	14.3597	15.3553	14.0288	15.4639	17.1736	15.7867
O54916	19.3626	19.1786	17.9094	19.5597	19.2778	18.8273	19.6218	19.097	19.0735	19.8	18.8048	19.3621	18.9491	19.2869	19.6227	19.5102	19.0141	18.8886	19.4799	19.3789
O54931	19.0432	18.3756	18.8884	18.7467	18.8902	18.9498	19.5903	19.2757	18.825	19.3335	19.0437	20.0089	19.2634	19.1945	19.5264	20.2928	20.2445	19.8629	20.467	19.7875
O54941	19.8245	19.0668	17.9276	19.444	19.4802	19.2374	19.6358	19.4103	19.0933	19.7697	19.0343	19.5902	19.3944	19.2583	19.5122	19.8411	19.6181	19.5004	19.9733	19.6546
O54950;Q91WG5	14.5158	16.8888	17.5346	17.4689	17.6671	17.9953	17.1933	17.1066	17.2325	16.729	17.7787	17.3584	14.7702	17.3124	17.7364	17.0247	16.8501	15.097	15.3065	16.8858
O54962	15.8915	15.5704	18.244	13.6709	15.7313	17.4008	17.9652	15.3755	14.2198	18.4943	17.6605	15.1311	18.0288	17.4639	18.3245	19.4518	19.0333	19.0395	19.294	18.8313
O54967	16.8214	15.116	17.8465	15.6986	14.7148	15.3971	15.3944	14.6467	13.9425	15.714	15.1423	17.2434	15.6646	16.9297	14.8485	15.3267	15.3062	16.2284	14.3201	15.3201
O54984	18.5824	18.9805	20.5672	19.1903	19.2854	19.4104	18.6415	19.1839	19.5531	18.301	19.399	19.1535	19.6221	19.244	19.3438	18.9026	18.746	18.8935	18.6136	18.9829
O54988	20.2001	19.3388	17.1498	19.6742	19.6365	19.735	19.7456	19.8599	19.4119	19.8241	19.6097	20.073	19.6226	19.4473	19.7841	20.0796	20.2692	19.9711	20.2737	19.9236
O55003	17.606	17.6474	17.4593	16.4965	15.9008	15.1663	17.1761	17.4592	16.5627	17.8419	14.7963	15.1547	15.5136	15.7012	13.3279	16.934	14.4075	17.2501	16.4835	16.0403
O55013	20.7465	20.2909	18.8699	19.7292	20.03	19.8808	20.6705	20.1009	19.717	20.1489	20.0018	20.1475	19.8454	20.0319	20.0026	20.1467	20.2409	20.1992	19.9588	20.2189
O55022	21.3357	23.4874	23.0723	21.4757	20.45	21.7761	22.7949	21.0469	21.779	22.7751	20.7864	20.2597	20.0726	21.2359	20.431	19.6604	20.0997	21.4064	20.1698	21.1329
O55023	23.0745	22.2328	21.3461	21.2774	21.4992	21.593	22.4206	21.4187	21.3437	22.6419	21.8867	21.851	21.8184	21.9281	21.6834	21.9541	21.794	22.0458	21.9002	22.4793
O55029	19.7165	21.3861	21.5415	21.2057	21.015	21.4232	20.9683	21.0663	21.4577	20.8802	21.7866	21.3201	21.5485	21.5201	21.5352	21.3933	21.4928	21.5493	21.584	21.2851
O55042	20.0561	19.1651	18.019	19.3831	19.5839	19.0681	19.7555	20.0121	18.9508	19.7081	19.4477	20.1357	19.8322	19.3629	19.5723	20.1153	20.2673	20.4259	19.6952	20.03
O55060	21.2859	23.0422	22.9343	21.2551	21.2729	22.3105	22.3592	21.2986	21.5217	22.5209	22.549	21.5713	22.0472	22.3997	21.4341	21.3904	21.2283	22.1814	21.1486	22.3171
O55091	14.2391	14.1582	18.3266	16.6079	15.7791	16.2207	14.9253	14.9329	16.1051	15.6347	16.817	17.1108	14.266	16.6549	17.0379	17.0101	17.5345	16.0361	17.271	15.6742
O55106	19.4704	18.6079	18.1041	18.8176	18.8007	19.0476	18.5783	18.4915	18.8816	18.376	18.8848	19.1769	18.8143	18.06	19.0668	19.47	18.8435	19.0236	19.1283	18.9253
O55111	19.5486	19.944	19.9469	19.579	19.7525	19.2137	19.5067	19.8869	19.5831	19.3762	18.9592	19.7083	18.8816	18.4747	19.0922	18.6185	18.3185	18.2473	18.6969	18.5174
O55125	23.2963	24.1683	24.3669	24.0142	24.1703	24.1491	23.6549	24.2644	24.1033	23.6385	24.1072	23.7273	24.0721	23.9962	23.9824	23.7423	23.7774	23.8013	23.6259	23.6093
O55128	15.9664	21.209	20.2496	20.6128	20.785	20.8445	20.3984	21.0393	20.9487	20.9117	21.3909	21.2405	21.0992	21.3418	21.2219	21.1094	21.4601	21.3716	21.2918	20.928
O55131	21.7356	21.8951	21.8027	22.1911	22.18	22.1978	21.6004	22.037	22.2944	21.5868	22.0335	22.0769	22.0331	21.911	22.1516	22.016	22.1648	21.9887	22.1512	21.8653
O55135	22.862	23.6347	22.9586	23.0979	23.0559	23.4212	24.2299	23.1576	23.4378	24.1542	23.8164	24.1352	23.5224	23.7703	23.6797	24.1447	23.9559	23.7262	24.2399	24.4134
O55137	16.7537	17.6078	18.4252	19.0279	18.1921	17.352	17.574	18.4273	18.8885	16.877	17.7565	18.2941	15.6358	17.1585	18.6296	17.899	17.6472	15.1092	17.7376	15.7534
O55142	22.0235	22.7129	22.6204	22.0366	22.75	22.636	22.139	22.8172	22.7383	22.2868	22.8397	22.3802	23.1436	22.8471	22.8199	21.8698	22.2047	22.9164	22.1799	22.4972
O55143	14.5263	21.4862	18.0026	17.6338	14.9353	17.8176	20.0042	17.5162	17.6531	19.9563	17.3911	13.873	17.1265	18.6723	15.7759	15.6284	14.8977	15.061	15.4761	18.6801
O55176	17.8281	15.627	17.337	17.0655	16.0065	15.3791	12.7851	13.8503	15.3184	15.2982	15.8516	16.0849	16.9888	16.694	15.3952	15.8583	17.2301	15.1392	14.9912	14.9138
O55201	19.6182	18.518	18.9237	19.3676	19.3947	19.226	19.1988	19.6016	19.3826	18.9748	19.3944	19.4712	19.6319	19.3591	19.5318	19.6304	19.5568	19.3821	19.6024	18.9836
O55222	18.1066	19.866	19.528	20.0922	20.2447	20.283	19.611	19.8192	20.5959	19.5417	20.2596	19.6435	19.9284	20.0266	19.8349	18.8801	19.1953	18.9153	19.1627	19.2515
O55229	18.2269	18.9131	18.4378	17.7051	17.1935	17.9975	19.0151	17.7199	17.707	19.215	18.408	17.7256	17.7948	18.4109	18.191	17.8043	17.4881	17.8094	17.9777	18.6415
O55234	21.4	23.2075	21.7468	21.912	21.8414	22.0305	22.9927	21.584	21.6156	23.153	22.2327	21.8614	21.4887	22.2875	21.7712	20.9601	20.8318	21.0053	21.0596	22.3419
O55239	19.5917	20.6478	16.5828	19.9814	21.1489	20.6815	20.9079	21.3225	20.7504	20.1973	21.4688	21.1608	21.6482	21.8371	21.6999	22.0007	22.0991	22.3394	21.986	21.5958
O70133	20.5894	21.0011	21.3915	21.0849	20.7946	21.2837	20.3098	20.662	21.2872	20.5123	21.2289	20.6707	20.9457	21.0596	20.9996	20.3019	20.4271	20.4312	20.2889	20.6326
O70152	14.3997	20.5057	18.6133	20.2619	20.0238	19.6545	18.9441	19.0261	20.0107	19.5007	19.4302	19.4081	19.6397	20.2981	19.6513	16.3907	15.0745	18.5008	14.7036	19.5301
O70172	16.6891	17.7034	17.0211	17.3106	17.8224	17.3462	18.0138	18.0229	17.9008	17.4433	17.7182	17.78	17.838	17.8968	17.586	17.7616	17.1538	17.9301	17.7627	18.0843
O70194	19.8396	20.2686	20.1571	20.245	20.3285	20.498	19.9279	20.1741	20.5756	20.0547	20.433	20.1953	20.5408	20.4079	20.3808	19.4451	19.7046	20.0314	19.9189	19.9081
O70209	18.2746	17.5754	18.4389	17.6682	20.2865	14.9257	16.0323	17.4201	16.3489	16.9927	13.672	15.2077	15.6544	15.078	15.0452	18.6125	15.9881	17.0398	16.5959	15.1634
O70251	24.3348	24.9892	25.4691	24.6832	24.4779	24.9336	24.8302	24.6785	24.7972	25.4273	24.8037	25.1117	24.9672	24.8574	24.7538	24.9256	25.0507	25.1256	25.341	25.1581
O70252	16.5546	18.7039	17.6559	17.2085	14.9272	17.3001	17.5451	16.2216	17.8306	18.5219	17.6069	14.3066	17.0411	17.548	18.1604	18.3842	17.806	17.0878	16.9074	18.2083
O70274	19.0062	18.6338	17.6	18.0174	18.4514	17.8797	18.5365	17.9105	17.9969	17.1223	18.3779	17.6168	18.1646	16.3876	18.0095	17.7543	14.9378	17.8753	16.2294	18.4614
O70303	17.6214	18.4359	17.7408	18.0096	18.013	17.9266	17.6121	14.6786	17.567	17.7194	14.3216	16.9701	17.4265	17.6744	17.5777	17.1848	16.1568	17.3252	16.6047	14.4757
O70305	20.5704	20.0778	18.4151	20.0584	20.2954	19.9886	20.2526	20.2542	20.0795	20.5207	19.9879	20.0987	20.2164	20.2035	19.9758	20.1478	19.7039	20.0936	19.946	20.0277
O70310	22.3399	20.7709	21.4219	20.817	21.0354	20.8756	20.6472	21.3007	20.973	20.2076	21.2217	20.7631	21.5505	21.268	21.2548	21.612	21.2807	21.7454	21.0938	21.0467
O70311	15.5168	14.9534	17.6593	17.8663	17.8534	16.5545	16.7	17.0066	17.8047	15.4305	16.8673	17.3862	16.8315	16.9736	18.2759	15.2853	14.4849	15.4319	16.9338	15.0268
O70318	21.3579	20.2211	21.2695	20.7344	20.7236	20.4855	20.6823	20.6867	20.4423	20.6631	20.4007	20.601	20.3064	20.3097	20.413	20.7129	20.638	20.5494	20.6095	20.5372
O70325	24.7962	22.2651	23.0209	22.3672	22.6049	22.098	21.4128	22.224	22.1684	21.4686	22.0258	21.7132	22.2096	21.7919	22.0142	21.2682	21.528	22.2924	21.6753	21.6267
O70362	19.7366	20.5515	20.4436	20.3753	20.3724	20.6682	20.2617	20.3203	20.33	20.3849	20.4752	20.4806	20.3678	20.2292	20.1494	20.1584	20.7114	20.472	20.38	20.2835
O70370	20.0736	20.2086	17.2839	19.6903	19.7549	19.6803	20.3374	19.7841	19.5471	20.6768	19.711	19.854	19.7169	19.7548	19.4354	20.3702	20.2155	20.0397	19.7996	20.4941
M0QWE2;O70378	18.4995	19.841	19.3557	19.492	19.3132	19.5649	18.9606	19.3962	19.8972	19.7184	19.1501	19.6336	19.483	18.5594	19.5386	18.0799	18.7106	19.4896	19.3777	19.2822
O70400	23.1513	21.88	22.0514	22.6622	23.0108	22.4729	23.2025	23.0809	22.6561	22.8738	22.3806	23.1126	22.6788	22.5178	22.7701	23.1561	23.2817	22.7352	23.2038	22.8012
O70404	18.9661	19.9535	18.0251	18.4309	17.0696	18.0553	19.5858	17.3554	18.7525	19.716	18.1214	16.911	16.2524	17.4232	16.1599	15.747	15.3073	13.6376	15.509	18.4551
O70435	22.891	24.5275	23.2797	23.9725	23.8387	23.8987	25.0068	23.6939	23.8135	25.1413	23.9695	24.2713	23.6453	24.2346	23.9913	23.9293	23.7468	23.4955	24.013	24.6873
O70439	19.7032	19.2592	19.752	19.1956	18.7677	18.8273	19.3963	19.0496	18.8504	19.248	18.721	19.1056	18.406	18.8392	18.7306	18.9342	18.7856	18.9344	18.8311	19.1159
O70469	15.3976	15.8387	17.3591	15.1419	15.2193	15.3506	15.4715	15.4713	15.5765	15.6064	14.4515	14.5765	16.5604	14.8803	15.2218	15.576	14.5324	15.3888	13.5609	15.6977
O70475	22.85	23.6883	23.4449	22.7929	23.1957	23.1394	22.2422	22.9395	23.2077	22.9889	22.8684	22.5728	23.2967	22.8583	22.7372	22.0804	22.0082	22.6061	21.9593	22.8193
O70492	22.8984	22.6512	22.5704	22.4358	22.5212	22.5851	22.3783	22.5064	22.4446	22.7421	22.3538	22.6699	22.589	22.3105	22.3877	22.7017	22.7143	22.7587	22.5496	22.5313
O70493	22.1271	20.7302	21.1414	21.5468	21.4743	20.8654	21.3606	21.6933	21.1247	20.8594	20.9719	21.5482	20.7165	20.793	21.3479	21.915	21.9272	21.3356	21.8105	20.9567
O70494	16.5833	15.6917	18.7768	17.0878	16.5778	16.7155	17.5959	17.1104	17.0781	17.2456	16.9057	17.4655	17.2534	17.3018	17.1947	17.5073	17.2347	17.3355	17.8197	17.324
O70503	15.9194	21.888	18.3336	18.6735	16.8541	19.0018	20.3924	16.7022	19.0638	20.7266	18.864	16.8343	15.4824	19.4232	16.7895	15.6907	17.2671	15.7594	14.9019	19.4195
O70570	19.3203	19.8991	17.2439	19.5587	19.6513	18.6848	19.7887	19.3278	19.3066	19.6617	17.5647	18.2758	18.5716	17.8022	18.0086	18.5262	18.2536	18.7318	18.3481	19.2451
O70572	15.2981	19.2139	17.135	14.8931	16.1199	19.0753	17.9578	19.2291	18.5766	18.2716	18.9346	18.927	19.0517	18.186	19.0865	18.935	19.3519	17.7659	18.4236	18.7051
O70585	17.4054	17.5321	18.1242	17.2022	17.3692	16.4818	16.6517	16.3214	17.0173	16.7425	16.4297	15.4259	15.602	14.0747	16.5871	15.2305	16.3724	14.9759	15.7748	15.8379
O70589	19.6789	19.5363	17.4857	19.3972	19.1517	19.2196	19.2362	19.4549	18.9267	19.1514	19.292	18.7447	18.6791	18.874	19.2389	19.1931	19.1385	18.9981	19.0698	18.8515
O70591	22.0903	20.6315	20.3719	20.8157	21.0682	20.695	21.2774	21.1218	20.7704	21.3141	20.8306	21.4269	21.0312	21.1871	21.0021	21.3512	21.432	21.2062	21.5381	21.2352
O88271	19.3323	18.0448	17.6031	19.102	18.9967	18.6493	19.3729	18.9195	18.6429	18.9424	18.7941	19.2798	18.866	18.9793	19.2503	19.4135	19.5405	19.398	19.9694	19.4503
O88286	15.5439	15.9906	17.7017	15.4962	15.3132	16.3321	16.1001	15.6646	15.9246	15.6948	15.4838	15.9025	16.2148	15.6853	15.3719	15.8368	16.6857	16.896	16.7837	16.1156
O88291	18.7703	18.7785	18.3569	18.9754	19.0171	19.2019	18.8924	18.99	18.9799	19.2367	19.1647	19.4002	19.271	19.1771	19.1312	19.3249	19.4313	19.1878	19.3446	18.9171
O88322	17.2577	18.446	18.7142	18.474	18.3413	17.9433	18.6587	17.9382	18.2539	18.081	18.0642	18.2742	17.982	18.1283	17.93	18.385	17.8657	17.1158	18.2394	18.3977
O88325	23.3884	21.7005	21.6056	21.7402	21.8105	21.6983	21.9546	22.1223	21.5814	22.392	21.8545	21.8476	21.922	21.7668	21.6704	21.7712	21.9318	21.9665	21.7241	22.1144
O88342	21.1157	22.7733	22.2997	22.6525	22.5212	22.5672	22.9928	22.4753	22.7749	22.4298	22.686	22.8099	22.4012	22.579	22.6356	22.6511	22.7081	22.5087	22.8603	22.8023
O88343	15.8576	17.6892	18.1796	18.3781	16.2358	17.5171	17.3048	16.8256	17.8404	17.4293	16.2494	18.1509	17.625	16.7858	17.9732	18.5176	16.4972	16.8097	17.7411	16.3433
O88428	20.9382	22.413	22.178	23.1019	23.4446	22.0599	22.7091	22.9696	23.5288	21.6022	22.0638	22.8322	21.8383	21.9126	23.0092	22.3201	22.5212	21.0101	22.4092	21.2976
O88441	19.802	22.4001	21.8759	21.9341	21.84	22.1683	21.4559	21.7274	22.1119	21.3098	21.8351	21.4329	21.7829	22.0135	21.5499	21.3105	21.4277	21.3817	21.5578	20.8347
O88447	15.4217	15.9493	18.4848	16.7497	17.1518	16.0969	17.3282	16.4233	16.818	17.0706	17.1571	16.5879	17.3836	15.1574	16.2364	17.1904	17.006	15.5975	17.4045	16.8017
O88448	14.6808	17.8983	19.286	18.0433	18.2981	17.622	17.6519	17.0361	18.5705	18.4797	16.5788	18.0503	18.2859	18.1235	18.4798	17.5095	18.7941	18.3219	18.6771	17.8304
E9Q9P8;G5E8H9;O54909;O88451;Q8CGV4;Q8K5C8	15.3104	25.8151	23.3867	23.133	21.9122	23.5126	24.2379	20.5908	22.9992	24.4622	23.214	21.461	20.4874	23.4704	21.581	19.2481	14.6478	14.816	19.6369	23.2522
O88455	15.5988	22.0479	17.8221	17.7546	14.7902	18.3457	20.2809	15.6341	17.8309	20.3261	15.8226	16.2688	14.3618	18.7603	14.5337	15.1255	15.9568	15.938	16.498	18.4456
O88456;Q9D7J7	22.8542	21.4164	21.4823	21.891	21.6356	22.0085	21.8365	21.8597	21.6419	21.8257	21.7715	21.762	21.7792	21.8736	21.7132	21.9714	22.0338	22.3291	21.9318	22.1459
O88487	19.6577	19.3548	17.4584	19.5739	19.5156	19.2989	19.0785	19.6319	19.4886	18.7207	19.6575	19.5796	19.6435	19.4226	19.3597	19.6013	19.7739	19.7773	19.6726	19.3721
O88520	16.995	17.6025	17.2414	17.7193	17.9108	17.8957	16.3514	17.3811	17.1955	16.719	17.2543	17.1977	17.1152	16.3397	17.81	14.6429	16.387	17.5931	16.8261	17.0479
O88522	18.2047	16.4166	18.7088	18.7515	18.3354	13.9501	18.6834	18.1897	17.5738	18.4754	18.2289	18.6134	18.4178	18.2576	17.8648	18.2672	18.489	18.2134	18.2341	15.4801
O88531	21.6491	21.4911	20.9379	21.2227	21.0423	21.548	21.2508	20.9105	20.8523	20.8428	21.282	20.6305	20.8512	21.267	20.9528	20.9158	21.0528	21.0551	20.9342	21.3821
O88532	19.2969	17.9708	16.5898	18.3862	18.4626	18.2539	18.7315	18.3882	18.3411	18.5988	18.4108	18.4752	18.7375	18.5375	18.6797	18.9022	18.8084	18.8311	18.5005	18.8219
O88533	20.5085	22.8119	21.7844	21.2837	21.9254	21.9624	22.7349	22.0669	22.2513	22.9319	22.3487	22.5018	22.6895	22.3523	22.26	22.659	21.9644	22.6942	22.2252	22.6624
O88543	19.3176	21.3639	20.8545	20.7262	20.4441	20.4764	21.0895	20.1507	20.7131	20.5277	20.8431	20.6009	20.5604	20.9017	20.7488	20.7529	20.2679	20.4943	20.2167	20.9678
O88544	19.1949	20.2097	19.8272	20.1519	20.2385	20.1609	19.5094	20.0762	20.2195	19.3313	20.214	20.0089	20.3468	20.214	20.2479	20.1774	20.194	20.3585	20.2571	19.8665
O88545	20.5244	20.3862	20.5632	20.3752	20.4927	20.3824	20.0304	20.3309	20.2771	19.334	20.4848	20.1963	20.5502	20.4303	20.4662	20.411	20.5012	20.6575	20.3997	20.218
O88569	26.2697	25.7005	26.029	26.027	25.9863	26.1291	26.29	26.2717	25.928	26.3889	26.0242	26.2393	26.2137	26.0865	26.1083	26.2984	26.3184	26.2485	26.4928	26.3099
O88587	24.5729	26.1306	25.2934	24.9676	24.7786	25.4259	24.4865	24.586	24.9659	25.1249	24.9508	24.5139	24.8027	25.0689	24.7642	24.3683	24.2211	24.6959	24.3605	24.6449
O88593	17.0637	15.1684	18.0728	14.787	15.1688	19.2766	19.7009	19.394	18.6805	19.8272	19.5085	19.5884	18.8558	18.5356	18.9468	18.3665	19.0866	17.5808	18.4229	19.9564
O88653	17.6967	19.9683	17.9102	19.1634	19.2067	19.2895	19.8836	19.1606	19.2865	19.9096	19.071	19.4486	19.1059	19.2549	19.4471	19.9404	19.261	19.2565	19.3999	19.8275
O88668	25.2352	24.1704	23.8066	24.0407	24.0782	23.7639	24.4485	24.4559	23.8528	24.7527	23.6738	23.9828	24.3308	23.4883	23.6803	23.5863	23.7364	23.773	23.4616	24.2002
O88685	23.9014	23.5734	23.2677	24.1747	24.0384	24.0885	23.5916	24.1323	24.1833	23.8285	23.9518	24.1533	24.1304	23.9974	24.2175	24.2062	24.2766	24.0638	24.3315	23.6976
O88696	20.8964	21.3496	21.9715	21.3647	21.4498	21.5407	20.7047	21.4213	21.4693	21.1817	21.4934	21.0822	21.5314	21.4441	21.2475	21.3845	21.3998	21.3673	21.3448	21.1746
O88712	17.6357	18.6755	18.8277	18.9869	18.8773	18.8646	18.044	18.7424	19.0756	17.5981	18.8217	18.8204	18.7026	18.5631	18.8953	18.5356	18.807	18.6198	18.8905	18.4077
O88735	20.5541	20.0106	19.6346	19.6682	19.7909	20.0279	19.9554	20.0507	19.4422	20.3603	20.0438	20.2408	20.2939	19.9093	19.8412	20.0557	20.1708	20.457	20.2244	20.2851
O88736	15.6247	19.2252	18.0188	17.724	14.4856	17.4158	17.8428	15.0252	16.9475	17.5258	17.0149	15.5124	15.587	17.3998	15.4963	15.1338	15.2439	13.9849	15.672	16.5917
O88738	17.5867	18.6187	17.8543	17.8118	17.3491	17.8956	17.0895	17.2144	17.9136	17.6558	17.2907	17.5372	17.0916	17.9849	17.9226	17.456	17.2347	17.3429	17.1605	17.1548
O88746	21.2775	19.7475	19.3577	20.105	20.2948	20.2174	19.6735	20.0762	20.0285	19.6917	20.1552	19.8813	20.0858	20.2142	19.946	20.2014	20.147	20.0795	20.2245	19.6632
O88792	16.8592	19.6887	16.4049	17.3826	16.4071	18.0734	19.0841	16.8564	17.8791	18.8828	17.4547	14.7793	16.5238	16.7118	14.3914	14.8317	14.4459	16.63	15.4978	17.8095
O88811	18.7346	15.8311	18.3066	13.9219	17.6907	15.5619	17.8815	17.9897	18.2597	16.4386	15.4002	14.5212	19.0759	14.5695	18.3828	18.4215	14.0695	18.4333	18.0993	18.9201
O88844	26.7553	26.7045	26.1566	26.3688	26.2535	26.3261	27.2954	26.1491	26.2842	26.6254	26.3767	25.9604	26.0576	26.4717	26.1615	25.8929	25.9896	25.852	26.1154	26.668
O88851	21.2501	21.5128	21.6836	21.3519	21.5217	21.6547	21.9865	21.3865	21.3528	21.0341	21.6859	21.338	21.288	21.661	21.4447	21.0372	21.2561	21.4042	21.3632	21.3897
O88874	16.6002	16.6012	17.4186	16.9573	15.974	17.293	17.6695	14.0024	15.9939	16.5668	17.1358	17.3853	17.3392	17.7379	16.1108	15.7336	17.2007	17.4332	15.2062	17.7449
O88876	14.1195	19.4714	18.3193	18.6758	18.3292	17.5251	18.5192	17.4024	18.6186	18.2702	13.7115	16.5446	16.6088	16.6023	16.1808	16.289	16.1088	16.8665	16.6383	14.8527
O88939	14.7296	15.5077	18.3136	14.8292	15.2166	14.9946	13.6985	15.4346	14.5124	15.8223	15.5435	16.0356	15.4967	15.6303	14.7333	13.0216	15.1168	15.5158	15.4373	15.108
O88947	17.7285	19.1956	17.8219	19.0179	18.6622	18.835	19.1774	18.9933	19.1693	19.2032	19.0596	18.951	18.7848	18.7528	18.6732	19.4773	19.3594	19.4927	19.3474	19.705
O88958	14.9344	20.4151	17.7449	20.3568	20.47	19.636	21.5451	20.1855	20.0658	20.4644	19.3794	20.4202	19.0311	19.3902	20.1653	19.7921	19.9255	18.9099	19.8213	19.9766
O88967	18.681	19.1157	17.8078	17.5863	16.9599	17.1088	18.5742	18.7577	17.2225	18.1271	18.5799	16.9704	18.0042	17.8967	17.4164	17.5861	18.076	15.731	17.2215	17.7595
O88968	18.7953	15.5113	17.0792	17.7294	17.9073	17.7554	18.1317	18.4949	14.4565	17.8608	17.3624	17.5385	18.0076	17.4872	17.8257	17.9175	17.9615	18.3848	17.1059	18.5512
O88986	22.8064	23.9703	23.1096	23.3993	23.598	23.2837	24.5019	23.4151	23.568	24.4639	23.4946	23.7851	23.2996	23.61	23.5549	23.465	23.5871	22.9324	23.5803	23.8389
O89017	21.0479	21.6627	21.3598	21.8675	21.4184	21.7333	21.1099	21.524	21.9121	21.5966	21.4878	21.4034	21.6064	21.4881	21.7776	21.9851	22.0066	21.5823	22.2023	21.879
O89020	21.8774	20.8248	20.7132	21.2636	21.5915	20.672	21.4228	21.2899	21.1734	21.6489	20.6755	21.7433	20.8743	20.727	21.077	21.3687	21.5429	20.4872	21.0877	21.2682
O89023	23.8701	23.4793	23.5302	23.0451	22.9732	23.5458	22.466	22.8121	23.22	22.7541	23.3607	22.6716	23.1601	23.387	23.0842	22.7134	22.8183	23.1386	22.7381	23.1376
O89050	17.3306	16.0163	18.0215	16.4751	17.1012	16.93	15.786	17.0234	16.4373	14.7032	17.3784	15.4631	17.086	17.1205	17.0159	16.952	16.7128	17.3837	16.474	16.0357
O89053	17.5828	18.8266	17.3377	19.3246	18.8866	20.8456	20.1411	20.4426	20.9966	20.4566	20.8566	20.7243	20.3672	20.0701	20.6267	20.0325	20.3384	19.8071	20.5607	20.659
O89079	22.8035	21.7871	22.318	22.3564	22.1658	22.2111	21.3457	21.9948	22.2932	21.354	22.328	22.2997	22.4851	22.2873	22.3634	22.4423	22.6427	22.6331	22.6988	22.0706
O89086	21.0443	20.4459	21.3368	20.5793	20.536	20.9291	21.1061	21.1653	20.6322	21.618	21.6011	21.7612	21.6553	21.5119	21.3596	21.6791	22.1318	22.1843	21.7257	22.0481
O89090	16.6135	15.489	17.1479	16.7622	16.7755	16.4372	17.3527	16.6873	16.6478	17.4094	15.6148	17.0296	16.9957	17.0759	16.4721	16.7876	16.7036	16.8013	17.0587	17.153
O89106	17.6955	19.8846	16.4169	19.121	19.3288	19.1267	20.1833	19.0328	19.4316	20.1557	19.004	19.4493	18.275	18.8906	18.9814	19.2629	18.8828	18.3411	19.1636	19.4437
O89110	18.334	18.5664	16.5326	18.7757	18.7333	19.2549	17.7805	18.3308	19.0069	18.1194	19.0873	18.5819	18.8183	18.813	18.8386	18.8211	18.8996	18.8805	18.7612	18.1777
O89112	22.1402	20.7882	20.2929	20.2395	20.7639	20.4307	20.4038	20.6185	19.8838	19.9441	20.521	19.2867	20.5946	20.4108	20.1982	19.9807	20.0385	20.9155	19.6927	20.6245
P00186	17.9732	23.7587	20.7719	19.7272	19.1454	21.1669	21.5592	18.7767	20.0859	22.1925	20.5799	18.7088	18.7471	21.0264	19.0202	16.0394	15.791	18.2238	15.3784	19.868
P00329	27.227	28.6007	28.1532	28.5547	28.5292	27.9644	29.1199	28.3981	28.6979	28.7187	27.9701	28.4213	27.8387	28.0519	28.4734	28.1928	28.2076	27.4839	28.2998	28.1461
P00375	20.6893	21.7499	22.7367	22.33	22.1302	22.2899	21.6059	22.0067	22.3449	21.3752	21.9551	21.8683	21.8355	21.9763	22.0971	21.3671	21.7613	21.6817	21.7616	21.1442
P00405	18.59	26.4834	22.1986	23.2646	21.808	23.4314	25.8655	21.4993	23.5567	25.8412	23.068	22.2838	21.3624	24.2248	22.1551	20.4859	20.481	19.6821	21.0485	24.2548
P00493	23.048	22.0836	21.6296	21.1388	21.3956	21.8509	22.1112	21.6238	21.2569	22.5322	21.9494	21.6679	22.0505	22.0243	21.6834	21.8728	21.7664	22.3028	21.7518	22.3917
P00520	15.551	15.9414	17.0746	15.6341	15.2475	14.9028	15.2704	14.364	15.5141	14.8327	16.5299	15.428	14.5859	15.3334	15.2421	14.7417	12.7214	14.9031	15.8235	15.3986
P00687	19.8803	19.6731	18.2437	19.6118	19.8192	19.5224	20.2413	20.232	19.4725	19.6753	19.4324	19.5525	19.6753	19.5049	19.3418	20.1675	19.6154	19.3528	19.9495	19.3298
P00688	18.0622	22.2979	17.3927	16.5112	19.1535	20.0634	20.8064	20.4775	18.0621	16.813	16.0108	15.6994	21.8502	15.493	18.4705	18.2181	18.1721	14.1159	18.6932	19.1207
P00920	22.6573	22.6559	23.0151	22.8611	22.9573	22.8663	22.7498	23.2901	22.872	22.3054	23.0723	23.028	23.071	22.8631	22.9374	22.8935	23.2827	23.3322	22.6014	23.1184
P01027	22.1972	24.3227	23.6276	24.5854	24.1733	24.7401	25.5289	24.8141	25.4313	25.3708	25.4287	25.733	25.0058	25.3383	25.3108	25.7744	25.7732	25.5253	26.0767	26.3026
P01029	20.6989	21.8034	21.0297	21.481	20.9168	21.6314	21.6443	20.8988	21.5155	21.8243	21.6803	21.5709	21.6579	21.7669	21.3638	21.8871	22.0784	22.2601	22.0254	22.6605
P01592	21.9098	21.2636	18.0573	21.3919	20.9255	21.2037	21.4974	21.1526	20.427	21.2736	21.2715	21.8141	21.0007	20.7681	20.7584	21.392	20.9611	21.8236	21.204	21.29
P01639	15.504	14.9131	17.5609	16.2457	16.2241	13.2027	16.6954	16.3882	16.5584	16.5855	17.3292	17.2756	14.4311	16.7117	16.4531	17.0098	17.0682	15.5856	16.3062	15.9239
P01837	19.4575	18.9645	16.3689	19.5427	18.9652	19.3552	19.3907	19.2526	18.577	19.8597	19.0629	19.815	18.8506	18.3103	19.3471	20.0837	19.4751	19.6766	19.3275	18.8843
P01867	21.2979	20.0025	19.076	21.8749	21.6786	20.1843	21.7606	21.7251	21.1666	21.3847	20.0615	22.1867	20.4756	19.7724	21.8236	22.0748	22.4812	21.2122	21.7972	20.7309
P01869	20.6756	21.2007	20.429	21.3982	22.167	21.1357	21.3995	20.2003	20.6038	22.7354	21.2279	21.3308	20.098	21.1236	21.554	22.1016	21.9054	20.8168	22.2424	21.2361
P01872	20.9426	21.545	21.0004	21.1958	21.3144	21.5331	22.3027	21.5001	20.822	21.6247	21.1205	22.5513	21.0917	20.9512	21.1231	22.4368	22.1151	21.4406	21.9377	22.1394
P01887	21.903	22.3109	22.6084	22.9433	22.743	22.6458	22.6621	22.4901	22.7661	23.1394	22.3779	22.6381	22.3446	22.4136	22.3529	22.7449	23.0745	22.1477	23.0241	23.1258
P01897	17.4822	20.2068	18.6778	18.6732	18.4928	19.2871	20.2755	19.0374	19.2681	20.1385	19.3253	19.4626	19.3474	19.2827	18.4014	19.881	20.1282	19.7182	19.8632	20.3782
G3UXE9;P01898;Q8HWB2	22.3185	21.6895	21.784	21.4757	21.5502	21.2266	21.4234	21.3957	21.4131	21.6127	21.1765	20.8631	21.2453	20.9324	20.7833	20.6678	20.746	21.1915	20.3888	21.3527
P01901	18.4872	22.538	20.2092	20.5933	20.0169	21.0991	22.2293	20.1026	21.0261	22.0221	21.0866	21.3169	20.363	21.0358	20.3598	20.8207	21.4588	21.0517	21.2835	21.8577
P01942;P06467	29.4421	29.216	28.3369	28.8623	28.7954	29.0189	29.3468	29.1757	28.8647	29.3723	29.0035	29.3969	29.2308	28.897	28.941	29.4272	29.2393	29.6819	28.9938	29.8565
P02088;P02089	19.3526	19.3248	17.7448	18.9458	19.5901	17.6339	19.0751	19.645	18.7163	20.4057	18.6648	19.6882	19.5516	19.1552	19.8313	19.1369	20.1283	20.0843	18.9758	20.2191
P02463	14.5128	16.5864	18.3588	17.1642	16.9524	17.1391	17.2118	16.5835	17.0974	17.027	16.8614	16.8921	14.5781	16.9778	16.7259	17.4163	16.1943	16.2528	17.104	17.2175
P02468	17.7366	17.9283	17.4128	18.2438	18.477	17.6997	18.1257	17.7994	17.7	17.8098	17.7145	17.6975	17.6718	17.8006	17.9329	18.0447	17.8889	17.799	17.8895	17.8764
P02469	15.8547	15.4828	18.0188	16.9584	17.5837	14.4545	16.1472	15.5903	14.2159	16.8108	15.7264	16.8561	16.0494	15.1922	16.7866	17.6976	15.1936	17.089	17.3391	16.8475
P02535;P08730	21.9187	20.8624	21.7339	20.5421	20.0189	20.5037	21.5221	21.0893	19.2102	21.0312	20.1862	19.7813	20.4586	20.6276	20.0421	21.2847	20.5945	21.2017	19.3657	20.7061
P02798	21.115	19.426	19.6542	21.1022	22.4358	25.3022	26.083	26.3626	25.8483	26.0931	26.0248	27.0089	26.7814	26.0739	26.7533	27.6829	27.819	27.1996	27.7049	27.6537
P02802	21.7118	20.1528	19.8889	22.2667	22.5841	24.6648	25.9258	26.1649	25.8026	26.1524	25.7667	27.0832	27.0118	26.3597	27.2403	27.6622	27.7189	27.3805	27.9202	28.1246
P03930	19.5819	23.7806	21.8823	21.7785	20.7534	21.7401	23.2016	19.6551	21.3237	22.6328	21.3555	20.4748	19.4402	22.0626	20.2962	19.4089	19.8095	19.5936	19.6975	21.8105
P03953	22.2058	21.1158	21.6912	21.9785	22.2701	20.5391	21.5594	22.3378	21.4331	21.5916	20.4491	22.4228	21.3768	20.9659	21.4213	22.2331	21.8907	20.9512	21.8115	21.4023
P03958	19.5345	19.2374	20.8064	19.3892	19.8275	19.059	20.1829	19.3829	19.1707	20.0878	19.4417	19.6351	19.0561	19.3998	19.3792	19.3463	19.6555	18.9317	19.7607	20.1044
P03975	15.3572	16.0901	18.3251	14.9807	16.4238	15.9344	15.0505	15.0102	16.1898	14.5892	15.7292	16.092	16.369	15.7607	16.46	15.8343	14.8993	15.6084	16.0454	14.6048
P04104	21.8531	21.0101	19.423	19.6438	18.6987	19.8825	20.264	19.4973	17.954	19.727	20.0514	18.8249	18.9458	19.4797	20.0477	19.9059	19.4857	20.2022	19.3184	21.7095
P04117	23.2439	21.5691	23.4302	22.3788	22.7324	21.9841	22.2182	22.4083	21.9837	21.7249	22.1254	22.2548	22.3474	22.024	22.2427	23.056	23.1161	23.0697	23.1273	22.6204
P04247	17.8354	17.253	21.2541	16.97	21.8348	14.6566	15.6815	16.2599	17.3834	18.7706	15.6281	16.3186	15.5098	15.4444	15.4453	20.5397	15.7614	16.851	15.6028	16.0145
P04441	17.9582	16.3998	18.8537	16.8522	17.4968	17.3859	17.5849	14.5097	16.2053	17.4109	15.6969	18.597	17.433	16.1565	16.9735	18.246	19.7167	19.6263	19.2602	19.4874
P04627	19.1029	18.2321	18.9897	18.6541	18.6551	18.4748	18.5088	18.5003	18.5867	17.9856	18.917	18.8429	18.4317	18.7727	18.3615	16.9301	17.4628	18.5941	18.553	18.1285
P04918	15.7717	16.1544	18.4349	15.8834	16.1026	21.366	21.1104	20.2366	20.9823	21.743	22.1254	22.0488	22.2613	21.4448	20.7161	21.8511	21.9663	21.8684	22.8148	22.4556
P04919	14.6406	22.1012	18.3432	18.7298	17.939	19.322	21.3792	17.8486	19.2064	21.372	19.3796	19.1288	17.929	19.7016	18.0599	17.4399	16.5309	17.3014	15.8994	19.7856
P04939	24.836	22.7833	22.6777	21.6299	21.1232	22.7161	21.9675	21.9365	21.4995	23.5149	22.4345	21.058	22.4259	22.0723	21.2069	14.7673	16.3812	22.012	14.2727	22.2625
P05017	17.6379	18.5299	16.513	18.526	18.6564	17.4213	17.0456	17.7707	17.5056	18.3303	16.7421	17.8597	17.8457	17.469	17.6094	17.9406	18.1496	18.2654	17.8529	18.344
P05063	21.6433	19.9815	20.2547	19.5286	19.9467	20.6134	19.1898	19.8574	20.1143	19.6695	20.5432	20.0607	20.1346	20.6704	19.9296	18.9631	19.3018	19.9346	19.2449	19.511
P05064	22.7771	22.1734	24.8096	22.2001	24.0783	22.4076	22.6797	21.8704	21.7752	22.5344	22.2254	22.9314	21.9927	22.2497	21.9868	23.3807	22.738	22.9125	23.0919	22.7926
P05201	24.4651	26.3351	25.9674	26.3565	26.548	25.92	27.2281	26.2992	26.2442	26.7668	26.1647	26.8099	25.439	26.1236	26.2789	26.5121	26.4103	25.5614	26.3814	26.3195
P05202	24.8406	27.3363	26.3528	26.152	26.1644	26.2883	27.3452	25.8856	26.1129	27.6052	26.478	26.3373	26.1237	26.6587	26.0798	25.568	25.4907	25.6934	25.5418	27.0107
P05366	20.3517	16.4259	17.5028	15.0943	15.0991	23.0131	23.4029	23.3173	23.3414	23.456	24.4021	24.399	24.7018	24.3456	24.3092	25.9155	26.1773	25.7903	26.1129	25.8232
P05367	19.2295	15.7667	17.8221	14.913	15.9223	23.0309	23.4562	23.4192	23.3611	23.7755	24.3395	24.2805	24.7777	24.5453	24.3734	25.772	26.0733	25.4552	26.063	25.7284
P05784	26.5472	25.4593	25.3134	25.5636	25.55	25.5767	25.6983	25.8487	25.5901	25.8394	25.7317	25.7967	25.6575	25.398	25.7855	26.0323	25.9481	25.7649	25.9965	25.9591
P06151	24.0891	25.4427	25.3021	25.3394	25.0055	25.4556	24.7481	24.8424	25.393	24.9856	25.3911	24.8573	25.4112	25.5432	25.3589	24.9067	24.7199	25.3528	24.7924	25.2298
P06537	18.6348	16.9808	18.6187	18.398	18.3986	18.0961	18.4856	18.4482	17.9158	18.1885	16.6795	18.0707	17.9952	17.6892	17.6338	17.4397	17.0758	18.0055	17.5524	17.6441
P06684	17.5943	20.1672	16.9781	18.4746	18.0249	19.6561	17.1223	17.579	18.5642	19.3915	19.168	18.3744	19.4223	19.1368	18.0874	17.5921	18.4442	19.4272	18.16	19.8596
P06728	23.9431	22.9718	23.0468	23.3482	23.2364	23.0945	23.426	23.1285	22.6966	23.5011	23.5667	24.0223	23.5224	23.6227	23.764	24.9758	24.7531	24.0748	24.4736	24.237
P06745	22.6684	24.2716	23.835	23.7006	23.6089	23.9285	24.4429	23.2828	23.6359	23.534	23.8706	23.6828	23.3947	23.9999	23.4946	23.0644	23.0935	23.1305	23.082	23.7909
P06797	21.4512	20.2328	20.2376	20.0807	20.0715	20.4294	20.7974	20.5836	20.4516	20.8793	20.4974	20.4721	20.9368	20.4332	20.3172	20.5736	20.9179	21.2515	20.7556	20.4542
P06801	24.5017	25.0322	24.965	25.7532	25.6041	25.1554	26.4618	25.7433	25.3976	24.8257	25.6574	25.8553	25.1259	25.2258	25.8085	25.8831	26.024	25.2518	25.87	24.8771
P06802	15.9614	18.8969	18.2304	19.2523	18.3181	16.3619	19.2204	17.7753	18.5862	18.2063	16.6771	18.2751	16.6567	17.5932	18.2431	18.8119	17.9714	16.2996	18.3835	16.9465
P06909	22.7213	21.2408	21.1836	21.558	21.2385	21.5415	21.548	21.3311	21.3914	21.902	21.5521	21.9874	21.8869	21.7947	21.7876	22.8182	22.8219	23.0212	22.7654	23.2041
P07091	17.2285	15.0862	18.9442	15.0788	15.1482	14.1191	16.9527	18.0755	15.9742	15.3496	18.2369	15.0667	18.6354	17.8143	15.146	18.6321	18.9048	18.7327	18.6619	19.0855
P07146	16.4109	20.4743	17.896	15.0711	17.8437	18.2948	19.1148	19.0701	15.9744	14.9943	16.1461	14.7448	20.975	17.3202	18.5612	18.1611	17.3518	15.2571	18.7399	18.9175
P07214	17.7738	15.5319	17.7831	17.9963	18.0774	17.2477	14.6963	15.2848	17.6026	16.6549	15.215	18.075	16.7179	15.3237	17.8191	18.8206	18.756	18.242	18.7976	18.2048
P07309	25.0406	25.5808	25.4356	25.3322	25.0261	25.2537	25.6227	25.0445	25.2183	26.0929	25.0472	25.2165	25.2075	24.952	24.5609	24.5825	24.3321	24.5646	24.3284	25.273
P07310	21.5983	20.3006	26.4425	18.9298	25.0821	17.3329	18.1933	19.2832	19.6651	20.9654	19.3384	20.1377	18.7082	14.959	18.3246	23.2792	19.3248	21.3814	20.5799	15.2228
P07356	19.2061	21.5375	20.3829	21.172	20.6987	20.5498	21.2125	20.3309	20.7112	21.1008	20.0966	20.7261	19.7151	20.6418	20.2788	19.86	19.3992	19.2774	20.1058	20.8432
P07361	17.1389	16.7207	16.9849	16.3383	15.3787	19.5126	20.3044	20.8404	20.6415	19.6912	21.6685	22.2627	22.4421	21.5863	21.5556	23.8178	23.535	23.8087	23.992	23.8033
P07724	30.3105	29.7773	29.9894	30.0453	30.1384	29.7126	30.0482	30.1956	30.0109	30.2486	29.5912	30.4585	30.0034	29.635	29.7995	30.4228	30.3571	29.9001	30.1387	30.3509
P07743	16.3732	15.561	18.0527	16.1698	15.5626	15.4817	15.56	15.705	15.0186	14.2454	15.8463	14.8613	15.9938	15.2526	13.9346	18.8482	17.7768	20.8595	19.67	17.0073
P07758	22.1427	22.5269	23.252	21.837	22.008	22.99	21.754	21.6	22.155	22.2686	22.7855	22.5028	23.2917	22.9735	22.0849	23.1134	22.7369	23.6595	22.3556	23.1676
P07759	23.4633	24.0333	24.4373	22.9635	22.9348	24.0336	23.3529	23.1574	23.144	23.7593	23.9656	24.0568	24.4395	23.9066	23.0256	24.2739	24.346	24.7852	24.3039	24.467
P07901	22.7013	23.9319	24.2934	24.08	24.1022	24.0358	23.2605	24.0195	24.1885	23.2091	23.9053	23.9198	24.1905	23.8132	23.9824	24.2517	24.1825	24.2406	24.2182	23.5167
P08003	23.8108	23.6782	23.8567	23.8977	23.3451	23.6581	22.9736	23.3115	23.7355	23.1476	23.6981	23.6944	23.7041	23.6345	23.7435	24.071	24.1218	24.0511	24.5102	23.7641
P08030	20.681	21.7937	21.8015	20.804	21.3896	21.8124	20.7422	21.2681	21.3817	21.0502	21.6509	21.1669	21.2778	21.764	21.0521	20.7506	20.9402	21.3653	20.8525	20.9357
P08032	21.0084	19.9855	17.9985	20.1091	20.3071	19.9618	19.9541	20.5098	20.0802	19.73	20.1498	20.36	20.3978	19.9665	19.85	20.2671	20.5459	20.9605	19.8087	19.9076
P08071	19.7478	13.7709	21.2499	17.5969	15.5581	22.5571	23.1861	22.7864	22.1727	23.3919	22.6509	22.8493	22.439	22.0019	22.442	22.2189	22.4294	21.4182	22.0579	23.4187
P08113	24.692	25.5641	25.6965	25.7268	25.3509	25.7353	24.5562	25.3005	25.784	24.8989	25.7378	25.4616	25.9899	25.6553	25.7424	25.7871	25.9131	26.0782	26.0706	25.6001
P08122	18.862	19.2713	17.7133	19.2292	19.1898	18.6908	19.9551	18.5821	19.3658	19.9661	19.0329	18.6478	18.9407	19.0102	19.3753	19.1332	19.0938	18.8316	19.0296	19.4075
P08207	19.5039	16.0437	19.1433	15.7761	20.7032	19.7314	20.473	20.6867	19.8938	16.6024	20.1353	20.6159	14.4115	15.5438	18.562	14.1684	19.7934	15.9105	20.0941	16.3225
P08226	23.8859	23.9139	23.0406	22.7591	22.3561	22.6842	23.1301	22.1338	23.018	23.4507	22.2949	21.9103	23.2228	22.6647	21.9296	21.2693	21.1779	21.7028	20.9096	22.9535
P08228	27.3789	26.2981	26.0475	26.3693	26.4249	26.3288	26.4259	26.3913	26.115	26.5263	26.1364	26.1635	26.1177	26.1903	26.2461	26.5636	26.2285	26.4194	26.2361	26.3483
P08249	28.2217	27.2201	27.4994	27.227	27.4924	27.0866	27.3672	27.4594	27.2652	27.031	27.1302	27.5329	27.6156	27.3053	27.3775	27.7095	27.5764	27.5652	27.7152	27.5113
P08556	16.7238	17.396	17.4554	17.1536	16.962	16.9045	14.8764	17.1116	14.8802	16.6868	16.8762	15.943	16.8064	17.2208	15.7047	14.514	14.5398	15.8184	15.8856	17.021
P08607	21.9839	20.5967	20.664	20.1173	20.3799	20.9628	20.6305	20.4931	20.5447	21.4653	21.2874	20.8761	21.6157	21.3896	20.6881	21.1181	21.5279	22.1884	21.2942	22.0806
P08752	16.242	20.9342	18.4169	20.0533	19.3997	20.0896	20.514	19.1791	20.1093	20.633	19.9637	19.5595	18.9122	19.9727	19.3655	17.2832	18.6029	18.5504	19.1149	19.9099
P08775	18.8263	17.5326	18.6631	18.0474	18.3987	17.9048	17.2775	17.4613	18.1467	17.6708	18.0519	18.2676	17.4242	18.2874	18.0672	17.2846	17.447	18.381	17.9303	18.0329
P08905	21.051	19.5604	19.8965	19.4832	19.5604	22.2343	22.6362	22.5886	21.5583	22.8094	22.3306	22.8376	22.6416	21.6202	22.1975	22.8183	23.0713	22.799	22.6475	23.509
P09055	19.3652	21.5558	18.7522	20.3928	19.6851	19.6791	21.3067	19.1826	20.294	21.2061	19.6615	19.8604	19.022	19.8564	19.5817	19.1511	19.3491	18.4882	19.4372	20.4186
P09103	27.9848	27.3022	27.3118	27.5091	27.0703	27.1699	27.1741	27.0471	27.1344	27.3244	27.1181	27.2236	27.2955	27.1332	27.1328	27.5835	27.6048	27.6939	27.8169	27.7346
P09405	24.8392	23.7472	23.7999	23.8564	23.732	23.8752	24.221	24.0698	23.736	24.3749	24.04	24.2654	24.233	23.938	24.0089	24.2872	24.3444	24.422	24.3315	24.3438
P09411	26.413	26.6155	26.8036	26.747	26.6679	27.0125	26.3026	26.5723	26.988	26.4222	26.8176	26.6009	26.7924	26.8464	26.7382	26.6901	26.5655	26.6893	26.6699	26.3918
P09528	19.7546	18.1983	16.3773	19.6718	18.7336	19.0608	20.2298	19.9854	19.2005	19.2636	19.0122	19.7337	18.4562	17.8353	18.8462	19.5289	19.2799	18.924	19.6999	18.9479
P09581	17.4911	16.6066	18.1271	16.1224	16.8652	15.5916	14.8448	15.3021	15.4997	16.1542	15.279	15.8057	15.8737	16.3754	14.8064	16.1411	15.4791	15.2152	15.9094	16.0266
P09671	23.8601	24.9673	24.1223	24.2958	24.205	24.1265	25.2155	24.0784	24.2598	25.2201	24.309	24.4225	23.8979	24.4562	24.2177	24.1339	24.1103	24.0102	24.2476	24.9994
P09803	18.0127	18.0497	17.8583	17.0437	17.3722	15.4897	17.3713	17.2599	17.1249	18.1146	16.0474	15.5441	17.3395	14.1583	15.5899	15.1985	14.1258	15.2144	15.6485	17.4129
P09813	25.4787	25.1219	24.93	24.8314	24.7733	25.4979	24.8936	24.6731	24.9048	25.2462	25.202	25.1512	25.4883	25.0582	24.5132	24.7169	24.5742	24.855	24.1989	25.1548
P0C7L0	18.2887	15.6984	16.9465	17.5978	15.5907	17.3164	18.0973	18.2929	15.8387	17.2311	16.1812	18.3232	14.1469	17.6751	18.1134	18.3952	18.4425	18.1396	17.593	17.3379
P0C7N9	17.6232	17.1245	18.3492	16.7683	17.364	17.0013	17.7631	17.5632	17.0912	17.935	17.3925	17.7221	17.4403	17.514	18.0157	18.4325	17.9062	17.8773	18.1116	18.1637
P0CG14	18.2707	15.7141	17.922	18.721	18.7773	18.9908	19.1383	19.1967	18.9206	19.2896	18.6745	18.2224	18.6584	18.9117	18.8372	19.2449	19.6277	19.2951	19.6207	18.8355
P0DN34	16.1994	21.7341	17.4823	18.8581	15.4065	19.6309	20.4636	15.2494	18.881	20.6734	16.6854	12.6861	15.9669	19.9064	14.8886	15.2212	15.5717	15.6709	18.4347	19.6249
P0DOV1;Q8CGE8	15.4962	16.5377	18.6516	18.0487	15.8458	13.725	18.1168	17.7717	17.7045	16.1146	15.242	18.3838	18.1626	17.2653	18.161	18.6359	19.2448	18.9465	18.9765	18.1158
P0DOV2	19.1462	17.6473	19.17	18.2964	18.122	18.7362	19.3139	18.9399	18.759	18.3746	18.7759	19.7967	19.29	18.6937	19.0181	19.3857	19.8986	19.468	19.6171	19.5945
P10107	19.0243	19.0803	17.2513	19.1314	18.7963	20.5497	21.2667	20.9914	20.7428	21.356	21.1915	21.0234	20.6958	20.3283	20.6513	20.6541	20.3524	19.7025	20.5686	21.1952
P10126	27.6784	28.263	28.4312	28.2393	28.082	28.4537	27.6899	28.1519	28.3521	27.7925	28.3439	28.0773	28.4024	28.2376	28.3387	28.1343	28.3006	28.4086	28.3854	28.0393
P10493	15.8349	17.724	18.6226	17.6912	18.2761	16.9107	17.7751	17.436	17.3832	17.9092	17.414	17.4178	17.1066	16.8129	16.531	18.1207	17.955	17.5626	18.2347	17.6582
P10518	26.75	26.7284	25.8933	25.7954	25.9861	25.9932	27.1836	25.9849	26.0333	27.1321	26.2651	26.1969	26.0483	26.2542	26.2789	25.7823	25.8012	25.9288	25.712	26.5445
P10605	24.9599	23.6806	23.3762	24.2324	24.1852	23.9571	24.0457	24.2357	24.086	23.75	23.7015	23.4431	23.7389	23.8029	23.8245	23.5271	23.7776	23.8775	23.546	23.6633
P10630	20.8802	22.3459	21.5051	22.3073	22.2336	22.5369	21.9596	22.1835	22.4428	21.6988	22.5236	22.0829	22.4644	22.4321	22.26	22.4437	22.4342	22.5422	22.3625	22.0428
P10637	18.7616	18.0553	19.0459	18.7391	19.5471	18.522	19.2018	18.7521	18.403	19.1709	15.8717	19.1422	18.7021	17.8188	19.4187	18.7124	19.2265	17.0358	19.0251	18.6145
P10639	26.0146	25.0141	25.2752	25.5215	25.5222	25.3087	25.8555	25.6649	25.3802	25.842	25.3384	25.5903	25.5006	25.454	25.4783	25.4823	25.7763	25.6906	25.9264	25.8263
P10649	28.9598	27.6001	27.6289	28.1292	28.3315	27.908	27.788	28.5351	28.3268	27.6678	28.0394	27.8832	28.605	27.8903	28.3216	28.259	28.0501	27.8431	27.9333	27.9816
P10711	20.9274	19.6009	20.1617	20.5474	20.3832	20.1459	20.8061	20.5009	20.2119	20.6445	20.2018	20.528	20.2059	20.3185	20.5546	20.6649	20.8445	20.216	20.9608	20.6903
P10810	14.6131	15.9142	18.4231	14.6236	15.8157	16.4486	17.5868	17.0661	17.8476	18.5593	18.1227	19.618	18.5346	15.4773	17.0113	19.6966	19.7065	17.0665	19.8584	19.2546
P10852	14.806	18.9763	16.4291	18.0488	16.1456	15.7286	18.4456	17.0907	17.7947	18.6371	15.2136	14.7857	17.5332	19.0203	17.8079	15.7252	18.1145	14.2862	17.4693	18.0421
P10922	20.0881	20.9535	20.7346	21.832	21.2765	21.6945	22.6798	22.1355	21.8179	22.2189	21.64	21.479	21.2316	21.669	21.6652	21.102	21.2216	20.7095	21.1443	20.764
P11031	19.0263	19.4488	18.9802	19.9651	19.8191	19.7451	20.0944	19.9709	19.9892	19.8423	20.417	20.1351	19.9825	19.8793	19.9449	20.5001	20.5965	19.9359	20.3908	20.2637
P11087	21.7052	20.963	22.1708	20.5871	21.3003	20.5773	21.6139	20.4833	20.9284	22.6515	20.2271	20.722	20.7191	21.1858	20.695	20.6079	20.4107	21.1814	20.7393	21.305
P11103	19.1824	19.7556	17.4632	20.1068	20.0381	20.0284	19.9676	19.9157	20.0749	18.9359	19.9321	19.5579	19.7427	19.7529	19.9654	19.3962	19.3664	19.9544	19.639	19.0751
P11247	18.2738	15.0888	18.5518	15.8866	14.609	21.5755	21.9475	22.0103	21.2625	22.151	22.064	22.5645	22.178	21.1515	21.8542	22.6975	23.0291	22.1397	22.5126	23.0372
P11276	25.0218	23.8308	23.8747	24.3166	24.26	24.3082	24.7448	24.663	24.5348	24.6014	24.6278	24.8354	25.0254	24.6777	24.7122	25.4574	25.5227	25.8526	25.4192	25.5409
P11352	28.9791	27.8815	28.1068	28.2062	28.46	28.0236	28.5446	28.468	28.1122	28.4418	27.9751	27.715	28.1741	27.991	28.1069	28.1736	28.4387	28.2617	27.9953	28.3496
P11438	20.2783	21.8078	20.2903	19.7783	19.4778	20.5416	21.5732	19.6912	19.7973	22.042	20.262	19.9968	19.5203	20.2399	19.4876	20.1917	20.1504	19.8578	20.1396	21.0956
P11499	23.5795	25.5584	25.781	25.7409	25.7596	25.487	24.9042	25.6118	25.8144	24.8351	25.277	25.4442	25.4854	25.2429	25.5953	25.431	25.4446	25.3666	25.5312	25.045
P11531	20.6841	19.5017	18.1934	19.6774	19.6453	19.4311	19.2016	19.2461	19.5147	19.4394	18.8154	19.1221	19.101	19.2981	19.4958	19.461	19.5378	19.367	19.387	18.7324
P11672	18.5457	16.9464	17.2783	15.4827	16.4004	24.0825	24.5333	24.7311	24.3112	24.6756	25.2032	25.6799	25.3364	24.7033	25.0884	25.7067	25.9279	25.3907	25.8119	25.6776
P11679	26.8617	26.0334	25.8569	26.3411	26.1429	26.3435	26.5318	26.587	26.3739	26.9059	26.5195	26.5488	26.4629	26.2487	26.6719	26.8326	26.7153	26.3968	26.7089	26.8288
P11680	18.7801	17.8997	18.8154	19.0224	18.9163	18.2978	19.1593	19.142	18.5003	19.005	18.2459	18.9434	18.7974	18.3402	18.7593	18.9348	19.2625	18.463	19.134	19.1474
P11688	18.7791	19.0404	18.3993	18.9099	18.9785	18.996	18.956	19.1889	19.5532	19.3404	18.9065	19.3399	19.0576	18.8983	18.8777	19.114	19.5236	19.2472	19.62	18.9897
P11714;Q8BVD2	19.401	25.2655	23.5045	18.157	15.2148	23.4898	19.5211	16.3512	19.2598	23.7918	22.8301	14.7332	21.241	23.1544	15.3582	15.3289	15.8901	20.7879	15.365	22.4721
P11725	24.3792	26.8125	26.0942	25.9398	26.0464	26.0716	27.003	25.7975	26.1376	26.5851	26.2635	26.0212	25.9032	26.1467	25.678	25.7276	25.6961	25.5669	25.6863	26.2959
P11835	16.384	14.8684	16.6975	14.7911	15.8886	15.2554	17.0882	16.1435	14.8825	17.8875	16.15	15.801	15.5297	15.2752	15.0831	15.7895	16.4458	14.4234	15.7415	17.4416
P11859	20.2353	20.9896	20.9061	21.4209	20.8934	20.3707	21.1593	20.9021	21.1025	20.8235	20.1509	20.3934	20.5962	20.424	20.3405	21.0044	20.1285	19.7621	20.5035	20.8928
P11862	20.1178	19.7117	17.8175	19.3498	20.1841	19.2995	19.5982	19.7188	19.5856	19.7938	19.235	19.4318	19.5463	19.0443	19.404	19.767	19.2633	18.8914	19.2293	19.0051
P11930	19.7277	20.7946	20.6828	21.1413	21.039	20.5308	20.5313	20.992	21.0837	19.7966	20.806	20.4722	20.5241	20.6272	20.9385	20.3801	20.946	20.2843	20.5918	20.1949
P11983	22.7977	22.4872	22.8487	22.8125	22.7193	22.7207	21.9247	22.721	22.7731	21.8145	22.6696	22.4217	22.6094	22.5654	22.7286	22.5897	22.7533	22.7225	22.7433	22.0471
P12023	15.4678	15.6504	18.5723	16.9872	15.8709	15.1026	16.966	16.1306	16.6683	14.8275	17.1786	17.3954	15.9155	15.8364	16.9573	17.9982	18.0844	15.932	17.3945	17.5177
P12246	18.4112	15.1689	20.4176	19.0187	17.068	20.4374	20.8668	20.365	20.486	21.258	22.0464	21.6832	21.7674	22.2015	21.5061	22.7149	23.21	23.6411	23.1805	23.931
P12265	23.1095	21.6166	21.9204	21.7353	21.6486	21.557	22.0249	21.8671	21.4151	22.4202	21.6633	21.7459	21.7393	21.5387	21.4493	21.8061	22.1202	22.0189	21.8022	22.423
P12367	20.7919	20.4566	20.5884	20.6482	20.6901	20.7004	19.6871	20.383	20.6373	19.7164	20.3567	20.2079	20.5592	20.4788	20.3434	19.9654	20.1386	20.3643	20.3596	19.921
P12382	17.3114	19.2798	17.9642	18.9584	18.8105	19.6614	18.1984	18.4141	19.1634	18.8594	19.2375	18.2922	18.3736	19.2975	18.654	17.9525	17.8796	18.7919	13.7965	18.4131
P12399	16.3224	16.3446	18.2407	15.4191	14.0129	16.2918	16.9189	15.0887	16.8585	17.3127	16.7075	15.2438	16.7352	14.7381	16.0099	16.3344	17.1147	15.8417	16.3926	16.814
P12710	30.2136	29.1315	29.2683	29.0235	28.9353	29.4996	29.7193	29.3254	29.4565	29.9914	29.7026	28.9048	29.6695	29.6238	29.6618	29.1925	29.1549	29.8593	29.0854	29.44
P12787	24.8481	25.6501	26.1423	26.0292	25.7663	26.0328	25.7156	25.8824	25.6274	25.9387	24.9751	25.7747	25.1144	25.2373	25.0498	24.8639	25.5021	24.8038	25.4622	25.2034
P12815	21.288	21.7338	21.4541	21.6854	21.4786	21.7166	21.7026	21.5464	21.2742	21.6404	21.5227	21.6605	21.3162	21.4807	21.3832	20.8602	21.5919	21.4347	21.1941	21.5415
P12970	24.1524	24.2173	24.3682	23.7991	23.9628	24.1811	23.7087	24.2008	24.2177	23.9898	24.1517	23.9491	24.509	24.1774	24.2325	24.4311	24.1038	24.473	24.0548	24.1575
P13020	23.0326	21.641	22.261	22.0675	22.3604	21.7852	22.0128	22.3262	21.6665	21.7242	21.9519	22.3514	21.86	21.4638	21.7958	22.3432	22.5848	21.9112	22.2702	22.138
P13439	17.9539	20.2512	19.6812	20.4021	20.4879	20.2834	19.4463	20.3728	20.7378	19.4072	20.0876	20.1232	19.9826	20.0162	20.4934	19.3723	19.5952	19.6069	19.6652	19.33
P13597	21.1857	20.7381	17.7895	19.1748	18.4256	21.4873	22.2743	22.1978	21.6027	22.2806	21.6769	21.7772	21.9701	21.0164	21.1394	21.6406	22.0003	21.8071	21.4953	22.0702
P13634	19.8793	20.4827	19.7021	19.8395	19.7841	20.3351	20.0945	19.8423	19.5726	19.5309	20.3786	19.8434	19.8332	20.1666	19.832	20.125	19.9251	20.2293	19.4483	20.4376
P13707	23.198	25.0427	25.0077	24.6625	24.3228	24.9563	23.9337	24.2158	24.7464	24.2652	24.8082	24.1719	24.7902	24.5644	24.4326	23.7297	23.6609	24.3317	23.7737	23.8919
P14094	15.4266	23.0336	18.0438	19.7741	15.1657	19.5392	21.8393	15.4073	19.9715	21.8707	19.5556	18.8067	15.8405	19.4969	18.4864	15.0457	16.8506	15.0577	16.9012	20.017
P14106	17.6881	18.7738	18.0382	18.9693	18.9589	18.3842	16.9464	18.1518	18.8449	17.5778	18.2648	18.4067	18.8372	18.3362	18.7615	19.4023	19.507	19.2236	19.3319	19.0111
P14115	25.7848	24.4971	24.768	24.5163	24.6576	24.7094	24.5042	24.751	24.684	24.8844	24.6932	24.8403	25.0428	24.6887	24.6962	24.8596	24.8159	25.2089	24.8198	24.6331
P14131	23.2289	23.8728	23.9291	23.6902	23.6519	23.9016	22.6714	23.7013	23.7422	23.2869	23.7054	23.3096	23.9799	23.6214	23.7638	23.3453	23.3666	23.9805	23.3712	23.5339
P14148	21.8057	23.2254	22.1558	21.745	21.5256	22.2609	21.9427	21.6357	21.9424	22.5263	21.8643	20.9741	22.1486	22.0498	21.4214	20.1267	19.9303	21.038	19.5178	21.9541
P14152	25.8939	27.2269	27.4955	27.1506	27.0621	27.4124	26.5561	26.9541	27.3897	26.6505	27.2078	27.0214	27.0736	27.1868	27.052	26.7822	26.6875	26.8378	26.8509	26.6373
P14206	25.7186	25.8551	26.2533	25.745	25.7793	26.178	25.1794	25.7539	25.8992	25.3542	25.9859	25.8293	26.1839	25.8429	25.7854	25.9301	25.8121	26.1787	25.8567	25.6837
P14211	27.4132	26.0636	26.4183	26.4418	26.0762	26.4028	25.5096	26.1862	26.2938	25.7565	26.3361	26.2665	26.6033	26.1951	26.2893	26.6626	26.8389	27.141	27.0487	26.5163
P14246	14.7293	22.6771	18.4441	19.649	17.6545	19.7538	21.8834	15.6328	19.7073	21.6217	19.4969	18.635	15.929	19.6623	17.0688	16.9699	14.2801	16.0328	14.8248	19.4761
E9PXC0;P14576	20.9172	19.7309	18.9312	19.8979	20.0813	20.3141	19.5923	20.2091	20.0536	19.7994	19.965	20.296	20.4566	19.8805	19.9172	20.1291	20.1223	20.5573	19.874	19.8808
P14602	17.553	18.8484	20.6365	20.1133	20.9561	18.3216	18.9392	19.7954	18.5952	18.6883	17.5399	18.8239	18.6585	17.7095	19.2078	20.6013	19.6767	19.6609	20.8827	19.6357
P14685	19.1138	21.2388	20.3071	20.8315	20.7481	20.8278	20.412	20.7275	20.8567	20.6213	21.0101	20.5469	20.551	20.8576	20.8031	20.2479	20.3113	20.357	20.0732	20.5727
P14733	22.6732	21.4302	21.6193	22.0695	22.0462	21.7448	22.2138	22.1975	21.9376	21.9575	21.9095	22.1582	21.8624	21.7951	22.1422	22.3419	22.3059	21.9792	22.0607	21.8983
P14824	19.8104	23.7478	21.3111	23.0334	22.4664	21.025	23.2191	21.2072	22.3094	23.1081	21.4283	21.3649	19.509	21.7038	21.8464	20.674	20.0247	19.3119	20.9039	21.4585
P14847	16.1322	17.8689	18.062	16.7594	15.1179	19.8097	20.5208	20.3206	19.8737	20.8752	19.9235	19.8263	19.8161	19.3784	19.2579	19.0294	18.8374	19.4816	19.4646	20.3175
P14869	24.9971	25.5553	25.1093	24.9024	25.0971	25.3732	25.0193	25.0962	25.0912	24.7083	25.4738	25.0069	25.7159	25.484	25.2202	25.2838	25.0164	25.7618	25.1082	25.4353
P14901	15.258	16.4226	18.3382	16.2787	13.9831	18.0619	17.4041	17.5877	17.9873	18.1439	17.9697	18.2298	17.9784	17.5341	17.8247	17.3535	18.2707	17.9499	17.5287	18.5002
P15105	27.2499	25.7082	26.0535	26.2706	26.0987	25.8483	25.5989	26.1231	25.9438	25.0309	25.7625	25.4815	25.4762	25.5896	25.8399	25.2362	25.5799	25.7465	25.2163	24.9154
P15116	22.0012	21.6846	21.2017	20.5789	20.4926	20.9982	20.9628	21.1081	20.6068	20.7803	20.2959	20.2326	20.4592	20.2105	20.2532	20.265	20.77	20.6294	20.4195	20.1721
P15327	18.9713	21.0703	20.1003	20.3572	20.3303	20.3816	21.1383	20.5197	20.4017	20.0717	20.7325	20.6938	20.4765	20.6167	20.3565	20.3105	20.5019	20.7237	20.0069	21.2454
P15508	19.3961	19.456	19.1907	18.5215	18.9688	19.0221	18.9502	19.3656	19.1493	18.9202	19.1701	18.6657	18.8726	18.8974	18.6616	19.0687	19.0719	19.3008	18.1291	18.5582
E9PZF0;P15532	24.2086	24.9481	25.0257	23.8958	24.0692	24.4051	24.7396	24.0458	24.0305	24.0167	24.3543	24.1094	24.6737	24.6208	23.8826	23.7922	23.3231	24.4242	24.2547	24.7904
P15626;Q8R5I6	23.4332	22.9361	22.8289	22.6374	23.3104	22.4413	23.4018	23.3697	22.8158	22.5274	22.8115	22.6702	22.6283	22.4128	22.9281	22.9302	22.8606	22.3757	22.7029	23.0535
P16015	27.9059	28.7043	28.7626	27.8412	27.726	28.8255	27.2969	27.5674	28.1087	27.9779	28.9482	27.6389	28.6683	28.4427	27.9701	27.4355	27.5078	28.6084	27.7576	27.7399
P16045	21.2013	21.1469	22.2113	21.4813	21.6346	21.2374	21.1938	20.9749	21.3377	21.6318	21.1254	21.5222	21.2553	21.0441	21.6484	21.6024	21.6399	21.5153	21.7684	21.7723
P16056	15.2974	17.0858	18.722	16.7217	17.2338	16.3488	16.5109	17.2785	16.7501	16.1743	16.7429	16.9129	17.3927	16.7382	16.0057	16.9296	16.6673	17.0226	17.2966	17.1637
P16110	17.0791	16.8139	17.9114	17.8087	16.9633	18.1795	17.9737	18.3433	18.2466	18.2282	18.023	18.1042	18.4248	18.1116	18.2529	18.833	19.2024	18.8445	18.9121	19.3447
P16125	15.8729	18.7654	22.9096	18.5466	21.3702	18.6721	17.1888	18.493	18.9856	18.4881	18.6968	18.633	18.2691	18.5622	18.5302	19.7616	18.2732	18.9215	18.3412	13.8857
P16254	22.0308	21.0252	19.7012	20.7098	20.8395	20.5758	21.1453	20.9928	20.6194	21.3825	20.565	21.0846	21.1344	20.8844	20.8141	20.8281	21.0884	21.225	20.9003	21.2234
P16294	18.2256	18.6386	17.4097	18.9535	18.5219	18.8982	18.5813	18.7598	18.9457	18.3344	18.8385	18.4951	18.6277	18.6047	18.6231	18.3982	18.8807	18.6948	18.7877	18.9112
P16301	18.4832	19.6718	19.2704	19.826	19.2913	19.8678	19.8289	19.5329	20.0146	19.4874	19.9252	20.2174	19.9824	19.8583	20.0121	20.5429	20.6643	20.4545	20.8071	20.4941
P16330	15.6443	17.6059	18.7972	16.5074	15.8594	16.5915	16.8837	16.3069	16.9172	15.7587	16.5764	15.5138	16.9161	16.9261	16.2883	17.0347	15.7769	15.2437	15.1534	16.5212
P16331	25.3724	27.0994	27.0945	26.1451	26.548	26.7319	26.5483	26.3347	26.4464	26.3238	26.6889	26.1987	26.3568	26.5796	26.3555	25.5501	25.2163	25.7276	25.1243	25.5652
P16332	22.4689	22.8348	22.805	22.5065	22.7172	22.7391	22.6259	22.8935	22.816	22.5487	22.7878	22.515	22.5871	22.6692	22.6423	22.4324	22.3269	22.3802	21.9603	22.4264
P16406	15.6177	20.1515	18.9533	18.8437	18.4127	18.9242	20.4025	18.7187	19.2774	20.3022	18.3787	19.1151	17.8144	18.8399	18.5223	18.4724	17.6686	16.5005	17.7355	18.7273
P16460	26.9966	29.4927	29.4655	29.463	29.7369	29.4675	28.9167	29.4124	29.638	28.8311	29.2143	29.3431	28.9717	29.0088	29.2788	28.8689	28.8273	28.4378	29.0499	28.5571
P16546	23.9779	22.8714	22.4354	23.1274	23.2533	23.0355	23.3692	23.3596	23.0632	23.1977	23.0221	23.2513	22.9997	22.83	23.2217	23.4508	23.3524	23.077	23.329	23.0715
P16627	19.0806	20.0675	24.7936	18.9297	17.5315	18.5809	17.8914	17.9069	18.2705	16.9114	18.6827	19.4214	18.2787	17.7062	18.8669	18.7042	18.4805	19.8478	19.4269	18.8044
P16675	22.7462	21.9289	21.5406	21.8457	21.8717	22.0289	21.6097	21.9627	21.8731	21.646	22.0405	21.2284	21.7733	21.8838	21.6959	21.505	21.679	22.0971	21.4858	21.7847
A0A1D5RLD8;P16858;V9GXA7	19.2788	20.175	20.8473	20.0187	19.9008	20.1018	19.6325	19.9298	19.9228	20.0656	20.2802	19.6898	19.996	20.2257	20.3789	20.6029	20.2403	20.2429	19.5963	20.2742
P16882	16.3522	16.8289	17.2953	16.9565	15.7512	15.8378	15.7541	13.4104	15.7442	15.5672	14.9715	16.5638	15.1409	15.7088	16.6483	16.1513	14.5211	14.3285	16.316	14.2718
P17047	22.2041	22.2627	21.6637	21.5392	21.3145	21.4684	22.4028	21.4953	21.231	22.2721	21.4044	21.4118	20.8158	21.2909	20.9969	21.0332	21.3014	21.4355	21.2696	21.6418
P17156	15.9529	14.8748	18.5063	18.9421	14.6218	15.396	19.3521	15.2674	19.2132	15.233	18.8087	19.8772	18.2025	18.7641	19.633	19.9556	19.5946	14.592	19.904	16.4042
P17182	26.0059	26.7937	26.8449	26.9893	26.6676	27.0266	26.5013	26.6677	27.1405	26.357	26.928	26.9766	26.7811	26.7977	26.999	26.7695	26.7144	26.6767	26.8851	26.2863
P17183	15.953	23.9255	17.6452	24.3988	24.0543	24.0156	24.0153	23.9519	24.5035	23.6722	16.1113	15.429	23.9092	24.2352	24.2398	16.6981	24.0314	23.7323	24.3585	23.5548
P17225	24.1037	23.0477	23.3904	23.3966	23.1656	23.3576	23.0561	23.413	23.311	23.0855	23.1977	23.1894	23.4785	23.1179	23.2676	23.6216	23.5524	23.5778	23.509	23.1038
P17426	19.1054	20.6412	17.3577	19.9319	19.8252	20.218	20.2425	19.7173	20.2055	20.023	20.2769	19.4489	19.9139	20.1042	19.9673	19.0181	18.9703	19.1702	18.9643	20.1043
P17427	22.1427	21.6896	21.1479	21.3921	21.3583	21.353	21.4089	21.2059	21.4322	21.038	21.4832	21.2082	21.2108	21.4424	21.3023	20.7755	20.5938	20.9177	20.448	21.3475
P17439	22.6423	20.7469	21.51	20.5687	20.7798	20.9119	20.1823	20.6785	19.995	20.3393	20.9484	19.6808	20.4097	20.5837	20.0154	20.1077	20.672	21.2686	19.9591	20.6409
P17563	25.9058	24.7726	25.2857	25.4725	25.6786	25.3529	25.9534	25.8527	25.2071	25.4494	25.2716	25.637	25.0796	25.1569	25.4083	25.4048	25.6146	25.1087	25.57	25.2285
P17665	19.0937	21.0598	17.278	19.6751	18.9197	19.717	20.4675	18.962	19.2372	20.3743	19.1654	18.7483	17.724	19.327	18.3408	18.11	18.8539	18.4514	18.5258	19.6199
P17710	15.0441	19.448	17.4675	18.8944	18.8555	18.7754	19.8951	18.408	18.8486	19.5745	19.1472	18.8621	18.8254	19.0214	18.7586	18.9405	19.0681	18.5404	19.1674	19.8881
P17717;Q8VCN3;Q91WH2	15.4915	25.5225	20.19	20.7293	19.0567	21.6095	22.7544	18.8235	21.6352	23.9013	21.2	20.2032	20.1597	21.9852	19.6616	16.1206	15.1653	16.6409	16.1167	22.253
P17742;V9GX31	28.1544	27.7215	27.2802	27.7399	27.7145	27.904	27.998	27.6641	27.6695	28.1237	27.7203	27.8392	27.9405	27.9394	27.6974	27.6953	27.6964	27.7615	27.8678	27.9481
P17751	27.4616	26.9817	27.0354	27.1324	27.148	26.969	27.1946	27.0069	26.8665	27.2308	26.8396	27.0328	26.9869	26.9579	26.9877	27.0494	27.0246	27.0584	27.2209	27.1308
P18242	21.5118	21.9422	22.2719	21.9641	21.8264	22.0012	21.7277	21.6452	21.8032	22.0096	21.9555	21.4671	21.7864	21.917	21.6961	22.1535	21.8581	21.9951	21.8732	21.8164
P18340	15.7466	16.0599	17.8192	15.3628	14.4611	16.0321	17.1023	17.7452	16.3218	14.9186	16.4122	18.1201	17.2188	15.5221	15.4328	16.7373	17.7477	16.1824	16.4933	17.349
P18572	18.9943	22.0123	18.2235	21.0834	20.1451	19.8807	21.4056	19.9015	20.6356	21.2056	19.5893	20.2298	19.5253	19.8338	19.9624	20.0359	20.0872	19.5558	20.4337	20.4073
P18760	24.6933	24.5018	24.9521	24.3766	24.399	24.6634	24.7	24.6252	24.4336	24.9926	24.5873	24.9099	24.6348	24.5051	24.7229	24.967	25.0639	24.936	25.093	25.1149
P19001	20.0437	19.3917	20.6999	20.3345	19.9605	19.033	19.8742	20.6009	19.741	19.5234	19.0951	20.0087	19.611	19.4534	20.1272	20.5323	20.6644	19.6451	20.0067	20.4281
P19096	20.9865	25.0577	25.352	25.2156	25.3689	25.1228	25.0334	24.6632	25.5335	24.179	25.2033	24.6889	23.5596	24.9357	24.9426	22.8559	23.3766	22.704	23.1382	23.2775
P19157	30.9438	28.8075	28.6483	25.234	25.9387	29.2154	24.9092	25.9974	25.7472	28.1621	29.2567	24.7133	30.0383	29.0694	25.6544	25.9063	25.5962	29.6329	25.6937	29.142
P19221	20.5671	21.5791	21.2562	21.0163	20.7368	20.9492	20.9207	20.7765	21.2775	21.1955	20.9774	21.0475	20.7906	20.812	20.7379	21.1852	21.5461	21.0984	21.2272	21.8509
P19324	15.8129	17.7513	17.9865	18.7676	18.4165	17.6978	17.5085	18.1188	18.8419	16.9154	18.1536	18.2573	18.6641	17.9508	18.5548	19.1064	19.2944	19.2136	20.0243	18.64
P19426	18.3489	17.4262	17.7331	18.1891	17.3305	18.2331	17.9172	17.9861	17.8834	18.4442	18.6196	18.2381	18.0727	18.17	17.8147	17.8766	18.6206	18.2053	18.667	18.2341
P19536	23.3459	23.807	24.6035	23.9141	23.7739	23.9286	23.5974	23.6484	23.6686	23.9376	23.1459	23.6397	22.9954	23.3539	23.2681	23.4262	23.481	23.0131	23.4979	23.4982
P19639	23.6747	24.2605	23.44	22.8376	23.4971	21.7514	23.0324	23.412	23.7131	23.9066	23.3636	23.0512	23.9186	23.1133	23.2557	23.169	22.2983	22.7641	22.5742	23.784
P19783	22.4316	25.7215	22.9981	23.405	22.4648	23.4233	24.9051	22.8934	23.2157	24.7574	22.8598	22.4354	21.9373	23.3733	22.3178	21.8982	22.4746	21.6024	22.1485	23.4506
P19973	19.2834	18.2929	18.4155	19.1831	19.1341	20.4212	21.1096	20.8281	20.2445	20.9035	20.686	20.9901	20.8428	20.1947	20.4567	20.7358	20.9647	20.3846	20.9038	21.1608
P20029	27.2879	26.6808	26.7691	26.842	26.3033	26.881	26.4113	26.5425	26.7077	27.0012	27.0356	27.043	27.3235	26.9457	26.9091	27.3457	27.3735	27.6174	27.7192	27.5037
P20060	21.5847	20.1216	20.3881	21.0624	21.1266	20.2685	21.3446	21.3424	20.8901	20.8898	20.3663	21.2223	20.509	20.1897	20.975	21.3327	21.3779	20.7554	21.1452	21.0203
P20065	18.7142	17.8558	18.0524	17.4524	18.3325	18.6874	19.1945	19.3091	18.6508	19.6308	18.7913	18.6285	19.2046	18.3691	19.2091	19.0986	19.2593	19.3431	19.6717	19.114
P20108	24.9607	24.9728	24.7048	24.721	24.7684	24.5625	25.0728	24.8802	24.8574	24.9382	24.6759	25.1278	24.6906	24.5795	24.9598	25.7355	25.4768	25.0357	25.4457	25.2992
P20152	25.9136	24.5877	25.4074	25.4149	25.4723	25.3448	25.6244	25.5485	25.1482	25.5775	25.2537	25.6738	25.4164	25.2496	25.4436	26.3438	26.1776	25.8762	26.0355	26.0766
P20852	14.5808	22.3494	17.6761	19.1827	19.596	19.2202	20.4975	19.4677	20.1416	20.6931	18.8409	17.8956	17.4954	18.7122	18.1582	16.8535	15.3285	14.0472	15.5077	17.034
P20918	22.0016	22.0409	22.2614	22.046	21.7697	21.9216	21.8339	21.6966	22.0244	21.9161	21.8056	21.9967	22.0621	21.8791	21.7388	22.6369	22.7638	22.5339	22.7006	22.9884
P21107	22.6306	21.2311	22.1306	20.9286	22.1608	20.9155	21.8423	21.7992	21.3313	22.2088	21.4084	21.7646	21.6069	21.505	21.5939	22.7267	22.1129	22.072	22.0994	22.1816
P21126	19.5837	19.4378	19.9247	19.3369	19.2825	19.2837	19.3757	19.1367	19.1967	19.4341	19.1937	19.36	19.3408	19.4076	19.4102	19.3628	19.2889	19.3329	19.3377	19.4966
P21278	14.9628	19.2863	17.9221	18.2005	18.6683	18.007	18.1571	14.9812	18.443	18.5584	15.4	15.8091	14.686	16.1755	15.6045	16.0558	15.69	14.6669	14.9281	15.9721
P21440	15.7332	19.1602	17.4522	16.5281	15.6121	15.5173	17.6565	16.2412	16.6987	17.6352	20.079	16.3176	15.224	15.0129	15.5177	15.8424	15.1575	15.3131	15.277	16.0551
P21460	20.3019	20.5144	17.4328	19.6626	20.0052	20.9604	20.551	19.513	20.7031	20.5681	20.6938	20.1962	20.8575	20.9131	19.7356	20.2184	20.3935	20.5187	19.9655	20.7222
P21550	20.0018	20.4928	21.3318	21.0388	21.2973	20.5127	20.6574	20.8513	21.0908	20.1459	20.0396	20.6617	20.7538	20.8144	21.102	20.7156	20.7776	20.646	20.4673	20.3862
P21570	19.0017	17.5633	19.0541	18.3573	17.8004	18.4988	19.1348	19.4784	19.0249	18.7759	18.9046	19.6235	19.3195	19.0775	19.2226	20.1548	20.0193	19.8404	19.7157	19.8618
P21614	25.9044	24.7483	24.6191	25.3661	25.0852	25.0094	25.5557	25.414	25.2745	25.5693	24.8883	25.3488	25.3047	25.0158	24.9413	25.3576	25.4229	25.4348	25.3366	25.7549
P21619	22.4121	21.246	20.8288	21.6129	21.531	21.1171	21.7411	21.8945	21.3639	21.3787	21.252	21.6431	21.2776	21.1811	21.6307	21.5565	21.5555	21.268	21.3897	21.1702
P21981	23.2352	23.3197	23.1527	23.2201	23.0817	23.6313	23.2701	23.2132	23.9065	23.1453	23.898	23.8715	23.5908	23.5416	23.8337	23.8832	23.9647	23.9093	24.1577	23.8202
P21995	20.3314	22.4682	22.075	22.2345	21.5739	21.574	23.1118	21.8336	21.807	22.8086	21.8859	22.232	21.3423	21.8843	21.9105	21.3296	21.7294	21.5518	21.398	22.0625
P22315	20.9201	21.8568	22.0577	21.5803	21.8403	21.6121	20.9977	21.8021	21.9821	21.4142	21.4677	21.4272	21.7661	21.5571	21.6186	21.7395	21.146	21.3499	21.248	21.4832
P22361	18.4955	15.856	18.2793	17.9683	18.2299	14.9618	18.6557	17.387	15.7983	18.2666	18.0203	17.8455	18.0703	14.8803	18.2694	15.9198	17.9694	15.619	18.4544	17.5889
P22366	15.4375	14.9069	17.8697	15.8305	15.5698	16.7963	15.663	15.8521	16.9719	15.3447	16.7943	15.2566	16.5343	15.8619	16.4937	14.8692	16.5833	16.0248	14.9088	15.0783
P22437	16.5578	20.7931	17.4358	19.7332	16.6304	19.3705	19.7474	16.2662	19.7803	19.6364	14.8927	18.0516	15.1525	18.4711	15.24	14.9899	16.2895	14.4842	15.5878	16.4166
P22599	22.9908	23.3819	22.9152	22.9722	22.9889	23.0953	23.4085	23.1661	23.2379	23.3739	23.3904	23.571	23.4896	23.0774	22.8114	23.7209	23.4806	23.6547	23.3832	23.7851
P22892	15.1424	20.093	18.6393	19.7395	19.8355	19.5426	19.6204	19.9301	19.6266	19.0213	20.082	19.406	19.802	19.5556	20.1427	19.5395	18.8782	19.3168	18.5026	19.7737
P22907	21.5122	22.2795	21.5379	21.633	21.5705	21.6685	22.3863	21.3723	21.5138	22.4556	21.754	21.8406	21.4368	21.9509	21.6163	21.762	21.2488	21.4004	21.8695	22.1053
P23116	23.0176	22.144	21.855	21.9985	21.8169	22.1591	22.1867	22.3234	22.0939	22.2771	22.0789	21.7327	22.2022	22.1374	21.9617	21.8145	21.7527	22.0976	21.568	22.0023
P23198	21.7556	20.3817	20.9529	20.9834	20.8629	20.8776	20.5378	20.9377	20.7477	20.2692	20.6519	20.9311	20.6581	20.5591	20.9088	20.8319	21.1425	20.8445	21.1308	20.5728
P23249	15.6118	19.4111	19.0455	18.7042	18.6019	19.2711	18.8714	18.2504	19.0465	18.4232	19.2851	18.6293	18.6705	19.0561	18.818	18.8128	18.1617	18.4356	18.1679	19.2131
P23475	16.4092	14.3269	17.9665	17.8688	18.4012	18.3517	14.2701	18.2414	18.6366	18.277	17.9244	17.8816	15.8457	15.7427	18.83	18.9708	16.7412	14.7253	17.198	17.8144
A0A2I3BQH2;P23492;Q9D8C9	22.4736	24.3796	23.1098	24.224	24.1686	24.0094	25.4719	24.1022	24.2518	25.1982	24.3755	24.7569	24.2526	24.6602	24.4066	24.3004	24.4149	23.9926	24.8611	25.2396
P23506	20.5507	19.9425	18.0842	20.5224	20.4735	20.2135	20.5495	20.767	20.4607	20.3781	20.5706	20.7975	20.604	20.6522	20.4908	20.7352	20.5579	20.7252	20.8002	20.473
P23589	22.0658	21.8514	21.9174	21.9907	22.3947	21.5652	22.3636	22.4389	22.0961	21.3839	21.8373	22.167	21.9096	21.9003	21.9864	22.1095	22.2584	21.895	22.1964	21.7915
P23591	21.2348	22.3829	21.0456	21.1776	21.4589	21.8959	21.8309	21.1781	21.436	21.3845	22.0299	21.3231	21.7009	22.0902	21.6494	21.228	20.6232	21.553	21.0412	21.9185
P23780	20.8744	20.6304	19.9881	20.3806	20.3831	20.2462	21.3574	20.3935	20.4708	21.5279	20.7287	20.678	20.1838	20.4627	20.6827	20.729	20.3852	20.1956	20.6348	21.267
P23881	19.6018	17.8565	18.7852	18.5145	18.4007	17.9496	18.5785	18.8106	16.2709	17.7497	16.3246	13.7444	15.2427	15.759	14.7435	15.5484	15.4202	15.3734	15.3613	15.5265
P23949;P23950	15.7693	16.1164	18.5279	16.5498	15.7035	17.8928	18.2244	18.0912	18.232	18.2518	17.7388	18.4709	17.7798	16.5918	17.2008	17.0269	16.8255	17.3533	16.9217	17.7245
D3Z5G7;P23953	22.2848	22.998	22.3791	23.2947	23.2564	22.2077	23.7289	23.0774	23.1645	23.4421	21.9758	23.3318	22.2211	21.8892	22.6949	23.0202	22.8484	21.6133	22.6571	22.69
P24270	26.9346	27.5321	27.5707	27.6116	27.3711	27.5945	27.1015	27.1363	27.6265	26.9692	27.4112	27.3126	27.1642	27.2472	27.3182	26.7691	27.1339	26.7254	26.9114	26.684
P24369	23.6977	23.0434	23.553	23.2885	23.0676	23.3936	22.6853	23.2935	23.4895	22.9967	23.2974	22.9564	23.5949	23.3761	23.2382	22.7525	23.22	23.5759	23.2599	23.4303
P24452	19.3328	16.8651	18.6194	18.6646	19.0702	19.1179	19.2973	19.5535	19.1219	19.1398	19.3577	19.7213	19.6362	18.9753	19.4142	19.9339	20.3933	20.0842	20.2128	20.1386
P24456	16.2958	25.6896	22.4324	23.0456	21.5318	23.3091	24.0511	20.7083	22.883	24.206	23.0116	21.3198	19.7605	23.3664	21.2539	18.565	19.356	20.0402	19.2302	23.0827
P24472	22.5248	21.6468	21.3542	21.8281	22.2954	21.5743	21.3485	22.1734	22.2783	21.3508	21.74	21.8835	22.0495	21.4121	22.2214	22.2503	22.0949	21.6784	22.2587	21.3854
P24527	20.5278	22.6641	21.5212	22.2991	22.1177	22.8168	22.1343	22.2242	22.6298	22.293	22.7623	22.3207	22.355	22.4958	22.3251	22.1326	21.8592	21.9936	21.9605	22.1805
P24547	21.6017	21.8888	20.9156	21.4078	21.1041	21.5888	22.0146	21.0357	21.3216	22.4032	21.7983	21.8534	21.2598	22.0438	21.5831	21.5091	21.6929	21.4374	21.8469	22.1412
P24549	25.712	27.2094	26.3915	25.9032	26.259	26.243	26.8155	26.0893	26.3137	26.7544	26.3854	26.454	26.3879	26.3897	26.0233	25.8976	25.6953	25.9974	25.8697	26.4535
P24638	16.799	19.5705	16.4986	18.2199	18.006	18.7206	19.2264	18.0139	18.439	19.3033	18.6653	18.0154	18.247	18.3973	18.1838	17.3015	18.042	18.4926	17.6696	18.9327
P24668	16.1388	19.5567	18.3312	17.7618	16.804	18.2301	19.3313	16.8897	17.8691	19.025	16.9445	17.6643	15.1567	18.4115	16.869	14.4101	16.3103	15.717	14.7446	18.9681
P24721	16.8234	19.5171	18.0004	17.1215	16.1927	17.4988	18.0503	14.6819	16.3482	18.5657	17.2852	15.8924	14.702	17.4143	14.9208	15.9462	15.033	15.0977	14.9032	16.7234
P25085	17.1374	15.8627	17.9483	15.1799	14.4217	18.3857	18.1607	18.7179	18.2878	18.8791	19.4289	19.7732	19.3904	18.5995	18.7773	20.6307	20.8494	19.4174	21.0353	19.1626
P25444	23.2421	23.4204	23.898	23.2051	23.3472	23.5543	22.8819	23.4254	23.4035	22.9112	23.4534	23.0533	23.817	23.5263	23.431	22.8941	22.9662	23.7189	22.9436	23.3542
P25688	26.9369	28.6616	27.8029	28.0313	27.6168	27.9272	28.7237	27.6029	27.8227	28.4271	28.1364	28.0546	27.6645	28.0685	27.8492	27.5452	27.6496	27.6461	27.6977	28.4997
P25799	17.4974	16.9185	18.859	17.282	17.0285	17.6667	16.5032	17.6225	17.7468	16.8671	17.0502	17.2869	17.1131	17.0473	17.482	17.2488	17.7317	17.3037	17.8624	17.3228
P25911	16.3179	18.7747	18.2873	17.7281	16.6648	17.6528	18.1092	16.6436	17.7249	18.4899	16.8902	17.1949	16.2384	17.0155	15.8569	15.149	15.6513	14.6506	16.4576	17.5367
P25976	20.0092	19.5908	17.78	20.0851	19.7172	19.8328	19.8736	20.0245	19.5549	19.8231	19.8036	19.8983	19.5669	19.4572	19.825	19.8595	19.8934	19.3521	19.8165	19.7523
P26039	23.6133	22.2159	22.2577	22.6213	22.6505	22.667	22.7281	23.0794	22.803	22.7356	22.8275	22.9199	22.9848	22.6642	22.9569	22.9553	22.9387	22.8263	22.8075	22.7306
P26040	20.0196	19.2782	21.1583	19.7167	19.8252	19.4484	19.6504	19.6649	20.0914	19.1391	19.8932	20.1834	20.0982	19.9788	20.4405	20.8963	21.0546	20.2654	21.0042	20.1505
P26041	22.2045	21.9912	22.5838	22.5358	22.3796	22.5128	21.9128	22.416	22.6677	22.0457	22.4866	22.4362	22.652	22.2938	22.6556	22.9731	23.039	22.7353	23.0226	22.5794
P26043	26.0974	24.9564	24.9056	25.1557	25.2091	25.1092	25.306	25.455	25.0098	24.2983	25.111	25.2026	25.2629	25.1104	25.1318	25.3712	25.3249	25.3575	25.3327	25.2315
O35469;P26149;P26150	15.3821	22.0709	19.5531	19.6205	18.9354	20.2929	19.2836	18.1969	19.7677	20.6143	19.91	18.5834	18.3858	19.7311	18.9518	15.9948	15.5346	16.4163	14.825	19.0323
P26187	14.774	15.3195	17.6577	17.3429	16.9582	16.6326	16.0118	17.6524	16.2422	14.6401	15.1591	15.7893	15.7418	16.6164	16.0668	17.7768	16.4449	16.6213	15.9783	14.4342
P26231	22.9756	21.2903	22.0755	21.5526	21.7511	21.5854	21.3881	21.7551	21.4508	21.2825	21.3122	21.0719	21.6208	21.3918	21.5299	21.1307	21.381	21.7195	20.7939	21.2224
P26262	19.356	19.6942	20.1424	19.5154	19.3608	19.7467	19.0681	19.0707	19.2336	18.957	19.0393	18.609	18.5983	18.824	18.2552	18.3968	18.6088	18.6764	17.6061	18.7939
P26350	20.9729	20.6915	20.6718	21.1638	20.7531	20.5863	21.329	21.0716	20.9563	21.6719	20.7157	20.8537	21.3017	20.9499	21.181	20.9358	20.9926	21.0918	21.6072	21.6333
P26369	23.2247	22.0235	22.1309	22.2653	22.3673	22.3511	22.3012	22.7802	21.9932	22.1392	22.3072	22.6857	22.5914	22.3715	22.4061	22.6292	22.5038	22.7137	22.6898	22.4899
P26443	25.1029	26.0553	26.4475	26.5237	26.6036	26.4415	25.6115	26.6297	26.6746	25.6445	26.216	25.9572	26.3598	26.1919	26.4882	26.0996	26.2805	26.2244	26.2255	25.8279
P26450	13.5109	16.7483	17.6471	18.3431	17.0595	17.8238	15.6698	15.6879	18.4181	17.017	17.89	17.4868	15.0107	17.7203	17.711	17.8222	17.1612	17.2013	16.2531	14.6791
P26516	22.5285	22.8149	22.3371	22.6475	22.4597	22.7005	22.103	22.3855	22.6763	22.1106	22.7037	22.4562	22.5791	22.7578	22.6379	22.3998	22.4852	22.6195	22.3996	22.485
P26638	21.5824	22.4178	22.3468	22.1038	21.9933	22.3982	21.5443	22.014	22.1958	21.832	22.2347	21.7954	22.2156	21.9847	22.0481	21.7232	21.7599	22.239	21.8287	21.8103
P26645	20.1962	18.9866	18.361	19.3601	19.3961	18.4943	20.0661	19.6666	19.436	19.6594	19.1765	19.0575	19.5705	19.1826	19.408	19.725	19.9881	20.0158	20.1356	20.4091
P26883	22.5313	20.9572	21.5154	21.8924	21.872	21.2801	21.9218	21.8482	21.5238	21.8161	21.3263	21.8374	21.6451	21.5093	21.8029	22.1418	22.1644	21.8263	22.1537	21.9658
P26928	14.0507	16.5866	18.5441	17.061	17.4053	16.6164	17.567	16.9744	17.118	16.6972	15.9875	16.7679	16.6763	16.7604	15.1236	16.4489	16.8085	16.52	17.0153	17.5017
P27005	15.5572	15.368	19.1265	14.8085	15.7786	19.7908	20.499	20.0759	19.6227	20.7726	20.6911	20.4209	20.1467	19.2856	19.8624	20.6357	20.5546	19.3226	20.3246	20.6251
P27046	15.0707	21.0244	18.5412	18.3892	16.6027	18.6698	19.9751	16.0679	18.5908	19.8037	18.8321	18.1026	17.7741	18.9971	18.1947	17.0191	14.8128	17.4462	16.6641	19.7357
P27546	21.3233	20.338	20.9611	20.6609	20.8694	20.635	21.1161	21.0061	20.6614	21.194	20.6592	20.9528	20.927	20.7791	20.8677	21.2042	21.2492	20.9931	21.1879	21.155
P27601	16.0982	19.7719	18.1806	19.0791	16.2721	18.5417	18.9548	15.7173	19.14	19.067	17.9887	16.4565	15.7688	18.3777	16.8024	15.8936	15.2496	15.7234	16.7309	18.6592
P27612	18.5579	20.7222	19.9093	20.2839	20.042	20.1261	20.1301	19.8713	20.337	19.7774	20.2606	20.1714	20.048	20.2585	20.2694	19.704	19.6179	19.7225	19.9011	20.1511
P27641	15.7093	17.5603	17.9442	17.9826	18.0676	18.6002	17.3124	17.6858	18.4498	17.2383	17.9926	17.0501	17.5554	17.9319	18.1488	17.7828	17.1217	16.9894	17.4849	17.12
P27656	18.826	18.2685	17.8295	18.8905	19.0089	18.6972	18.9598	18.3968	18.0955	18.4529	18.1466	15.4894	18.4152	14.7891	17.7086	14.9127	14.9904	16.2509	15.0613	15.2049
P27659	23.1299	23.6818	22.7543	22.8462	22.5324	23.3514	22.6047	23.1931	23.57	23.1602	23.4259	23.2936	23.5112	23.0132	23.3237	23.4765	23.3525	23.3517	23.3426	22.6959
P27773	26.2771	25.9129	25.9841	25.8671	25.6018	25.9087	25.4695	25.6307	25.8162	25.968	25.9374	25.9779	26.2048	25.9836	25.9174	26.0367	26.0013	26.4394	26.2293	26.2666
P28033	19.6029	18.1427	17.2863	18.4502	18.5365	20.2291	20.4638	20.0112	20.195	20.7367	19.9694	20.4299	20.0978	19.6526	19.7563	20.2128	20.2251	19.8764	20.3372	20.2753
P28063	19.1199	21.681	20.7971	21.0881	21.3892	21.155	22.6115	20.9675	21.2642	22.2534	21.367	21.6881	20.8633	21.521	21.3593	21.1811	21.283	21.3723	21.4751	22.312
P28076	19.0052	20.9397	20.6774	20.2694	20.3186	20.3201	22.0072	20.3422	20.1928	21.5948	20.7953	21.3318	20.4211	20.8155	20.591	20.7517	21.2301	20.9219	21.283	21.7875
P28271	24.0797	25.4369	25.3839	25.3511	25.2935	25.4354	25.0369	25.1168	25.4072	24.6131	25.3351	24.8469	25.0089	25.2049	25.1751	24.7062	24.574	24.8067	24.6011	24.6593
P28293	16.4619	16.0693	17.6914	12.6086	15.6833	17.396	17.6007	17.8786	17.8648	18.5649	18.0665	18.383	18.0195	16.5491	17.7524	17.9629	18.4429	15.5096	17.8756	19.0261
P28352	19.3913	20.8933	20.3795	20.7613	20.444	20.9734	20.3033	20.5009	20.8981	20.1763	20.9535	20.3509	20.6207	20.7881	20.8074	19.8432	20.0772	19.9704	20.1064	20.1013
P28474	25.0616	25.3555	25.9419	25.3561	25.272	25.6943	25.0189	25.1503	25.5249	24.9256	25.6057	25.1382	25.3542	25.632	25.3243	24.9299	24.9253	25.2565	25.0011	25.0094
P28650	15.4785	19.9834	19.9187	20.1236	20.9958	19.9497	19.8252	19.6197	20.3311	19.4762	19.5166	18.2934	19.2117	19.7765	19.7732	14.9288	15.3818	15.7445	17.0943	18.5188
P28651	18.0766	20.3341	21.2701	20.8725	20.8168	20.3543	20.2419	20.592	20.964	19.5505	20.4723	20.5629	19.5171	20.2601	20.4806	19.8403	19.7863	19.6233	19.9184	19.1016
P28653	17.3893	18.1854	18.1026	19.4051	19.6901	18.6601	18.5668	18.1614	19.1313	18.0451	15.7964	18.4835	18.007	18.3534	19.0399	19.4126	17.8958	18.6068	18.3183	18.0447
P28654	15.5166	19.5269	22.2728	19.9623	20.9546	19.0816	19.4047	19.4676	19.2743	19.1305	18.5298	19.3153	18.1184	18.9477	19.4746	20.3303	19.0034	19.908	19.4342	18.7397
P28656	21.3025	20.2059	19.6508	20.8086	20.7546	20.6752	20.18	20.7281	20.7944	20.3915	20.8964	21.1152	21.1748	20.8688	20.9879	21.4054	21.6057	21.2345	21.8177	20.6741
P28658	16.3423	18.1318	17.3367	17.1118	17.116	17.5892	16.8076	17.1835	17.2101	17.477	17.3807	16.1438	17.535	17.6848	16.7197	15.3634	16.5919	16.927	15.7173	17.4538
P28659	21.8555	20.452	19.6615	20.9226	21.1878	20.9393	20.2888	21.175	21.1411	20.159	21.0502	20.6455	21.4018	21.1711	20.9937	20.6959	20.9412	20.8949	20.8822	20.0891
P28661	16.7859	18.371	17.971	18.9861	18.9446	18.8832	18.6937	18.8913	19.0417	18.1797	17.7199	18.7374	18.8555	18.7038	19.0657	18.9574	18.8771	18.5242	18.9377	14.3824
P28665	24.0156	24.5243	24.3019	23.7388	23.3302	24.8758	24.3301	23.684	24.1332	24.7547	24.6977	23.9839	24.3809	24.5082	23.4196	23.8031	23.5387	24.5978	23.4616	24.7112
P28666	20.0896	21.5027	21.7358	21.4784	20.6477	21.8055	21.0829	20.3419	21.6443	21.2459	21.0655	20.1862	20.2853	20.791	20.0559	19.8563	19.3117	20.126	19.5143	20.3662
P28667	21.7459	21.4451	21.2347	20.9784	20.5443	21.1911	22.1298	21.583	21.5958	22.0734	21.2701	21.496	21.7353	21.5531	21.805	21.7029	21.8502	21.5361	21.8967	22.2376
P28798	23.4059	22.5293	22.3713	22.7347	22.5908	22.7471	22.7399	22.6419	22.7663	23.0257	22.9722	23.0722	23.0854	22.8366	22.8184	22.9618	23.2005	23.2909	23.1491	23.3054
P28843	18.4012	20.836	18.208	19.569	18.6934	19.6345	20.187	18.685	18.9993	20.193	19.5062	18.2164	17.488	19.0443	18.1112	18.503	18.9583	19.3726	18.309	19.1566
A2A5N3;P29341	22.881	21.4597	21.6295	22.0098	22.0337	22.2243	22.3109	22.2445	22.0041	22.3853	22.2166	22.4441	22.6633	22.3258	22.3445	22.6357	22.5993	22.5124	22.7371	22.332
P29351	14.8609	19.2147	17.6251	19.6411	19.4077	19.7449	18.8222	19.5935	20.0593	19.0169	19.7088	19.6395	19.5186	19.44	19.7474	19.2748	19.5534	19.3065	19.8067	19.3711
P29391	22.5871	20.7308	21.1716	21.6182	21.3372	20.689	21.9839	22.0722	20.8261	21.0561	20.5381	21.7396	20.5238	20.1223	21.1166	21.0897	21.487	21.0507	21.8371	20.4931
P29416	21.819	20.1908	18.2464	21.0165	21.3053	20.5953	21.5368	21.5118	21.1765	21.0732	20.582	21.4462	20.7199	20.1201	20.9015	21.0987	21.5461	21.3419	21.3879	21.0015
P29533	16.675	15.4527	19.139	16.3957	16.0686	16.8673	17.4601	18.2428	16.6334	15.1696	14.9816	18.3971	17.7202	16.2795	15.5199	18.6065	19.0197	18.1538	18.8204	18.7089
P29595	22.1925	21.0911	20.198	21.7521	21.7307	21.2789	22.0358	21.8805	21.5091	22.0761	21.2914	21.0854	21.5643	21.7298	21.7563	21.9475	21.2686	21.4653	21.5523	21.7589
P29699	23.7267	23.1456	22.8948	23.722	23.5415	23.3938	23.8095	23.56	23.5106	23.8859	23.162	23.7352	23.7437	23.4325	23.3925	23.9577	24.0162	24.0658	23.763	24.0185
P29758	24.706	23.8119	23.5965	24.166	25.4085	23.3907	24.03	24.9291	24.571	23.4334	22.8797	23.9988	23.2558	23.1366	24.2831	24.1201	24.1598	23.1856	23.813	23.0944
P29788	22.385	21.6193	21.9297	21.5888	21.511	21.9972	21.4376	21.8004	21.9297	21.7222	22.2315	22.1573	22.2899	22.1594	21.951	22.7887	23.0674	22.9779	23.1153	22.6557
P30115	28.7488	27.8036	28.1406	28.0309	28.0975	28.0116	27.1142	28.1388	27.9703	27.0995	28.0127	27.679	28.1452	27.8936	27.9311	27.8307	27.9568	28.0715	27.9152	27.3083
P30204	14.9829	15.6284	18.2797	14.6694	14.9416	13.8159	15.7077	15.2728	13.8584	15.7188	16.0893	17.4066	15.3175	15.1313	13.5628	13.5319	15.3409	16.0315	14.5787	15.6178
P30416	22.44	22.2431	22.6881	22.6853	22.7997	22.3106	22.0322	22.7053	22.6071	21.7359	21.9883	22.2149	22.2637	22.003	22.4268	21.9473	22.1007	22.115	22.2401	21.5295
P30681	20.1949	18.9509	19.5518	19.4264	19.3042	20.4677	21.0907	20.7982	20.3619	21.1021	20.6333	20.9843	20.6882	20.2078	20.6362	21.2165	21.1814	20.4062	21.1381	21.2886
P30999	20.4302	20.9284	20.9537	20.9163	20.8188	20.8207	20.2602	20.5565	20.954	20.5355	20.5978	20.4029	20.6884	20.5735	20.7468	20.2695	19.7123	20.2394	20.0849	20.0392
P31001	22.0853	20.5033	23.0864	21.2792	23.0843	20.5893	21.2277	21.7748	20.6954	21.2008	20.6371	21.2904	20.8964	20.6059	21.5007	22.3785	21.9362	21.6363	21.7343	21.844
P31230	21.6393	21.9264	20.7944	21.8067	21.7495	21.5662	22.1084	21.5836	21.9565	22.3457	21.5889	22.1105	21.6269	21.6228	21.7746	21.6821	21.622	21.4548	21.9827	21.9135
P31725	17.8803	16.1975	19.2739	16.4353	14.394	20.8165	21.46	20.9999	20.4024	21.3988	21.4006	22.0312	21.5848	20.5986	21.1324	21.4028	21.6609	21.042	21.5819	21.8144
P31786	27.9391	26.928	27.1389	27.2606	27.175	27.2055	28.1249	27.4136	27.0673	27.5111	27.3339	26.1771	26.9907	27.4059	27.283	26.9951	27.1434	27.4679	26.4895	27.2966
P31938	17.754	18.023	18.2721	18.622	18.8762	19.395	18.5152	18.6066	19.2813	18.3474	18.7684	18.7066	19.0802	19.3823	18.7107	18.7623	18.5506	18.4831	18.9954	18.5366
P32020	28.4351	28.2541	28.2019	28.0111	27.4228	28.5534	27.647	27.338	27.4738	28.491	28.3622	27.6315	28.4289	28.5023	27.6147	27.6394	27.8016	28.5243	27.8204	28.4365
P32067	21.3272	19.6656	19.4786	20.2631	20.414	20.6179	20.0041	20.6359	20.6632	19.9845	20.491	20.5826	20.5685	20.3187	20.7042	21.1015	20.8813	20.8456	20.7208	20.1253
P32233	18.7097	20.034	17.9749	19.5502	19.4691	19.7335	19.2399	19.4721	19.7805	19.4047	19.5132	19.2626	19.7387	19.6124	19.2549	18.6846	18.8881	19.1963	18.8335	19.5483
P32261	24.1655	24.0343	24.0966	24.4416	24.4022	23.9222	24.2741	24.2215	24.4119	24.2787	23.4287	23.7778	23.9693	23.6037	23.5317	23.2081	23.443	23.6336	23.29	23.8266
P32507	18.098	19.3181	17.7685	17.6492	15.7865	18.7743	17.9259	17.732	17.8892	18.3966	17.828	18.0927	18.6153	17.622	17.3482	17.1603	18.6455	18.6278	17.4618	17.4742
P32921	20.7106	22.5574	21.913	22.0472	22.0575	22.1692	22.5124	21.9743	22.1516	22.3806	22.2654	21.9908	22.3473	22.2981	22.1827	22.4102	22.2585	22.6703	22.3733	22.6378
P33267	18.5326	23.8444	20.5162	20.0309	19.3764	21.4524	21.695	19.0018	20.7782	22.7154	20.6288	19.4854	19.5349	21.2198	18.8558	17.4548	18.0101	19.061	17.8157	20.9962
P33587	17.0739	18.4984	20.8704	17.801	13.7696	17.8664	16.2465	16.4705	17.6123	14.921	15.5114	14.9804	17.208	14.5007	16.0968	14.6088	14.8314	17.6234	15.6736	17.991
P33622	20.0767	20.4562	19.746	20.1084	20.269	20.6716	21.051	20.3832	20.4245	20.6071	19.6631	19.7006	19.7106	19.948	19.2096	18.0066	18.8289	18.2029	18.3604	19.8821
P34022	23.0009	21.9254	22.34	22.2231	22.3222	22.1332	22.552	22.3594	22.0629	22.5774	22.1788	22.6496	22.3709	22.3074	22.4851	22.8002	22.8231	22.6075	22.9034	22.7325
P34152	20.0616	19.0395	18.7004	18.9816	18.8604	18.95	18.6814	18.427	19.3718	18.5573	18.9017	16.3772	18.8401	19.1156	18.9571	18.6378	14.5976	18.0415	18.4261	18.8136
P34884	27.2314	27.2719	26.4202	25.8968	25.8959	26.5178	25.7226	25.5995	25.5019	27.1227	25.5954	25.4999	25.7692	25.9137	26.9102	27.5244	25.3847	25.719	25.1319	26.6926
P34914	24.7601	25.5685	25.9434	25.2814	25.1127	26.032	24.6824	24.9423	25.1226	25.023	25.9068	24.5406	25.6082	25.6023	24.9816	24.6057	24.6884	25.5179	24.4967	24.959
P34927	21.0295	22.7821	21.5074	21.2544	20.9328	21.4738	21.7799	21.1527	21.2548	22.003	21.2823	20.6489	20.6901	21.4272	20.8755	20.7424	20.9402	20.9103	20.6807	21.0904
P34928	22.721	21.9368	22.3516	20.3578	20.9625	21.2529	21.4786	21.3053	21.1135	21.1254	21.2606	20.3116	21.0539	20.8177	19.9268	19.0641	20.0567	20.7643	19.6629	21.4112
P35123	16.0241	20.1264	19.3536	19.3606	19.2842	19.6162	18.5369	19.0662	19.7832	18.9794	19.0562	18.8813	18.8899	19.0844	19.6335	18.9726	18.4632	18.1297	18.6955	18.594
P35235	19.3215	18.9851	19.9982	19.1112	18.9822	19.1223	18.7934	19.0049	19.1815	18.7742	19.2335	18.9182	18.7735	18.9832	18.844	18.9482	18.5774	18.6409	19.0478	18.7437
P35278	20.2292	20.6646	17.2867	19.7238	19.0736	19.4813	20.1006	18.9279	19.5095	20.1439	19.3946	19.2731	19.0195	19.4954	19.1111	19.1432	19.0515	19.1061	19.3474	19.9773
P35279	14.9653	20.0497	16.9339	18.3967	17.6782	18.5066	19.4612	16.7026	18.4612	19.438	18.1855	17.9113	16.7999	18.8666	17.9191	16.4786	15.1573	16.0792	15.6676	18.8797
P35282	20.9012	19.9169	20.1362	19.4381	19.3214	19.3521	19.5503	19.3039	18.9433	19.237	19.3248	19.2577	19.2384	19.2842	19.3581	19.6972	19.2596	19.7892	19.6315	19.8138
P35293	19.3634	22.0319	20.1981	20.8907	20.2294	20.4218	21.2187	19.8746	20.5943	20.8399	20.4767	20.4802	19.5998	20.6577	19.9797	19.3519	19.7806	19.5413	19.8811	20.6415
P35441	14.691	19.624	17.3382	18.8988	18.6873	20.6303	20.2424	20.5561	21.0634	20.4411	20.9851	20.3899	20.2936	19.71	20.2531	19.2303	18.437	18.2559	18.5191	19.8418
P35486	25.0174	23.4887	24.2866	23.7551	24.1025	23.7965	23.6643	23.9767	23.6859	22.82	24.0245	23.2411	23.6958	23.9064	23.8145	24.0624	24.1136	24.0612	23.6369	23.3645
P35492	24.6815	24.5899	24.6985	24.6045	24.8367	24.4715	24.6327	24.7107	24.8364	24.1376	24.6319	24.4987	24.0441	24.4203	24.2176	24.8701	24.627	24.1356	24.4621	24.0532
P35505	28.6629	28.148	27.8186	27.7911	27.9232	27.9282	28.659	28.1042	27.7333	28.476	28.0836	28.0454	27.9662	28.1737	27.959	28.1094	28.1948	28.0695	28.0642	28.4
P35550	20.7142	21.407	21.4157	21.2028	21.1122	21.6315	20.4651	21.1704	21.4157	20.9338	21.4593	21.1303	21.6935	21.2906	21.267	20.9755	21.0411	21.4543	20.9372	21.1085
P35564	21.958	22.9512	20.2483	21.0568	20.3603	20.6266	21.9609	21.0454	21.2843	21.9038	20.6342	20.4351	20.2445	20.8986	20.6573	19.8955	20.4584	20.5996	20.1342	21.0892
P35569	18.9842	18.3408	17.8421	18.9038	19.0264	18.3657	18.6793	18.4806	18.3006	18.8136	17.6416	18.256	17.8453	17.8666	18.108	18.1665	18.0217	17.5144	17.9436	17.5827
P35585	15.8951	22.1024	19.5564	21.2289	20.9695	21.1578	21.6183	20.7523	21.2572	21.0407	21.1411	21.1401	20.9748	21.2362	20.9334	19.8059	20.249	20.8096	20.2498	21.3151
P35700	26.909	28.0793	28.0185	28.0949	27.9076	27.9631	27.6867	27.8085	28.1043	27.817	27.7359	28.1109	27.849	27.7288	27.9922	28.0102	27.973	27.6881	28.1685	28.0342
P35762	16.2879	21.9777	17.7305	19.1218	17.6122	19.2	20.8834	17.0605	18.5425	21.0205	18.0099	18.5568	17.2458	17.8908	17.6694	16.9261	15.7082	13.9743	17.1648	20.0087
P35822	18.4632	18.2295	17.2467	18.6169	18.7064	18.6028	18.9833	18.9563	18.5929	18.9386	18.5825	19.2389	18.8394	18.0822	18.7199	18.5016	18.9106	18.4986	18.7705	17.9756
P35831	16.775	14.866	17.5049	17.0203	15.8931	17.3641	17.6244	17.1251	16.7309	17.3435	17.0453	17.5946	17.3587	17.2524	17.1359	17.7417	17.7212	17.5496	18.0344	17.9468
P35922	17.6162	16.7993	16.6598	17.7156	17.794	16.6909	18.2381	17.9962	17.6928	17.9842	17.4235	16.2	17.9827	18.0366	17.4587	17.3453	17.0159	17.6548	17.4473	17.4259
P35951	17.6209	18.6247	17.3611	16.8592	15.1379	16.7983	16.9685	15.5402	15.0496	16.2139	15.1215	16.0893	15.5722	15.9145	16.8311	14.2825	14.6393	15.3703	14.8923	15.9144
P35979	27.4635	26.1673	26.1312	25.9349	26.0999	26.1129	26.4274	26.3539	25.835	26.6387	26.0242	26.2073	26.506	26.169	26.1281	26.454	26.4178	26.7643	26.3507	26.8136
P35980	23.6863	24.065	23.7028	22.8365	23.065	23.4282	22.9541	23.3062	23.1713	23.5282	23.2819	22.858	23.8232	23.2517	23.0276	22.5647	22.3867	23.4912	21.61	23.2694
P36536	20.2891	21.1995	20.7044	20.3012	19.3406	19.9508	20.2211	18.749	19.7681	20.4977	20.0366	15.1727	19.1976	20.0422	19.6943	17.1878	14.7877	15.1889	17.8664	20.0423
P36552	22.0559	23.2851	22.4486	23.0064	23.0807	22.6578	23.855	22.8652	22.9675	23.5261	22.8396	23.1873	22.7691	23.0122	22.959	22.8689	22.7842	22.5846	22.9605	23.2788
P36916	16.1921	17.9081	18.2531	17.9249	17.4642	18.2347	16.9193	17.1003	18.076	17.6589	18.1813	17.4718	17.5554	17.9153	17.5594	19.0283	16.749	13.5595	14.7827	16.2983
P36993	18.1667	19.8887	16.8589	19.6633	19.5537	20.0585	19.376	19.1502	19.8929	19.1433	19.9466	19.2071	19.1155	19.6597	19.1238	18.5418	18.7699	18.3251	18.5603	18.7788
P37040	20.1791	23.5821	20.5406	22.1001	21.1194	20.9146	22.4413	20.7685	21.7561	22.1611	20.7705	21.0143	19.664	21.1256	20.8477	20.2424	20.2951	19.5965	20.46	21.0271
P37804	20.324	18.988	18.5766	19.9285	20.5873	19.2728	19.3216	20.4912	19.5795	18.8212	18.593	19.4636	19.8056	18.9932	19.5365	19.9942	20.3318	20.3073	19.8527	19.7251
P38060	24.5823	24.5324	24.7437	24.8335	24.7405	24.6043	24.2087	24.5524	24.8609	24.1602	24.4936	24.3522	24.4742	24.5674	24.675	24.4161	24.47	24.4145	24.523	24.2029
P38647	26.4713	25.8901	26.0929	26.0758	26.2048	26.0033	25.9954	26.2255	26.1153	26.2523	26.0522	26.3004	26.2485	26.0469	26.2037	26.4034	26.3733	26.1901	26.4603	25.9962
P39039	22.5721	21.8602	20.3191	21.9504	21.4063	21.7243	21.3178	21.2486	21.78	22.1057	21.728	22.1311	22.0461	21.9383	21.7874	22.0432	22.0033	22.4432	22.4557	22.3443
P39054	18.0919	20.3127	19.3678	20.4485	20.4522	20.8089	19.5637	20.5195	20.5756	19.7394	20.4621	19.996	20.6956	20.4079	20.481	20.2069	20.1841	20.5421	20.1472	20.0278
P39061	21.4845	20.4546	21.1227	20.2666	20.2413	20.3707	20.4206	20.6532	20.343	20.0985	20.569	20.5565	20.7376	20.4338	20.2284	20.9769	21.0467	21.1614	20.9594	20.7298
P39447	22.3739	20.9863	20.9558	21.7459	21.7302	21.448	21.7997	21.7753	21.5434	21.6344	21.4304	21.7928	21.5975	21.5812	21.7156	21.8837	21.672	21.6259	21.9548	21.3326
P40124	22.5514	22.0729	21.9104	22.3267	22.2248	22.1608	21.7575	22.286	22.4798	21.7505	22.1952	22.1304	22.26	22.0624	22.4267	22.4897	22.4042	22.3323	22.3552	22.0471
P40142	27.4662	26.3654	26.4027	26.5772	26.4158	26.533	27.1249	26.6413	26.3654	26.5973	26.5792	26.7881	26.4832	26.4099	26.4324	26.7566	26.8731	26.7028	26.7999	26.7939
P40336	20.517	22.0331	21.6622	21.6804	21.6207	21.7323	21.64	21.4425	21.6859	21.3709	21.9519	21.6369	21.5834	21.5852	21.7026	21.6604	21.5889	21.6926	21.6929	21.5394
P40630	23.0724	21.6999	21.8715	22.2767	22.4446	21.8112	22.4018	22.4814	22.0855	22.3373	21.8382	22.568	21.9405	21.969	22.2745	22.7832	22.8905	22.2494	22.7674	22.2756
P40936	26.2562	25.7106	25.5705	25.3143	25.5599	25.4379	25.4072	25.5464	25.6822	24.9212	25.7703	25.3668	25.2612	25.4616	25.6762	25.2361	25.0489	24.8762	25.4011	24.9415
P41105	22.6177	22.6521	22.552	22.1064	22.4527	22.4956	22.3537	22.6019	22.5108	22.709	22.569	22.1579	22.8186	22.6277	22.5623	22.2364	22.2393	22.8553	22.0505	22.4839
P41216	23.378	25.8121	24.7747	24.6242	24.0059	24.6596	24.3472	23.651	24.1505	25.0186	24.1304	23.3394	24.1207	24.352	23.6693	22.3336	22.3336	23.4817	22.0531	23.9555
P41241	15.698	19.2075	20.4195	18.9712	18.821	19.4187	17.7051	18.2608	19.0951	18.3264	19.1431	18.3143	18.6811	18.9259	18.7582	17.6216	17.6503	18.0621	18.0896	18.2284
P41245	16.4563	15.9613	17.0494	16.4949	15.1261	18.1981	18.6793	18.6309	18.2021	17.9283	18.0927	18.1651	18.2144	17.562	17.496	19.2352	17.814	14.6819	17.3494	19.4998
P41317	21.9356	20.7889	20.9164	21.6496	20.9965	21.0192	21.3086	21.3637	21.5233	20.8906	20.8815	21.6928	20.75	20.3879	20.8462	20.3518	20.6162	20.3858	20.7993	20.5196
P42125	24.4207	26.519	25.706	25.9048	25.7352	25.6822	26.7595	25.6094	25.7643	26.8737	25.8856	25.9548	25.563	26.034	25.7105	25.5855	25.5481	25.4534	25.8058	26.3126
P42128	17.9078	14.7784	18.0813	17.2838	17.6403	17.9601	17.6281	17.4119	17.4406	17.4645	17.7375	17.2892	17.6926	17.6921	17.7711	15.1588	17.0541	14.469	17.5414	16.2734
P42208	20.8404	22.3096	21.2952	21.9863	21.8813	21.9127	22.4917	21.7646	21.9642	22.1344	21.9398	22.2761	21.9577	22.0802	22.0345	21.9299	22.0148	21.8385	22.1099	22.2842
P42225	17.8122	19.4474	17.2341	19.3644	18.7959	19.8319	19.0752	19.0996	19.892	19.7063	20.186	20.1349	19.9823	19.8455	19.8891	20.5945	20.4544	20.6531	19.7982	21.281
P42227	19.0694	19.9657	18.8038	19.7179	19.333	19.7324	19.5912	19.5173	19.9748	19.5819	20.062	20.2406	19.9142	20.2349	20.1978	20.2469	20.3245	20.3234	20.2959	20.3692
P42232	15.3615	18.9677	16.8902	18.7085	18.1038	18.8534	17.7726	17.8696	18.435	17.6472	18.3868	17.7145	17.5278	18.312	18.0774	16.5417	16.6295	15.1832	16.1476	16.7631
P42567	21.5445	20.1389	19.3698	20.4562	20.4441	20.2468	20.4317	20.6099	20.1548	20.4629	20.2348	20.5375	20.5326	20.3297	20.5921	21.0384	20.7206	20.6512	20.7055	20.6658
P42669	22.4036	21.6338	22.2507	21.6698	21.695	21.7409	21.8614	22.116	21.8819	21.6268	21.8282	22.0131	21.9351	21.8018	21.9435	21.9245	22.0729	21.8918	22.0042	21.4691
P42703	20.8995	20.128	20.3965	19.847	19.7722	19.7293	19.3191	18.9127	19.143	19.9006	18.6185	19.1849	19.3131	18.4927	18.8047	18.8326	19.2408	18.86	17.9921	19.4458
P42932	23.3468	24.1443	23.7294	24.0548	23.9556	24.2865	23.4158	23.8606	24.2092	23.4566	24.0736	23.8068	23.9411	24.0457	24.0256	23.678	23.6422	23.8863	23.6369	23.5272
P43024	21.8858	22.9589	23.6583	22.2004	22.7837	23.0536	22.3991	21.9857	22.2896	22.6168	22.0445	22.5723	22.1169	22.2993	22.2861	22.2922	22.6173	22.7434	22.6969	22.5703
P43025	18.1802	17.4406	18.0227	19.0195	18.6305	17.3681	18.0189	17.9247	17.8178	17.8937	16.3769	17.919	16.8022	17.5117	17.9526	18.2062	17.3826	16.9682	17.4199	17.6623
P43274	24.619	23.8953	23.9925	24.4283	24.0451	24.262	25.1462	24.9659	24.3971	24.8386	24.414	24.0029	24.0815	24.3313	24.5794	24.1736	24.2673	24.1331	23.9346	23.964
P43275	16.8841	17.8833	18.8941	18.7563	18.1199	18.6961	19.2303	19.0263	18.8119	19.1392	18.7735	18.8229	18.9039	18.555	18.9767	18.8368	18.9469	18.8336	18.9055	18.7076
P43276	22.0748	20.4062	20.6563	21.3901	21.1365	20.9952	22.3734	22.0376	21.636	21.8562	21.2059	21.1135	21.2071	21.1491	21.6197	21.431	21.42	21.0908	20.8562	21.1276
P43406	16.0735	16.5465	19.2232	16.6943	16.2112	16.0702	16.4212	16.4471	16.7801	16.59	15.5853	14.7015	13.931	16.1209	16.085	14.7398	16.3718	15.8653	15.8386	14.3756
P43883	19.4365	19.7141	20.4373	21.146	20.2725	21.1995	20.4081	20.6459	20.6478	20.1613	20.9573	21.4213	19.6568	20.8493	21.5575	23.3676	23.6283	21.8311	23.3869	20.3465
P45376	20.8965	21.2637	21.8032	21.5527	21.9114	21.4263	20.5893	21.1765	21.5304	20.3658	21.309	21.1367	21.233	21.0659	21.3778	21.26	21.287	21.2251	21.2263	20.6835
P45377	16.9318	17.0741	17.5839	18.6397	18.0304	18.1198	17.9283	18.2133	18.1269	17.8299	17.9738	17.9666	17.7515	17.7553	18.501	17.994	18.4004	17.6373	18.4258	17.9854
P45591	23.1314	23.371	23.4845	23.5449	23.5874	23.5477	23.3733	23.4516	23.47	23.3889	23.3549	23.7031	23.2973	23.3389	23.4568	23.7532	23.6207	23.4232	23.6901	23.2197
P45700	17.2338	19.8025	17.2031	17.7668	16.852	18.0594	19.462	17.0022	18.1482	19.3432	18.5447	17.8359	15.5145	18.7647	17.2956	16.1809	17.2889	17.715	17.7916	19.2755
P45878	24.5647	23.696	24.3457	24.3606	24.005	23.8754	24.0878	24.1251	23.9481	23.8586	23.865	24.2725	24.0604	23.911	23.9915	24.3576	24.4417	24.1769	24.4923	24.126
P45952	24.0592	25.1143	24.9615	25.2316	25.0107	24.5861	25.2982	24.8761	24.9742	24.7021	24.7403	24.7966	24.5964	24.7972	24.9331	24.7118	24.7768	24.5489	24.8101	24.7092
P46061	19.686	19.7467	20.7173	20.1042	19.9615	20.2064	19.4296	20.0247	20.1506	19.8425	20.1797	20.0481	20.2612	20.1435	20.3779	19.9065	19.9811	19.9767	19.8221	19.9633
P46062	15.2169	15.4211	17.0598	14.9787	15.6827	15.3472	15.4485	15.8119	15.2219	15.1736	14.911	15.3115	14.2599	13.9759	14.4322	15.2506	15.4959	15.2002	15.0804	15.3448
P46412	22.6067	20.8505	21.4863	21.4357	22.019	21.0464	22.0996	21.9452	21.237	21.9318	21.4564	21.1628	21.6359	21.4754	21.4231	22.0736	22.8731	22.3906	21.5544	22.4385
P46414	19.2578	18.4385	17.7924	18.7426	18.7572	18.801	19.1	18.958	18.4923	18.9285	18.99	19.1059	18.6514	18.9535	18.5262	19.0126	19.1099	19.0987	19.1693	19.0926
P46460	19.4065	20.1989	19.9437	20.4372	20.4114	20.172	19.6087	20.2206	20.6516	19.8575	20.3335	19.9133	20.2613	20.1914	20.191	20.1442	19.8507	20.1756	19.9033	19.796
P46467	18.7685	19.8544	20.1813	19.9048	19.876	20.1385	19.3176	19.8579	20.1125	19.2268	19.7774	19.9685	19.9959	19.8224	20.0734	20.0395	19.9906	19.8376	19.617	19.5509
P46471	22.1362	22.7158	22.5894	22.7155	22.6738	22.7606	21.9518	22.7392	22.814	22.0689	22.6821	22.5821	22.6874	22.5993	22.8297	22.8038	22.6444	22.6936	22.5865	22.2603
P46656	24.8875	24.5047	24.6652	24.2786	24.4244	24.6584	24.4872	24.4507	24.3642	25.0206	24.6617	24.6492	24.6651	24.7844	24.4259	24.7856	24.6374	24.4855	24.6543	24.7051
P46664	18.1826	20.612	20.599	20.5538	20.348	20.6549	19.517	20.2206	20.6506	19.8558	20.4283	19.8221	20.3363	20.3858	20.2691	19.1992	19.2759	19.6468	19.4467	19.6749
P46718	15.4009	16.622	17.2228	17.3759	17.4024	17.0339	17.0515	17.2535	17.9126	17.1929	17.8447	17.5904	17.6623	17.2359	17.3417	18.1223	16.4793	16.9502	17.7885	17.1019
P46735	15.1338	20.8915	17.5962	19.9078	19.483	19.7247	19.6755	18.9822	19.7902	19.9862	19.384	13.9998	18.5959	19.7111	18.0135	15.6957	15.8171	15.2486	15.4895	19.0802
P46737	19.6439	20.2387	19.8216	19.7115	19.6656	19.6994	19.8879	19.6745	19.8499	20.0485	19.773	19.8574	19.6261	19.7618	19.8598	20.1638	19.7161	19.6274	20.0424	19.8372
P46935	20.6856	20.0885	20.0799	19.5817	19.8535	19.9633	19.6776	19.9576	19.7546	19.804	20.214	19.8846	20.0733	20.0696	20.0667	20.2238	20.0854	20.2312	20.5769	19.9897
P46938	21.0335	19.9987	19.3098	19.9571	20.1333	20.0763	20.3048	20.1382	19.8181	20.504	20.2313	20.2414	20.347	20.25	20.1089	20.483	20.3085	20.2999	20.4543	20.357
P47199	23.3126	23.5094	24.1496	23.9849	23.6935	23.8278	23.4615	23.638	23.813	23.2602	23.7061	23.7249	23.3008	23.6108	23.8141	23.4777	23.7069	23.525	23.7012	23.0855
P47738	26.4348	27.3139	27.5836	27.4329	27.3715	27.2615	26.8987	27.3412	27.5411	26.4996	27.2496	27.0542	27.0558	27.0573	27.3695	27.0171	27.1723	26.9132	27.115	26.6685
P47740	19.4105	23.0251	21.8542	22.3907	21.6698	21.3968	22.0987	21.581	21.8518	21.8827	20.8308	21.0422	20.5871	20.7754	21.2266	20.4421	20.7046	20.1373	20.5132	20.574
P47753	21.2837	21.8456	22.0918	21.7063	21.8566	21.6999	21.7807	21.8447	21.9893	21.5792	21.9105	21.9717	21.9927	21.7093	21.9648	21.7443	22.0722	21.9436	22.0718	21.8564
P47754	22.1322	22.2347	22.9851	22.2255	22.3844	22.3007	21.8441	22.2725	22.4665	21.7441	22.3099	22.2412	22.3409	22.2594	22.3769	22.3959	22.307	22.2906	22.3906	22.0334
P47757	22.0504	21.7799	22.2548	21.99	22.1351	21.9812	21.8487	21.9072	22.0765	21.4835	22.0523	21.8482	22.0024	22.1244	22.1359	21.8398	21.9604	21.9083	22.0463	21.921
P47791	23.3775	23.0015	22.7406	22.6293	22.6666	22.6126	23.2326	22.7714	22.5072	23.5704	22.7	23.046	22.7044	22.7604	22.7457	23.0845	22.8943	22.6058	22.96	23.3186
P47802	16.8104	19.591	18.4823	17.7818	15.2035	17.5007	18.3741	15.3737	17.8251	18.8767	16.6728	16.6196	14.9	17.6986	15.7136	15.9837	15.7898	15.8584	15.0371	17.21
P47809	15.8046	17.6277	17.005	17.1527	17.51	18.0015	16.6503	16.6728	17.3043	16.5919	17.6724	17.5614	17.333	17.5174	17.3956	15.7809	16.131	15.3071	14.6466	17.3085
P47811	17.4672	18.7305	18.2541	18.5653	18.5382	18.7079	18.0511	18.7291	18.9528	18.0135	19.0924	18.7966	18.888	18.7603	18.7829	18.3175	18.6098	18.6325	18.5779	18.5093
P47856	14.8398	18.6758	19.0609	17.0269	17.043	18.342	16.7737	14.1039	17.7887	17.0314	18.4514	18.0115	18.2385	18.3224	17.7007	14.6921	17.1614	18.0753	15.0641	17.9843
P47857	17.6127	19.1033	22.2865	18.6253	20.308	19.3738	18.1026	18.3141	19.0913	18.3256	19.0593	18.2545	17.9803	18.9941	18.6778	17.9593	17.8184	19.029	17.0707	17.8804
P47876	15.7849	16.4864	18.3909	16.2773	14.3424	19.0407	19.369	19.6438	19.8422	20.212	19.6751	20.099	18.602	18.4205	17.8399	20.0102	20.404	18.0791	19.7663	19.0303
P47877	17.3818	17.4609	18.321	18.3212	17.0936	17.7346	16.9103	16.8003	18.3077	17.939	15.7104	15.4627	17.6349	15.7881	16.043	15.5213	15.7216	15.3225	15.5599	15.4132
P47878	15.8635	15.8245	19.2075	15.5453	15.8326	15.0718	15.2026	15.2513	16.129	15.3852	15.8932	14.9937	15.5642	14.7607	14.3818	15.4948	16.334	14.3516	16.002	15.745
P47879	18.9717	17.828	18.2981	19.5292	19.1707	18.7186	18.681	18.719	18.6896	18.6082	17.7682	17.8076	18.0451	18.1922	17.5391	17.9862	17.7416	18.9694	18.1687	18.3436
P47911	24.4307	23.5555	23.9704	23.1406	23.4224	23.5751	22.8368	23.4772	23.4853	23.0292	23.9424	23.2536	23.9444	23.4939	23.4186	23.9667	23.5642	24.0893	23.6143	23.4115
P47934	18.6259	18.5743	17.863	20.204	19.6755	17.9736	18.8953	18.9709	19.1293	18.0787	18.3993	18.9062	18.6503	18.4694	19.3766	19.6611	19.7315	18.5949	19.688	18.4223
P47941	21.9492	20.1101	17.2353	20.8669	20.7625	20.6259	20.7347	20.9445	20.3665	20.8402	20.8241	20.9451	20.7399	20.4264	20.6895	21.1098	21.1487	20.8812	21.3796	20.6158
P47962	24.5469	23.0806	23.1726	23.0162	23.5548	23.3549	23.0103	23.5219	23.2674	23.0706	23.3642	22.8282	23.6726	23.5491	23.2175	22.8632	22.959	23.4318	22.7796	23.2433
P47963	25.6318	24.6049	24.8084	24.5538	24.6413	24.8322	24.637	24.8573	24.6536	25.0183	24.7981	24.9251	25.2107	24.7376	24.696	25.079	25.0712	25.3703	25.0859	24.9935
P47964	24.5047	23.4015	24.0678	23.4528	23.6187	23.5942	23.3905	23.6927	23.4662	23.6987	23.8476	23.8544	24.2549	23.7519	23.6133	23.7842	23.9289	24.4168	23.8981	23.6618
P47968	13.9223	18.7181	17.0511	17.9958	18.3162	18.3783	19.7095	18.5521	18.1704	19.4219	18.7224	19.4448	18.4441	18.6708	19.0451	18.6062	18.9662	18.9321	18.901	19.4289
P48024	22.6361	21.3206	21.4314	21.3745	21.1158	21.3773	21.9311	21.4527	21.4217	22.5896	21.147	21.8174	22.1966	21.7484	21.5032	22.0592	21.4837	21.7076	21.9299	22.1466
P48036	21.8926	22.8526	21.4043	23.1497	22.451	22.3391	22.7502	22.8836	23.0777	22.534	22.3947	22.3712	22.0706	22.4279	22.7032	21.902	22.2612	21.9647	22.0914	22.5303
P48193	21.7201	20.9553	21.008	21.1236	21.2609	20.9957	21.0497	21.2339	21.0559	21.0175	20.9574	21.0734	21.1068	20.9713	21.0622	21.2792	21.1885	21.1533	21.0086	20.8365
P48428	23.1979	22.0142	22.2036	22.31	22.2895	22.294	22.5279	22.4309	21.9318	22.7715	22.3706	22.5045	22.3895	22.4307	22.3582	23.0493	22.7784	22.6189	22.5944	22.6569
P48678	24.3249	23.1654	22.9794	23.4495	23.576	23.2193	23.6288	23.6263	23.2594	23.6212	23.2753	23.6062	23.3537	23.1952	23.5548	23.9935	23.7583	23.5585	23.7628	23.5789
P48722	18.2112	20.2758	20.0422	20.3751	20.5821	20.066	19.829	20.4528	20.5561	19.3258	20.2282	20.274	20.0222	19.9772	20.09	19.8576	19.6729	19.9614	19.9677	19.2168
P48758	23.4282	23.9776	23.2528	24.7166	24.5904	23.8713	24.0394	24.6516	24.809	23.5641	23.7257	24.457	23.5421	23.6823	24.6363	24.3304	24.2116	23.3135	24.2831	23.2867
P48771	21.0378	22.7496	21.5319	21.6411	21.3935	21.6374	22.7556	21.0677	21.4612	22.68	21.349	20.9937	20.7303	22.0194	21.0314	21.4722	21.3968	20.9504	21.2137	21.7195
P48774	20.5474	18.7604	17.18	18.799	18.9393	18.6983	18.2153	18.7795	19.2487	17.9294	18.1536	18.4398	18.4325	18.1339	18.8529	18.4165	17.9973	18.5442	16.957	16.9876
P48776	18.4249	21.5062	22.0232	20.0716	20.6298	21.5702	20.6238	20.6787	21.4488	21.3608	20.8764	20.7756	21.2863	20.9036	20.6697	20.6157	20.4465	20.5519	20.4014	20.2616
P49138	18.7191	18.5884	17.6748	18.292	14.9365	17.9624	15.9842	15.5923	17.1527	17.9591	14.9975	16.7038	17.0174	16.9082	18.4538	18.4732	17.7033	14.5124	17.7089	18.6872
P49182	19.0273	18.8099	17.2763	18.7737	18.385	18.8196	18.2131	18.7747	18.495	17.9265	17.6789	18.2514	18.5534	17.6206	17.7831	18.0854	18.436	18.724	17.8126	18.7786
P49312;V9GXF8	23.2142	22.2311	22.6209	22.879	22.5844	22.6229	23.0076	22.8366	22.6124	22.8677	22.6497	23.0508	22.916	22.6988	22.88	23.2996	23.2683	23.0975	23.257	23.0214
P49429	26.8741	26.7128	26.5107	26.6658	27.112	26.4659	27.1249	27.1383	26.8816	26.3941	26.5416	26.8494	26.4353	26.547	26.712	26.6901	26.5102	26.1307	26.3782	26.3745
P49442	17.945	20.2611	17.2949	19.6617	19.5114	19.4039	20.3241	19.478	19.6395	19.9541	19.4615	19.8501	19.3726	19.5917	19.7791	19.5153	19.5325	19.4552	19.7992	20.2096
P49443	19.944	20.8183	20.9273	21.0288	20.7641	20.9056	20.5499	20.529	20.8345	20.3969	20.6578	20.5284	20.2401	20.7423	20.5926	20.0521	20.1757	20.2392	20.1449	20.1371
P49586	19.8963	19.5935	17.6727	19.6543	19.892	19.4936	20.0075	19.9155	20.2168	20.0357	19.9014	20.1349	20.2609	19.9618	20.0083	19.4023	19.3289	19.2229	19.5149	19.6083
P49615	16.0948	19.1929	17.6636	18.7113	18.6593	18.978	15.6342	18.1845	19.0297	18.8669	18.69	17.9785	18.0587	18.7609	18.4417	17.5095	17.985	17.9472	18.2887	18.0394
P49710	20.131	18.4885	17.8811	19.3302	19.2432	19.835	20.3366	19.9294	19.5872	20.5201	19.9892	20.3173	20.2277	19.8218	19.9885	20.7464	20.8478	20.5047	20.7656	21.0965
P49722	21.646	24.2405	23.3015	23.1831	23.198	23.2898	24.5275	23.0542	23.114	24.5585	23.4661	23.7129	22.8805	23.6511	23.1981	22.8808	22.9183	22.8293	23.1916	24.0784
P49935	25.0784	23.3523	23.7665	23.9367	23.9291	23.9062	24.3151	24.1166	23.657	23.9441	23.7941	24.0247	23.8887	23.7845	23.8148	24.0192	24.0319	23.8216	24.0044	23.974
P49962	21.647	20.8971	17.8545	20.4041	20.6554	20.3708	21.0448	20.8733	20.3653	21.1981	20.6014	20.662	20.7626	20.5585	20.5449	20.5349	20.8243	20.9831	20.777	20.9478
P50096	15.8007	16.1609	18.0307	15.9936	16.6642	15.0388	17.519	15.0921	16.2471	17.7492	16.0998	15.7768	14.8119	17.2199	16.0181	16.6607	16.9309	16.4825	16.2599	16.1504
P50136	21.6161	22.2439	22.9768	22.7038	22.8311	22.4017	21.9864	22.683	22.8024	21.7689	22.3376	22.4718	22.2314	22.3686	22.5433	22.384	22.4786	21.9877	22.5184	21.8424
P50171	22.5874	22.7484	22.9731	22.8941	23.0554	23.0986	22.7381	22.9422	23.088	22.7964	22.9063	23.0867	22.8783	23.0052	22.9355	22.9234	23.0055	22.9949	23.0619	22.6757
P50172	16.0308	23.2275	17.9512	22.2361	21.0483	21.2892	22.5217	20.8674	22.1617	22.3876	20.7627	21.1542	20.0957	20.9655	20.9402	20.2928	20.5196	18.8889	20.6284	20.8442
P50247	25.9928	28.292	27.6706	27.7968	27.8467	27.8804	28.7411	27.8505	27.7439	27.7936	27.8481	27.5569	27.5204	27.9026	27.5351	27.4922	27.4263	27.3313	27.6207	27.8311
P50285	15.5222	23.1586	17.826	21.5128	19.7433	20.1101	22.8398	19.5762	21.4366	21.7592	20.0553	20.0501	18.2866	20.6687	20.0654	17.5883	19.2645	21.2394	18.7175	20.2397
P50295	15.3453	20.3354	18.4198	19.6252	19.2926	19.9601	19.3545	18.7632	19.9658	19.9513	19.9696	19.1525	19.0086	19.9818	19.3704	19.1198	18.3192	18.1772	17.9042	19.2485
P50396	20.4163	21.8694	21.9717	21.8732	21.6882	21.8309	22.0033	21.5519	21.9214	20.8513	22.0988	21.7229	21.5597	22.0776	21.8949	21.8409	21.8485	21.7199	22.0257	21.7552
P50427	13.939	19.8823	19.1387	17.2622	16.0403	17.131	17.3875	15.8942	17.4377	18.6672	15.8326	16.7808	16.0252	17.3144	15.9672	15.2629	16.1256	15.046	16.1498	17.4596
P50428	19.6021	18.3701	18.7104	17.8131	17.9608	17.8876	18.4552	17.8339	18.0094	18.9553	18.5431	18.4408	18.5639	18.4262	18.0899	19.2912	18.7586	18.4684	18.4939	19.2108
P50429	22.7659	21.2794	21.3513	21.0731	21.136	21.2761	21.445	21.2805	20.9355	22.0748	21.3429	21.3117	21.4343	21.2734	21.2614	21.6824	21.4313	21.6142	21.4204	21.9485
P50431	23.4381	24.3726	24.5209	24.6996	24.6274	24.3931	25.0216	24.6686	24.7357	23.9064	24.273	24.4157	23.9246	24.1257	24.5501	24.3905	24.3565	23.7871	24.2761	23.7251
P50462	21.9389	20.9311	21.5787	21.8009	22.4775	21.0683	21.9301	21.5788	21.4975	21.6055	21.2213	21.9614	21.1502	21.4395	21.7032	21.9681	22.0269	21.6521	22.0298	21.4949
P50516	19.0816	20.9619	21.6077	21.0824	20.9781	21.0734	20.4579	20.7033	21.127	20.4374	20.9339	20.9232	20.8151	20.7679	20.767	20.0053	20.5315	20.2639	20.5318	20.4637
P50518	21.9737	21.7547	20.7048	21.7881	21.8572	21.9621	21.4061	21.6449	21.8904	21.582	21.7852	21.8598	21.7121	21.8387	21.7869	22.3841	22.2577	21.5766	22.1923	21.4889
P50543	22.4232	20.8695	21.2084	20.6131	21.2547	22.3123	21.8105	22.4733	21.325	22.6615	22.6427	22.6007	22.021	21.7027	22.1517	22.5304	23.0526	22.2402	22.6126	22.4891
P50544	23.019	24.7387	24.2788	24.2074	24.1086	24.0386	24.7141	24.0208	24.3126	24.8643	24.1757	24.0684	24.1273	24.2377	24.3256	24.1898	24.0135	24.0833	24.1035	24.4177
P50580	22.859	22.9765	23.1189	22.8959	22.9417	23.0764	22.3269	22.9835	23.0767	22.5416	22.9723	22.8899	23.1998	22.831	23.0098	22.951	22.9694	23.1094	22.939	22.6608
P51125	22.7587	21.5071	21.994	21.7224	22.1201	22.1769	22.2916	22.0248	21.6569	22.5774	22.0567	22.2438	22.416	22.2307	21.9148	22.7116	22.6558	22.6463	22.7665	22.6591
P51150	20.8696	22.9435	21.3647	21.2057	20.83	20.9541	22.2083	20.9808	21.1537	22.1025	21.1475	21.03	20.7947	21.3407	20.8465	20.8239	21.0873	20.7941	21.2453	21.9259
P51163	18.4954	18.8845	18.3362	19.0916	19.0248	19.3785	18.8205	19.2943	19.2831	18.6421	19.2436	18.9155	19.0993	19.3026	18.9422	18.5998	19.0448	18.9665	19.181	18.6076
P51174	26.2772	25.3728	24.9003	25.3361	25.3521	24.8316	25.8486	25.2316	25.1052	25.6405	25.048	25.3354	24.6822	25.1157	25.2713	25.3847	25.5117	24.8932	25.4163	25.3404
P51175	14.4656	17.7203	18.7116	19.0158	19.3098	18.4285	14.3631	19.2666	18.9527	18.6621	17.6795	15.5609	18.9444	18.4755	19.0554	15.1797	18.1581	18.2743	15.4768	14.871
P51432	19.0919	18.5177	17.9642	18.7007	18.6268	18.5853	18.212	18.4212	18.6675	18.146	18.6455	18.0497	18.4852	18.3886	18.7689	18.4287	18.6261	18.2614	18.5695	18.1558
P51437	14.2647	15.5114	17.3994	17.1088	15.8472	20.0783	20.6943	19.9575	19.6397	20.6948	20.2564	20.0731	19.6332	19.6305	19.3646	19.1836	19.5721	17.5011	18.9449	20.6443
P51569	19.5364	17.4699	17.0334	18.1048	18.2257	17.6806	18.0625	18.6004	17.9891	18.5122	17.8892	18.1992	18.2109	17.9925	18.1085	18.5093	18.6836	18.302	18.5549	18.768
P51658	16.5663	23.3404	17.6384	19.287	18.0693	19.9218	21.1103	15.1002	19.9011	21.6362	19.1878	18.0917	17.5138	19.9845	17.8189	15.9447	15.2575	16.6366	16.7964	19.923
P51660	23.8947	24.7333	24.7352	25.0254	24.4798	24.7168	23.7792	24.2801	24.8197	24.1367	24.5272	24.2613	24.5276	24.4822	24.6139	24.1886	24.427	24.4326	24.3182	24.186
P51855	22.3154	23.324	22.8354	22.7965	22.6925	22.5734	23.3883	22.7144	22.9003	23.5359	22.6116	22.9217	22.6918	22.7675	22.7414	22.5354	22.3819	22.377	22.6226	23.2142
P51859	23.342	22.1394	22.4535	22.6119	22.5802	22.3062	22.9692	22.8157	22.3349	22.6606	22.3597	22.7409	22.4821	22.2147	22.6379	22.6451	22.8436	22.5837	22.8961	22.5534
P51863	20.2458	22.1338	21.3525	20.8515	20.7846	21.399	21.11	20.792	20.8149	21.598	21.6671	20.8614	21.2585	21.3688	20.9235	20.5823	20.7594	20.9006	20.7877	21.4832
P51880	18.8569	18.5452	17.0518	19.3555	19.0243	19.1145	18.3642	19.0653	18.8467	18.2035	18.4277	18.8003	19.3876	18.2783	19.1564	19.1208	19.2819	19.0585	19.0221	18.5453
P51881	23.4263	25.2701	24.8958	24.8348	24.8879	24.8954	24.8717	24.5348	24.7193	24.5115	24.3938	23.994	24.2733	24.6757	24.1721	23.1391	23.4406	23.9478	22.7391	24.0732
P51885	22.2937	22.1366	23.4159	22.6394	22.8861	22.2137	22.2523	22.3354	22.049	22.2549	22.0495	22.5623	21.9069	22.0534	22.2515	23.038	22.5552	22.4048	22.7572	22.2209
P51949	16.9876	17.0178	17.5916	16.7932	16.9495	16.6884	16.8003	17.122	16.8191	17.2073	16.5451	17.319	16.7094	16.8168	16.6769	16.808	17.2062	17.1996	16.4459	16.4559
P52196	27.7788	25.4965	25.824	25.5479	25.9149	25.4477	24.9605	26.2679	25.6645	24.7179	26.0254	25.0287	26.0588	25.786	26.2632	26.7822	26.6781	25.9952	25.9844	24.9634
P52293	16.5826	17.7887	18.4043	18.2348	18.0063	18.4081	17.068	17.7205	18.4194	17.3093	18.3026	17.9845	18.1448	18.0566	18.0272	16.6878	17.6298	17.7093	16.7979	17.5288
P52430	21.7499	23.9617	22.8543	23.4145	23.4021	22.6271	23.3381	23.2615	23.515	22.9353	22.429	22.9781	22.3672	22.3579	22.8162	22.5404	22.7853	22.1642	22.4463	22.4283
P52479	19.1652	20.2101	18.4157	19.5587	19.7896	20.0029	19.1924	19.7063	19.816	19.5756	19.9871	19.7779	20.1464	19.9472	19.6296	19.7095	19.2686	19.8577	19.2677	19.7457
P52480	22.4596	21.5955	23.3938	21.9161	23.0821	22.42	21.7516	22.2565	22.4914	22.0511	22.4403	22.1728	22.3416	22.073	22.3501	23.1312	22.9106	22.9729	22.7878	22.6261
P52503	24.4063	23.1376	23.4726	22.9817	23.4111	23.1291	23.3072	23.3876	22.9064	23.6712	23.0951	23.2665	23.2422	23.0588	23.1379	23.7424	23.3926	23.4337	23.5211	23.5293
P52623;Q99PM9	14.6894	17.4034	18.0267	18.2958	18.111	17.7111	17.3537	18.1787	18.3356	16.9157	17.5217	17.7123	17.1062	17.0993	17.8031	15.5386	14.8618	17.6327	17.8862	17.0022
P52624	15.398	16.4757	17.3303	16.5753	16.3675	16.183	17.796	15.4433	15.9338	17.9712	16.9337	16.6809	17.0592	17.08	16.7994	17.4061	18.5079	17.94	17.8073	18.9539
P52760	28.7855	27.9044	28.0856	28.6636	28.6219	27.9696	28.811	28.7266	28.397	28.3669	27.9083	28.6792	28.1311	27.9879	28.4054	28.6592	28.6731	28.1211	28.6452	28.3257
P52792	18.0677	21.0172	22.0301	21.615	20.8863	21.9427	20.9177	21.1264	21.2952	20.417	21.521	20.5286	20.2736	21.3621	21.0988	19.3521	20.0002	19.5867	19.6527	18.7115
P52825	20.3791	22.4883	23.0713	22.6624	22.847	22.505	21.7814	22.7519	22.7317	22.0965	22.2582	21.9077	22.6519	22.4817	22.5574	21.9033	21.9509	22.4366	21.8687	21.9801
P52840	20.7725	23.3833	23.1995	24.3042	24.1503	23.292	23.5055	23.8569	24.4931	23.1734	23.515	23.5601	22.7181	23.4169	24.2163	23.753	23.5408	22.7917	23.5797	22.9223
P52912	13.0911	13.4573	19.2826	15.6401	13.5852	15.3265	13.7071	17.1935	14.721	13.8084	15.5963	15.0466	15.8409	13.3658	13.5809	13.8493	16.2723	13.6761	14.5753	13.3469
P52927	17.3114	16.8284	16.651	17.4323	17.6353	17.1914	17.2513	17.3515	17.1691	16.4229	16.7631	17.5863	17.0289	17.1747	17.4597	17.7047	18.0713	17.1659	17.4044	17.2902
P53026	24.4741	24.7455	24.1153	24.0408	23.8934	24.3694	24.1988	23.9431	24.28	24.3147	24.3213	23.6216	24.2603	24.426	24.0344	23.4767	23.255	23.7008	22.9541	24.3079
P53395	24.5365	24.6609	24.1221	24.4369	24.5775	24.2605	24.5335	24.5582	24.6485	24.1965	24.3593	24.5865	24.3551	24.4391	24.55	24.6638	24.5825	24.3474	24.6862	24.4361
P53564	16.6011	17.5308	17.4517	16.7235	15.6236	16.3472	16.8771	13.6134	15.9659	17.5527	16.459	16.7378	16.8849	16.2848	16.8933	14.5323	16.5638	17.0836	15.2975	17.0727
P53612	15.1739	16.9086	18.1997	17.1458	16.6033	17.0643	16.3295	16.0347	17.4098	14.8682	17.2039	16.6083	16.7561	16.8425	16.322	16.2109	15.608	16.2588	15.7649	16.1055
P53657	23.1654	24.1287	24.9635	24.3819	24.1008	24.7357	24.6579	24.2445	24.3681	23.1489	24.9359	24.2593	23.7157	24.7016	24.5794	24.3222	24.3768	24.26	24.2619	23.346
P53808	23.7531	22.7125	22.8672	23.454	23.323	22.3641	23.6521	23.2766	22.9814	22.7644	22.5478	23.2227	22.9516	22.4663	23.0168	22.9567	23.3243	21.847	23.151	22.5234
P53810	19.1063	20.3702	17.8256	19.8788	19.8661	19.3983	20.3775	19.468	19.7912	19.7577	19.9142	19.8105	20.0088	20.4243	19.9688	20.0047	19.8356	19.449	19.6399	19.8957
P53811	17.7669	19.9933	18.322	19.8439	19.6295	19.8913	19.1281	19.3529	19.7257	19.1499	19.5833	19.2204	19.3504	19.3884	19.4548	18.6338	18.8153	18.8419	18.8804	19.0514
P53994;P59279	20.8202	20.523	19.2365	19.552	19.3443	19.4291	20.0172	19.0936	19.3785	19.6475	19.4541	19.64	19.0908	19.5407	19.1661	19.6606	19.5617	19.642	19.8313	19.8536
P53996	23.3468	22.5475	22.5397	23.1172	23.1263	22.8604	23.2497	23.2359	22.837	23.3463	22.6979	23.3207	23.3306	22.8003	23.2813	23.213	23.2697	23.2127	23.2871	23.5475
P54071	24.8882	24.1146	24.9549	24.741	25.0208	24.0758	23.9074	24.6088	24.8214	23.6129	23.9942	24.0365	23.8778	24.0193	24.6252	24.5372	24.4279	23.9747	24.2258	23.606
P54103	18.8649	18.8414	18.6493	18.3498	18.744	18.6676	18.5818	18.6606	18.218	18.9657	18.6134	19.0548	18.6509	18.6837	18.6972	18.8356	18.9319	18.7126	18.9102	18.9882
P54116	15.412	18.9393	17.1669	17.0518	15.3528	17.4232	18.8012	16.9828	17.2601	19.1564	17.2641	17.285	14.0501	17.7026	14.7052	15.5719	17.106	15.4015	17.6583	17.7082
P54227	18.8259	17.9397	18.1621	18.7192	18.2659	18.7758	19.2467	19.0002	18.5083	19.3691	18.6392	19.0803	19.2325	18.4729	18.9147	19.0056	19.4746	19.0695	19.2485	19.5378
P54276	15.7861	14.8019	18.1914	16.5211	16.1802	14.3095	15.7118	15.418	15.5405	17.0325	15.5245	15.6078	15.2887	15.9435	16.3307	15.7428	16.0013	15.4366	14.8173	16.0851
P54726	19.3464	18.9288	18.1986	19.6277	20.1152	19.5089	20.3263	20.162	19.3979	20.0707	19.6024	19.8562	19.705	19.8142	19.7042	19.889	19.9211	19.5458	19.6585	19.8248
P54728	24.8228	23.4124	22.7677	23.4388	23.5527	23.4959	23.7133	23.6812	23.2079	24.0938	23.6441	23.6294	23.558	23.6003	23.5669	23.8247	23.7379	23.9648	23.8701	23.8506
P54729	15.5476	17.6656	17.1383	17.6928	17.701	17.8937	17.0562	17.922	18.1327	17.0091	17.8828	17.5784	17.7067	17.6702	17.8037	17.36	17.673	17.8351	17.4361	17.4406
P54731	18.7022	18.607	17.5857	18.6169	18.7519	18.5871	18.9582	18.4677	18.7236	18.5576	18.536	18.9982	18.4442	18.721	18.6575	18.6193	18.3467	18.4535	18.9017	18.736
P54775	22.0996	22.207	22.52	22.5474	22.4563	22.5473	21.5071	22.4129	22.7091	21.6745	22.343	22.5411	22.4232	22.3502	22.6378	22.5889	22.6224	22.4241	22.804	21.9874
P54797	18.3687	18.3456	17.7305	18.144	18.1059	18.3057	17.725	18.5465	18.1899	17.8239	18.7472	18.3939	18.184	18.7608	18.1078	18.3297	18.1725	14.4589	17.4201	18.5277
P54822	19.8333	22.2206	21.564	21.1852	21.2598	21.3462	22.5543	21.2238	21.209	22.5298	21.2836	21.3371	21.3764	21.6341	21.1267	21.0685	20.8701	21.1341	20.6517	21.8955
P54823	22.2908	21.7915	20.9016	21.6856	21.7013	21.6365	21.3042	21.6615	21.6579	21.5001	21.733	21.7134	21.8304	21.7434	21.7778	21.7753	21.6118	21.6937	21.569	21.389
P54869	24.3684	25.5807	26.6173	26.3396	26.0455	26.1966	25.2748	26.1574	26.0764	25.4428	26.01	25.3826	26.0432	26.0749	26.1368	25.2399	25.4741	26.1119	25.3202	25.2086
P55050	25.0152	23.6069	24.1685	23.9547	23.7525	23.9433	24.2053	23.934	23.2264	24.0914	23.9861	23.884	23.5882	23.9448	24.0173	23.9569	24.1285	24.1974	24.2474	23.7491
P55096	14.9853	24.2489	21.7105	21.2522	20.1555	21.8859	22.5675	20.2112	21.4534	23.0338	21.6422	20.3558	19.9789	21.884	20.5079	15.6562	19.2435	20.263	19.0191	21.2627
P55258	20.2792	20.6574	19.5664	19.7503	19.4337	19.2652	19.9207	19.3854	19.359	19.5842	19.6119	19.0644	19.1267	19.5186	19.2609	18.7878	19.0601	18.8632	19.0615	19.6833
P55264	25.47	25.5715	25.597	25.6504	25.5311	25.9437	25.1929	25.3936	25.7672	24.849	25.9469	25.4455	25.451	25.8507	25.6008	25.4633	25.4656	25.5563	25.4934	25.0312
P55302	22.0928	20.6649	21.1888	21.3804	21.2147	20.8116	21.1854	21.1998	21.0072	21.3252	20.7553	21.1119	20.9525	20.618	21.154	21.6571	21.5479	21.3017	21.4752	21.2076
P55937	19.5788	18.613	18.9177	18.6316	18.672	18.7762	19.1404	19.0751	18.5899	19.3814	18.9157	19.6156	19.4454	19.2028	19.2081	19.9668	19.7913	19.6226	19.876	19.783
P56135	20.4545	24.1334	22.7911	22.5897	21.8451	22.4929	23.9863	21.6495	22.4124	23.4952	22.4651	21.3506	20.8326	23.0323	21.2996	19.5094	20.3495	19.9303	20.2361	22.5425
P56183	15.5207	14.9182	18.9817	15.725	14.3308	15.4227	15.4246	16.5461	16.0823	15.2865	15.2483	16.0859	16.5797	16.0269	16.14	16.2318	15.9495	16.4473	15.9913	15.6296
P56212	20.8265	18.1995	16.9338	19.754	20.067	19.5365	19.2198	20.3198	19.6148	19.7442	20.1221	20.0345	20.2609	19.8538	19.998	19.8595	20.271	20.4347	20.5211	19.8371
P56213	23.0254	21.58	21.9637	22.0928	22.131	21.8884	22.2695	22.1289	21.675	22.1461	21.9313	22.0589	21.8822	21.7994	21.8235	22.217	22.2958	22.1832	22.3307	22.138
P56376	16.4765	15.6117	18.5675	16.9254	17.1881	15.9716	17.4951	17.2173	17.1115	17.735	16.3396	17.2258	14.901	17.0596	17.221	16.9882	17.0109	17.0148	16.9095	16.8072
P56379	16.2047	21.9469	20.6002	21.4861	20.8261	21.3474	21.5815	20.0764	20.1299	21.2522	20.2608	19.2145	19.0971	20.7641	19.4808	16.1126	19.6001	18.9814	19.1864	20.5554
P56380	20.2275	19.9315	20.0853	19.7662	19.9578	20.016	19.2431	19.7336	19.8237	19.0127	20.0007	19.6016	19.774	19.7093	19.7857	19.5472	19.7095	19.9145	19.7073	19.1438
P56382	25.0969	24.0282	24.5721	23.7576	24.0861	24.1453	23.3549	23.8893	23.6029	23.6082	24.2935	24.1989	23.7731	23.7754	23.2085	24.4894	24.4235	24.4896	24.0298	23.566
P56387	22.0394	19.9843	19.5702	20.4368	20.6393	20.225	20.4318	20.7593	20.2121	20.3572	20.394	20.6606	20.5596	20.2193	19.9422	20.2105	20.4831	21.0555	20.8205	20.5193
P56389	18.0321	18.7068	17.9297	20.3474	19.8092	19.0883	20.3675	19.5471	19.7323	19.2402	19.0141	20.0736	18.4536	19.0983	19.7088	19.8673	19.9612	18.3892	20.1334	19.1694
P56391	26.8007	26.0468	26.3778	26.1914	26.2986	26.2086	26.0734	26.3163	25.8184	26.0032	25.9053	26.1507	26.2711	25.8003	25.8123	26.1539	26.4246	26.2943	26.3993	26.2279
P56395	20.601	25.121	22.7649	23.2604	22.1348	22.6078	23.5196	21.6297	22.9289	23.5165	22.3834	22.016	20.916	22.5036	22.0109	21.8077	21.7158	20.6479	22.074	22.2763
P56399	21.4401	21.6889	21.6271	21.7301	21.5448	21.8879	20.9774	21.4171	21.6906	20.8827	21.8151	21.3545	21.5348	21.6318	21.5765	21.4041	21.3545	21.5296	21.3853	21.0561
P56480	27.4167	26.9589	27.606	27.4397	27.5495	27.5588	26.8395	27.6111	27.6985	26.9255	27.4436	27.4642	27.6835	27.5377	27.6152	27.9499	27.991	27.7031	28.0189	27.364
P56528	14.937	19.9342	17.7014	17.6019	16.2749	17.5566	19.6683	15.0728	17.9998	19.415	18.2099	17.6655	14.015	17.9314	15.4755	15.1425	14.2641	16.5229	16.9859	18.3457
P56542	19.1599	20.247	19.0826	19.7385	19.7338	19.1102	20.138	19.771	19.6424	20.246	19.5154	19.8484	19.14	19.7326	19.4741	19.3325	18.7054	19.6933	19.5847	20.1639
P56593	18.9838	23.265	18.8707	20.4371	19.0392	20.8951	21.9519	18.8521	20.7399	22.0474	20.0806	18.7389	18.7089	20.8736	18.6169	18.9118	19.2911	20.7252	18.4372	20.6088
P56654	18.5524	23.2231	19.757	21.6222	20.4018	20.6782	22.161	20.0762	21.042	21.8156	20.1527	19.9553	18.4014	20.3977	20.2501	18.7856	18.5032	17.3784	19.2052	20.3162
P56812	22.9843	21.8805	22.3778	22.0547	22.2444	21.9113	22.2675	22.0955	21.7985	22.5509	21.7299	22.3189	22.1705	22.0593	22.1796	22.5322	22.4989	22.3623	22.5469	22.4121
P56873	20.2107	18.6415	18.2909	19.6849	19.3115	19.1024	19.8007	19.749	19.7246	20.1993	19.6508	20.2059	19.8857	20.0796	19.0931	20.0919	20.1184	20.4602	20.4257	20.0167
P56959	20.4805	17.9977	19.7353	19.1794	19.6234	19.6286	19.9811	20.051	19.5092	19.8362	19.9596	19.7399	19.8668	19.8156	20.0335	19.836	20.2795	19.9422	19.8091	19.694
P56960	17.8595	17.0174	17.9529	17.0522	17.1358	17.283	16.623	17.2912	17.362	17.5356	17.417	17.1284	17.2377	17.1723	17.2426	15.7221	16.9398	17.2685	16.4084	17.205
P57016	15.7423	15.9234	16.9513	14.8991	16.4301	15.7221	15.6892	16.988	14.1298	16.3248	15.3635	15.6353	16.2324	14.406	16.0789	15.0709	16.2494	16.3306	14.4002	16.2365
P57746	16.4707	17.2359	18.2916	16.8697	17.7296	16.9786	16.7338	17.4038	17.7146	16.9002	17.124	17.3912	17.5119	17.0429	17.3524	17.07	17.145	17.3885	16.8517	16.9518
P57759	23.3695	21.1494	21.9794	21.7417	21.505	21.5232	21.3271	21.9138	21.4235	21.4567	21.5226	21.7161	21.7573	21.2561	21.5281	22.2071	22.2972	22.4095	22.3469	21.6614
P57776	25.0162	24.8344	25.0471	24.8727	24.8712	25.1673	24.7962	25.0443	25.0514	25.3449	25.0187	25.2678	25.395	25.1215	25.124	25.4344	25.2735	25.3116	25.4374	25.1851
P57780	23.0568	23.2454	22.679	23.2446	23.081	23.069	23.7159	23.2133	22.9704	22.7642	23.1657	23.1779	23.063	23.1646	23	23.0995	23.2979	23.1305	23.2733	23.5132
A0A0U1RNZ6;P57784	19.2167	19.1977	18.9357	19.4104	19.4675	19.3013	18.6115	19.2481	19.5729	19.0905	19.8737	19.5145	19.6725	19.5358	19.7886	19.5651	20.0018	19.7619	20.1339	19.4919
P58044	25.1536	22.9902	23.0488	23.0849	23.6409	23.2727	23.961	23.7728	22.8197	23.6233	23.8813	24.0877	23.5923	23.7799	23.9005	23.6106	23.798	23.8163	23.3037	23.8595
P58058	14.7912	18.7322	18.393	18.9553	19.0688	18.4375	20.1768	19.5788	19.4339	19.877	19.8143	20.5807	19.2442	19.3602	19.6009	19.0361	19.495	18.6149	19.1328	19.936
P58059	15.1283	17.9424	18.1368	18.542	18.8405	18.8183	17.7923	18.5939	18.8465	18.3603	18.6618	17.6469	18.4816	18.729	18.4879	17.8281	18.3376	18.0894	18.1588	18.1729
P58137	22.4462	21.1846	20.6636	21.3466	21.2035	20.4615	21.4554	20.9867	20.881	20.3842	21.0801	20.5955	21.1493	20.8275	20.9239	21.239	21.4167	21.8246	20.8483	21.0273
P58252	24.8141	26.0829	25.7682	25.3849	25.548	25.8188	25.6666	25.3708	25.6491	25.5002	25.9367	25.3745	26.0789	26.0473	25.643	25.0911	25.0402	25.6009	24.9643	25.8087
P58281	19.4836	21.3168	20.578	20.9835	21.0652	20.7071	20.3634	20.6445	20.9539	20.5615	20.7069	20.1009	20.5143	20.5823	20.7219	20.3453	20.1638	20.1826	20.18	20.1133
P58389	15.5554	21.2348	17.939	19.7452	19.9343	20.3338	19.5874	20.0374	20.4569	19.7757	20.2448	19.9272	19.9959	20.0189	20.2946	19.7395	20.3907	20.1055	20.1583	14.2402
P58404	19.0235	18.6403	17.7926	19.0528	18.8177	18.6723	18.9365	18.8659	18.8365	18.8087	18.4037	19.2984	19.0734	18.9335	19.2752	19.016	18.581	19.179	19.5464	19.1678
P58468	16.7919	13.7325	17.3888	16.4127	16.0568	17.3757	16.1919	16.5849	16.5146	17.8396	17.4261	17.4513	17.1641	17.2895	16.8238	17.3565	17.882	17.737	17.8172	17.374
P58710	21.1602	24.7379	22.8663	22.7742	21.833	23.2679	23.6078	21.608	22.6672	23.3359	22.8297	22.1103	21.1785	23.2253	22.2456	21.3349	21.5359	21.0442	21.5924	22.1783
P58735	15.4114	19.255	17.7949	16.538	15.7275	16.612	18.1604	14.0253	16.2989	18.2721	15.6679	14.6658	14.6651	14.9681	15.0863	15.4971	14.7993	15.2941	15.0716	16.1398
P58771	21.1471	19.786	23.8863	19.3366	23.2439	19.2716	19.7953	19.6364	19.0935	20.7143	19.0568	19.5428	19.2551	19.0841	19.9388	23.2122	20.1979	20.5363	20.1285	19.9616
P58774	20.3344	17.5031	23.7685	18.4042	23.0778	17.7566	18.5009	18.7973	17.7788	19.5988	14.3439	18.317	16.6324	17.7441	18.1377	22.0611	18.6527	19.8235	18.9186	18.1578
P58801	15.6748	16.5588	18.525	15.3395	16.6246	19.1031	19.5122	18.9849	18.4162	19.4748	19.105	19.4408	14.3734	18.8157	18.7668	19.009	18.8711	18.9125	19.0463	19.0448
P58871	20.9043	19.6758	19.5172	20.2261	20.5944	20.026	20.5163	20.4233	20.0684	20.4316	20.0749	20.5178	20.1939	20.1464	20.3629	20.4766	20.4816	20.2135	20.6427	20.1258
P59016	15.5043	15.2893	16.9201	15.7121	15.9321	15.0753	15.8045	15.1084	16.241	15.517	14.1897	15.0883	14.4702	15.8931	15.727	15.9956	15.8652	14.5828	14.7827	13.9352
P59017	19.3324	19.8006	18.4359	19.2953	19.3256	19.1747	19.3611	18.9143	19.3825	18.7411	18.6983	18.2152	18.6771	18.9891	18.8071	17.4262	17.0976	16.7968	17.9236	18.5604
P59235	17.8031	17.8507	18.5458	17.6044	15.4921	17.7844	17.775	17.2	16.0413	17.957	17.8289	18.1735	17.4825	17.7998	17.8008	16.9802	16.494	17.8134	17.619	17.9752
P59242	21.7891	20.5732	19.9585	20.8462	20.8918	20.6915	21.1741	21.0323	20.5395	21.2158	20.6428	20.9593	20.8401	20.7707	20.7971	21.1484	20.9068	20.9855	20.9405	21.1313
P59325	22.748	21.9894	21.9378	21.7872	21.6948	22.0351	21.3744	21.7	21.6679	21.7744	21.915	21.651	22.1572	21.9668	21.8695	21.9362	21.8993	22.2394	22.0251	21.9569
P59326	14.96	15.3548	17.8271	14.7319	15.465	16.5937	16.0466	17.1067	13.3077	15.0959	14.8952	16.6352	16.775	15.1882	16.3117	16.5601	16.656	16.9192	16.8552	16.5268
P59672	15.3226	15.2882	17.9513	14.6411	17.142	15.9007	16.3348	17.4584	16.408	16.1377	16.0672	16.4531	16.9246	17.3698	17.905	17.6471	18.0809	18.075	17.4806	16.9775
P59708	20.8053	19.6359	17.7522	20.1548	19.7982	20.1843	19.8732	20.1258	19.8279	18.5674	19.8559	19.8431	19.5357	19.8479	19.8025	19.3341	19.607	19.9687	19.068	19.1505
P59729	16.9409	16.1262	18.5028	16.8151	16.8951	16.7592	17.3336	16.9567	16.7243	16.5186	16.2269	16.9858	16.5705	16.3777	16.8403	16.4673	16.9259	16.029	16.638	16.4366
P59759	19.1476	17.2386	17.9754	18.1543	17.6372	18.1726	18.1217	18.5202	17.7147	18.6869	18.3292	18.6143	18.0852	17.835	18.0644	18.908	18.0296	18.7791	18.7525	18.552
P59808	17.517	16.8764	17.694	17.5706	17.3085	17.499	17.8781	17.5889	17.408	17.7773	16.3336	17.6373	17.4836	17	17.3198	17.4168	17.3015	17.9139	17.241	17.5719
P59999	21.0337	22.6832	22.3239	22.1901	22.1477	22.4081	22.6858	22.348	22.2231	22.1614	22.5698	22.2579	22.3772	22.4522	22.3526	22.0316	21.9715	22.3332	21.7722	22.5542
P60003	17.7206	14.5063	17.663	16.6899	17.916	16.2665	16.4976	16.4767	14.795	16.0556	16.9401	16.5011	15.8244	15.6879	16.5676	14.153	17.1972	16.4867	14.8505	15.3789
P60060	14.488	17.1601	17.2854	16.4874	14.978	16.2416	15.7999	14.4648	16.5809	16.8345	14.8631	13.7865	15.9374	16.4024	15.4159	15.371	15.2132	15.8173	15.2463	16.391
P60122	20.1122	20.5382	20.7501	20.9012	20.8925	20.9257	19.8669	20.7677	21.1167	20.1927	20.7799	20.8811	21.026	20.7537	21.0861	21.3076	21.0928	21.1526	21.2061	20.674
P60229	16.8881	20.476	20.0455	19.8533	19.4385	20.2821	19.3752	19.2004	20.331	19.9228	20.1706	19.5244	19.8104	20.101	19.3678	17.7146	18.3898	18.8077	18.3596	19.6426
P60334	17.0305	17.9554	17.4629	19.1187	18.8524	18.4022	19.4874	19.3404	18.8394	17.9142	16.3999	18.3476	17.3251	16.1756	16.6339	17.1311	17.6452	17.1516	17.3497	18.2627
P60335	25.3919	24.7196	24.9066	24.7206	24.7439	24.9842	24.9113	24.9166	24.767	25.11	24.8381	25.1549	25.1455	24.9	24.8677	25.0152	24.9355	25.0396	24.977	24.9636
P60605	18.77	19.2973	19.2566	19.8005	19.7992	19.6963	19.1478	19.6947	19.9142	18.8293	19.5345	19.5232	19.5569	19.7457	19.4106	18.9829	19.6057	19.2652	19.4549	19.0572
P60670	20.3411	21.5411	20.8054	21.1359	21.0106	21.203	21.0562	20.7039	21.1126	20.3524	21.1822	20.9662	21.1518	21.136	20.889	20.7317	20.5706	20.6588	20.8848	20.5989
P60766	18.9767	22.719	20.072	19.8676	19.4696	19.99	21.7346	19.2883	20.1262	21.4905	19.7941	19.7774	18.8285	20.365	19.645	19.0783	18.8211	18.9373	19.1587	20.8162
P60843	21.7399	23.4601	23.1868	23.5573	23.5871	23.9178	22.8451	23.5126	23.9232	23.2449	23.7941	23.6174	24.0131	23.8077	23.804	23.7533	23.7482	23.7024	23.8508	23.4482
P60867	25.1404	24.9111	24.8647	24.8176	24.7828	25.1427	24.773	24.9119	25.0653	25.0511	24.9594	24.88	25.1745	25.0753	25.0338	25.1279	24.9353	25.2155	25.0414	25.2351
P60898	19.0996	19.0715	18.8186	19.1352	18.8659	18.8515	18.7699	18.2133	18.752	19.273	19.0173	19.0529	19.095	19.2321	19.2547	19.4002	19.3653	19.0556	19.6841	19.498
P61021	19.3929	19.5291	18.5223	18.1035	17.8522	18.0207	18.9359	16.4456	17.8654	18.467	17.3224	17.0388	16.3647	17.9884	17.9116	17.0999	17.009	15.4207	16.325	17.8077
P61022	18.2381	18.5896	17.8532	18.3427	18.1528	17.5194	18.266	14.7603	14.8577	18.4976	13.8974	17.692	16.8496	17.493	17.1485	17.2435	15.6381	17.4301	17.6224	18.1941
P61027	20.1756	23.3195	20.9182	20.881	20.0057	20.8709	22.2115	19.3354	20.8989	22.1377	20.7071	20.309	19.1508	20.8717	19.1465	19.4025	19.6394	19.6105	19.5144	21.0137
P61028	16.5345	15.5098	19.6486	16.6938	14.9114	14.8447	16.2639	14.6721	15.5066	16.3353	15.4955	15.4671	14.7617	15.6231	13.9577	14.9858	14.5994	15.311	15.6166	15.2064
P61079	15.5257	20.1689	21.3009	19.751	19.8867	19.9225	19.1182	20.0389	19.7625	19.0947	19.6864	19.0288	19.739	19.1824	19.3527	17.7055	18.7745	19.0389	13.3566	16.5138
P61082	21.6174	20.649	22.0513	20.2943	20.5025	20.5843	19.8116	20.4333	20.4971	19.7366	20.5292	20.1128	20.3782	20.3809	20.1387	20.2199	19.9309	20.0859	20.3307	20.1838
P61087	20.0601	20.7329	20.4134	20.3222	20.4029	20.8154	19.9405	20.2986	20.3802	19.9552	20.3999	20.2416	20.2942	20.5247	20.4739	20.0017	20.3198	20.3217	19.6924	19.6548
P61089	22.1845	21.7377	21.4832	21.9364	21.8823	22.0108	21.6188	22.0815	22.0902	21.3904	21.8644	21.7614	21.6727	21.8584	21.947	21.9846	22.0464	22.0572	21.73	21.7553
P61148	20.6271	19.9301	18.3484	20.5849	20.5477	20.1008	20.3155	19.8573	19.8502	20.2599	19.4027	20.4888	18.9697	19.8964	20.4323	20.22	20.1723	20.7352	20.5	20.2186
P61161	22.0811	23.1579	22.9444	23.0356	22.999	23.1573	23.3669	22.875	23.16	22.9008	23.2511	22.9931	22.9876	23.2641	23.0424	23.021	22.9648	22.7096	23.0362	23.2379
P61202	19.5754	20.3839	21.3038	19.5111	20.1027	19.8541	19.5928	19.8671	19.4048	19.6362	19.9186	19.4449	19.9282	20.0014	19.6609	19.4604	18.8903	19.3758	18.7913	19.7564
P61205	20.8183	16.8699	17.882	15.7765	15.3308	20.5164	15.8982	20.0759	15.2711	18.4656	20.2115	19.1811	20.7355	20.2597	20.3796	20.4187	14.9015	20.4196	19.6149	14.9967
P61211	16.129	19.2747	17.1648	18.2866	16.5544	17.8311	18.4557	15.5339	18.2525	18.8896	18.3075	16.5774	17.3956	18.2913	18.2103	17.7379	14.3694	16.1923	15.8881	18.3683
P61222	20.8919	22.0618	22.277	21.5374	21.5112	21.8892	21.3449	21.4524	21.619	21.4203	22.0056	21.4969	21.8262	21.7868	21.6772	21.5571	21.4872	21.8002	21.5271	21.4758
P61255	22.9139	23.2753	23.2781	23.0201	23.1598	23.5073	22.8183	23.2237	23.3643	23.2556	23.3909	23.2663	23.6188	23.4029	23.2961	23.575	23.4929	23.7085	23.4724	23.3673
P61290	17.897	18.8607	18.4511	18.9091	19.2501	19.2861	19.7725	19.2325	19.1647	19.9817	19.2841	19.4475	19.396	19.1316	19.3497	19.2132	19.211	19.1135	19.0852	19.8277
P61358	23.5405	22.963	23.4473	22.8562	22.6397	22.9307	23.1936	22.8868	22.9216	23.2803	23.1423	22.902	23.3574	23.1084	23.0103	22.9668	23.1746	23.3762	23.2168	23.0621
P61458	23.7801	24.0271	24.8245	25.3316	24.7074	25.004	24.0063	24.1925	23.4582	24.6604	24.2782	23.7174	22.0616	24.0476	23.0017	23.4896	24.0811	23.3126	23.3315	23.8936
P61514	22.5352	23.0922	23.2011	22.6892	23.0546	22.9598	22.818	22.9607	22.9184	23.1964	23.1576	23.0452	23.4715	23.2067	23.0509	22.9428	22.9597	23.3483	23.0726	23.0608
P61750	20.5189	21.7206	20.9917	20.4807	19.7059	21.1294	20.4043	19.0099	19.8024	20.9095	20.9494	20.2419	20.5136	21.0082	20.4457	19.1013	19.2172	20.121	19.1769	20.9211
P61759	17.9731	18.6115	20.1408	19.5564	19.6308	19.3535	19.8674	19.7501	19.2843	19.8546	19.1088	19.9554	19.1328	19.4088	19.6419	19.7026	19.8138	19.6311	20.0121	19.6412
P61922	25.0069	24.5962	24.528	24.2594	24.7314	24.4942	24.4981	24.7412	24.4854	24.1646	24.5177	24.0611	24.3573	24.3645	24.0089	23.5493	23.7347	24.0845	23.3981	24.0813
P61924	21.647	23.2934	21.853	22.5176	22.0149	22.6849	22.7205	21.8769	22.4638	22.6738	22.8344	22.622	22.4034	23.0192	22.588	22.8351	22.5426	22.4891	22.5929	23.1415
G3UZ60;P61957;Q9Z172	15.8369	13.9148	17.6347	15.1534	15.7056	14.5293	15.0864	15.3359	14.8584	15.0704	15.1454	15.4439	15.5822	14.6455	15.0184	14.9996	15.8924	15.987	15.015	14.5662
P61961	24.0766	22.8046	23.0549	22.5389	22.5229	22.8663	22.7334	22.7829	22.3825	22.6368	22.9697	22.9922	22.9708	22.6862	22.6383	22.7139	22.8904	23.2334	22.9825	22.9826
P61965	20.1054	19.3852	18.8868	19.3883	19.477	19.2775	19.7581	19.5006	18.929	19.7405	19.3526	19.6102	19.2237	19.0966	19.3999	18.8674	19.6906	19.3636	19.7591	19.5044
P61967	15.2807	17.9923	17.1137	18.2941	18.3574	18.5142	17.988	18.0957	18.4336	17.9639	18.2587	18.1491	18.0693	18.2415	17.6711	17.1877	17.5615	17.8858	16.6645	18.1223
P61971	21.2907	21.9566	18.8034	21.3129	21.5397	21.3312	22.4877	21.2918	21.471	22.2671	21.7705	21.756	21.1832	21.8086	21.4053	21.235	21.0451	20.8729	21.3249	21.9053
P61979	25.4541	24.4616	24.5374	24.8535	24.7541	24.8351	24.7882	24.9034	24.7801	24.8154	24.7208	24.8551	24.8912	24.7472	24.9466	24.989	24.9404	24.969	25.0445	24.851
P61982	23.8026	24.0755	24.1993	23.8445	23.9027	23.9857	24.006	23.7449	23.7308	24.0271	23.9764	24.016	23.8597	23.8803	23.8246	23.8922	23.892	23.9426	24.0129	24.0247
P62071	14.5648	17.9748	18.6914	16.6131	17.288	16.7673	16.956	16.8982	16.8707	17.0207	16.8463	16.5754	15.7923	16.1287	16.8253	15.9387	16.1647	16.3899	15.9199	16.3736
P62073	21.4631	20.6637	20.7992	20.6386	20.7314	20.5831	20.6654	20.8062	20.1092	20.8667	20.3993	20.4726	20.5522	20.5114	20.3841	20.7723	20.8901	20.7276	20.8919	20.9206
P62075	24.0576	24.0008	23.8475	24.6074	24.4979	24.2252	24.5834	24.5172	24.3433	24.6453	24.045	24.4724	24.2741	24.1493	24.2906	24.573	24.415	24.0097	24.5404	24.3206
P62077	21.8111	21.4747	21.1249	21.6356	21.6981	21.4052	21.3681	21.5782	21.3127	21.5024	21.2744	21.7109	21.512	21.3015	21.4253	21.713	21.5141	21.469	21.7261	21.3504
P62137	21.9503	21.0746	21.6216	21.0802	21.1375	21.0649	21.0373	21.2508	20.9841	20.6439	20.9438	21.0605	20.88	21.0115	21.0284	20.9368	21.0198	20.9561	21.1341	20.9213
P62141	21.1458	20.3544	20.1549	20.274	20.3728	20.5403	20.2819	20.4135	20.331	20.2106	20.5002	20.6521	20.5862	20.5366	20.3677	20.764	20.611	20.5738	20.461	20.3357
P62192	21.7436	22.2926	21.9632	22.1607	22.0389	22.1663	21.7668	22.3101	22.3419	21.8594	22.1496	22.1805	22.2294	22.2097	22.3606	22.2205	22.1235	22.0478	22.0597	21.8512
P62196	22.3408	22.4716	22.4197	22.9384	22.7586	22.7573	21.831	22.7715	23.0138	22.0575	22.6688	22.696	22.7867	22.6844	22.9585	22.9554	22.8961	22.7901	22.9628	22.2487
P62242	23.3183	24.2295	23.7049	23.9378	23.6285	24.0576	23.7177	24.1092	24.5863	24.1001	24.1866	24.2431	24.2087	23.9722	24.2398	24.1436	24.1817	24.1369	24.3915	23.6986
P62245	23.1728	23.5752	23.4745	22.893	23.4237	23.6117	22.6701	23.4003	23.4296	22.9846	23.537	23.2043	23.9027	23.3772	23.4692	23.4898	23.2275	23.7903	23.0149	23.2589
P62259	25.895	26.4382	25.5733	26.5994	26.3551	26.41	26.7669	26.4706	26.4467	26.5702	26.4806	26.4956	26.3323	26.4249	26.4629	26.4476	26.552	26.4978	26.7347	26.6278
P62264	24.306	23.7429	24.0894	23.6729	23.7329	23.9131	23.5796	23.804	23.9056	23.9686	23.6917	23.8363	24.0881	23.9435	23.8728	23.8243	23.8737	24.1658	23.9434	23.9814
P62267	25.0283	24.4485	25.1314	24.2849	24.2951	24.6117	24.0583	24.535	24.5413	24.2402	24.5943	24.4871	24.9122	24.4593	24.4388	24.6298	24.7017	25.0216	24.5759	24.3188
P62274	20.8385	22.8768	22.6914	22.42	22.3623	22.861	22.7393	22.5852	22.7692	23.2068	22.7445	22.9296	23.2799	22.7706	22.6969	22.584	22.5966	22.8668	22.8237	22.9041
P62281	23.6551	23.9111	24.0888	23.7232	23.7536	24.0787	23.0359	23.7734	23.9639	23.3159	23.9629	23.3778	24.1636	23.771	23.7538	23.5027	23.564	24.0594	23.4488	23.56
P62301	24.4016	23.7448	23.9353	23.8069	23.9549	23.962	23.4781	24.1779	23.9975	23.762	23.9433	23.6101	24.3233	24.1675	24.1249	24.1675	24.0565	24.4832	23.7835	24.1544
P62305	22.7558	22.8955	20.5613	23.0078	22.2818	22.8634	23.8013	22.3049	23.0339	23.6675	22.8726	23.4379	23.0866	23.4375	23.3234	23.8226	23.1833	23.1663	23.6336	23.6464
P62307	21.1508	21.7835	20.6892	21.6679	21.759	21.8464	22.592	21.8453	21.8398	22.5476	22.151	22.3712	22.2668	22.1914	22.0812	22.3633	22.2182	22.0056	22.3097	22.3338
P62309	23.263	23.3053	22.8568	23.2779	23.006	23.3769	24.0007	23.1906	23.1618	24.2586	23.4203	23.7243	23.8019	23.4808	23.6902	24.1124	23.0447	23.5111	23.669	24.2194
P62311	20.2622	20.1844	20.1372	20.5621	20.9289	20.6338	21.4478	20.7909	20.5814	21.1638	20.6696	21.424	20.8083	20.8451	20.5532	20.3958	20.7466	20.7046	21.0791	20.9745
P62313	20.4531	20.716	21.0857	20.2404	20.1949	20.3212	20.9391	20.1977	20.1065	20.8276	20.4346	20.7101	20.0358	20.2527	20.2573	20.2545	20.4143	20.1699	20.3718	20.6328
P62315	22.13	22.4	22.0172	22.2113	22.511	22.2072	23.1652	22.3233	22.5603	23.1603	22.637	22.8581	22.7076	22.7382	22.8549	23.7156	22.3988	22.5269	22.6646	23.0892
P62317	22.8668	22.0392	21.7875	22.6887	22.5369	22.5187	23.3645	22.6985	22.6707	23.581	22.8023	23.0928	23	22.8756	22.9748	23.3137	23.0731	22.9059	23.2711	23.3044
P62320	22.5952	23.0291	22.0444	22.7521	22.6468	22.9974	23.5338	22.7384	22.8606	23.5151	22.9201	23.3064	23.1252	23.0945	23.0254	22.8576	22.9559	23.1222	23.2012	23.5335
P62331	16.8472	19.9643	18.1603	19.5072	18.7663	19.5464	19.2934	18.485	19.3589	19.492	19.438	18.155	18.5085	19.2637	18.8508	16.7236	17.3927	17.4648	17.2557	18.8455
P62334	22.5453	22.4984	22.6055	22.9633	22.9174	22.8484	21.9908	22.7835	23.0261	21.9608	22.7506	22.7558	22.7874	22.7385	22.8853	22.8777	22.8251	22.8084	22.9296	22.2299
P62500	21.2047	19.7513	21.0969	18.7508	18.8229	20.1711	19.4231	19.0783	18.377	20.0933	20.0082	19.09	19.4381	19.8047	18.6117	18.7927	18.4442	19.8637	18.4996	19.3898
P62627	21.8946	21.0535	20.5144	21.319	21.6435	21.3468	21.8647	21.4512	21.3668	21.3224	21.4026	21.4883	20.9149	20.8771	21.2998	21.8307	21.5999	21.3473	21.8354	21.323
P62702;V9GWY0	25.1201	23.4829	23.5566	22.8975	23.448	23.3061	23.0571	23.6788	23.1142	23.3241	23.4306	22.9589	23.9496	23.6302	23.392	22.8044	23.0212	23.9058	22.7317	23.4827
P62717	21.6704	21.4312	22.7114	20.4784	21.6436	21.4442	20.7811	21.5038	21.3809	20.8879	21.7526	21.1801	21.9523	21.3889	21.5223	20.8791	20.7944	21.8476	20.6341	21.0606
P62743	20.8015	22.4909	22.1488	21.6966	21.612	22.0787	22.1474	21.2249	21.886	21.9222	21.9753	21.628	20.9688	21.9865	21.5018	21.0751	20.7892	21.1737	20.936	21.7284
P62751	25.6851	24.0159	24.7791	24.3811	24.3284	24.323	24.23	24.7158	24.1136	24.7996	24.2523	24.8241	24.7355	24.3894	24.3045	24.8552	24.7827	25.1645	25.0182	24.7211
P62754	25.3013	24.5356	24.8212	24.4878	24.6199	24.9141	24.7492	24.9695	24.8315	24.9596	24.9121	24.8316	25.2371	24.9541	24.8242	25.0196	25.1306	25.3119	24.9768	24.8132
P62774	21.9208	21.2628	20.8913	21.693	21.4738	21.6678	21.4211	21.569	21.5611	21.3438	21.5406	21.2843	21.3264	21.3908	21.5433	21.634	21.4995	21.5061	21.5119	21.0494
P62806	22.187	22.5988	23.0749	23.2383	23.305	23.4871	23.3775	23.6607	23.2353	23.9578	23.7299	24.1436	23.8655	23.579	24.2685	24.8395	25.0075	24.1403	24.6368	24.9526
P62814	21.1102	21.1903	21.1198	21.1774	21.3323	21.3398	20.7185	21.2565	21.4474	20.6194	21.0924	21.0085	21.1793	21.0186	21.2126	21.1314	21.1828	21.2457	21.1532	20.822
P62821	21.6281	22.6705	17.6496	20.788	20.7457	20.7157	21.8625	20.4441	20.9259	21.7791	20.9909	20.5214	20.2336	21.2077	20.5307	20.7	20.0565	20.1558	20.3048	21.4258
P62827	21.7674	23.6246	22.6329	22.8161	22.7026	23.118	23.2721	22.615	22.7258	23.4187	22.9412	22.5521	22.6428	22.805	23.0199	23.7282	22.3261	22.4262	22.1832	22.9778
P62830	25.0677	24.9734	25.1204	24.7524	24.8256	25.0893	24.7389	24.8476	24.8628	25.1557	24.9004	24.8938	25.2615	25.0545	24.8959	25.0452	25.0869	25.3026	25.0118	25.0465
P62835	17.6533	18.127	17.7709	17.6479	17.4812	17.7069	17.8932	14.9317	17.6763	16.6241	17.3561	17.2679	15.5929	17.3409	17.0547	15.0374	14.9171	14.1214	14.1727	17.7563
P62838	15.4304	17.0818	18.0944	17.0494	16.7702	17.1179	16.9752	16.6181	16.9153	16.5924	17.0634	16.5939	16.3148	17.2574	16.441	15.6347	15.24	16.0986	15.9404	16.5863
P62843	24.6906	23.701	23.6829	24.1799	24.3359	24.428	24.4143	24.3875	24.3308	24.6565	24.2955	24.2678	24.8163	24.6553	24.4326	24.3835	24.3224	24.4189	24.3917	24.6074
P62849	22.8332	23.3183	22.8735	23.147	23.2654	23.7937	23.0277	23.5356	23.6661	23.414	23.6928	23.6281	24.0458	23.6744	23.5309	23.5151	23.5526	23.8794	23.5914	23.5434
P62852	27.0333	25.9272	26.1337	25.2462	25.7094	25.9095	25.6862	25.9228	25.4757	26.2352	25.8749	25.8899	26.3159	25.7827	25.7649	26.1159	26.1986	26.5875	25.7155	26.3312
P62855	24.7817	25.0292	24.9983	24.8983	24.9031	25.2128	24.3106	25.1051	25.1546	24.6294	25.1182	25.0008	25.4702	24.9597	25.0879	24.8249	25.0422	25.6211	25.0496	24.7902
P62858	24.9113	24.1166	23.8846	24.2322	24.1156	24.0875	24.325	24.3008	24.0335	24.9208	24.0136	24.317	24.49	24.2696	24.3801	24.8415	24.6167	24.6408	24.6482	24.7828
P62869	20.9429	21.351	20.9235	21.1305	20.9887	21.0092	20.7263	21.2053	21.3634	20.7548	21.1467	21.1113	21.2028	21.199	21.1708	21.3245	21.2967	21.3788	21.3996	20.9821
P62874	18.7701	20.8937	20.4212	20.6053	20.4731	20.6358	20.1394	20.3932	20.8254	20.3646	20.3984	20.1488	20.2943	20.3274	20.5041	20.3474	20.2547	20.3536	20.1158	20.027
P62876	15.4215	14.5321	17.7837	14.7136	15.9019	17.1325	14.4912	15.9409	16.4983	15.8883	15.7886	16.2412	17.354	16.8371	17.2343	16.673	16.5964	14.8233	16.4871	17.1373
P62878	20.1952	18.9844	21.446	20.4034	20.3296	20.4599	20.3147	20.3519	20.319	20.592	20.1951	20.0099	20.3262	19.3101	20.3839	20.016	20.4429	20.5885	20.6999	20.2622
P62880	19.8979	21.6994	21.1035	21.3409	21.3109	21.3693	20.7792	21.033	21.4121	21.2451	21.2712	20.6389	21.0305	21.0114	21.4315	21.284	20.952	21.0861	20.8624	20.8509
P62889	25.0038	24.4511	24.0769	24.0038	24.2889	24.4421	24.3768	24.2731	24.3107	24.1363	24.4967	24.2752	24.6601	24.5243	24.3599	24.3423	24.3085	24.8376	24.3386	24.5149
P62892	24.3968	22.8649	24.1134	23.028	23.4226	23.2546	23.119	23.5362	23.209	23.6322	23.4456	23.514	23.8318	23.3667	23.531	23.4522	23.6965	24.0723	23.5916	23.7403
P62897	24.1782	24.0453	22.337	22.8709	22.7208	22.6471	22.8939	22.8097	22.5551	23.5475	22.7979	22.7079	22.4671	22.2424	22.4324	22.9264	22.6915	22.8271	22.4237	22.6025
P62900	25.6313	25.1698	24.5095	25.1278	24.9245	25.0492	25.0197	24.9728	25.0816	25.5032	24.9543	25.1295	25.4649	25.1339	25.0419	25.2286	25.1865	25.5361	25.329	25.3651
P62908	24.5776	24.5002	24.5974	24.1955	24.4251	24.6002	23.7695	24.6473	24.567	23.9936	24.6017	24.2611	25.0586	24.5244	24.4	24.0596	24.102	24.8474	24.1037	24.3698
P62911	23.1165	22.0846	22.124	22.3474	22.5617	22.5434	22.151	22.6006	22.7569	22.552	22.7019	22.7065	23.0126	22.7301	22.7862	22.9609	22.9429	22.989	22.9837	22.5204
P62915	17.8641	16.4651	16.4029	17.5762	16.9806	17.9383	17.7444	15.4398	15.6624	17.7808	18.545	18.376	18.4177	17.6356	17.8722	17.1747	15.9644	16.1768	18.2143	15.2552
P62918	25.8759	24.8084	25.222	24.799	24.844	25.0149	24.7919	25.085	24.8836	25.1671	24.9384	24.8804	25.2447	24.8592	24.905	25.1714	25.2667	25.4478	25.0707	24.9922
P62960	22.221	21.4578	21.957	21.3386	21.4768	21.2573	21.7715	21.91	21.3507	21.8799	21.294	21.9525	21.9312	21.5508	21.518	21.9529	22.1117	22.0953	21.9021	21.8566
P62962	25.9972	25.2784	25.6573	25.6112	25.7191	25.9249	24.9717	25.5943	25.8057	25.1598	25.6996	25.2744	25.6486	25.6519	25.595	25.2173	25.3507	25.4353	25.4436	25.234
P62983	23.6121	23.143	23.2929	23.2356	23.3061	23.3646	23.6184	23.5128	23.2354	23.9626	23.4082	23.6932	23.851	23.5527	23.4821	23.6672	23.7277	23.6271	23.8603	23.6991
P62996	22.9613	21.6996	22.1976	21.9917	22.0828	21.9247	22.3275	22.4594	21.8212	21.8657	22.097	22.5255	22.2232	21.9722	22.1329	22.2527	22.5803	22.6456	22.4993	22.3241
P63001	16.2697	20.8589	17.9287	18.5704	16.9638	18.7159	20.3279	17.208	18.8315	20.0545	18.683	17.8388	17.4171	19.2714	17.2543	16.2204	15.2774	16.0682	17.1401	19.3249
P63005	20.1965	22.3243	22.3849	21.6391	21.5651	21.7664	22.4359	21.4234	21.6536	22.3875	21.9853	21.9576	21.7013	21.9694	21.6258	21.676	21.7967	21.7664	22.0521	22.346
P63017	26.831	26.5674	26.4017	26.7881	26.8271	26.6489	26.9013	26.7942	26.7837	26.6376	26.6477	27.1034	26.8599	26.7204	26.8263	26.9279	26.861	26.7846	27.1909	26.8711
P63028	24.1617	23.1001	22.6978	23.0484	23.0586	23.4512	22.9965	23.1434	23.0071	23.1417	23.4438	23.3088	23.5295	23.8734	23.5897	24.1524	23.8367	23.9427	23.9335	23.6548
P63030	14.9234	20.9458	17.9008	20.1127	19.1026	19.2491	21.1823	18.9831	20.0094	20.6399	18.8784	19.1241	15.8596	19.4374	19.1731	15.5972	17.71	15.767	19.2094	19.3078
P63037	24.515	23.1464	23.2799	23.4451	23.5552	22.978	23.0666	23.5094	23.1645	22.4894	22.9099	23.1692	23.1912	22.9897	23.2292	23.2875	23.0439	23.1671	22.9901	22.8615
P63038	27.8497	27.5011	27.641	27.6294	27.8347	27.4624	27.6934	27.8442	27.7058	27.9028	27.4998	27.9394	27.9046	27.7281	27.7817	28.3485	28.1592	28.1231	28.2345	27.9193
P63073	20.3292	21.1803	21.3089	21.1203	21.1009	21.1644	20.3592	20.9795	21.231	20.5842	21.0926	21.0467	21.3059	21.0429	20.9847	20.8299	20.978	21.254	21.1001	20.8067
P63085	16.8062	20.3457	20.3262	19.7106	19.5252	20.2606	20.0755	19.407	19.5628	19.3471	20.2406	19.587	19.4519	19.9028	19.5314	18.7307	18.8525	19.3471	19.089	19.853
P63087	20.2557	16.1876	18.3346	18.7043	18.9674	19.535	18.6745	18.6282	18.5991	15.8698	19.5936	18.9972	19.7702	19.3122	18.885	19.0919	19.2925	19.7115	19.0891	15.4035
P63101	24.8954	25.3853	25.2566	25.2867	25.154	25.1683	25.4452	25.2282	25.2149	25.2607	25.2278	25.3145	25.3189	25.2491	25.235	25.1713	25.3315	25.3379	25.3022	25.4804
P63154	15.4932	15.3657	17.8505	18.4621	15.9172	18.425	17.9573	17.6179	18.535	14.9241	18.7356	16.1608	18.1585	17.8099	14.5595	17.0383	15.1912	16.1106	15.3585	14.7585
P63158	24.0142	22.7734	22.7247	23.5205	23.3204	22.9694	23.7489	23.7704	23.2155	23.5423	23.2445	23.4769	23.4293	23.2141	23.4052	23.4774	23.587	23.3019	23.6898	23.3423
P63166	20.5742	19.7689	19.611	20.2123	20.1814	20.3234	20.2737	20.6184	20.1164	20.2277	20.21	20.391	20.1705	19.8156	20.251	20.0496	20.2863	20.1889	20.1241	20.0404
P63242;Q8BGY2	23.0156	21.9404	18.4053	21.9906	21.7454	21.8443	21.7491	22.2497	21.4647	22.4024	22.1175	22.2312	22.1809	22.0128	22.0381	22.4435	22.4061	22.4927	22.6	22.2569
P63254	21.9509	20.531	22.1979	21.704	21.7589	20.8656	21.6879	21.3297	21.367	21.6621	21.0402	21.8999	21.4563	21.1888	21.559	21.9758	21.9192	21.5674	21.7915	21.7159
P63268	17.6063	15.0033	16.872	16.1145	16.5862	16.1599	14.3937	17.9057	13.8814	16.6958	15.6933	14.2733	16.9847	17.3915	14.9189	15.9159	15.399	16.8496	16.0172	16.1191
P63276	26.0555	24.4933	24.6167	24.0457	24.8071	24.7182	24.8939	24.9522	24.4112	25.1886	24.983	24.742	25.4257	25.1302	24.8094	24.8881	24.8489	25.251	24.4004	25.2764
P63280	22.3528	21.008	20.5065	21.5101	21.5864	21.4715	21.1751	21.4751	21.3998	20.9081	21.3819	21.0105	21.3596	21.4137	21.315	15.4556	21.266	21.5038	21.1654	21.0973
P63323	25.1746	25.261	25.1698	25.1451	25.0537	25.1358	25.3056	25.0921	25.1367	25.4706	25.1003	25.3688	25.4313	25.3063	25.1078	25.1829	25.2194	25.4019	25.4851	25.4987
A0A3B2W864;P63325	20.4206	18.855	21.4322	19.8989	20.0689	20.5612	18.859	20.0115	20.4939	19.3622	20.3856	19.6166	20.5854	20.3032	20.2257	19.8948	20.123	20.4669	19.944	19.8946
P48453;P63328	19.5784	18.8101	18.1571	18.5412	19.2245	18.3693	19.2382	18.9211	18.8365	18.9927	18.5788	17.9703	18.7316	18.6984	18.9269	19.0103	18.8446	18.4789	18.9596	19.3122
P62715;P63330	22.8956	21.593	20.4398	21.468	21.7093	21.6035	21.8965	21.6701	21.3123	21.8143	21.7608	21.7937	21.563	21.5546	21.6112	21.8625	21.8327	21.7389	21.784	21.6824
P67778	24.6807	25.0895	24.7442	24.919	24.6844	24.6857	24.5784	24.6364	24.6066	24.4559	24.4146	24.3121	24.4763	24.4473	24.4452	24.6962	24.7274	24.546	24.6101	24.3196
P67871	23	21.4555	22.0293	21.8479	22.0633	21.7062	21.3893	22.1972	21.7298	20.6065	21.9324	21.6207	22.3754	21.8776	22.0378	22.5128	22.2628	22.4741	21.9504	21.367
P67984	27.3179	26.2793	26.3885	26.3819	26.4823	26.6144	26.5018	26.6547	26.5324	26.4206	26.6161	26.7109	26.9537	26.5815	26.658	26.8077	26.8261	27.0627	26.8369	26.8567
P68037	22.1903	21.5052	21.4344	21.9621	21.7573	21.7986	22.0386	22.182	21.9116	22.0203	21.7385	21.5824	21.547	21.5965	21.8147	21.5374	21.6655	21.7248	21.5907	21.6307
P68040	22.7806	23.9103	24.6467	23.783	23.7929	24.0519	23.0367	23.702	24.0226	23.3149	23.8907	23.4786	23.9904	23.8194	23.7224	23.0677	23.3398	23.8925	23.4981	23.5119
P68254	21.6591	22.2345	21.8929	21.8485	21.9298	21.7296	21.6216	21.7482	21.8759	21.3335	21.8377	21.569	21.8856	21.9407	21.9211	21.8189	21.6528	21.6675	21.7192	21.5393
P68368	22.5706	24.6539	24.5415	24.3168	24.063	24.706	23.5	23.8134	24.3782	24.12	24.137	23.685	24.0627	24.247	23.7122	23.49	22.9728	23.5175	23.1018	23.6414
P68372	24.691	24.784	25.2943	24.6371	24.3682	24.6635	24.3642	24.394	24.5324	24.3987	24.4362	24.2471	24.7048	24.4	24.3117	23.6639	23.8886	24.4709	24.255	24.4855
P05214;P68369;P68373;Q9JJZ2	20.5814	21.4668	22.2052	21.4524	21.8268	21.6048	21.3189	21.5307	21.8568	20.0797	16.2811	21.3293	21.5769	21.4747	20.5736	20.113	20.5285	20.957	20.2682	20.7772
P68510	22.1912	22.5485	22.5301	22.4928	22.5476	22.2825	22.5184	22.4432	22.5105	22.1947	22.3831	22.4558	22.4697	22.3318	22.5194	22.514	22.6925	22.5852	22.6837	22.4666
P69566	15.9002	16.7599	17.8382	15.8998	15.76	15.9129	16.6707	16.4066	16.4558	16.5262	16.8171	17.0298	16.6246	16.5878	16.5818	16.6411	16.9268	16.5408	16.7087	16.8475
P70122	22.5862	21.1356	21.8585	21.3087	21.266	20.9921	21.0441	21.2231	20.9818	20.8299	21.0236	20.7872	21.0398	21.0596	21.2272	21.1839	21.2761	21.4058	21.1266	21.1267
P70158	18.6258	19.7942	18.4582	20.0524	15.5865	20.1252	19.7463	19.9984	18.7369	20.051	20.1566	19.1051	15.4697	19.1515	18.7554	19.6597	15.0993	15.0235	17.0741	14.6302
P70168	19.1324	22.1007	21.3202	21.1825	20.8861	21.5218	20.7446	20.5384	21.4083	21.1101	21.2759	20.4234	20.4965	21.198	20.7575	19.246	19.5361	19.6858	19.1023	20.8356
P70194	20.7906	20.2431	19.1849	20.9511	20.4504	20.304	20.5799	19.9576	20.2952	20.6612	19.2656	19.7649	20.0222	19.7675	20.1283	19.5643	19.415	19.7199	19.5307	19.1145
P70195	20.7173	21.9383	21.1458	21.5097	21.6072	21.5318	22.5316	21.3771	21.5112	22.5403	21.5961	22.0449	21.3627	21.9068	21.5786	21.3879	21.4184	21.3255	21.5955	22.1056
P70202	14.9848	16.5617	18.7697	16.3565	16.5839	16.2344	17.1356	15.8891	16.0034	16.5305	14.2603	15.6304	15.7881	16.3104	16.2854	16.3426	16.9332	16.4229	16.7304	16.8082
P70255	15.9779	17.1772	17.2387	16.8307	17.5601	16.0604	17.8914	17.1941	16.7349	15.2469	15.4968	14.6055	16.0897	17.1274	15.0597	16.1769	14.7791	15.243	14.5514	14.1293
P70257	17.3031	16.8891	19.0508	15.6995	16.7535	16.5874	16.5567	16.1642	16.5222	16.7172	17.0107	16.2161	16.6597	16.365	16.3727	15.1829	13.8681	15.659	15.2908	15.913
P70266	18.2681	20.219	20.4684	19.518	19.2598	20.5533	19.5316	19.8241	19.8098	19.4328	20.5961	19.6397	19.9003	20.3825	19.6898	18.7562	19.1229	20.1873	18.7148	19.6866
P70268	16.6178	17.1414	18.3657	17.9674	17.6906	17.6286	16.9461	16.8405	17.3368	17.93	17.0515	18.2791	17.8405	17.5943	17.9227	18.3822	17.9192	17.6829	18.2991	18.1229
P70274	21.2294	20.6216	20.9226	21.5985	21.31	21.2809	21.6023	21.9773	21.3211	21.7677	20.9031	21.2371	21.7155	21.1356	20.985	21.0851	21.0024	21.2202	20.8465	21.539
P70279	18.911	17.4981	18.9255	18.856	18.4959	17.9637	18.876	19.1246	18.9759	17.5737	17.8587	18.8677	18.8428	18.9085	18.8508	19.3043	18.887	18.4104	19.423	17.9058
P70290	19.6671	20.1993	19.9997	19.9409	19.5605	20.0401	19.6521	20.0377	20.2749	20.6389	19.9352	19.7369	20.1937	20.1323	20.4407	21.2829	20.2521	20.0929	19.8073	20.2079
P70295	14.3366	20.7221	17.7643	18.7943	15.1345	18.8588	19.1556	18.7585	18.3838	19.6048	15.4453	14.3578	15.3625	18.9169	13.7848	18.6302	15.1972	14.9932	16.0392	18.8992
P70296	25.7972	25.0192	25.1042	24.9636	25.1546	25.1703	25.4523	25.0362	24.9813	25.3579	25.2018	25.0851	24.9805	25.1912	24.9685	24.5408	24.8989	25.217	24.9782	25.0529
P70297	20.033	19.2362	18.6266	19.3027	19.6189	19.3934	19.6153	19.7958	19.4462	19.6334	19.2778	19.7475	19.4885	19.2353	19.5605	19.7765	19.5407	19.1249	19.7919	19.4627
P70302	18.6299	18.6131	18.2315	18.6665	18.7359	17.8981	18.4244	18.4509	18.7409	18.8638	17.3923	18.3392	18.4974	18.3797	18.7164	18.3174	18.4465	18.1453	18.4769	18.833
P70318	20.126	19.0884	18.9318	19.4397	19.5878	19.2666	19.7261	19.66	19.2055	19.7439	18.9647	19.6808	19.4428	19.3894	19.3281	19.4452	19.5734	19.6884	19.6974	19.7051
P70333	23.2411	21.2967	21.5325	22.1926	22.4414	22.4421	22.3154	22.5634	22.3962	22.3595	22.4293	22.4623	22.7028	22.4177	22.4269	22.411	22.793	22.4978	22.6633	22.1162
P70335	18.3725	18.4495	17.2155	18.5703	18.669	18.8238	18.6744	18.6717	18.3813	18.3902	18.5504	18.6218	18.4023	18.7172	18.6501	18.4208	18.3252	18.3209	18.716	18.5779
P70336	16.9106	16.7967	17.8627	17.5027	17.3496	17.2243	16.8472	17.8457	17.4262	17.2969	17.3241	17.6471	17.1835	17.352	17.3865	17.1457	17.4782	17.2332	17.5209	17.4778
P70340;P97454	16.3989	15.5092	18.0122	16.0033	15.0422	16.1359	16.4119	15.3476	17.0817	14.7286	16.892	16.1028	16.7959	16.556	16.5775	16.2406	14.8465	14.127	16.2515	16.9352
P70349	26.9225	25.9832	26.0614	26.0176	25.8195	26.0328	25.9239	25.6554	25.7067	26.1666	25.8868	25.7369	25.6553	26.0023	25.7676	25.7355	25.5709	25.7723	25.6854	25.733
P70353	16.4977	17.5278	19.3823	18.3326	17.8732	18.4915	18.2065	18.4184	18.2341	14.7832	18.6717	18.6544	18.3374	18.5286	18.5731	17.7773	18.6435	18.3393	18.6599	16.1868
P70362	23.694	22.2328	21.9406	22.362	22.5327	22.3266	22.8421	22.6735	22.1553	22.7997	22.4687	22.7387	22.725	22.4411	22.4088	22.4401	22.6724	22.679	22.6531	22.7855
P70372	21.2468	20.2331	20.3304	20.4855	20.3935	20.5575	20.6344	20.7435	20.4319	20.5002	20.4984	20.4815	20.5328	20.4228	20.4415	20.5164	20.753	20.6603	20.6663	20.406
P70389	15.9023	17.1349	17.2823	17.0148	16.9606	16.212	15.5245	14.2276	15.2823	15.8132	14.2363	14.6995	15.6535	15.2116	15.5574	14.9394	14.7365	15.258	16.057	15.227
F8VPU6;P70398	18.9718	19.181	17.8934	17.7728	17.5501	18.468	17.7355	17.1372	17.905	18.0772	18.3978	16.9431	17.594	18.4128	17.1615	19.0799	17.8806	17.6851	19.0581	17.7692
P70399	14.617	14.6649	18.5693	14.0982	14.3488	14.71	14.5579	14.9668	15.9493	16.4385	15.7784	15.2448	15.661	14.7309	16.0033	15.4831	15.9361	16.435	15.386	15.4962
P70404	20.814	20.94	22.3025	21.6424	22.1118	20.9477	20.4189	21.8645	21.6764	20.6786	20.7167	21.0753	21.4052	21.1115	21.5211	21.6601	21.5765	21.4366	21.3275	20.6596
P70429	16.4537	15.9945	18.4496	16.2739	16.4284	15.7321	16.863	16.2537	16.8055	16.5475	15.8735	16.5906	16.6303	16.1987	16.5492	17.2501	17.5492	17.3032	17.0195	17.2933
P70441	25.4651	24.3513	24.2082	24.1646	24.4174	24.7372	24.616	24.7509	24.4423	25.0585	24.9419	25.218	25.1144	24.9305	24.8726	25.054	25.0553	25.0422	25.2093	25.0641
P70444	21.403	20.5637	20.3841	20.575	20.7299	20.9863	21.2403	21.1332	20.5579	21.131	20.7938	21.2565	20.8331	20.9128	20.829	20.9238	21.0755	20.7791	21.0085	21.24
P70452	19.0492	18.4648	18.5959	18.0949	18.0051	17.3027	18.2815	17.6282	17.6789	18.2395	17.1901	16.5708	16.257	17.7974	17.3441	17.1344	16.2215	17.6259	17.2997	17.439
P70459	16.3019	15.1023	18.2498	15.7605	15.912	14.4819	16.5637	16.9137	15.8545	15.5563	16.1668	16.1188	16.5696	16.1833	16.7428	14.8943	15.7189	15.7586	15.685	15.1018
P70460	18.3162	18.5329	18.0733	18.7259	18.8638	19.494	19.5946	19.7222	19.7068	19.7226	19.4673	19.8843	19.8661	19.2732	19.8071	19.96	20.3521	19.7922	20.2803	20.3074
P70665	20.7321	19.6145	17.3727	19.4825	19.7948	19.229	20.1274	19.9299	19.2626	20.2371	19.5637	19.3895	19.9691	18.9738	19.3778	19.7745	19.5387	19.7438	18.4591	19.8475
P70670	23.0457	21.8983	21.8326	22.0082	22.1419	21.8198	22.3092	22.2243	21.7825	22.4914	22.0813	22.2856	22.263	22.0754	22.1297	22.1397	22.2701	22.4649	22.5602	22.551
P70671	18.5686	20.4237	18.9835	20.0535	20.2261	20.5175	19.5329	20.2434	20.1263	19.7787	20.1218	19.9548	20.4469	20.2245	20.1762	19.9849	19.939	20.1841	19.9141	19.8175
P70677	16.898	19.8745	19.4201	19.3669	19.3484	19.362	19.8357	19.1043	19.4573	19.6196	19.3219	19.2723	19.0399	19.2639	19.5311	19.1919	18.8877	18.5992	18.9413	19.3469
P70694	24.7422	26.3566	26.6403	26.1864	26.1172	26.6931	25.4126	25.9343	26.4865	25.7552	26.4052	25.8151	25.9918	26.2168	26.1366	25.309	25.4797	25.5625	25.5507	25.3487
P70697	20.9807	21.8466	22.0091	21.7069	21.353	21.9597	21.1801	21.0207	21.7783	21.381	21.6881	21.1551	21.2836	21.5333	21.2683	19.8697	20.1728	20.8459	20.7776	21.0281
P70698	14.188	14.7403	17.5011	15.8476	15.8459	15.0851	18.2095	17.3517	16.5611	14.047	16.8229	17.6247	16.4083	15.3111	15.2608	16.8335	17.7779	16.1165	17.4881	16.9844
P70699	22.2877	21.8009	20.9599	21.3386	21.0992	21.567	21.7279	21.2237	21.1496	21.7148	21.5481	21.0694	21.3445	21.3887	21.1261	20.7209	20.9345	21.1753	20.8264	21.7126
P80313	23.4881	23.2992	23.4392	23.3915	23.2821	23.4831	22.5517	23.1585	23.4211	22.5931	23.3058	22.6753	23.1408	23.2496	23.1147	22.1721	22.3541	22.9358	22.1076	22.6752
P80314	23.1572	22.5904	23.164	22.9802	22.9814	22.992	22.2519	23.0318	23.073	22.1865	22.9667	22.8787	23.0107	22.9568	23.1209	23.0304	22.9917	23.038	23.0269	22.4622
P80315	22.6548	22.5438	23.2178	22.7424	22.7865	22.7617	22.1052	22.7212	22.7875	22.0058	22.7193	22.4767	22.6774	22.6863	22.7556	22.5784	22.5549	22.822	22.2936	22.2388
P80316	22.5779	22.2918	22.2898	22.5958	22.5412	22.6199	21.8294	22.5081	22.6471	21.7238	22.6099	22.3181	22.5313	22.5875	22.6555	22.5473	22.5715	22.4939	22.5148	22.0709
P80317	22.9828	22.4967	22.9018	22.8583	22.7911	22.9153	22.117	22.8317	22.9523	22.0141	22.856	22.7938	22.7942	22.761	22.8646	22.8435	22.8728	22.7958	22.9103	22.3225
P80318	23.3113	23.4712	23.6486	23.7198	23.6737	23.8121	22.9013	23.5698	23.7591	22.9627	23.6607	23.295	23.5052	23.5514	23.5897	23.2725	23.3797	23.4853	23.2891	23.0181
P81117	19.449	18.9441	18.1642	18.2563	17.7112	19.0303	18.1755	18.4674	18.6858	18.9836	19.7125	20.1827	20.4467	19.9745	19.7696	21.2202	21.4485	21.1996	21.8988	20.882
P82198	18.557	19.1485	18.3762	19.6895	19.5309	19.0156	19.3774	19.4205	19.4647	18.8932	19.2098	19.4301	18.9131	19.1769	19.4752	18.6431	19.2303	19.3144	19.5681	19.0918
P82343	19.6246	17.7239	19.0303	18.5012	18.178	17.6566	19.0297	18.8759	18.2112	18.6575	18.3808	18.7167	18.6831	18.3415	18.6268	19.2862	19.0803	18.8119	19.2444	19.1345
P83093	17.8295	17.528	18.8904	17.9123	15.3003	15.4093	17.4331	17.2232	17.4428	17.7151	15.1634	14.9033	17.6456	15.6419	17.1363	17.1977	14.3859	15.2251	16.7329	15.8979
P83741	18.6925	17.7441	18.8816	18.1344	18.1592	17.1967	18.2813	18.3097	17.2781	18.4277	18.2447	18.2436	18.1549	18.2262	17.9572	18.0709	18.3429	18.1111	18.2747	18.1248
P83870	21.2902	20.8071	19.7486	20.8517	20.706	20.7457	20.9747	20.7036	20.708	21.0643	20.8468	21.0838	20.7709	20.8311	20.7138	20.7369	20.934	20.8661	21.0115	20.9546
P83917	20.2851	19.3867	18.0469	20.0919	20.0237	19.5893	20.1618	19.7528	19.4848	19.3831	18.9252	19.7141	19.2879	18.6967	19.4694	19.6687	19.9199	19.6382	19.7971	19.4808
P83940	19.487	20.1029	20.8717	20.2985	20.4323	20.3642	19.8303	20.1013	20.3991	19.6111	20.3314	20.148	20.326	20.3254	20.1925	19.9134	20.0618	20.0692	20.2814	19.8434
P84078	21.8472	21.9219	17.7409	16.1709	20.7208	21.0068	20.9931	20.6022	21.0015	20.776	21.0985	20.8969	21.2403	21.0815	20.5326	20.5979	15.8153	20.7022	15.7087	20.9142
P84084	18.4716	19.9506	17.8535	19.0665	18.6483	19.163	18.4902	18.2304	19.2046	19.0927	18.8695	18.3619	18.0737	18.6292	18.5714	17.1125	16.7903	17.6206	16.8028	18.4383
P84089	21.5743	20.8762	21.7816	21.1866	20.9398	20.9189	21.2833	21.2737	20.8563	21.2628	20.9976	21.2704	21.2047	21.2238	21.1424	21.0512	21.5345	21.3755	21.5371	21.2302
P84091	20.6774	22.7889	22.0842	21.8313	21.6771	21.9971	22.3153	21.4223	21.8062	21.7822	21.7507	21.381	21.3009	21.5927	21.2329	20.7426	20.7567	21.0558	20.4948	21.4965
P84096	13.6191	18.5637	16.554	17.2557	16.0972	17.3127	18.2576	16.5576	17.1004	18.305	17.3301	17.0066	16.8917	17.3968	14.4609	16.3271	16.4152	16.554	15.9114	17.8117
P84099	24.8883	22.6899	23.3202	21.2074	23.0142	21.8009	22.9713	23.3026	21.5744	22.9366	22.8271	21.6394	23.8901	23.2115	22.7455	22.2551	22.4331	23.9537	21.3366	23.5854
P84104	24.5312	23.4785	24.233	23.6946	23.6609	23.5763	23.9129	23.9514	23.3932	23.8459	23.7133	24.1373	23.9611	23.7841	23.9287	24.1678	24.1366	24.1891	24.2256	24.0741
P85094	23.7185	24.789	24.4524	24.1886	24.515	24.3716	24.9683	24.3348	24.3602	24.7641	24.4488	24.7882	24.2481	24.5488	24.4261	24.6528	24.2664	24.103	24.4619	24.6203
P97287	16.6838	16.9509	18.5647	16.6067	14.8715	17.3623	15.3204	17.5226	16.7995	16.9796	17.0692	14.4256	17.0455	16.7327	16.9645	15.6316	17.5621	16.9998	17.8419	17.0849
P97290	19.1689	19.6354	20.7066	19.9421	19.5623	19.9491	19.4803	19.5959	20.0548	19.755	20.2667	20.1953	20.4178	20.0709	20.1074	20.5541	20.849	21.0057	20.7283	21.015
P97314	19.8702	18.7953	19.7987	19.1284	19.1408	19.4018	19.8091	19.6908	19.1746	19.6926	19.4357	19.6911	19.3991	19.2266	19.3662	19.421	19.4136	19.4279	19.5364	19.7311
P97315	21.8829	20.1077	20.9528	20.9471	21.2448	20.5056	21.24	21.1212	20.5505	21.072	20.5107	21.0337	20.8192	20.6407	20.9351	21.133	21.2998	21.1508	21.2739	21.218
P97328	25.0622	25.1546	25.3407	25.1347	25.1236	25.3317	26.1337	25.3849	24.9412	25.7336	25.4887	25.3958	24.9816	25.5491	25.1822	25.1556	25.5116	25.3561	25.2202	25.3512
P97351	24.8091	24.0646	24.4518	23.848	24.0775	24.1752	23.6784	24.2156	24.1812	23.9135	24.1831	23.9583	24.5463	24.2449	24.2251	24.2428	24.203	24.7084	24.1272	24.1116
P97352	21.8998	20.8482	21.8522	20.9833	21.1003	20.7716	20.6305	21.1216	20.9635	20.9721	20.9907	20.947	20.4838	20.7173	21.132	21.3495	21.3494	21.31	21.1515	20.8291
P97364	23.8795	24.6691	24.7116	24.1569	24.1003	24.6155	24.6639	24.0212	24.2306	24.9291	24.6117	24.3029	24.2386	24.6607	24.2102	24.3074	23.9954	24.1493	24.262	24.5439
P97366	16.7691	17.5896	18.7895	16.9424	16.9771	16.9418	15.9216	17.2604	16.8995	16.9798	15.3157	16.032	16.4532	16.85	17.1577	17.9884	16.2785	14.399	15.9747	16.053
P97370	15.3075	19.7827	19.0365	16.2526	16.2127	16.9656	18.0863	16.5751	16.5023	18.7604	13.6732	13.4825	14.6141	16.8861	15.7176	14.4368	14.4946	15.5075	15.9237	16.9578
P97371	24.6123	23.3457	23.9512	23.292	23.4351	23.4663	22.9389	23.3368	23.4717	23.1384	23.3823	23.4152	23.4067	23.2218	23.4821	23.8445	23.8176	23.8428	23.6029	23.5675
P97372	22.6742	23.6728	23.461	22.4166	22.7062	22.911	22.6684	22.3698	23.0018	22.7652	22.729	22.4307	22.8803	22.826	22.3663	21.2029	20.8402	21.6806	20.7559	22.7872
P97376	19.4407	15.8735	18.4153	18.3736	17.796	18.0823	17.4993	18.7724	17.945	16.2736	18.3512	18.4921	18.0672	17.6168	18.5789	18.937	18.5684	18.3889	18.3796	14.9485
P97379	21.9316	21.1929	21.0745	21.2887	21.5802	21.4867	21.5777	21.5922	21.5165	21.7466	21.4928	21.965	21.9256	21.7068	21.6645	21.8351	21.9348	21.8009	21.9833	21.9252
P97384	16.0494	19.7186	17.4604	18.8302	18.3714	17.9104	19.4594	17.7046	19.0288	19.3746	18.3636	18.5899	17.4013	18.5764	18.4996	17.396	17.3183	17.1266	17.8558	18.083
P97390	15.6463	19.4979	17.4821	19.2995	19.4195	19.6471	18.5596	18.8547	19.8319	18.825	18.7409	18.7956	19.1426	19.5367	19.5679	19.1372	18.5771	18.6691	18.9258	18.5335
P97429	15.9408	21.2971	18.2308	19.1687	17.8556	18.5918	20.5392	17.0073	19.2124	20.6381	18.6144	17.7657	16.2776	19.1821	18.3027	16.8727	15.9365	16.6122	17.9497	19.3323
P97432	16.2716	16.1831	17.6273	16.6189	16.7199	16.7567	16.659	16.0624	15.8679	15.554	16.2739	16.8077	16.7055	16.8162	16.9341	16.3813	16.7348	17.4277	17.0396	17.3593
P97434	20.0101	18.9176	18.7719	19.2516	19.297	19.073	19.6936	19.2525	18.9134	19.5625	18.8358	19.5053	19.2904	19.1763	19.2456	19.6488	19.3161	19.2732	19.5362	19.4671
P97447	21.1871	19.3097	22.9424	20.286	23.746	19.8495	20.6011	20.3417	19.9131	20.4728	19.7316	20.2431	19.7812	19.6347	19.8719	22.0401	20.2224	20.3568	20.4533	19.7816
P97449	14.8952	20.7986	17.6586	17.9681	16.8876	18.2551	19.0579	16.2718	18.2463	19.824	17.4624	16.8571	15.7654	18.153	17.1338	17.7443	16.541	17.7549	17.8958	18.8318
P97450	24.7416	24.1843	24.2298	24.9054	24.4514	24.6178	24.666	23.8237	23.613	24.9487	23.2274	23.8274	23.0996	23.8432	23.0293	23.3306	23.8164	23.0251	23.8797	24.1917
P97452	18.1725	18.5043	16.8232	18.3386	18.5657	18.1171	18.922	18.6025	18.4603	18.2841	18.6408	18.9406	18.5166	18.6456	18.3326	18.341	18.5569	18.4851	18.845	18.8638
P97461	23.1296	23.4395	23.7519	22.4615	22.9617	23.0447	22.674	22.9791	22.845	22.78	22.9253	22.7035	23.5501	22.987	22.8892	21.7195	21.7572	23.0555	21.2985	23.0489
P97470	17.703	18.0605	17.9798	17.6092	14.9016	14.9644	18.5545	14.6881	17.8959	18.4444	18.7346	18.2851	15.9219	17.0482	18.0753	17.6376	17.6564	17.5028	17.6447	17.8435
P97478	16.7153	19.5558	17.6686	18.8027	18.8217	18.9266	19.2709	18.7566	19.2665	19.0167	19.245	18.3232	19.1289	19.5618	18.7688	17.7095	18.1729	13.8998	17.9245	18.7435
P97493	23.5616	21.9403	23.2512	22.2777	22.5855	22.206	22.6203	22.6153	22.3961	22.308	22.2538	22.8645	22.2315	22.4558	22.0947	22.0734	23.0125	22.7153	22.8598	22.1813
P97494	19.0847	22.5107	22.5504	21.969	21.7557	22.0407	21.2312	21.2409	22.1355	21.6634	21.7759	21.4044	21.4514	21.6641	21.6157	20.3532	20.4452	20.6169	20.5998	21.1515
P97742	16.8012	22.4564	18.9066	19.6575	18.1818	19.7311	21.2239	18.7247	19.7511	21.3103	19.4327	18.2607	18.7347	20.0007	18.6694	15.7254	16.4988	15.888	15.8645	19.8823
P97760	19.4502	20.6653	20.8437	20.438	20.2415	20.1685	20.1258	20.3934	20.8851	20.5705	20.6404	20.9366	20.6802	20.7741	20.9438	20.651	20.9525	19.9986	21.4533	19.9343
P97762	14.1912	15.9788	18.6239	14.6374	13.6515	14.4408	16.2025	15.9553	13.8442	15.8781	16.3174	14.4981	13.2817	14.4943	14.3464	13.9525	14.7156	13.4824	14.6318	14.3317
P97789	18.8945	15.1859	19.3047	18.3117	18.4723	17.6996	18.2838	18.457	18.2649	18.4101	18.1563	18.2702	18.1097	18.4168	17.7596	18.7556	17.7526	18.3447	17.9043	17.922
P97792	20.5726	20.0084	20.8768	19.2481	19.404	20.0782	19.2413	19.5248	19.3033	19.9888	20.2507	20.2849	20.3775	19.8939	20.1026	20.0496	19.6827	20.2834	19.8721	20.0033
P97807	25.3197	24.3848	24.9292	24.6102	24.8355	25.0287	23.8986	25.0123	24.9299	24.2492	24.9731	24.7568	25.1938	25.069	24.96	24.9935	25.018	25.2058	24.9589	24.6507
P97821	24.1633	22.132	22.812	23.4709	23.3076	22.1867	23.7952	23.6563	23.1619	23.3352	22.6186	23.5594	23.0091	22.4202	23.2412	23.7526	23.9643	23.5059	23.7616	23.6936
P97822	18.503	19.9418	20.9916	19.8557	19.6423	20.0531	19.5483	20.2206	20.4935	19.542	20.2923	20.5075	20.0092	19.6299	20.5536	20.223	20.2731	20.3066	20.1204	19.9088
P97823	23.2004	24.6148	24.2208	24.2853	24.1695	24.1248	24.8837	23.9868	24.1556	24.3681	24.0881	24.2723	23.7337	24.2507	24.0002	23.8914	23.8443	23.6255	24.0215	24.3092
P97855	22.5238	22.0767	22.0844	22.4005	22.4906	22.4478	22.5161	22.4945	22.4295	22.7652	22.5248	22.7706	22.708	22.5653	22.5972	22.7772	22.8731	22.6551	22.9155	22.5403
P97863	14.4407	15.6439	17.7042	16.0539	15.6819	16.588	16.8517	15.2739	16.1663	17.6094	16.4639	15.6632	15.0239	15.7196	15.9534	14.7932	14.6111	14.3011	16.7855	15.2007
P97864	18.756	19.2026	18.7709	19.295	19.4989	19.6311	19.279	19.2763	19.6124	19.382	19.6218	20.1836	19.1374	19.3834	19.8704	20.156	20.0915	19.4076	19.9866	20.0037
P97865	20.755	19.4729	18.5246	19.9153	20.0509	19.5494	20.2628	20.0762	19.5397	19.8903	19.5389	19.9545	19.3592	19.436	19.3753	18.9921	19.41	19.6256	19.4814	19.4032
P97868	18.1494	16.6506	18.7741	17.1065	17.7051	17.3319	18.1065	17.9057	16.9221	17.0197	17.0518	18.174	17.7469	17.5777	17.7831	17.9131	18.2067	17.3394	17.7086	17.9699
P97872	20.1842	25.466	23.1815	22.9422	22.4575	22.9627	23.7562	22.086	22.8532	24.0652	22.7177	21.7064	21.3187	23.0046	21.7798	20.4499	20.2676	20.8082	20.3127	22.4656
P97930	16.7935	18.0437	19.0086	18.1229	18.4443	18.3231	17.7179	17.9404	18.796	18.0774	18.4096	18.1058	18.3084	18.6937	18.5014	17.899	18.6087	18.3475	18.5644	17.5419
P98064	17.3931	18.1862	18.6352	17.7933	17.5512	17.6301	17.3186	17.0087	17.8689	17.7112	18.0951	17.7241	17.8394	17.4121	17.8192	16.985	17.9606	18.2936	18.0022	18.1506
P98078	18.4437	18.2756	18.9069	19.2915	19.0773	18.9067	19.0747	18.9058	18.9255	19.0437	18.6295	19.0307	18.463	18.7769	18.9273	19.0215	19.2041	19.1714	19.3372	19.0458
P98086	17.4864	17.8262	18.1296	18.6042	17.7953	17.2468	16.6253	17.7406	18.2367	17.4896	18.3669	17.2759	18.1495	17.3742	18.0389	18.6982	19.2073	18.6533	18.9878	18.466
P98192	15.7525	15.0559	17.4469	14.924	15.0344	15.2874	15.0243	15.8154	14.7824	15.4076	15.1968	15.8675	15.8368	15.261	14.6263	15.8575	15.0751	15.785	16.0235	16.3839
P99024	22.5678	23.9086	24.1711	23.8396	23.4835	23.8348	23.3229	23.5245	23.84	23.6108	23.5525	23.4899	23.8024	23.4314	23.6014	23.1668	23.0935	23.5933	23.4484	23.533
P99025	25.4124	24.3582	24.3678	24.8342	25.083	24.5457	25.4477	25.2263	24.601	25.0344	24.5315	25.0747	24.5914	24.8076	24.839	24.8882	25.0836	24.4949	25.0361	24.6506
P99026	22.5031	23.5812	22.1944	22.8035	22.7205	22.8216	24.0787	22.4605	22.6365	24.0681	23.0475	23.0848	22.5092	23.224	22.7925	22.3279	22.3534	22.2306	22.4367	23.621
P99027	26.4734	25.6158	25.2545	25.4719	25.4223	25.5512	25.4995	25.8504	25.3908	26.2248	25.5712	26.0311	26.0487	25.6869	25.7701	26.5619	26.2604	26.286	26.4547	26.3223
P99028	26.2901	25.4196	26.1228	25.8764	25.6985	25.7783	25.2173	25.8448	25.4338	25.6694	25.1361	25.317	25.5133	25.2125	25.2008	25.706	25.7	25.7699	25.441	25.2646
P99029	27.2387	27.7476	27.6713	27.4312	27.21	27.8929	27.1271	27.272	27.5025	27.481	27.7063	27.4482	27.787	27.7368	27.3351	27.3706	27.2435	27.7029	27.4551	27.7098
Q00422	18.7202	18.2151	18.0704	18.7868	18.15	18.4469	17.5611	18.5374	18.6514	18.2791	18.8754	18.7745	18.7897	18.3771	18.9063	19.2887	19.1523	18.4443	19.0953	18.543
Q00519	24.0294	23.7424	23.4471	23.4031	23.5289	23.6193	24.3787	23.4301	23.517	24.3704	23.8208	24.1054	23.3477	23.832	23.7333	24.1758	24.3256	23.8298	24.2108	24.4363
Q00560	17.9425	17.8254	18.2071	17.9507	17.99	17.8233	18.2472	18.0097	17.6911	17.3768	17.747	18.24	17.8812	18.245	18.1171	18.1445	18.2956	18.4181	18.4415	18.2212
P97324;Q00612	15.4562	18.7798	18.0224	19.0185	19.0965	19.7956	19.2126	19.2102	20.0054	18.964	19.7136	19.0609	19.4272	19.2316	19.7714	19.1433	19.6341	19.1877	19.6421	18.9391
Q00623	26.7904	26.7587	26.9814	26.6838	26.1449	27.3104	26.7987	26.2335	26.5698	27.1017	27.1771	27.0837	27.3566	26.9668	26.6984	26.9733	27.0863	27.2826	26.4997	27.353
Q00724	23.0133	21.63	21.5076	21.5876	21.9253	21.8482	21.8428	21.7894	21.6401	21.6302	20.446	21.0821	21.4986	20.8241	20.8781	20.4461	20.6813	21.7003	19.9556	20.771
Q00896	22.5503	15.3477	21.4392	21.6837	23.1971	23.0254	15.4759	22.1945	22.5631	22.5677	22.9781	22.7874	23.3348	22.8097	22.3475	23.1952	22.7822	23.3794	22.6476	15.7543
Q00897	22.8838	22.5683	21.8551	22.6951	22.8046	22.8239	22.695	22.9563	23.0304	22.6747	22.6888	22.9705	22.7176	22.4887	22.5388	23.1587	22.8894	22.7722	22.657	22.7804
Q00898	23.9647	23.4969	24.1423	20.1631	19.7716	24.1687	20.6715	21.456	20.4175	24.2125	23.8609	20.9395	24.3861	23.928	20.5671	22.1138	21.7794	25.0386	21.7332	24.9349
Q00915	22.4282	20.3044	20.5181	21.5057	21.6278	20.9076	20.6949	21.6112	21.5913	20.0292	20.6254	20.9185	21.3539	20.7328	21.4451	20.8613	21.121	21.1635	20.8676	20.1376
Q00PI9	19.9624	20.7041	20.6407	21.1274	21.0114	21.1038	20.3997	21.0579	21.2492	20.2258	21.025	21.0324	20.9319	20.7616	21.0401	20.7999	20.8472	20.6975	20.9977	20.3149
Q01149	19.1055	20.528	20.605	19.1696	20.2367	19.5361	20.6471	19.3853	19.7572	21.7104	19.4254	19.8671	19.1142	19.9899	19.8231	19.4043	19.3578	19.9862	19.6685	20.4572
Q01237	16.6035	14.7391	17.584	16.7893	17.0525	17.1478	16.9125	17.8521	17.0807	17.0531	18.0984	18.3028	17.4944	18.2803	18.1773	16.8645	17.5642	16.209	14.2735	16.5757
Q01279	22.5153	23.1592	21.511	21.0078	20.6896	22.5068	22.0681	21.4439	21.6949	23.1138	22.3481	21.9079	22.1385	22.3406	21.5383	21.7612	21.7197	22.5404	21.6208	22.8754
Q01339	22.8509	21.7987	22.1904	22.2263	21.9658	21.5205	22.1999	21.6155	21.5651	22.23	21.3763	21.7642	21.7507	21.5164	21.366	22.3906	22.68	22.2814	22.3559	22.7748
Q01405	19.7856	22.0938	21.9825	22.0155	21.6724	22.2721	21.1676	21.4276	22.0906	21.4671	22.094	21.671	21.8627	21.917	21.8861	21.1889	21.2063	21.4709	21.3894	21.3214
Q01730	21.1139	21.4556	21.5584	22.1236	22.0275	22.2513	21.1201	22.1036	22.5426	21.8152	22.0161	22.0366	22.1234	21.7099	22.3303	22.3878	22.1391	21.8185	21.8783	21.6142
Q01853	25.2283	25.7881	25.2184	25.6105	25.448	25.5197	26.1518	25.4924	25.499	26.3415	25.565	25.9308	25.617	25.7077	25.6345	25.5287	25.4436	25.2099	25.6778	25.9454
Q02013	15.7816	19.0269	17.1392	18.3216	16.5399	18.273	19.444	15.3385	16.7605	17.3831	17.1443	16.107	15.549	15.0635	14.7307	15.088	16.0123	15.6358	15.6006	17.6125
P31254;Q02053	20.6973	23.1687	23.2547	22.9738	22.7684	23.2851	22.1896	22.5106	23.1548	22.4615	22.9949	22.3822	22.5804	22.8582	22.6289	21.6407	21.6967	22.1229	21.6984	22.2284
Q02105	15.6876	18.0745	17.2698	18.3336	18.2087	17.9998	15.3018	16.8038	18.012	17.3333	18.0725	17.7895	18.4307	18.0278	17.7468	18.5898	18.7396	18.5151	18.6732	18.5763
Q02248	20.759	20.4694	18.4455	20.1458	20.1413	20.0161	20.275	20.089	20.0516	20.1433	19.63	19.5928	19.8859	19.6871	19.7509	19.4648	19.481	19.6331	19.3081	19.6455
Q02257	19.0072	19.9184	19.4981	19.7959	19.7913	19.4133	19.7959	19.6612	19.7726	19.475	19.2443	19.0028	19.093	19.1939	19.4051	18.1412	17.8687	17.6682	17.6118	18.7712
Q02357	18.2671	20.0711	17.3423	18.8657	18.9109	18.7992	19.5208	19.1273	18.911	19.4805	19.1955	18.9004	18.8551	18.882	18.4668	18.6285	17.7664	19.1631	17.3217	18.733
Q02614	14.6923	15.7342	18.9735	16.2865	15.6247	14.6797	16.6264	16.0145	15.9322	16.3772	14.6913	17.2185	16.8299	16.6264	16.9195	18.5747	17.8405	17.0327	17.8772	17.0725
Q02780	19.2987	16.3149	21.7652	16.8679	17.1181	15.6743	17.4722	16.8441	16.1987	17.1778	16.3462	17.1133	16.3272	17.0628	17.3602	17.2021	16.3564	16.5979	16.8001	17.5319
Q02819	23.7834	22.1126	22.0523	22.7511	22.5909	22.2277	22.3928	22.605	22.1355	22.6258	22.3656	22.6557	22.6309	22.2917	22.3502	23.1812	23.0018	23.217	23.0996	23.0513
Q03160	20.2624	19.5713	17.7526	19.3802	19.301	19.0285	19.2548	19.2834	18.5713	18.6727	18.493	18.1367	18.6551	18.7874	18.6436	18.6427	18.0809	18.6658	17.7768	18.6974
Q03249	21.7834	20.8549	20.8177	20.3508	20.3301	20.642	20.1595	20.4037	20.8061	20.2019	21.1272	20.7274	21.1723	20.5386	21.1196	20.9699	20.2231	20.0133	20.7647	19.8028
Q03265	28.446	28.4047	28.8224	28.6017	28.6575	28.7176	27.9008	28.6106	28.8157	28.0231	28.633	28.3655	28.7633	28.5982	28.6456	29.0159	28.8714	28.8316	28.7918	28.3733
Q03311	20.4515	19.6227	17.7388	20.731	20.7063	18.7658	20.3132	20.7904	20.4975	18.5409	18.9846	20.0218	18.737	18.6068	20.0297	19.7346	19.9337	18.4502	19.3878	17.9944
Q03734	20.3158	14.9681	17.7764	18.8065	18.1211	19.5935	19.5725	18.6738	19.9657	19.7298	20.6197	20.4414	20.4665	20.5069	20.7419	21.8654	21.9299	21.5226	21.5715	21.3716
Q03958	21.2339	20.1502	21.1284	20.3399	20.5861	20.2462	20.6338	20.5657	20.0837	20.7337	20.3605	20.7352	20.4583	20.4034	20.4025	20.9617	20.918	20.6859	20.8242	20.6739
Q03963	18.3855	17.9015	17.5554	18.3095	18.2341	18.4988	18.0827	18.1447	18.5196	18.6582	18.8447	19.1181	18.9953	18.702	18.7808	19.3794	19.4265	19.1299	19.6117	19.5552
Q04207	19.1942	19.5782	18.5533	19.3511	19.2743	19.527	19.4967	19.7176	19.7309	19.3033	19.8182	19.7573	19.7527	19.4487	19.7175	19.6776	19.7433	19.8303	19.9999	19.51
Q04447	20.5873	20.2991	21.3067	20.9397	21.0518	20.6087	19.7114	20.6785	21.1209	19.8523	20.439	20.4036	20.6563	20.6536	20.8895	21.025	21.0469	20.5321	20.9328	20.555
Q04736	14.5722	18.7803	16.5684	18.1225	18.1414	17.5311	16.9301	17.5403	18.1203	17.3874	17.4206	17.191	16.6401	17.2103	17.6996	16.0191	15.8656	16.1675	16.8206	15.1587
Q04750	19.7287	19.5291	19.3683	19.9737	20.0534	20.0907	19.4429	20.1504	20.3253	19.2151	20.1372	19.78	20.3876	19.9896	20.1973	19.6226	19.8055	20.0368	19.8333	19.4376
Q04857	15.223	16.5156	16.813	15.6042	14.2829	15.9948	15.9345	14.0312	14.618	16.0156	16.3039	15.8889	15.7123	14.4591	14.7473	14.8844	15.3543	15.3783	14.9587	14.6126
Q05020	18.2416	17.616	18.4924	18.6279	18.4245	19.0326	19.3509	18.9408	18.8382	18.8266	18.1499	18.2795	18.6172	18.1757	18.1919	18.2499	18.7426	18.2418	17.8339	18.7698
Q05117	21.8475	21.9542	22.4781	22.4659	22.3751	22.3054	22.9292	22.7674	22.538	22.6015	21.8763	22.7383	22.0467	21.9335	21.922	20.9955	21.575	22.0974	21.806	22.1947
Q05144	15.2971	17.3374	18.372	14.6131	14.8981	18.0306	18.6243	17.1314	17.8781	18.4299	18.5048	17.4656	17.6534	17.4869	17.4022	16.0562	16.8544	16.8179	16.8746	18.3712
Q05186	19.3002	18.9105	17.5276	19.8752	19.3766	19.4176	19.5404	19.5594	19.4277	19.209	19.3416	20.135	19.3846	19.3845	19.6592	20.5013	20.7263	20.4576	20.6791	19.9375
Q05421	20.3915	25.4613	21.8874	22.1694	20.8877	22.8159	23.5517	20.2366	22.3721	24.2417	22.2157	20.6887	20.6757	22.991	20.8755	19.4242	19.5412	20.5423	19.4444	22.6859
Q05793	22.2078	21.2936	21.6265	21.8585	21.9408	21.5831	22.0473	21.748	21.6512	21.7283	21.5665	21.7591	21.4944	21.6742	21.754	21.8562	21.7191	21.5709	21.7697	21.5866
Q05816	24.26	22.6559	23.2605	24.3579	23.9028	23.6099	24.429	23.8887	24.0037	23.7309	23.4416	23.7878	23.6096	23.6807	24.4062	23.9752	24.6143	24.2696	24.6148	23.768
Q05915	20.0368	21.2842	18.9602	21.0251	21.2162	20.6998	21.9411	21.1513	21.2126	21.9209	20.6255	21.4595	20.7647	20.8914	21.0637	20.6827	20.2147	20.0061	20.4272	20.8065
Q05920	24.5561	25.3679	26.1778	26.2181	26.3958	26.0846	25.2463	26.5223	26.2443	25.3704	25.9647	25.8076	26.151	26.1294	26.189	25.759	25.8641	26.2233	25.7509	25.6289
Q05CL8	18.3924	13.4711	17.4363	16.4993	16.4308	15.9633	15.518	14.5057	15.4621	16.655	14.8812	16.0898	17.2409	16.2436	13.3299	16.3856	16.3867	16.48	16.5178	16.0426
Q05D44	20.9481	20.0901	20.4	20.1689	20.2856	20.4602	19.6249	20.0507	20.4581	19.9939	20.307	20.0617	20.4949	20.1341	20.0716	20.6388	20.2541	20.2899	20.1499	20.2183
Q06185	22.7834	24.4285	22.9227	23.7123	23.1153	23.7027	23.9076	22.3334	22.8976	23.6457	22.7994	22.6184	21.7028	23.1636	22.0755	22.0409	22.8778	22.2345	22.3988	22.9989
Q06649	17.1976	16.8572	18.2734	16.6657	16.4278	17.4565	17.1585	17.5962	16.9696	17.1878	16.3952	17.2145	16.2003	16.7879	16.7746	16.5241	17.2688	15.3323	17.1351	16.3716
Q06770	16.8962	17.7063	17.737	18.825	18.9127	17.3392	19.1041	18.5843	18.3525	17.5301	17.4952	19.1907	17.4491	15.8253	18.5037	18.4315	18.8287	15.8851	18.7241	17.1674
Q06890	22.1368	22.2154	22.3494	21.5192	21.4218	22.404	21.4744	21.6427	22.0216	22.588	22.2287	22.3601	22.9272	22.4201	21.8926	23.0656	22.6911	23.497	22.6924	23.4552
Q07076	20.3886	22.8784	21.5517	22.2902	21.8858	21.8568	21.7354	21.7916	22.1755	22.2806	22.1038	21.6923	21.6081	22.2482	22.1699	21.7571	21.5427	21.8323	21.6722	21.7749
Q07113	19.1067	19.4544	18.0141	17.2573	16.6173	17.308	17.7514	17.559	16.869	17.7954	17.172	15.2322	15.5647	17.0994	17.2038	15.4006	16.6812	17.4733	15.7256	17.9554
Q07417	27.0796	25.2181	25.1876	25.3726	25.6708	25.3914	25.1083	25.6442	25.2748	24.6669	25.5096	24.9474	25.6803	25.4005	25.4213	25.4822	25.4598	25.7339	25.2647	25.1911
Q07456	22.517	21.5931	22.123	21.9319	21.62	22.0616	21.7942	22.0079	22.2891	21.7609	21.9634	22.0634	22.1105	21.965	22.0347	22.5328	22.6843	22.7713	22.7281	22.6805
Q07797	22.7587	21.4823	20.8566	22.281	21.8158	21.8273	22.2005	21.8988	21.9507	22.5483	22.3512	22.8705	22.787	22.1969	22.6177	23.8275	23.9152	23.7526	23.6934	23.6231
Q07968	18.8272	18.152	17.9621	18.848	18.7476	18.3738	18.5355	18.6215	18.3626	18.6108	17.9934	18.5224	18.6101	17.9859	18.0843	18.0014	17.513	17.608	17.4157	17.8222
Q08093	20.6763	19.0002	18.0514	19.7876	19.737	20.5135	20.8061	20.9848	20.4787	20.9519	20.4432	20.6518	20.6961	20.1365	20.7692	20.8258	20.5573	20.1468	20.5527	20.8646
Q08122;Q62440;Q62441;Q9WVB2	16.2455	15.9152	18.4063	13.6771	15.2885	16.6089	16.1187	16.3439	15.3101	16.8892	16.9008	16.182	16.2161	16.3773	15.9578	16.5533	16.8465	16.7308	16.3595	16.8858
Q08288	17.5847	16.8587	18.4543	16.9565	17.2904	17.4943	17.5885	17.699	17.2203	18.0534	17.4502	17.3654	18.1959	17.6954	17.5005	17.5149	17.704	17.9352	17.9343	17.8396
Q08879	19.019	18.377	18.5773	18.5031	18.7728	18.1032	18.5973	18.2981	18.5026	18.9786	18.262	18.8981	18.4798	17.9511	18.0456	18.5396	18.7674	18.6564	18.7279	18.9874
Q08943	18.1991	18.6434	18.5273	18.7898	18.456	18.4696	18.8152	18.8285	18.7862	17.8086	19.0365	18.8271	18.9218	18.8451	18.4853	18.9526	18.9664	18.6435	18.6156	19.2439
Q09014	17.7639	16.9502	16.8681	17.7687	17.8557	18.9737	18.8837	19.9152	18.9844	19.0698	19.7666	19.0502	19.159	18.7681	18.8586	19.494	19.6931	18.9744	19.7198	19.3285
Q0GNC1	21.8077	19.7687	20.4419	20.2716	19.8418	19.2417	19.6058	20.3931	20.1141	19.4919	19.8741	19.9548	19.6371	19.785	19.8342	19.7854	19.6799	19.9065	19.4595	19.7748
Q0P678	19.9566	18.86	18.7034	19.3303	19.4897	19.2453	19.7575	19.7223	19.2201	19.7426	19.4302	19.6602	19.5669	19.5099	19.4292	19.6329	19.7948	19.8036	19.7535	19.9236
Q0VBL3	17.9715	17.5113	17.8605	17.9831	18.2692	18.3586	18.3051	18.5588	18.2722	17.7483	18.3509	18.4104	18.6288	18.1305	18.167	18.0115	18.5678	18.6272	18.6573	17.6841
Q0VFX2	18.3491	18.4694	17.6208	14.4773	17.0793	18.7723	15.364	17.6273	15.935	17.0298	19.4202	18.5685	15.8623	17.1127	17.4343	17.928	19.1369	18.5154	17.3392	15.9781
Q0VGB7	18.8861	17.6838	17.8975	17.8173	18.1416	17.9952	18.5968	18.2117	18.224	18.4378	18.3197	18.4579	18.6426	18.3539	18.3426	18.2394	18.4233	18.3147	18.5012	18.4889
Q11011	15.1864	20.1105	19.0074	19.718	19.5299	19.8116	19.0988	19.0727	19.7945	19.3991	19.7773	19.2328	19.2491	19.6287	19.4466	18.8922	18.5519	18.638	18.5632	19.2811
Q11136	22.2676	20.1494	19.8608	19.9801	20.4636	20.3607	20.6413	20.8586	19.9145	20.7873	20.6544	20.4434	20.7219	20.3633	20.5229	21.1766	21.0663	21.2855	21.0517	20.8502
Q148V7	20.581	19.8731	18.5284	19.371	19.694	19.5977	19.5885	19.6636	19.6011	19.7169	19.6259	19.53	19.504	19.2117	19.5916	20.2048	19.3793	19.4067	19.2901	19.4965
Q148V8	18.5019	17.678	18.8293	18.0516	18.0311	18.3052	18.2162	18.4229	17.4261	18.0721	18.271	17.9428	17.564	17.906	18.1333	17.8191	18.0804	18.0816	17.8869	18.0395
Q149F3	16.6248	15.4226	17.8111	17.0258	15.4418	16.17	16.0562	15.6376	16.4213	14.4196	16.6249	14.2794	17.0581	16.3058	16.9418	15.175	15.7666	16.7428	16.972	16.5997
Q14AI6	18.261	15.9152	17.311	17.0921	17	17.1833	15.9097	17.1109	17.0327	16.8479	16.4827	15.5549	16.0627	16.8985	16.7647	15.8621	16.3282	17.0213	16.2298	16.0762
Q14B01	16.9828	15.1107	17.1253	14.8674	16.0799	16.7251	16.3977	16.5493	16.3302	16.7623	17.0644	17.4356	17.1485	16.7963	16.6246	17.6212	17.4524	16.9645	17.1766	16.9844
Q14C51	16.929	19.0667	17.5645	18.3109	18.7048	18.4117	16.3606	18.7452	18.19	18.6987	18.5366	17.873	19.5115	18.6226	18.1926	18.0435	17.1456	19.0065	17.9992	18.2488
Q14CH1	22.6197	22.3063	20.5768	21.7621	22.0719	21.7915	22.6285	21.9322	21.6742	22.6713	22.1336	22.2378	21.9102	22.012	21.9617	22.0542	21.9191	21.9522	22.1276	22.3112
Q14CH7	17.7383	17.173	17.5736	17.1926	17.7198	17.5406	14.9789	17.4673	17.4737	15.4199	17.6293	16.8924	16.8177	17.1806	17.5597	15.6386	17.1662	15.909	16.348	15.362
Q14DH7	15.2646	18.7424	18.0909	21.0992	21.6162	18.1462	20.3374	21.4379	21.1835	18.4515	18.7328	20.6239	17.9414	18.4637	20.8912	20.6242	20.6541	18.061	20.3164	14.9879
Q1HFZ0	18.1901	19.8071	19.4666	19.7582	19.4538	19.9992	18.6517	19.5353	19.87	19.1462	19.7974	18.9517	19.5334	19.6107	19.5383	18.6671	19.1376	19.1936	18.9654	18.9505
Q283N4	24.3053	22.99	23.1074	23.2578	23.3617	22.9526	23.4298	23.3718	22.9229	22.525	22.9719	23.0716	22.5016	22.9916	23.0955	22.9449	23.1669	22.7979	22.9223	22.8098
Q2EMV9	15.8431	16.6128	17.3361	16.2667	16.527	17.6988	17.0827	17.4789	17.4492	16.9545	17.2899	17.2904	17.1585	16.9659	17.2699	14.8144	16.2034	15.5303	15.3148	16.8715
Q2KN98	16.5214	15.8962	19.2679	15.7993	15.0011	15.8455	16.5752	15.2699	14.8647	16.5034	17.1147	16.7787	15.9033	15.8662	16.8942	17.2862	17.0504	15.9671	15.0109	16.9111
Q2NL51	15.5932	17.1472	17.9259	17.3916	16.5776	16.5158	15.7958	15.7963	17.2275	16.6784	14.5126	15.9897	16.618	16.6145	16.5598	17.6475	14.8222	16.1393	15.5814	16.0817
Q2PFD7	17.3282	16.6327	18.1964	16.8273	17.1933	16.451	16.726	16.9104	16.9557	17.3029	17.0397	17.0843	17.333	16.6023	16.8538	16.6085	15.9712	16.8969	16.7821	16.8138
Q2TBE6	20.2229	19.0054	16.8168	18.0459	17.8732	17.8024	18.3257	17.3362	17.6146	18.9447	17.2835	18.74	17.4819	18.0217	14.8463	15.3266	15.507	14.0093	17.3276	18.3597
Q2TPA8	22.4306	21.8436	21.5924	22.7889	22.6774	21.8887	21.8245	22.6096	22.6687	21.5698	21.7091	22.2546	22.1905	21.8231	22.6772	22.5765	22.6399	22.3349	22.4071	21.595
Q2VLH6	16.3335	16.0964	18.5445	15.7119	15.4947	15.3926	16.2098	15.1217	15.9326	16.2597	14.288	15.8188	15.0046	15.6623	15.5253	15.7281	16.6668	16.5637	15.1932	15.8884
Q2VPQ9	16.0938	15.7377	18.7735	15.4777	16.4875	15.4856	15.7	16.1774	13.8868	15.3405	15.8542	15.8947	15.3691	15.2412	15.509	16.6932	16.7457	14.0696	16.0528	16.4233
Q3B7Z2	19.5365	19.2497	17.7512	19.0071	18.9673	18.9861	19.0542	18.8298	19.1292	18.9693	19.2953	19.2063	19.1923	19.357	19.271	19.619	18.5623	18.9541	18.7279	19.0947
Q3KNJ2	16.2781	17.2522	18.3241	17.4865	17.2554	16.7069	15.745	16.9562	16.563	15.963	17.273	14.8107	16.8827	17.2417	17.2128	17.0062	14.6364	16.9909	17.0217	14.4152
Q3TAS6	16.7188	19.9743	17.3946	14.03	17.827	18.965	18.7492	14.8917	19.0345	18.6835	16.1459	15.4621	18.0933	18.7176	17.2302	16.5856	18.5647	16.0867	17.5477	15.4515
Q3TBD2	13.8016	15.5741	17.4811	16.1961	15.8808	16.5588	14.0926	15.4025	16.7306	15.8891	16.2705	15.5765	15.4748	15.607	16.6725	16.2001	15.9031	16.5265	15.2289	16.0072
Q3TBW2	19.0643	19.9367	17.161	19.6063	19.7663	19.7798	18.9016	19.8105	19.7421	19.4191	19.7186	19.2947	20.1104	19.5202	19.9761	19.5548	19.4972	19.8288	19.3922	19.2688
Q3TC72	21.5426	20.9769	20.9355	21.1919	21.1922	21.0943	21.2291	21.2617	21.1034	20.9453	21.0925	20.8534	20.5018	20.9564	20.9146	21.1345	21.1873	20.9273	20.9315	20.5378
Q3TC93	17.4258	18.0281	17.8046	18.4427	18.5413	18.1968	17.6539	18.4975	18.3171	17.6387	18.139	18.2182	18.2406	18.459	18.5191	18.6728	18.4238	18.4268	18.4138	17.9582
Q3TCH7	16.8096	19.12	17.8426	18.3598	18.9519	19.2495	18.3703	18.389	18.5894	18.2147	19.2218	18.0454	18.0005	18.9265	18.5536	16.0367	15.0097	18.0887	17.242	17.9267
Q3TCJ1	18.3036	20.3315	20.6006	19.6614	19.728	19.8183	19.9142	19.5095	19.8225	19.9831	19.8315	19.6652	19.4059	19.7805	19.7268	19.5358	19.4343	19.6237	19.719	19.978
Q3TCN2	23.1431	21.3318	20.8701	21.468	21.5203	21.5509	21.9405	21.7318	21.3648	22.2448	21.7646	21.4928	21.6207	21.5314	21.3317	21.6092	21.7102	21.6269	21.5968	22.0571
Q3TCX3	16.7599	14.1393	18.2289	15.1163	15.139	14.7281	15.3101	16.454	15.1075	16.4566	15.5734	14.3356	14.6371	15.5446	15.869	16.4543	16.5159	15.3304	16.4705	16.4201
Q3TDD9	18.139	18.7654	18.887	18.7607	18.3295	18.3287	17.8887	18.4338	18.5326	18.0985	17.6767	18.3032	18.2395	18.424	18.7096	18.0082	17.8465	18.2996	17.7259	18.4103
Q3TDN2	15.5458	19.4771	17.0625	18.1913	17.426	18.3598	18.5286	15.2392	18.0818	18.8301	16.5899	17.2294	15.3991	18.2667	15.4877	15.9871	15.5826	16.0798	14.9927	17.9424
Q3TDX8	15.6022	16.0009	18.0423	16.8085	15.4396	17.7198	17.8216	15.0445	17.8462	17.9469	16.1558	18.2235	17.7375	17.9272	17.7409	17.9299	18.2436	17.6869	18.1935	18.0067
Q3TEA8	19.2561	19.1236	19.8664	18.5408	19.3166	19.2264	19.2382	19.6319	19.3988	19.1493	19.5148	18.7041	19.6147	19.5343	19.437	19.1141	19.2024	19.5395	18.3785	18.6177
Q3TGF2	19.1183	18.3043	17.4595	18.2414	18.6229	18.4326	18.7515	19.0574	18.5069	19.1429	19.2281	19.0197	18.6014	18.973	19.0917	18.9191	18.9577	18.6029	18.4879	18.3843
Q3THE2	22.8965	23.0594	23.4491	23.7247	23.5967	23.7157	23.9967	23.8882	23.8286	23.7494	23.9741	24.3116	23.8384	23.6902	23.8821	23.8734	24.5462	24.0532	24.6091	24.0884
A2A4P4;Q3THG9	20.7631	19.9247	19.9387	19.7478	19.7942	19.9771	19.8882	20.0116	19.8132	19.3384	20.1357	20.086	20.0091	19.9767	19.9565	19.6188	19.7848	19.9997	20.0059	19.3363
Q3THK3	19.4406	17.4013	18.0111	18.7628	18.8233	19.1524	19.1894	18.8576	18.6981	19.0776	19.0526	19.786	19.5859	19.3004	19.379	19.4277	19.731	19.2322	19.7833	19.8001
Q3THK7	19.328	20.6145	20.8789	20.6063	20.5307	20.8649	19.7821	20.4431	20.8906	20.1062	20.645	20.4221	20.704	20.6835	20.5336	20.097	19.9021	20.1454	20.0045	20.0011
Q3THS6	19.5124	20.2325	20.1761	20.1042	20.0684	19.9896	20.0943	19.9576	20.3578	19.7895	20.1561	20.1355	20.048	20.2478	20.1537	19.5165	19.8062	20.0539	20.0469	20.0539
Q3TIU4	16.2371	18.2189	18.0335	18.2783	18.2998	18.7398	15.6686	18.5711	18.6215	18.9529	18.2769	18.4943	18.1254	18.273	18.1189	16.8433	18.3746	17.8432	18.3238	17.1627
Q3TIV5	22.2533	20.8546	21.3144	20.6595	21.0998	20.833	21.1964	21.2228	20.709	21.3703	20.8671	21.2919	21.2546	20.986	21.0171	21.1518	21.2973	21.3226	21.2968	21.4267
Q3TIX6	20.0703	19.1179	19.5883	19.3579	19.5215	19.296	19.7416	19.6465	19.2948	19.9416	19.4785	19.8095	19.5101	19.5165	19.7365	19.9238	19.8922	19.7714	19.8943	19.8037
Q3TJD7	18.1099	17.5364	20.5601	18.1727	18.8776	14.3958	18.3632	17.2535	17.6937	18.2348	16.5143	18.3954	17.5433	18.4039	15.5989	17.765	18.2712	18.2358	18.3027	18.7569
Q3TJZ6	20.1899	20.311	21.4962	19.4616	19.9195	20.0024	19.1855	20.1858	19.9362	19.4855	19.978	19.8305	20.6372	19.9783	20.0408	19.8643	20.1104	20.4664	20.2895	19.6073
Q3TKT4	15.0232	15.5558	17.816	14.9915	14.2774	14.4996	13.8169	15.6067	15.1549	14.3612	13.2799	15.3936	15.3864	14.5005	14.4814	16.8284	16.6778	14.1844	13.7296	14.8007
Q3TLD5	14.5009	17.3772	18.1276	16.7792	14.5739	17.1832	16.5871	15.4798	16.386	14.8572	17.006	15.5333	16.0844	14.6391	14.1436	15.813	14.9455	16.7193	17.1055	16.8697
Q3TLH4	20.9553	19.8324	19.473	20.0858	20.2857	20.1122	20.4335	20.2878	19.9245	20.5401	20.1005	20.4704	20.3879	20.17	20.253	20.5134	20.2429	20.3111	20.5021	20.2731
Q3TLP5	24.0689	23.3793	23.7884	23.3129	23.1051	23.3198	22.4075	22.7865	22.723	22.7556	23.2933	22.2817	23.4087	23.4869	23.017	22.5424	22.2408	23.5362	22.3281	23.2244
Q3TLS3	15.3117	17.7828	17.7694	16.7055	17.6427	17.909	15.0409	17.9525	18.0914	17.1193	17.1814	17.8766	17.2837	15.3048	17.7383	16.5823	16.3481	15.2088	17.1051	16.1821
Q3TMH2	23.3722	22.2467	22.4305	22.3638	22.4167	22.4291	22.4793	22.4178	22.1665	21.9549	22.5693	21.7726	22.2023	22.6768	22.2774	22.4027	22.2292	22.5138	22.1378	22.1577
Q3TNA1	20.9347	22.8729	22.2715	22.7607	22.6068	22.8713	21.9592	22.2525	22.8556	21.9839	22.6124	22.1932	21.9554	22.5196	22.4997	21.3857	21.7218	21.7233	21.7383	21.526
Q3TRM8	15.3861	16.5979	17.2783	16.3272	15.7972	17.1794	16.6117	14.9042	17.2099	17.1669	17.6157	14.9327	14.1143	16.3828	17.0549	17.4964	16.9086	16.584	15.553	17.6293
Q3TSG4	18.0361	18.7982	18.7962	19.2994	19.2133	19.0542	18.9273	18.9731	18.9764	18.535	18.8641	18.8261	18.76	19.114	19.2282	18.8468	19.1205	18.6836	19.1294	18.7212
Q3TTY5	21.5215	21.0374	19.3613	19.9263	19.6216	19.9631	20.942	20.2545	18.6986	20.0776	20.0173	19.1061	19.6976	20.1074	19.6687	20.3657	19.8814	20.5758	19.6338	20.8876
Q3TW96	15.8078	18.636	17.632	18.6948	18.3306	18.5342	17.3133	18.1605	18.7535	18.1086	18.1993	17.9885	18.6938	17.9965	18.253	17.9568	18.156	18.0517	18.0593	18.287
Q3TWL2	14.487	17.1362	18.0997	15.7521	15.2782	15.4367	17.4469	15.1014	14.2309	17.4744	15.7411	15.0449	15.2588	16.0242	15.5538	14.1455	15.643	15.1159	15.5048	16.259
Q3TWW8	22.5469	21.1427	21.6054	21.6775	21.7404	21.5738	21.5057	22.1882	21.4637	21.1025	21.6711	21.999	22.2118	21.742	21.8919	22.244	22.2951	22.1592	22.3745	21.8781
J3QN38;Q3TXS7	20.317	22.2456	22.2046	21.8265	21.8974	22.097	21.5924	21.6191	22.212	21.5474	22.0843	21.9324	21.6325	22.0461	22.0607	21.8076	21.6139	21.6254	21.764	21.64
Q3TXT3	16.2672	13.759	18.8978	15.7438	16.4579	16.4177	15.9838	16.5707	15.5755	16.0069	16.5465	16.0799	16.5861	16.3417	15.9971	16.8145	16.7454	16.0434	16.3233	16.3335
Q3TYD4	17.47	15.8899	17.476	15.9626	16.1243	16.5726	16.3172	14.532	14.7029	16.3811	17.0013	15.3338	15.2328	16.82	14.7884	15.9771	16.2194	16.1389	15.2429	16.515
Q3TYX3	19.7597	17.6698	17.8633	18.3667	18.1555	18.3021	18.0836	18.3224	18.0927	17.6274	18.781	18.2996	18.8456	18.2233	18.4936	18.6854	18.8625	18.9749	18.496	17.9973
Q3TZZ7	15.2718	17.7141	16.8697	18.7114	18.1885	17.4857	18.1022	18.2812	18.5294	17.0167	18.52	17.8938	17.8613	17.9173	18.4322	16.648	18.0034	18.0164	18.0315	17.9727
Q3U0B3	23.2563	21.7424	22.2314	21.4465	21.8569	21.5502	22.1123	21.9729	21.3729	21.9528	21.6285	21.4613	21.6022	21.7293	21.6302	21.6445	21.7528	21.5996	21.5422	21.9965
Q3U0S6	18.0156	18.0975	17.8205	18.9927	18.8362	18.2598	18.7379	18.6957	18.6312	18.8417	18.516	19.1929	18.7387	18.4499	18.6768	18.9331	18.9212	18.8758	19.4342	19.3117
Q3U0V1	24.0862	22.7925	22.918	23.1967	23.1416	23.1956	23.5613	23.3484	22.928	23.5305	23.2066	23.5483	23.3363	23.3102	23.2676	23.5633	23.5982	23.4463	23.679	23.4936
Q3U186	16.2237	18.0535	17.2282	17.4195	17.5276	17.6212	15.8613	18.2051	17.9667	17.4288	17.3806	16.573	18.1626	17.5615	17.3794	16.7819	15.7172	17.3492	16.8802	16.7205
Q3U1J4	19.4881	22.7496	20.9957	21.0112	20.712	21.683	22.6181	20.6965	21.3733	22.5045	21.8084	21.4997	21.3083	21.9475	21.3378	19.5617	19.6036	19.8328	19.7035	21.9952
Q3U1V6	15.8225	15.9087	17.5217	14.8381	15.548	16.8763	15.8482	14.6715	15.792	15.8674	16.2767	16.3498	15.8726	15.7582	16.3465	16.2545	15.5137	16.5525	15.117	13.9683
Q3U1Z5	18.4094	17.153	18.6394	17.9545	17.2761	18.2629	18.6984	18.1903	16.4748	18.5449	15.2054	16.8955	18.3514	17.9288	18.3797	18.289	18.3765	18.5629	18.7319	19.3979
Q3U276	18.8212	17.7248	18.5242	17.9957	18.4058	18.1092	17.8045	18.5471	17.9089	17.9418	18.1442	18.0301	18.2933	18.0571	18.056	18.3096	18.556	18.5021	18.4703	17.9069
Q3U2P1	20.92	22.0728	21.263	21.6272	21.4348	21.8305	21.0516	21.1772	21.6617	21.296	21.7565	21.454	21.3812	21.6032	21.5927	21.0078	20.9695	20.9946	20.9214	21.0162
Q3U308	14.9127	14.9444	18.1114	16.0474	14.7489	16.5293	15.6827	15.7095	16.2626	15.6262	16.1405	15.8732	14.4595	16.0006	15.4088	16.5481	16.4954	15.0895	14.7954	16.3585
Q3U319	17.6691	16.9363	17.2782	17.8158	17.446	17.6078	18.029	17.8417	17.7239	17.6909	17.6454	18.1786	17.9564	17.8517	17.9148	18.1212	18.0309	17.6223	18.1495	17.8612
Q3U487	14.9975	18.3878	17.7435	18.192	18.0695	18.4422	17.4134	16.9945	18.1945	17.219	17.8697	16.9606	16.8406	17.7732	17.8067	14.8694	16.0626	16.009	15.1055	17.3798
Q3U4I7	15.4091	14.2014	17.9242	16.2526	16.9926	16.2894	14.9396	16.1482	16.9191	15.2215	16.4941	16.6861	16.7521	16.2792	16.6225	16.7947	16.4967	15.5456	16.4128	15.4791
Q3U4S0	15.1238	16.0016	17.6824	15.9101	15.6518	15.962	16.0183	15.5538	15.6715	15.1139	15.8104	15.2346	15.0656	16.1792	15.1768	14.8371	15.8717	15.5266	14.7589	15.3603
Q3U5Q7	18.0866	18.5284	18.6289	19.0715	19.0645	19.0245	18.9011	18.9126	19.5865	17.9134	19.2751	19.3154	19.2645	18.9964	19.2045	19.2046	19.4139	19.9475	18.7277	19.1752
Q3U7R1	15.34	18.3819	18.9075	17.0418	15.4883	16.2422	17.5046	15.2027	17.5407	17.6928	17.3164	17.0786	14.6213	17.0924	16.1502	14.9874	15.1606	15.5165	16.456	17.4251
Q3U7U3	17.1224	16.1336	18.5132	17.7059	17.354	17.796	17.4363	16.9868	15.54	16.0688	17.8675	16.3028	15.4806	17.1823	16.5114	17.2358	14.7609	17.6246	15.0704	16.4348
Q3U9G9	20.8024	19.4884	19.0741	20.1353	19.6268	19.5994	19.5188	19.9012	19.6362	19.0966	20.0615	20.0603	18.9287	19.1273	20.3211	20.3012	20.179	19.8623	20.3063	20.3281
Q3UBG2	15.6386	18.6349	17.9971	15.7244	17.5602	18.0969	19.3665	19.1682	18.63	15.232	19.4753	19.5858	19.6167	19.5777	18.4771	15.3341	17.2985	18.5399	16.2477	19.8716
Q3UBZ5	15.1395	18.8079	16.2321	18.3283	18.1555	18.3007	17.979	17.8667	17.9594	17.5982	17.1645	15.0645	18.3221	18.2462	18.2609	18.5429	18.1089	15.8303	17.8001	17.6047
Q3UD01	14.6861	17.1071	17.7712	17.7673	16.8922	17.6349	15.8995	16.803	17.6505	16.1493	17.3172	17.183	17.7892	17.8098	17.0033	16.4113	17.893	14.7303	17.9168	17.0138
Q3UDE2	16.7095	17.6196	18.0941	17.5366	17.4945	17.6485	16.3326	16.9082	18.1009	17.5332	17.0984	16.7056	17.1432	17.2114	17.2003	17.9222	15.8863	14.7395	16.5674	17.0002
Q3UDK1	17.9916	17.2328	17.0061	17.3733	18.0231	18.1375	18.6256	18.5864	17.6004	18.6154	18.1123	19.0115	18.6208	17.7798	17.8698	18.0975	18.8169	18.5746	17.8968	18.7826
Q3UE37	16.0156	17.2557	18.3266	18.0414	18.4547	17.8749	18.0521	17.9527	18.1957	17.7233	18.3259	17.8699	17.8763	18.4678	18.323	17.6178	18.1342	17.6455	18.2697	18.128
Q3UEB3	22.3306	20.7919	21.5052	21.5776	21.5715	21.522	20.8713	21.7356	21.5384	20.5749	21.6344	21.6021	21.9557	21.5854	21.8367	22.0053	22.0942	22.0385	22.1176	21.3832
Q3UED7	15.9632	17.9079	18.1374	17.0673	15.1045	16.8786	17.1401	17.1569	16.2788	16.3305	16.7347	15.8752	15.1675	17.1079	14.823	16.1137	16.3349	15.8078	15.1335	16.77
Q3UEG6	22.6479	24.7271	23.7648	23.5956	23.6076	24.0591	24.5956	23.4301	23.5872	25.0892	24.2044	23.7268	23.7592	24.4735	23.5074	23.3587	23.3659	23.5878	23.5577	24.5336
Q3UEP4	13.9346	23.4918	18.9351	19.0811	17.3377	19.7824	21.3801	17.6545	19.9237	22.0297	19.4585	18.5602	17.9074	20.0454	18.0716	17.957	15.725	17.0147	16.986	20.4246
Q3UFF7	18.6304	19.9449	20.96	19.7135	20.0901	19.6092	19.9937	19.9986	19.8913	19.1442	19.6753	19.766	19.3353	19.6532	19.7989	19.8385	19.7202	19.6032	19.6452	19.5127
Q3UFS4	16.7853	15.2312	19.134	16.0614	16.2913	16.2898	16.9889	16.4486	15.7624	15.7834	16.6012	17.1736	17.189	16.6949	16.6163	15.8522	17.0984	16.1295	17.0831	16.4483
Q3UG98	19.0367	17.0627	18.0818	17.0301	17.2104	15.4593	14.7441	15.9483	16.5518	15.6052	17.4471	15.7069	14.5534	13.7911	15.3032	14.7492	16.202	16.9429	16.4995	14.9579
Q3UGR5	21.7005	22.637	22.4286	22.0142	21.698	21.8577	22.336	21.1071	21.806	22.91	21.8703	21.9041	21.2643	22.2888	22.0312	22.3824	21.7799	21.6141	22.2084	22.4327
Q3UGS4	18.5576	17.5708	17.5562	17.9255	17.8146	17.9585	18.0868	18.273	17.2708	18.3673	18.3124	18.2229	18.2851	18.4359	18.2521	18.4312	18.8351	18.7474	18.474	17.9945
Q3UH06	15.9975	15.2306	17.4494	17.0045	15.3348	15.8227	15.9912	17.638	14.0446	15.8539	16.4923	17.3017	16.8921	16.459	17.3547	18.8978	17.3112	17.172	16.5313	16.0148
E9PWR4;Q3UH60	16.7868	15.8073	18.3142	16.0059	16.4579	16.3073	16.3769	16.4709	15.9998	16.3359	15.2559	16.3923	15.8087	15.8546	15.679	16.4431	15.3214	16.4885	16.5571	16.024
Q3UHD6	18.8075	18.9218	18.1553	18.929	18.5588	18.7598	17.7789	18.5838	18.748	18.0356	19.0123	18.7554	18.4384	18.5513	18.2576	18.444	18.3268	18.4487	18.13	18.3507
Q3UHJ0	18.1672	17.9715	17.9021	18.0162	17.9038	18.2172	17.884	17.8443	18.196	18.121	17.7554	18.1351	18.1311	18.1451	18.0768	18.158	18.0376	18.3838	17.9833	18.0439
Q3UHX0	16.6683	13.6496	18.1238	16.2801	15.1591	16.9863	16.7425	16.9278	17.1045	17.2552	15.7305	17.003	17.431	17.56	16.8894	17.7388	17.0955	17.4509	17.6637	17.2499
Q3UHX2	22.7166	21.5064	21.541	21.4535	21.5801	21.2933	21.7893	21.7833	21.2352	21.9304	21.3354	21.7503	21.7815	21.4449	21.4582	21.8701	21.6298	21.8611	21.8525	21.7617
Q3UI43	18.805	19.5795	18.749	19.2074	19.2797	19.1977	19.0498	19.3505	19.3099	19.0231	19.2484	19.5773	19.0217	19.23	19.4923	19.4671	19.8302	19.3653	19.4466	19.316
Q3UIA2	18.1281	18.5321	17.7516	18.4572	18.4584	18.8116	18.949	18.0192	18.7747	18.757	17.5519	18.8677	18.6206	18.5712	18.5129	18.3381	18.3071	18.9847	18.952	19.031
Q3UIL6	19.5711	18.1151	18.4204	19.6486	18.1049	18.7278	18.8069	18.2971	16.7834	18.8335	18.3415	18.6715	18.6678	17.7449	18.6454	19.0334	15.5873	19.1223	18.2322	18.6233
Q3UIR3	20.0214	19.9968	20.0914	20.0048	20.0293	20.1259	19.5472	20.126	20.2525	19.7377	20.1796	20.1355	20.182	20.044	20.2477	20.0673	19.8836	20.1274	19.902	19.9226
Q3UJB0	22.6688	21.4102	21.6771	22.0711	22.1505	21.9499	22.4749	22.3162	21.8593	22.5557	22.0882	22.507	22.3906	22.1868	22.2802	22.587	22.6645	22.3203	22.6308	22.5137
Q3UJB9	19.6129	19.2244	18.6959	19.2103	18.965	19.2211	19.1263	19.2847	19.4858	19.066	19.2353	19.3113	19.494	19.2253	19.5049	19.656	18.568	19.5451	18.8148	19.08
Q3UJD6	18.8938	18.2619	19.1078	18.2983	18.2065	18.1271	17.8422	18.0013	18.0324	17.8581	17.6905	18.2561	17.9357	17.8844	18.3229	18.6546	18.0605	18.2731	17.7074	18.4698
Q3UJU9	21.8509	22.0773	17.6674	21.2795	21.0048	20.6665	20.6157	20.5926	21.2429	20.9687	20.6019	20.4823	19.9031	20.3536	20.5436	20.5239	20.4753	19.6273	20.5786	20.4731
Q3UKC1	15.8964	16.8445	18.7063	16.2973	16.1096	15.7717	16.108	15.9771	15.8193	15.9424	15.5809	16.0807	17.0113	15.978	16.0488	16.2191	13.8113	16.5406	16.1831	16.8844
Q3UKJ7	17.6958	19.6846	18.1691	19.913	19.7183	19.9094	19.2514	19.5816	20.1102	19.2939	20.2019	19.3613	19.836	19.8549	20.0692	20.1749	19.4482	19.5668	19.6103	19.561
Q3UL36	19.3853	15.4631	18.0381	18.7047	18.6612	16.7073	18.6195	18.8498	18.299	18.4054	18.6077	18.6526	18.5889	18.2323	18.8255	18.91	18.572	15.6318	18.8543	19.0632
Q3ULD5	21.1616	21.874	22.3168	22.0963	22.5296	22.0767	21.9646	22.3678	22.232	21.3421	21.9532	21.6556	21.8642	22.0704	22.031	21.8312	21.9909	21.911	21.6271	21.819
Q3ULJ0	17.843	20.365	20.779	20.5467	20.3557	20.1266	19.704	20.114	20.4813	19.4263	19.9732	19.8464	19.5573	19.872	20.0724	19.3993	19.1955	19.0739	19.2392	19.0884
Q3ULL6	16.8768	15.2507	17.7203	16.4339	16.3735	14.5683	15.509	16.5884	16.2436	16.8246	16.8439	16.7675	15.4828	15.5418	15.8293	16.2609	16.7045	16.3481	16.8237	16.3128
Q3ULW8	15.2685	17.4514	17.1695	17.59	17.9594	17.3112	15.256	17.3054	18.1037	16.5957	18.183	17.1016	18.0853	17.506	17.8656	16.9974	17.2505	17.7009	17.4723	16.3062
Q3UM45	19.9754	20.5087	20.8076	20.9379	20.8094	20.821	20.1105	20.8142	21.1184	20.4491	20.889	21.3794	20.8766	20.9266	21.3311	21.7189	21.2485	20.8532	21.4835	20.7301
Q3UMF0	21.9648	20.8539	20.9371	21.0227	21.2936	21.1	21.414	21.2795	21.0553	21.6825	20.9649	21.3201	21.2844	21.2589	21.2285	21.6245	21.2431	21.2205	21.4295	21.4225
Q3UMR5	14.4339	19.1358	17.7954	16.9705	17.5291	17.1007	18.385	15.4547	17.0469	18.8493	15.0057	17.3424	15.498	18.163	15.9798	17.7357	17.0519	15.164	15.6353	16.7241
Q3UMT1	18.8838	17.6272	18.2792	18.3472	18.5897	18.149	18.6273	18.6542	18.2983	18.5781	18.3392	18.6304	18.6597	18.3317	18.3592	18.6076	18.4747	18.3625	18.6488	18.6267
Q3UMU9	19.4445	18.5506	18.1083	19.12	19.2009	18.9191	19.5231	19.6538	19.0024	19.3816	19.0874	19.3218	19.3126	19.0832	19.3377	19.2206	19.4632	19.3653	19.3808	19.38
Q3UMY5	18.7177	17.6661	17.0891	17.6227	17.9024	18.177	18.2038	17.8174	18.1698	18.1921	18.2062	18.2175	18.266	18.1586	18.2071	18.2563	17.8156	17.7517	18.1305	18.3225
Q3UNX5	19.0872	20.4167	20.2608	20.1419	20.2277	20.654	19.386	20.3829	20.2857	20.1021	20.4245	19.6722	20.6955	20.6212	20.3052	19.6073	19.6923	20.5853	19.493	20.0783
Q3UNZ8	18.8663	20.0121	21.4719	20.4121	20.7307	20.2596	19.9137	20.711	20.7257	19.9283	20.2642	19.8853	20.408	20.2943	20.6126	19.4156	20.3195	20.2351	20.3258	19.9351
Q3UP87	14.8836	15.7256	19.0149	17.3978	14.7437	19.3051	18.9808	19.5729	18.9687	18.8837	19.4306	19.4804	19.5236	18.3078	19.0666	19.373	19.8024	18.1702	19.1937	19.96
Q3UPF5	20.0368	19.4677	19.2564	19.6972	19.7531	19.6865	19.7697	19.6903	19.7079	19.5588	19.8994	20.1232	20.1104	19.7718	19.9423	20.4057	20.1442	20.3135	20.3069	20.2536
Q3UPH1	21.4926	22.1915	20.2222	21.6173	21.8397	21.7651	22.6878	21.7411	21.7559	22.6897	22.0755	22.3667	22.2955	22.2973	21.9723	22.192	22.2477	22.3753	22.4511	22.6192
Q3UPL0	21.2052	22.6585	22.6005	22.6006	22.519	22.6077	22.0081	22.3324	22.6537	22.1006	22.5394	22.3438	22.7726	22.5575	22.5409	22.0533	21.7685	22.2971	22.0045	22.162
Q3UQ44	20.1809	22.2902	22.0411	22.3755	22.2404	22.2554	21.3915	22.0938	22.4401	21.6492	22.1477	21.6003	21.8337	21.9547	22.0836	21.3919	21.3048	21.4505	21.3162	21.2994
Q3UQ84	17.7149	20.0507	18.1697	19.0919	18.3291	18.8473	19.4924	18.9811	18.9571	19.3349	19.18	19.0914	19.0839	19.1982	19.1472	19.1007	18.6109	18.8715	18.953	19.4838
Q3UQA7	17.8288	17.7318	18.0891	18.4315	17.9107	18.4462	18.4666	18.2349	18.1115	19.148	18.8072	18.244	18.103	18.7099	19.156	20.0209	18.8477	17.5105	18.6654	18.8199
Q3UQN2	18.1007	18.0433	18.0287	18.743	18.639	18.7215	14.6797	18.7284	15.4389	14.5809	18.6259	18.6493	19.011	18.7591	19.1138	18.8819	18.6843	19.1959	19.123	18.8609
Q3URD3	15.1699	18.3882	17.6899	18.1899	17.9299	17.9126	18.563	18.385	18.1019	18.539	17.8804	17.7158	17.2739	17.836	17.9349	18.0261	16.0799	17.5344	17.2721	17.6609
Q3URE1	15.7202	19.0794	17.0406	19.2732	19.9217	19.3059	18.2557	19.9166	19.3872	18.7496	18.912	19.0698	19.6134	19.2405	19.5761	19.1435	19.5289	19.6103	19.2728	18.9647
Q3URS9	15.7682	18.7252	18.822	16.0801	15.9312	16.6431	17.3812	16.2365	16.7242	17.876	16.7167	16.1695	16.6385	16.3191	14.9092	15.8249	15.3476	15.9743	15.6098	16.6193
Q3UTJ2	22.2797	21.159	21.0731	21.1454	21.208	21.516	21.4676	21.3864	20.9269	21.7846	21.3679	21.5077	21.6569	21.3218	21.272	21.3601	21.2559	21.6349	21.4485	21.5715
Q3UUI3	20.9966	20.7801	20.3535	20.0405	20.0324	20.0744	21.0482	20.6698	19.9124	21.0225	20.4241	20.3301	20.486	20.4016	20.2351	19.654	20.278	20.8743	20.4124	21.1431
Q3UV17	22.8457	22.4379	21.7501	21.6958	21.3251	21.621	22.3837	21.5002	19.7653	21.9081	20.595	20.8672	20.8762	21.6547	21.4867	21.6415	21.2963	21.9746	20.6996	22.8156
Q3UVG3	17.0757	16.5099	17.6749	16.7686	16.3926	16.5336	16.2166	16.1613	16.7116	16.0497	17.0552	16.7609	16.8175	16.9966	16.8235	16.508	16.6134	16.8218	17.173	16.3024
Q3UW53	19.2419	18.1812	18.2374	18.4059	18.4131	17.2342	18.3304	18.7535	17.5935	18.5907	18.1363	18.367	18.648	18.2309	18.3646	18.5677	18.4708	18.604	18.7927	17.731
Q3UWL8	20.5061	19.6863	16.9893	19.804	19.8171	19.4998	19.9156	19.7333	19.8656	19.8969	19.8823	19.9681	19.6881	19.9361	19.9298	20.6054	20.204	19.7135	20.3798	20.0542
Q3UZ39	19.7304	19.0107	19.413	19.3502	19.507	19.0126	19.9115	19.8133	19.1705	19.8861	19.2598	19.6543	19.5883	19.47	19.5128	19.9612	19.9616	19.7165	19.9745	20.017
Q3UZA1	17.1825	15.7739	18.1866	17.4568	17.7782	17.4813	17.9943	17.6307	17.4607	17.9979	17.3714	18.163	17.3826	16.8968	18.0918	18.6052	18.7261	17.737	18.5208	18.47
Q3UZZ6	20.5513	22.0123	21.6336	22.5625	22.6414	21.9844	22.2989	22.8093	22.5251	21.52	21.9905	22.2367	21.5929	21.9144	22.2037	22.4156	21.9394	21.3017	21.7694	21.3634
Q3V1L4	15.79	18.453	17.4986	17.7349	17.8747	17.0418	18.2862	17.2107	17.7032	18.1383	17.8682	17.6778	17.658	17.6781	18.283	16.7478	16.191	13.6333	15.7905	17.7192
Q3V384	14.6186	14.9034	18.0357	15.6147	17.6442	17.5413	14.975	17.6566	17.4324	15.6905	16.2334	17.3752	17.6711	17.4508	17.6493	16.6591	17.3702	15.8111	16.0741	15.2455
Q3V3R4	19.1916	20.0048	17.5027	19.5821	19.5034	19.4979	20.3028	20.1383	19.9171	19.8451	19.3552	19.2934	19.3173	19.3872	19.6705	19.4861	19.8605	19.6633	19.1776	19.0716
Q3V460	16.7419	18.3591	18.357	16.6958	16.7592	16.7787	17.2632	16.6379	16.5849	17.6162	15.5211	16.5451	16.4039	16.7329	16.0804	14.0633	16.5687	16.4838	15.6082	16.7849
Q3V4B5	17.4746	16.8632	18.9772	18.4356	18.6448	18.1341	18.1748	18.1874	18.2421	18.0457	18.2007	18.4132	18.1189	18.386	18.4887	18.2345	18.4557	18.1913	18.6451	18.3583
Q45VN2	14.8347	14.493	18.7445	15.9226	14.913	16.3186	14.6183	16.0638	15.3341	15.9561	15.0969	16.3858	14.0484	16.4098	15.1716	14.948	16.5087	14.7095	14.8815	13.4501
Q497H0	18.0598	17.0061	18.165	18.0031	17.8846	17.3713	17.8837	17.4336	17.4962	17.5295	16.6173	17.8839	17.4228	17.6099	17.8523	17.7756	17.5643	17.4355	17.6497	17.8305
Q4ACU6	19.7349	20.1522	18.2045	19.7461	20.4432	19.8304	20.4045	15.4424	20.0049	20.9294	20.5772	20.329	20.0094	20.4588	20.1356	20.3781	20.3826	20.9348	20.3983	15.5321
Q4FZF3	16.0938	19.1544	18.2983	17.9379	14.3625	17.7041	18.5438	17.2663	18.6717	18.1035	16.6252	18.3212	14.9273	17.809	16.5154	16.7498	15.5623	14.7811	18.1107	18.0365
Q4KML4	16.5895	15.0205	17.5506	16.8149	16.907	15.4146	17.5094	16.7348	16.6707	14.9186	16.4476	16.978	16.2863	16.2972	16.7039	15.567	17.341	16.464	17.6854	16.95
Q4KMM3	20.3682	19.6096	18.1667	19.7864	19.7836	19.7818	19.8997	19.5977	19.4549	19.6101	19.4126	19.3592	19.6069	19.6568	19.3896	19.5476	19.4686	19.7385	19.8198	19.5172
Q4KWH5	15.402	20.4165	20.8068	20.5016	20.2184	20.2363	19.5536	20.1139	20.341	19.9579	20.4248	20.2869	20.4764	20.4606	20.5724	20.4929	20.768	21.0359	20.9999	20.5374
Q4LDF6	18.279	16.2339	18.242	17.7931	17.6935	17.883	17.3866	14.2629	17.7402	18.3682	16.8567	17.2941	18.106	16.4773	15.1462	15.1242	18.0251	17.7211	18.2239	18.1763
Q4LDG0	17.5075	23.572	18.1787	20.3101	19.3003	20.2181	22.3244	18.8101	20.7832	21.9567	19.8433	19.2854	18.3601	20.565	19.0439	15.9301	17.9072	18.3394	17.9158	20.3992
Q4PJX1	15.439	18.9655	17.3478	17.59	17.4453	17.1576	18.2097	17.386	18.0347	18.3284	14.8005	17.7703	17.679	17.6891	17.5308	17.9049	17.9561	18.5382	17.0096	17.2257
Q4PZA2	14.3742	19.2836	17.6608	17.753	17.3549	17.6228	18.0279	16.6535	17.3239	18.3009	16.3111	14.9826	15.1002	16.8191	15.9266	15.679	15.8107	16.534	15.0951	16.4726
Q4VA53	18.2721	18.3791	17.0484	17.7803	16.7705	17.128	16.6342	17.5147	17.1299	17.3462	17.4038	17.9002	17.1415	16.9918	16.6604	14.6942	17.6961	17.7512	14.4622	17.0749
Q4VAA2	23.2589	21.9528	22.783	21.975	22.1059	22.2145	22.3652	22.2731	21.8324	22.724	22.2635	22.5064	22.598	22.4968	22.1204	22.5499	22.6122	22.7718	22.7126	22.6122
Q4VAC9	18.3894	16.6315	16.9004	17.5319	16.6457	16.856	17.7502	17.5489	17.7869	18.2771	17.542	17.826	18.2998	17.7695	16.9402	17.5366	17.4193	18.0572	18.8623	17.9086
Q501J6	21.2201	20.2339	20.6743	20.7461	20.2976	20.6838	19.9657	20.2435	20.7274	20.1423	20.3852	20.4999	20.3782	20.5175	20.4384	20.3204	20.2331	20.1814	20.5694	20.0645
Q501J7	19.1347	17.8346	17.9539	17.7519	18.3115	18.3864	18.682	18.5885	17.8492	18.7958	18.4719	18.783	18.4621	18.0289	18.3714	18.9439	18.9021	18.761	19.0869	18.6253
Q505B7	15.6524	19.219	19.8971	18.6975	18.6095	19.2054	17.1887	18.7127	19.2238	17.1764	19.7567	18.6606	19.4617	19.0044	18.4402	17.5867	18.8022	19.3658	19.0608	18.364
Q505D1	14.636	18.0017	17.692	19.0777	18.7537	18.5171	17.5093	18.7158	19.1025	15.5587	18.7717	18.3947	18.3397	17.39	18.526	16.5426	17.4256	14.8638	17.8803	17.7307
Q505D7	15.3276	19.5417	17.3268	16.488	14.1981	17.4585	18.7966	16.4215	16.8552	17.9343	16.2731	17.3754	16.5358	18.0671	16.3003	17.3794	14.3054	16.2681	15.6528	17.223
Q505F5	20.8341	20.1995	20.2443	20.1474	20.1464	20.2907	20.1508	20.2658	20.1534	20.4697	20.3047	20.5549	20.5136	20.2402	20.3322	20.3693	20.3729	20.563	20.349	20.161
Q52KI8	20.1414	19.0601	19.7441	19.3449	19.5247	19.428	19.5987	19.7962	19.2844	19.3604	19.4577	19.3699	19.8173	19.5329	19.675	19.7232	19.7416	19.7737	19.564	19.8821
Q569X9	16.0184	22.7654	20.5887	18.032	14.4121	19.6508	19.8458	15.2697	18.1389	21.3636	19.4906	15.7444	15.8904	20.2133	16.3315	15.3747	15.6671	16.2436	14.8992	19.6703
Q569Z5	19.9638	19.6582	19.4122	20.1622	19.8898	19.9369	20.21	20.1976	20.185	19.5249	19.8607	20.1831	20.2722	19.9641	20.1407	20.2871	20.0335	19.989	19.9819	19.9635
Q569Z6	21.9937	20.8899	21.2904	21.2098	21.254	21.2254	21.342	21.3864	21.0407	21.3978	21.3474	21.599	21.4911	21.3324	21.4084	21.7107	21.6695	21.6263	21.6102	21.4764
Q56A08	19.8329	18.1782	17.8746	18.7893	18.8667	18.3896	18.7619	18.9897	18.5505	18.5633	19.0602	18.4545	18.7223	19.0439	18.9701	18.5994	18.3873	19.0429	19.1873	19.3369
Q570Y9	21.2045	20.2614	19.538	20.3814	20.3567	20.5179	19.6048	20.1743	20.2173	19.7122	19.9156	19.5191	20.1819	19.762	19.8414	18.6991	18.7377	19.733	19.0713	19.1329
Q571E4	22.8842	21.2231	20.9967	21.0994	21.0984	21.3659	21.5971	21.3295	21.0178	21.9447	21.4768	21.2852	21.5586	21.4521	21.3131	21.6314	21.5878	21.7787	21.5779	22.0661
Q571F8	21.4427	22.3105	22.8782	22.6394	23.3546	22.3833	22.0884	23.2164	22.9602	22.162	22.4149	22.4651	22.5612	22.4329	22.7698	22.3021	22.1555	21.8538	21.9856	21.8737
Q571I9	20.0327	22.1436	22.2771	22.1303	21.8902	22.2031	21.776	21.8144	22.1044	21.2222	22.2621	21.9146	21.5198	22.1132	21.9538	21.8466	21.7921	21.48	21.8185	21.4563
Q58A65	18.9642	19.0533	17.6989	19.0218	18.8941	18.8746	19.2805	18.9971	18.902	19.1597	19.0308	19.2434	18.8122	18.9957	18.9561	18.7992	19.0396	18.7011	19.1433	19.1284
Q59J78	17.7805	19.1196	17.6383	17.9295	18.3151	18.0527	18.4206	17.7581	17.719	18.1177	17.9582	17.7993	17.683	18.1693	17.1181	17.2045	16.473	17.3269	16.2174	17.5533
Q5BL07	18.0687	20.563	17.1001	20.65	19.9827	19.9894	19.5059	19.999	20.1681	20.0755	19.3768	19.8372	19.4663	19.6469	20.1299	18.7913	19.5653	19.2053	19.4032	19.6447
Q5BLK4	16.8287	16.9487	17.8032	16.9353	16.6612	17.3059	16.735	16.8605	17.1987	16.1184	17.0336	15.1758	16.9068	16.6947	16.541	15.5362	13.5028	15.3946	15.6424	16.4661
Q5DTM8	14.8609	15.0167	18.806	17.536	17.5474	16.9412	17.4866	17.298	17.6355	17.1581	17.7288	17.9325	17.6103	17.3018	17.5245	17.7584	17.5554	17.559	17.8512	17.5346
Q5F2E7	18.6204	18.0082	17.0997	18.3771	18.3062	18.6137	19.0743	19.0834	18.5026	19.4646	19.129	19.4111	19.5072	19.1405	18.9711	19.3279	19.3972	19.3057	19.4616	19.2161
Q5F2E8	18.3045	16.7352	17.1679	17.7599	17.8638	17.9967	18.1588	17.6833	17.7514	17.6672	17.9844	18.0171	18.0474	17.9736	17.7987	18.3345	18.3581	18.0118	18.309	18.0921
Q5FW57	23.2236	23.9574	23.3309	23.4943	23.0127	23.6506	23.5482	22.9608	23.186	23.2124	23.8632	22.8843	22.9342	23.9604	23.2366	22.4918	22.5519	22.7574	22.6104	23.4293
Q5FWK3	15.2381	18.2196	18.9164	18.8655	18.8444	19.0579	18.7439	18.6721	19.1199	18.4737	19.2022	18.2541	18.8111	18.877	18.9997	18.7917	19.0095	18.8666	18.6165	18.7242
Q5HZI1	18.8075	17.958	19.0336	18.5494	18.5502	18.3011	18.7203	18.6371	18.4081	18.3272	18.3539	18.4812	18.7099	18.5495	18.4927	18.5072	18.3352	18.5356	18.2089	18.5881
Q5M8N0	17.5905	14.468	16.8477	15.515	17.3128	17.2383	16.0095	16.3399	16.97	15.4287	15.2143	14.7979	16.106	17.1005	15.5278	14.4639	14.6134	15.6337	17.194	15.0398
Q5M8N4	14.9569	14.9124	18.8815	17.3058	17.83	17.1579	15.3442	17.4458	17.1367	16.8968	17.1165	15.8956	17.7531	17.3076	17.3442	16.8661	16.6087	17.2135	16.9396	16.9722
Q5NBU8	17.2753	16.7946	18.5805	18.3433	17.583	17.8047	18.0168	18.4895	18.525	18.7387	19.3461	20.2409	19.53	18.9348	19.1557	20.4963	20.0361	19.7963	20.0179	20.1862
Q5NBX1	16.9401	15.9296	18.1929	15.3606	14.4201	16.8916	16.2202	16.3588	14.6527	17.3557	16.0263	16.1335	17.4353	16.414	15.0536	16.9792	13.207	17.7328	16.7699	17.9892
Q5NCR9	15.5207	15.0989	17.2747	14.3079	14.26	15.7695	15.8253	16.541	14.3481	16.2388	15.4493	16.9927	17.5293	15.9867	15.4855	17.1618	16.7721	15.1646	16.8565	16.8033
Q5ND29	16.7631	18.1616	17.5784	18.4144	18.4831	18.5255	17.1264	18.1283	18.1803	14.8248	16.9252	17.3902	17.6669	17.3392	17.2503	17.2325	16.647	15.9826	17.3586	15.8547
Q5ND52	16.2449	14.8668	17.1001	15.2188	16.0038	16.6708	14.6068	15.9343	16.1003	14.735	16.1157	15.1875	16.1075	15.2888	16.2194	15.3727	15.9443	15.7401	15.6601	14.5414
Q5RJ54	15.9116	14.4583	18.1748	16.0223	15.4701	16.5164	16.3958	16.0342	14.0263	14.6241	15.1101	14.2282	15.5192	15.9335	15.7032	15.7644	16.6586	16.1727	16.6646	15.7495
Q5RKZ7	22.3929	21.6388	21.1626	21.3031	21.6873	21.287	21.9328	21.8297	21.5249	22.0593	21.6872	21.9331	21.9546	21.805	21.7992	22.298	22.0719	21.9842	22.0967	22.0957
Q5SFM8	17.9389	16.1214	18.4906	17.318	17.3883	17.5544	17.9026	18.098	17.2694	18.1856	17.6635	18.1066	18.0403	17.671	17.8066	18.3772	18.5646	17.9023	18.2796	18.148
Q5SRX1	18.8392	16.4528	19.2707	14.8477	18.035	18.3579	17.1899	17.7049	18.2766	16.8345	18.1129	16.2841	18.3967	17.6583	13.9722	14.9419	15.4706	18.6788	17.9769	15.6287
Q5SSH7	16.82	17.3793	17.706	16.5645	16.1565	16.5631	15.4607	14.4471	16.291	15.9689	16.6091	15.4745	15.342	16.2936	15.8984	16.7899	15.3929	14.614	15.7702	15.7821
Q5SSK3	17.0819	17.3452	18.0537	16.0931	17.4618	16.3139	16.1125	17.372	17.137	16.9747	16.668	16.4178	17.2183	16.959	17.3032	15.3736	14.5502	15.9202	15.5499	16.671
Q5SSZ5	15.5266	15.3455	18.7819	17.4712	14.9499	17.2588	18.0176	17.8615	15.7007	18.5909	17.8993	17.3075	18.794	17.6454	17.2453	14.9025	18.2755	16.599	17.7461	17.8843
Q5SUC9	19.6881	20.5814	17.1802	19.1838	19.1765	18.853	20.0293	18.9837	18.767	19.629	18.9093	18.4775	18.1011	18.876	18.8026	19.4021	19.2425	18.3216	19.1733	18.9849
Q5SUE8	17.6116	16.9268	17.1082	16.9192	17.3424	17.0984	16.9982	14.7892	16.7508	17.0512	16.8941	17.6053	16.7476	17.2998	17.1606	17.1338	17.0405	17.447	17.2491	17.0638
Q5SUF2	19.3013	18.6713	18.1509	18.4278	18.6473	18.7524	18.6541	18.8259	18.0022	18.2986	18.5208	18.8459	18.6569	18.8222	18.4145	19.7407	18.9649	19.1028	18.2597	18.9195
Q5SUR0	16.234	19.5976	18.2219	19.3787	19.0385	19.8243	18.8504	18.5164	19.9664	18.4748	19.4075	18.2678	18.5217	19.1025	19.0872	17.7661	17.9646	18.4508	17.4807	18.56
Q5SV85	17.2091	16.728	19.0175	16.871	17.4129	17.3954	17.3737	17.5357	17.1461	17.3953	17.2285	17.3229	17.4389	17.5414	17.1926	17.6849	17.4367	17.3274	17.3712	17.4378
Q5SVQ0	15.9439	15.1697	18.7287	15.9323	16.2	15.1702	16.3712	15.7774	15.1605	15.3483	14.467	15.565	15.1375	16.3196	15.9659	16.1429	15.498	15.5778	16.1259	16.0265
Q5SVR0	16.6716	17.3644	18.4519	17.755	17.2712	17.4194	17.1838	17.3251	17.6957	16.6879	17.2456	17.0663	16.0625	17.1081	17.453	16.5591	16.5385	15.1768	16.2641	16.5516
Q5SW19	19.6186	21.8384	20.8584	20.883	20.7229	21.1001	20.543	20.126	21.1762	20.9814	20.7214	20.2861	20.2615	20.8688	20.4447	18.9385	18.4759	19.1146	18.3258	20.2182
Q5SWU9	18.6682	20.7284	20.6408	20.7868	20.4692	20.4903	20.4638	20.0248	20.8795	20.1222	20.6751	20.0985	19.2652	20.53	20.5137	19.3347	18.5334	18.9432	17.8764	19.3265
Q5SX79	16.7179	16.3061	17.7866	16.6858	17.4065	16.2131	16.9964	16.9522	16.8186	16.9096	16.7323	17.3137	16.6055	16.8681	16.5982	17.2255	16.6642	16.6973	17.1358	16.6247
Q5SXY1	14.5007	16.792	18.9144	15.0763	15.8965	14.5374	16.1925	15.4483	15.5745	16.5185	15.2656	16.286	14.7068	15.2048	16.2128	16.4771	15.9716	14.8218	16.7481	16.1581
Q5SYD0	15.831	17.2157	17.8321	16.8838	16.9302	16.7931	16.5133	14.961	17.2106	16.7658	16.2177	15.0041	15.1153	16.8388	16.4249	16.33	14.424	15.1885	16.5296	16.5565
Q5U3K5	19.3732	18.3007	16.8449	19.1523	18.9851	18.3792	19.2983	18.3555	18.7512	18.6494	18.4471	18.7209	19.1504	18.8815	18.8631	18.6687	18.5581	18.6745	18.3509	18.7796
Q5U5M8	18.3468	16.6097	18.3525	17.4422	18.0896	18.0611	18.0907	17.3895	17.1035	18.2005	18.2188	18.4098	18.54	17.717	18.1235	18.5697	18.7244	18.8423	18.1945	18.6143
Q5U5V2	20.1654	22.4214	21.3754	21.8655	21.6155	21.9834	22.6758	21.496	21.6677	22.0476	22.1964	21.877	21.4157	22.0964	21.8646	21.2041	21.4244	21.5064	21.5526	21.6163
Q5XG73	22.9534	21.9438	21.6114	21.2762	21.3102	21.2088	20.8238	21.1284	21.0847	21.5825	21.0927	20.8178	20.953	20.9869	20.9343	20.9267	20.8902	21.0949	20.6639	21.0843
Q5XJE5	16.0514	14.6913	17.9934	16.2978	15.887	15.6949	15.4786	14.5113	15.7871	13.5594	17.1336	17.0066	14.4964	16.4865	16.12	17.1661	16.2968	16.8526	16.9987	16.3424
Q5XJY5	22.259	22.895	22.5424	22.9539	22.8063	23.1198	22.4573	22.8033	23.1022	22.4661	23.1172	23.168	23.3142	23.1853	23.2493	23.3288	23.1404	23.3065	23.4326	23.0758
Q5YD48	23.5739	22.7268	22.8093	22.8287	22.7561	22.8661	21.9024	22.6794	22.8127	22.1165	22.3989	22.3511	22.8017	22.3692	22.4474	22.036	22.1596	22.5519	22.1369	21.8252
Q60520	15.3218	15.4599	20.1577	16.082	16.7791	16.03	16.0247	17.357	16.6484	16.1136	15.0957	16.5508	14.8381	14.7613	16.4175	14.8766	17.1701	17.2917	16.4531	16.4751
Q60575	16.3082	17.6753	18.5399	18.0955	17.6495	18.1058	17.8136	18.0342	18.3552	17.0598	17.0565	14.9878	16.0552	17.356	17.6425	14.5639	15.645	14.6475	15.2079	16.5766
Q60590	17.8118	16.378	19.1608	14.7646	16.9915	18.1864	18.5466	19.0067	18.6752	19.2255	19.8661	20.1234	20.2726	19.9005	20.1491	21.843	21.4332	21.4228	21.5303	21.7814
Q60596	17.7081	17.4796	18.7599	17.4824	17.565	17.872	16.955	17.5978	17.6483	17.3613	17.9354	17.5029	17.5566	17.698	17.7414	17.199	17.5036	17.2855	17.5708	17.1794
Q60597	21.1416	22.0949	22.8792	22.3928	22.6782	22.4019	21.5729	22.3967	22.6223	21.7447	22.2834	21.8431	22.2326	22.3358	22.2943	21.8703	21.9489	22.0772	21.9311	21.7377
Q60598	23.4196	22.5173	22.1592	22.6313	22.6709	22.8353	23.0477	22.9154	22.5925	23.2233	22.7462	22.963	22.8795	22.8383	22.7925	23.1025	23.1597	23.0212	23.1988	23.0265
Q60605	24.5523	24.2857	24.5601	24.6997	24.6985	24.6323	25.1191	24.8524	24.8572	25.1556	24.8044	25.3326	24.9724	24.8721	25.0125	25.428	25.4554	25.0733	25.6149	25.3026
Q60631	21.8742	20.475	20.8559	21.1618	21.4247	21.1146	21.5478	21.6216	21.2598	21.1066	21.1948	21.705	21.2078	21.2435	21.3919	21.6881	21.719	21.3154	21.8085	21.652
Q60634	18.8785	19.2442	17.5856	18.4696	18.0191	17.8841	19.0834	18.2782	18.4008	18.9207	18.0085	18.1913	17.6996	18.3684	18.4455	18.7091	17.9904	17.7948	18.6307	18.7421
Q60648	22.1181	21.1167	21.9356	21.473	21.635	20.7083	21.7697	21.8684	21.4972	21.8166	20.7946	21.7289	21.5078	20.5395	21.2817	21.0343	21.1916	20.8692	20.8336	20.8453
Q60649	14.7572	18.6909	17.912	18.9479	18.0371	19.0558	17.9484	18.6581	18.9747	17.3753	18.7874	18.328	17.9911	18.2246	18.6639	18.0943	18.771	18.2914	18.4526	16.275
Q60668	25.1249	23.74	23.4531	24.1401	24.1688	24.0907	24.5038	24.3937	24.0301	24.4518	24.0681	24.3429	24.2656	24.1485	24.1566	24.3773	24.5378	24.3445	24.5579	24.38
Q60676	21.264	20.1761	20.0106	20.2907	20.3294	20.2701	20.5431	20.3202	20.0047	20.2399	20.1249	20.2528	19.9963	20.2837	20.0846	20.2354	20.3825	20.0835	20.1733	20.1259
Q60692	21.7057	23.5702	23.0112	22.7999	22.6999	22.8524	23.8176	22.6715	22.6987	23.9463	22.897	23.1553	22.6467	23.1358	22.7519	22.4308	22.4663	22.423	22.7588	23.4719
Q60710	20.2091	21.9075	22.0583	22.2536	21.8898	22.2951	21.4454	21.6956	22.3579	21.3347	21.9952	21.9154	21.7933	21.7173	22.1132	21.654	21.9303	22.1038	22.0058	21.9197
Q60737	19.7847	21.4614	21.947	21.2311	21.232	21.4915	21.1797	21.0973	21.4303	20.6035	21.5335	21.2018	21.3414	21.5043	21.2897	21.1523	21.219	21.1067	21.1009	20.8871
Q60738	17.5507	15.9748	17.7739	17.2604	17.0777	16.8923	17.0237	16.9659	16.6866	18.0407	16.6649	16.0852	17.1406	17.7064	16.934	18.1339	17.3632	16.7934	15.9887	17.5716
Q60739	17.0252	16.0455	18.0703	16.5433	17.1244	16.7934	17.0857	17.1999	16.0403	17.2616	16.737	17.0477	17.1044	17.1106	17.0781	16.9838	17.4243	17.4611	17.2597	17.2915
Q60749	22.0751	20.6065	21.5465	20.9687	20.7928	21.0883	20.3789	20.8223	21.0346	20.3131	20.9302	21.034	21.0165	21.0435	21.0863	21.1955	21.3329	21.0472	21.3345	20.9618
Q60754	14.0842	15.5948	18.08	15.1184	16.0383	15.808	16.7805	16.1057	16.805	18.2201	17.7345	19.2234	19.1278	19.1042	18.5901	20.5369	20.3385	20.5965	19.7911	21.0014
Q60759	24.2053	24.4523	24.805	24.6752	24.9617	24.647	24.7103	24.9442	24.8104	24.1743	24.352	24.1579	24.4016	24.5131	24.5677	24.0762	24.1938	24.1738	23.9703	24.2744
Q60766	15.033	20.8211	17.6756	18.3167	14.4233	19.0839	19.4933	17.3613	19.0456	20.2332	19.0227	18.3428	18.1756	18.2824	18.0552	18.5738	18.4138	18.237	17.8824	20.0604
Q60769	15.3064	15.3536	18.1413	14.992	15.9857	18.257	17.742	16.9928	17.6451	18.3222	18.0507	17.9637	17.7453	17.4676	17.0682	16.76	16.4556	16.3851	17.0839	17.5559
Q60770	15.1405	18.3695	17.4465	17.73	17.6189	18.1679	16.2562	17.3185	17.4695	16.0173	17.5145	17.2552	16.3505	17.9474	17.2691	17.638	16.5296	17.4571	17.5988	17.8665
Q60772	17.8837	17.3043	17.6047	19.2282	19.226	17.8827	19.4292	19.1955	19.2071	19.0999	16.4197	19.219	18.1871	18.2598	18.9532	19.0364	19.2641	16.9466	19.2315	18.1354
Q60787	15.3983	16.1511	18.9503	15.3757	14.8098	16.2824	15.7175	15.2701	16.6344	16.0614	15.2215	17.2746	15.6267	15.8003	16.5965	16.0142	16.6629	16.8313	15.915	16.4357
Q60823	15.6069	17.3933	19.0648	18.5463	18.1222	18.4029	17.4619	18.0811	17.5943	17.6485	18.0345	17.6634	17.2386	17.587	18.1333	18.1189	17.612	18.2176	17.7025	16.8918
Q60854	18.2064	18.7448	17.7597	19.6314	19.9333	19.5553	18.637	19.2327	19.7865	18.8458	19.5278	19.3027	19.2106	19.3426	19.412	19.0522	19.1228	19.0929	18.9699	18.6147
Q60855	20.1435	19.363	19.017	18.8785	19.01	19.2797	18.539	19.0135	18.5131	20.2029	19.2036	19.3832	19.1292	19.0818	19.5624	21.1746	19.5733	19.5102	19.2718	19.6341
Q60864	24.5104	23.1331	22.7909	23.5924	23.7835	23.2568	23.9175	23.8587	23.3036	23.8031	23.3044	23.7453	23.4719	23.3273	23.5785	23.7323	23.7981	23.6503	23.8699	23.603
Q60865	24.4811	23.1771	22.9006	23.2249	23.4843	23.1378	23.5506	23.625	22.997	23.6298	23.148	23.4522	23.4918	23.2546	23.2267	23.4389	23.3532	23.544	23.3572	23.3016
Q60866	22.7943	21.6474	22.4714	23.1138	22.8188	22.1449	23.2369	22.9055	22.6668	22.2338	21.8479	22.8338	21.6468	21.997	22.849	22.5621	22.7481	21.8988	22.6514	22.0688
Q60875	14.698	17.6126	18.7926	17.55	15.9137	12.576	15.9457	17.6175	15.5004	15.3698	14.3592	14.4325	16.9613	16.028	15.5444	17.1981	17.2528	17.49	15.6975	17.0585
Q60902	21.1198	19.8551	17.4783	20.158	20.1087	20.051	20.3753	20.413	19.762	20.3341	20.0491	20.2967	20.1228	20.0468	20.0462	20.5518	20.5003	20.4131	20.4842	20.4452
Q60930	19.2229	22.9132	20.7786	20.501	20.4637	20.5141	21.5464	20.0508	20.8697	21.6918	20.1086	20.0625	20.1709	20.4985	20.1627	19.5325	19.4477	19.4467	19.6719	20.3964
Q60931	17.0559	22.5578	19.6791	19.3735	19.2887	19.1982	20.9937	19.0034	19.9289	21.235	19.0711	19.2219	19.1961	19.5919	19.2015	19.0278	18.6112	18.5096	18.9202	19.8955
Q60932	21.0462	24.3756	21.7514	22.1039	21.9679	22.2117	23.3744	21.8496	22.8594	23.4315	21.7602	22.1664	21.7777	22.1163	22.117	21.8207	21.6064	21.2234	21.8704	21.9528
Q60936	22.0436	22.511	23.5883	23.5579	24.0374	23.1416	22.576	23.8224	23.3642	22.5555	22.6238	22.5836	22.6284	22.745	23.0266	22.219	22.3525	21.9337	22.1305	21.5958
Q60953	16.2236	18.9894	18.133	19.2723	19.1271	19.1294	18.7223	19.0308	19.516	18.8036	19.0633	19.3137	19.1432	19.1112	19.4941	19.5314	19.4685	19.2132	19.1371	19.4218
Q60972	19.4982	20.2348	17.6528	20.1222	19.9213	20.3531	20.5254	20.0759	20.2546	20.3931	20.3588	20.5632	20.2279	20.3581	20.147	20.4269	20.4226	20.0075	20.4555	20.3967
Q60973	14.0124	18.2337	18.7415	18.1078	18.0571	17.7884	17.7677	17.5261	18.299	17.8959	18.0785	17.8892	17.9221	17.994	18.2296	18.1962	18.4637	17.242	17.8779	18.2607
Q60974;Q9WU42	18.1318	17.0437	17.9875	17.68	17.6824	17.8654	18.124	17.6831	17.6473	18.1696	17.5227	18.0965	18.3556	18.1128	17.5949	18.6468	18.4264	18.0971	18.7264	18.432
Q60989	14.1729	16.2324	18.4195	15.004	16.6805	15.4313	14.885	15.8074	16.2346	15.4279	15.456	17.4462	16.3751	15.9359	16.2501	15.3025	14.4345	15.4077	16.281	16.1641
Q60994	18.084	17.5585	17.5072	17.5088	17.2161	14.6464	17.6786	17.3192	15.8973	16.6689	15.6496	17.0805	16.2628	16.116	17.0148	16.9755	17.4075	17.2703	16.452	16.5548
Q61033	22.4448	21.2204	21.0979	21.6589	21.5474	21.4615	21.8873	21.8067	21.4522	21.8732	21.6022	21.9529	21.623	21.6362	21.7787	22.0771	22.109	21.8848	22.138	21.982
Q61035	19.9146	21.0915	20.877	20.9227	20.8099	21.0049	20.37	20.8441	21.0681	20.6329	20.9921	20.7838	21.0067	20.9536	21.0277	20.9422	20.8624	20.9368	20.9035	20.6494
O88643;Q61036	19.0282	19.5508	19.2823	19.9799	19.2196	20.0659	18.4683	19.1404	19.8126	19.1925	19.749	19.3767	19.4344	19.767	20.0696	20.7563	20.0919	19.6972	20.4418	19.7589
Q61074	20.3503	20.3341	20.1515	20.2795	20.0313	20.3932	19.8439	20.1382	20.2101	20.0683	20.275	20.3708	20.2724	20.3052	20.1466	20.3332	20.3823	20.2789	20.4164	20.2184
Q61081	24.0508	22.5162	22.9468	23.0502	23.2543	22.858	23.1485	23.2348	22.586	22.8848	22.6022	23.0268	22.97	22.797	22.8381	22.9314	23.1466	22.887	23.1757	22.9972
Q61096	14.5752	17.4405	17.3262	15.0912	16.2557	19.1092	19.1155	19.5135	19.1445	19.385	19.4163	19.7931	19.4582	18.4232	19.5842	19.6058	20.116	18.8736	19.5538	20.3066
Q61103	19.6012	18.2502	17.577	19.0643	19.1697	19.4005	19.3909	19.4288	19.1454	18.7545	19.1565	19.2908	19.0027	19.4551	19.0405	19.3707	19.7267	19.4713	19.6822	19.3943
Q61107	14.9035	16.7149	17.249	13.8525	16.9403	15.9172	15.1647	14.6601	16.3284	13.9444	15.1114	14.9724	14.5509	16.7978	15.8285	14.784	15.4956	16.6764	15.0643	15.4619
Q61112	17.9635	17.8294	17.4078	19.1476	18.5835	18.3531	19.0878	18.4465	19.0811	18.6347	18.5455	19.3186	18.9667	18.8095	19.1195	19.1886	19.6994	19.1122	19.8422	18.7801
Q61129	22.1824	20.8316	20.3024	21.2776	21.226	20.9266	21.3946	21.344	21.0226	21.3463	20.7004	21.5568	21.3058	20.904	21.0329	21.5273	21.6422	21.5489	21.4387	21.7316
Q61133	20.9197	22.8766	22.487	22.4117	22.5822	22.2706	22.4307	22.261	22.6058	22.1629	22.4014	22.1019	21.98	22.3468	22.5738	21.9495	21.802	21.6445	21.7788	22.0619
Q61136	17.3811	15.8848	16.6704	14.8711	15.5613	17.8519	17.8263	17.6145	17.3791	16.5799	17.7194	17.2481	17.5625	17.7288	16.7168	17.0776	16.6549	18.383	16.7826	18.2341
Q61142	14.6086	15.1619	18.0033	16.007	16.2709	16.2335	15.7527	16.3165	16.5785	16.1517	15.855	16.3914	14.4077	16.5671	16.3212	14.8193	16.1719	16.1792	16.1475	16.048
Q61146	17.9888	15.2009	18.7986	17.3198	17.3959	15.3985	16.646	17.102	16.8186	16.657	16.1526	16.6375	15.1997	15.4213	17.4235	18.751	15.5829	16.1534	16.5073	15.0081
Q61147	21.0113	21.4975	20.9013	21.2668	20.8898	21.8123	22.2398	21.6074	22.161	22.1924	22.468	22.8575	22.3019	22.2704	22.1704	23.3734	23.4347	22.9395	23.4602	23.5097
Q61151	14.9008	17.2247	17.8676	16.2145	14.1601	16.3474	15.8005	14.8508	15.0084	16.4997	16.0447	17.5099	16.6068	16.592	15.9936	14.9605	16.5067	15.7648	15.4477	14.9397
Q61152	14.7269	15.3019	18.8589	15.0096	15.523	14.9888	15.3056	15.1065	15.3355	15.7187	15.299	14.2385	14.3632	17.4195	15.1248	15.3914	13.5518	14.9585	15.5409	15.6433
Q61160	21.7245	20.5402	19.0893	20.3815	20.6649	20.3806	20.9765	20.5837	20.2691	20.7111	20.5776	20.9018	20.3999	20.414	20.6232	21.0179	21.0468	20.9264	21.0256	20.7987
Q61164	15.7502	14.0222	18.3636	16.2823	15.8889	16.9063	16.8378	17.1425	16.6088	16.8483	16.5746	16.7038	17.0234	16.6143	16.6168	16.7296	16.7089	16.8607	17.0304	16.2249
Q61166	21.6971	20.3603	20.9005	20.7474	20.7385	20.4952	20.7724	20.9925	20.5568	20.5999	20.5656	20.9728	20.9465	20.6476	20.8579	21.1163	21.1123	21.0306	21.1677	20.9412
Q61171	24.9552	25.8607	26.0419	25.5811	25.3573	25.7603	25.2172	25.4344	25.6639	25.4215	25.6608	25.854	25.5167	25.5346	25.5212	25.6706	25.6001	25.793	25.6503	25.743
Q61176	28.0227	28.4429	27.7546	27.7342	28.1666	28.1445	28.9043	28.2692	28.0809	28.9046	28.2866	28.5236	28.1334	28.2435	28.1119	28.3854	28.1799	28.2098	28.3477	28.5486
Q61187	19.4602	19.7034	19.4471	19.3845	19.2815	19.4401	19.1472	19.0897	19.2496	19.1668	19.4964	19.1654	19.5457	19.4831	19.2212	19.5652	19.2087	19.444	19.0549	19.2304
Q61189	20.9799	20.1027	20.122	20.1107	20.1339	20.0386	20.3147	20.2658	19.9918	20.3837	20.1718	20.4116	20.2505	20.1222	20.1105	20.4767	20.4231	20.4132	20.4561	20.4066
Q61191	20.861	20.2647	20.2578	20.5446	20.6472	20.4576	21.0512	20.6191	20.3751	20.8883	20.7339	20.9991	20.7467	20.8	20.7693	20.9744	21.1356	20.8649	21.2103	20.9942
Q61194	18.0393	18.0037	18.29	17.7668	15.6403	14.6859	17.0903	17.1591	17.1249	18.4253	15.328	16.202	17.05	17.3485	17.9936	19.6926	17.8756	15.3819	17.7059	18.456
Q61205	18.272	18.2918	17.6752	17.8954	17.5126	17.9778	14.6133	17.4822	17.7333	17.8087	17.8396	17.6294	17.6518	17.6446	17.9201	17.6425	17.7493	17.8936	17.9712	18.0773
Q61206	23.3161	21.8362	22.6225	22.0811	22.0806	22.1374	21.5643	22.0633	22.0472	21.7525	21.8792	21.9899	22.1711	21.9474	22.1486	22.212	22.2055	22.3851	22.2025	21.8954
Q61207	25.0833	25.1238	25.4692	25.4174	24.7821	25.0155	25.3193	24.9898	24.8578	25.6243	24.928	25.0363	25.2026	25.0737	24.8767	25.1635	25.3079	25.4751	25.4187	25.7431
Q61210	20.0024	20.3867	20.1315	20.34	20.5007	20.2711	19.582	20.2091	20.6522	19.7328	20.4133	20.148	20.5041	20.1206	20.0946	20.0353	19.3032	19.9526	20.3745	20.1963
Q61211	15.2734	15.808	17.4778	17.1602	16.6751	17.0611	16.5816	16.7376	17.1474	15.9666	16.7865	16.243	16.6326	16.8299	17.0013	16.6795	16.2274	16.7028	16.6401	16.153
Q61216	15.2217	13.6937	17.706	13.9718	13.8038	14.2735	14.1318	14.3764	14.3953	14.3559	13.9887	15.0564	15.1873	16.9539	15.474	14.1705	15.0954	13.6602	15.1066	14.562
Q61233	23.3097	23.8865	22.923	23.4663	23.396	23.738	24.6957	23.7446	23.6549	24.7936	23.8774	24.2912	23.7597	23.7223	23.7644	23.9482	24.1054	23.7089	24.0792	24.7471
Q61234	17.3056	18.9817	19.1435	19.5367	19.9332	18.3989	19.0093	19.4484	19.4624	19.2114	18.0978	19.1439	18.8655	19.0444	19.0457	18.7606	17.8008	17.2244	17.9531	18.338
Q61235	18.6325	18.8771	18.2552	19.2362	18.5895	18.8024	18.932	18.3323	19.1394	19.0907	19.1116	18.9008	18.6896	19.0237	18.9031	19.3294	14.3059	18.788	19.039	18.9978
Q61239	17.707	18.3227	16.9221	18.5128	18.1253	18.0431	17.7123	17.8799	18.2253	17.0385	18.1309	17.7333	17.5719	18.4415	18.2011	18.1276	17.9143	17.9413	18.3757	18.3468
Q61247	18.6506	19.5151	19.6114	19.4866	19.1887	19.5945	18.8738	19.1311	19.6052	19.3517	19.6257	19.6421	19.6019	19.4647	19.4109	19.6233	19.7403	19.6478	19.6569	19.9903
Q61249	21.5003	20.7171	20.4349	21.1206	20.9827	20.9545	20.9342	20.9997	20.7514	21.1721	20.9508	20.9463	20.907	21.1734	21.1549	21.1148	21.0118	21.0401	21.2245	20.9073
Q61268	20.2229	19.5063	18.4687	18.0477	18.3001	18.8618	20.0253	19.2196	18.52	19.698	15.0679	15.4272	18.539	17.3603	14.3379	15.3969	16.2005	16.7369	15.437	18.6038
Q61292	17.5864	17.6284	18.2777	18.1611	18.0176	17.4928	17.6688	17.9104	17.6986	17.8	17.4474	16.9078	17.3608	17.6933	17.6594	17.3553	17.4319	16.9743	17.0494	16.794
Q61316	22.8713	22.8634	23.3066	23.1286	23.2825	23.1483	22.51	23.129	23.3011	22.5685	23.0193	22.8771	23.0664	23.0053	22.975	22.5984	22.7089	22.9326	22.712	22.6332
Q61335	14.3444	19.3626	18.927	17.4732	16.2787	17.5189	18.7902	16.2706	17.3946	18.8898	17.1846	16.437	16.2778	17.8541	15.5358	15.5625	15.5015	15.9092	15.6517	17.991
Q61337	15.7174	16.8126	18.2573	17.5636	17.36	16.5429	15.098	16.5642	15.6077	15.8561	14.631	15.2841	15.3002	15.1986	16.9869	15.2798	17.5189	17.2337	16.1907	16.2214
[truncated: 2,381 more rows]

## Sheet: Kidney
T: T: Protein.Ids	Kidney 0h_1	Kidney 0h_2	Kidney 0h_3	Kidney 0h_4	Kidney 0h_5	Kidney 6h_1	Kidney 6h_2	Kidney 6h_3	Kidney 6h_4	Kidney 6h_5	Kidney 12h_1	Kidney 12h_2	Kidney 12h_3	Kidney 12h_4	Kidney 12h_5	Kidney 24h_1	Kidney 24h_2	Kidney 24h_3	Kidney 24h_4	Kidney 24h_5
[truncated: 4,673 more rows]

[truncated: 2 more sheets: Heart, Spleen]
