# Supplementary material for: Vascular Proteome Responses Precede Organ Dysfunction in a Murine Model of Staphylococcus aureus Bacteremia
Source: mSystems. 2022 Aug 1;7(4):e00395-22. doi: 10.1128/msystems.00395-22 (PMC9426442; doi:10.1128/msystems.00395-22)
Supplement: DATA SET S1 [file msystems.00395-22-s0004.xlsx]

## Sheet: Liver
T: T: Protein.Ids	NHS_0h_liver_1	NHS_0h_liver_2	NHS_0h_liver_3	NHS_0h_liver_4	NHS_6h_liver_1	NHS_6h_liver_2	NHS_6h_liver_3	NHS_6h_liver_4	NHS_6h_liver_5	NHS_12h_liver_1	NHS_12h_liver_2	NHS_12h_liver_3	NHS_12h_liver_4	NHS_12h_liver_5	NHS_24h_liver_1	NHS_24h_liver_2	NHS_24h_liver_3	NHS_24h_liver_4	NHS_24h_liver_5
P51885	26.9895	26.2472	26.177	26.4742	25.0304	25.1695	24.601	24.5556	25.058	26.1745	26.1028	24.9327	26.2306	25.5084	26.1302	26.3327	26.0566	25.8768	26.0415
P11087	25.6423	24.5744	26.1066	24.8915	25.1018	24.6043	23.368	23.9866	24.1611	25.6326	24.0179	23.5745	23.5401	24.4335	25.6911	24.223	23.5221	23.3447	23.6939
O88322	25.2407	24.8561	25.0578	24.9542	24.1568	24.4666	24.2471	24.9171	24.7047	25.03	24.7943	24.4755	24.9621	24.3607	24.7132	24.8289	24.9527	24.6061	24.6368
P82198	25.1838	24.7442	24.2117	24.9062	22.6117	23.0215	22.7966	22.8358	22.6429	24.8173	24.4517	24.0367	24.6335	24.1515	24.2343	24.4579	24.7447	23.8671	23.8663
Q8BHC0	25.0401	24.3424	23.6669	24.3525	23.8344	24.2266	23.2628	24.0465	23.8412	25.6908	24.6525	24.5443	25.5157	24.3023	25.188	25.365	25.3943	24.9181	24.9869
Q62165	24.3977	24.2907	23.9903	24.5205	23.1349	23.6669	23.5545	23.8432	23.3303	24.5885	23.6737	23.3474	23.7848	23.5652	23.9782	23.9069	23.5959	23.4154	23.2889
Q8BLY1	24.5211	24.1779	23.3389	24.3279	24.1458	25.2854	24.2583	24.6791	24.0991	25.9949	25.674	25.2516	25.5671	25.0601	24.96	25.6987	25.3554	24.9441	25.3077
O09164	24.7186	23.8197	23.3788	24.2906	22.1338	23.3837	23.1579	23.5977	22.6691	24.9454	23.8705	23.2201	23.6301	23.0624	23.1748	23.6577	23.4895	22.9876	22.9731
Q01149	24.0691	23.3594	24.9666	23.5146	22.5343	22.0409	19.619	21.3428	20.9875	24.1338	23.0388	22.4398	22.5799	23.4672	24.9037	23.1676	22.4334	22.1775	22.4055
Q8CFX3	23.8181	23.6285	24.1328	24.2684	23.1239	23.4831	22.8124	24.2883	24.127	25.3073	24.3504	24.2782	25.1239	24.7985	24.6616	24.5061	24.6965	24.4606	24.4725
Q61508	24.2745	23.8452	24.0511	23.6348	23.9013	24.4057	24.4642	25.1103	24.4072	25.4118	24.7661	25.0747	25.1991	25.044	24.793	25.3899	25.684	25.0986	24.8834
A2A8L5	24.3424	23.695	23.6377	24.0163	22.5153	22.9266	22.3987	22.9201	22.2577	24.5645	23.6705	23.3391	24.0311	23.3895	23.2305	24.1567	23.2993	23.1384	23.9315
P55284	24.2712	23.8813	23.3757	24.0621	22.7227	23.5412	23.4637	24.0181	23.532	24.3973	23.8398	23.5904	24.3382	23.5558	23.8283	24.152	24.1945	23.8159	23.9416
O35452	24.3826	23.3858	23.7609	23.8457	23.7412	23.8413	22.9891	23.2473	23.1554	24.403	23.2686	23.4344	23.9847	23.5146	23.499	23.0718	23.4258	22.886	22.8355
Q99JR5	24.071	23.5763	23.2588	23.9818	23.2885	23.6374	23.1816	23.9351	23.4868	24.7014	24.1793	23.8852	24.4142	23.8524	23.9667	23.89	24.3417	23.6194	23.5573
Q99K41	24.0591	23.5567	23.5702	23.7011	23.1756	23.7206	23.3892	23.9683	23.1944	24.4661	23.9434	24.6258	25.0054	24.5806	24.2377	23.8711	24.6096	23.8755	23.7995
P15116	23.8609	23.3527	23.3112	24.1072	22.9433	23.4249	23.6709	24.3852	23.796	24.1438	23.0812	23.8347	24.9609	24.3134	23.5673	23.2503	23.9324	23.4833	23.5891
P06728	24.0879	23.727	23.4007	23.2989	22.3278	23.4078	23.0747	23.4463	23.3773	24.5882	24.6092	23.8991	24.7488	24.1645	24.3818	25.2744	25.5397	24.9168	24.6625
P10493	23.9872	23.3752	23.2508	23.581	23.1471	23.1269	22.5842	23.0425	23.0833	23.7116	23.0831	23.316	23.9363	23.5437	23.8642	23.6776	24.0671	23.6417	23.6035
Q80YX1	23.9724	23.051	23.3808	23.7588	22.6368	23.3011	22.616	23.1639	22.0203	24.3159	23.4746	22.774	23.0139	22.6392	22.3575	22.9942	23.5141	22.184	21.9442
Q64487	23.3182	23.5309	23.332	23.8449	22.8906	23.485	23.1276	23.2424	23.446	24.0527	23.2298	22.6639	23.5034	22.6645	22.5515	23.4602	22.6491	22.3445	22.9228
P01867	24.0713	23.1256	23.0111	23.0624	20.984	21.92	22.4743	22.2845	21.179	23.0029	23.0813	22.2492	22.5248	22.4904	21.6607	23.317	22.6106	22.8922	22.2566
Q62000	24.0002	23.1768	22.5778	23.3766	22.2986	22.3206	21.5732	21.7941	21.7714	22.972	22.7849	21.92	22.6591	22.5742	22.5169	22.8483	22.4811	22.143	22.2995
Q924C6	23.6196	23.4252	22.3962	23.4207	20.4103	21.6293	20.9813	21.2661	20.6635	23.2094	22.2385	22.1309	20.7251	20.1792	21.3199	22.5586	22.6274	21.4512	21.9892
Q8JZZ7	23.2856	22.8914	22.8918	23.2666	22.2521	23.1497	22.5274	22.9753	22.4673	23.7045	22.7019	22.7268	22.8639	22.4966	23.318	23.0774	23.0595	22.5551	22.67
P35330	23.4992	22.8691	22.8618	23.0481	21.3964	22.2131	21.6396	22.4623	22.1498	23.7198	22.552	22.7435	23.3507	22.406	22.986	23.1017	23.4151	22.8827	22.8665
Q01339	23.5841	23.0913	22.2806	22.5924	22.2014	22.4007	22.3218	21.5238	21.8907	24.0004	23.2577	22.6076	23.8709	23.2004	24.0248	24.1604	22.8903	23.5435	23.7338
P09803	23.5595	23.0272	21.5259	23.3404	22.847	22.6476	21.5354	21.901	22.0394	21.7097	19.922	22.1032	23.8525	22.3879	22.1597	21.5197	21.5752	21.2554	22.485
Q61292	23.2753	22.5908	22.6464	22.8073	22.7012	22.6535	22.2726	22.689	22.7968	23.2521	22.4582	22.6814	23.7312	22.9425	23.0501	22.5414	22.889	22.6475	22.6882
P16056	23.2925	22.7075	22.1783	22.9677	22.3005	22.5548	22.2927	22.7894	22.8137	22.7011	22.075	21.3829	23.1986	22.0807	23.2529	22.9844	22.5245	22.8163	23.163
E9Q616	23.6592	22.497	22.5675	22.2577	21.7291	21.3438	20.8305	21.2903	22.1955	22.746	21.5177	22.4005	23.4742	23.3691	21.248	21.6521	21.1072	21.2643	21.1865
Q2VLH6	23.4348	22.2299	22.2027	22.9407	21.0919	21.8116	22.1052	23.0732	21.0462	22.6847	21.1045	21.5379	21.6602	20.1881	21.1867	21.4466	21.9488	21.4187	22.275
P02468	23.2804	22.3668	22.3215	22.5563	22.5473	22.4595	22.1277	22.3513	22.4977	23.0662	22.3498	22.4483	23.4951	22.7852	22.9572	22.566	22.6834	22.6227	22.6484
A2ASQ1	22.9708	22.3844	22.2239	22.7751	22.6232	22.7769	22.064	22.5077	22.5622	23.5686	22.5913	22.2225	22.9977	22.455	23.1182	22.5976	22.5896	22.5463	22.3894
Q08481	23.1373	22.36	21.931	22.788	21.7498	22.0342	21.68	22.2423	21.5895	22.8756	21.8006	22.4323	23.2854	22.2773	23.0412	22.961	23.0644	22.665	22.6293
P06802	22.7956	22.5515	21.8779	22.8844	21.2274	22.4814	22.7968	23.1721	21.6183	23.0032	22.6719	22.9278	22.2077	21.8303	22.0616	22.9333	23.4072	21.6011	21.7814
Q1ERP8	23.1598	22.2743	21.902	22.6808	20.9949	22.2198	21.5646	21.7714	21.699	22.8302	21.9768	21.2251	22.2469	20.994	21.3409	21.339	20.5758	19.831	19.4884
Q9Z0M6	22.8727	22.4298	22.0887	22.6244	20.9723	21.7664	21.7534	22.1396	21.5526	22.6987	21.9577	21.8639	22.3029	21.4676	22.2565	23.1876	22.595	22.4495	22.7053
Q8R5M8	23.0961	22.0316	22.0337	22.6082	22.2628	22.7187	22.7481	23.0069	22.9347	23.475	22.6957	23.5641	23.6756	23.1983	23.3281	22.6956	22.9808	22.0634	22.4682
A0A0A6YY53;F6TQW2;P01863;P01864;P01865	23.1677	22.2527	21.5391	22.7865	20.09	21.1449	21.0914	21.3714	20.9166	22.9872	22.4871	21.871	22.2851	22.4992	21.9414	22.5265	22.6016	22.3369	22.0632
P08607	23.4085	21.9989	22.1367	22.1528	23.6767	22.7128	22.5324	22.5941	23.4921	23.3613	22.1999	22.3827	24.2737	24.3157	24.7289	23.3993	23.7177	24.5674	24.3333
P55292	22.9909	22.293	21.6304	22.6984	20.2773	21.0477	21.0567	21.1033	20.6546	21.864	21.3047	21.8964	21.5171	21.0279	20.8846	20.7021	21.4642	20.2152	20.4464
G5E8Q8	22.8722	22.2277	21.834	22.6086	21.4819	21.8769	21.563	22.0162	21.7066	23.2296	22.4178	21.7191	22.3714	21.5638	22.3163	22.8254	21.936	21.6277	21.8609
Q62507	22.5151	22.229	22.4682	22.284	21.6189	22.2407	21.1113	21.9391	21.6793	23.0015	21.717	21.1094	22.1002	21.1573	22.0932	21.3376	21.6305	21.1496	21.0543
Q62009	23.2019	22.4362	21.7188	22.0097	20.4034	20.9024	20.4352	20.8459	20.8899	22.3154	21.4283	21.363	22.0149	21.1931	21.6821	21.0195	21.3986	20.2157	20.3995
P13020	22.8582	22.4452	21.9981	21.9514	20.7916	21.2946	21.343	21.4486	21.0976	23.1103	22.5562	22.0678	22.8392	21.6121	22.6369	22.568	22.7186	22.1498	22.3627
P01869	22.9416	22.4296	21.8589	21.9698	21.2028	20.6704	21.6497	21.6087	20.6841	22.1822	22.3781	22.385	22.4301	22.2755	20.7202	22.3688	22.8978	21.357	20.8167
O35516	22.7498	22.1625	21.8317	22.4434	22.3576	22.6084	22.1419	22.6914	22.5221	23.2203	22.1791	22.3312	23.2269	22.3299	23.2167	22.875	22.8694	22.7682	22.9762
O89026	22.7049	21.4268	22.1323	22.6179	20.413	21.9651	21.5365	22.019	21.467	21.9585	21.2475	21.3831	22.8538	19.6391	20.8259	21.5909	21.7601	19.9999	20.598
P97927	22.645	21.8895	22.0452	22.1277	21.9523	21.9553	21.3956	21.7045	22.0322	22.6805	21.6396	21.62	22.9168	22.0096	22.4468	21.8741	22.1116	21.9965	22.0087
Q9R069	22.9367	22.1825	21.2439	22.1203	21.5909	21.6366	21.4002	21.8965	21.57	22.4558	21.4934	22.3556	22.7417	21.8973	22.5176	21.9999	21.9908	21.7193	21.3645
P14106	22.6817	21.9947	21.7919	21.9922	20.9791	21.5405	21.1691	21.7529	20.6958	22.5759	22.5652	21.8518	22.509	21.6692	21.7911	21.9302	23.1241	21.9055	22.0196
P35917	22.5515	22.085	21.7236	22.0512	20.2097	20.8228	19.69	19.6466	20.2002	22.4451	21.1559	21.1976	22.2998	20.3633	22.3076	22.3631	21.5499	21.8567	22.2351
Q63961	22.5865	21.9099	21.7414	22.159	20.579	21.3498	21.5182	21.891	21.0915	21.971	20.956	22.2786	22.3929	21.8237	21.195	21.5707	21.3316	21.5744	21.8745
P97798	22.304	21.7093	22.0448	22.2908	21.8091	21.7815	21.1887	21.5291	21.4462	22.2529	20.8602	22.1314	21.4932	22.1595	22.6455	20.8159	21.2481	21.0915	21.0271
P09581	22.6444	22.0424	21.5413	22.1106	15.969	14.7956	15.2405	14.6453	13.9524	18.3403	17.7059	16.3752	15.8847	15.9144	20.7306	21.3354	19.4279	20.3587	20.792
Q8R2Y2	22.5857	21.6417	21.8482	22.0926	21.6769	21.9771	21.8328	22.0671	22.06	22.1895	21.3827	21.7712	23.3482	22.7074	22.9656	22.1408	22.3505	22.0787	22.0877
P55302	22.4182	22.2621	21.5435	21.7286	22.1903	22.7297	22.03	21.8126	21.3747	22.1036	20.4693	20.7476	20.3301	20.6373	23.1093	22.9771	21.7311	21.4315	21.818
P24063	22.1302	21.921	21.5462	22.0522	21.7058	22.7639	22.1588	22.5244	21.9871	22.6533	22.2797	22.8594	22.7764	22.3937	22.6183	22.9405	22.9782	22.2115	22.0357
P32507	22.1757	21.6746	21.6746	22.1184	21.3119	20.974	20.894	21.4781	21.7352	22.4347	21.3182	21.9489	22.8299	22.1487	22.2623	21.2788	21.8306	21.7941	21.6323
Q8R4Y4	22.5758	21.6797	21.3753	21.6925	22.2834	21.8531	21.7425	21.942	21.9938	23.2633	21.9864	21.5258	22.5723	21.9621	22.4898	22.3952	20.5998	21.2004	22.0638
Q9QUM0	22.0586	21.8215	21.3213	22.0541	22.0811	22.805	23.0227	23.6026	23.2546	22.9181	22.7531	23.3243	23.4348	23.1957	22.5873	22.0025	22.9811	22.0999	22.108
P70194	26.1192	25.9099	25.3288	26.0926	24.1285	25.533	25.3522	25.7246	25.0558	25.4283	25.313	24.8254	24.9414	24.0774	23.9496	25.5939	24.5235	23.9265	24.2316
P43025	21.8241	21.4494	22.2026	21.5079	19.5145	20.3669	20.3116	20.8248	19.1596	23.0077	22.5498	21.9276	21.1286	22.2126	20.4757	21.68	21.5564	20.7708	20.8147
Q08879	22.3208	21.3854	21.6962	21.5787	22.2837	22.4609	21.7158	22.0682	21.8223	23.1216	22.3189	22.6465	22.9732	22.4906	22.7383	22.4831	22.7826	22.6431	22.5969
A0A1L1SQU7	21.9834	21.6182	21.5581	21.6867	21.5277	22.0357	21.4866	21.8824	22.1678	22.4686	22.2109	21.9781	23.1503	22.4998	22.5144	21.8375	23.3321	22.9899	22.8015
P08122	22.1319	21.3357	21.5438	21.8224	22.3666	22.2777	21.1589	21.8064	21.8401	23.2629	21.9899	21.4109	22.4652	21.6964	23.915	22.4668	22.8288	22.7272	22.6362
P70274	22.2815	22.0948	21.4096	20.9614	22.1779	22.0987	22.8137	21.8597	21.9725	21.5608	20.3408	21.2089	21.9892	21.8735	21.69	23.0214	20.2455	22.4276	22.7868
Q01705	21.9636	21.5067	21.4575	21.7825	21.346	21.3442	20.5666	20.2036	20.5328	22.871	21.884	21.9283	22.6151	21.7647	22.0684	22.0006	21.8306	21.4301	21.6273
A0A0B4J1G0	21.8391	21.7213	21.1562	21.9126	20.1965	21.3321	20.9063	21.3014	21.2088	22.3251	22.136	21.4762	21.6956	21.1905	22.5289	22.8348	22.7148	22.4013	22.2516
Q05909	22.0263	21.5708	21.7182	21.3047	21.4288	21.5736	20.801	21.6312	22.0976	22.6447	21.2829	22.6522	23.0306	22.5564	23.0986	21.3786	21.4528	21.5596	21.6185
Q91VC4	21.9884	21.4951	21.4234	21.7128	21.0505	21.3119	21.5567	21.7181	21.6437	21.9051	21.0616	22.3557	22.794	21.4574	21.7507	21.9658	22.1234	21.7578	21.8965
E9Q8B5	22.1832	21.577	21.5795	21.2786	22.0464	21.4348	21.9385	21.8948	22.6993	22.5897	21.5635	21.8735	23.4772	22.7853	22.8525	22.3876	21.5908	22.8948	22.8634
Q61581	22.2442	21.2131	21.2671	21.7301	21.1178	21.7143	21.301	21.3866	21.3717	23.427	22.1208	22.2652	23.2742	21.9559	23.7442	22.8236	23.2972	23.0525	22.3521
Q62230	21.6762	21.6044	21.3177	21.7378	19.3172	21.1587	20.9353	21.5576	19.3241	21.6382	21.5706	21.3423	20.6469	18.7829	21.2014	22.4278	21.7793	20.8672	21.2515
Q8BJD1	22.3075	21.498	21.0897	21.3657	20.5331	20.6105	19.8715	20.0913	20.1902	21.1689	19.3431	20.4511	20.5624	19.6782	21.2275	20.2929	19.5172	20.1136	19.635
Q8VCC9	22.1007	21.7031	20.7172	21.7283	20.6614	21.413	21.1034	21.358	20.7344	24.0904	22.7082	21.7644	22.1994	21.7292	23.3503	23.7872	23.2589	22.8606	23.2093
Q02105	21.8807	21.3668	21.5356	21.441	20.6346	20.8374	20.3191	21.1322	20.152	21.4559	20.7536	20.8265	21.4441	20.6127	21.2067	21.429	22.3244	21.4575	21.7469
Q9DBX3	21.8825	21.3706	21.1861	21.7489	20.7926	20.6768	20.6159	20.8515	20.5336	22.1024	21.5825	21.2129	21.0284	21.5235	21.7884	21.443	21.3026	21.0399	20.7276
Q9QX15	21.9352	21.459	20.6019	22.1241	19.8411	20.7028	20.2966	20.1435	19.8546	23.0417	22.6241	20.4154	21.1661	20.7437	21.5236	21.9304	21.4438	20.9655	20.9439
Q9JKF6	21.7227	21.27	21.3099	21.6581	19.5391	20.1777	20.807	21.365	20.7767	20.5138	19.188	21.7266	21.7869	20.9793	20.9549	20.4781	21.2286	21.0559	20.9142
A6H6E2	21.9169	21.4473	20.965	21.554	20.4892	20.8002	20.3404	20.3687	20.2601	21.9557	21.5224	21.607	22.2183	21.4892	22.7627	22.2928	22.4294	22.1878	22.1465
P97333	21.873	21.2455	21.1127	21.5824	20.4339	20.9878	20.8784	21.3765	20.575	20.5666	19.6495	20.6304	20.6369	19.8925	21.1168	21.1001	20.979	20.7324	20.9344
Q9QXP7	21.7839	21.157	21.2417	21.5838	17.7017	18.6245	16.1178	20.2261	20.513	22.3351	21.0679	20.7784	22.0868	20.9535	21.255	21.0912	21.0491	20.5511	20.6978
P29533	21.875	21.1638	20.81	21.7467	22.303	23.1371	22.7593	23.6175	22.734	24.9548	24.621	24.2112	24.6012	23.8326	23.9826	23.7856	24.7702	23.5932	23.5139
Q8BPB5	21.6322	21.0174	21.6112	21.1439	21.0026	21.0867	20.5406	20.536	20.8016	22.0729	21.4447	20.6918	21.1213	20.5671	21.5432	21.1193	21.0084	20.7552	20.8099
P28828	21.8099	21.1332	20.8369	21.4148	20.2305	20.7738	20.5751	21.0414	20.7159	21.8371	21.1084	20.9995	21.7093	20.7164	21.5318	21.1494	21.3406	20.9398	21.0015
Q9WTR5	22.0709	21.201	20.3446	21.5413	21.3993	21.3296	20.3483	20.5695	21.1297	21.1794	19.9789	20.6802	22.1678	21.2735	21.606	20.8378	20.6634	20.159	20.9774
O89020	22.1034	21.3544	20.8306	20.7996	19.7741	20.5443	20.7074	20.2998	20.0319	22.1693	21.2949	21.111	22.2649	20.5959	20.866	21.5879	19.7585	20.8532	20.972
Q60847	22.3556	20.6871	20.8731	20.8279	20.8403	20.8393	19.5863	19.7859	20.1745	22.0849	20.4923	19.9001	20.5448	20.5307	21.3167	20.4938	19.3196	20.079	20.1544
Q05020	21.2942	20.8185	21.8833	20.5649	19.9796	19.7491	20.2158	20.2116	20.9043	19.4598	20.338	21.0735	22.8717	21.0733	19.4496	19.273	21.8539	21.2333	19.5229
P01592	21.5738	20.613	20.8619	21.4338	18.5942	18.674	19.9635	19.8717	19.6617	22.4297	21.7905	20.4734	21.444	22.4462	19.7149	20.2714	21.5754	19.9062	19.2395
Q5FWI3	21.5602	20.9799	20.5468	21.2995	20.6216	21.038	20.6433	21.0441	20.5543	22.4523	21.2421	21.5888	21.5264	21.2254	22.0731	21.6538	21.8029	21.1882	21.3726
P28653	26.2735	25.7205	25.5694	25.8418	24.8299	25.2836	24.902	25.4691	25.0645	25.4914	25.569	25.2766	25.382	25.6523	24.968	25.1387	25.6658	24.9456	24.5326
Q99JT9	21.7395	21.2099	20.2742	20.9653	21.7877	22.1284	21.4607	21.3934	21.8754	20.5016	15.6127	16.1261	16.6853	19.5014	22.0438	20.1594	19.1939	18.7368	19.5795
Q99N28	21.2291	20.6498	20.4215	21.4972	19.333	20.1648	20.631	21.4601	20.4736	19.5374	18.3373	19.993	20.4271	20.5205	18.8629	20.1004	20.699	19.3877	19.2267
P51655	21.5414	20.7115	20.6476	20.8296	20.3237	21.3576	20.9903	21.7782	20.9769	21.7847	21.0501	21.1758	21.0649	21.1542	21.4322	21.3338	20.8737	20.1029	20.4601
Q9DBB9	21.2629	20.6057	20.9299	20.8586	21.1347	20.6092	20.9756	21.435	21.6719	21.9446	20.8285	21.395	23.0012	22.1677	22.6952	21.6863	21.3724	23.0239	22.5957
Q8K4G1	21.3325	20.5896	21.1593	20.5724	20.0936	19.7612	19.6659	19.8913	20.211	21.5261	20.5163	20.2911	21.0312	20.4776	20.9684	20.9063	20.4302	20.0197	20.1216
P43406	21.2403	20.5101	20.5309	21.1947	19.541	20.4555	20.1221	20.3012	19.5217	21.9301	20.9956	20.4619	20.8841	20.5857	20.3788	20.4361	20.7511	19.6312	19.6067
Q8CJH3	20.7784	20.7464	20.6099	21.301	19.9506	20.8191	20.0206	21.0401	20.8731	21.3041	20.4589	20.0447	21.1305	21.3091	21.3424	21.3749	21.6732	21.3636	21.3633
A2ARA8	21.2313	20.68	20.7168	20.7432	20.5685	21.0477	20.487	20.7607	20.5553	21.2436	20.7768	21.1711	21.7747	20.9475	19.8259	19.6082	19.7879	19.607	19.516
Q8CFV4	22.0522	20.4998	19.3136	21.1063	19.4368	19.5382	19.7046	20.6035	20.1253	20.2613	18.173	19.399	21.2517	21.1291	16.7889	14.9439	16.6468	16.0649	16.7204
Q9QWK4	21.7671	19.7283	20.3514	21.1142	17.5802	19.8813	19.7546	18.9319	18.9372	21.3711	21.708	20.443	21.3752	22.276	20.002	20.1581	21.5032	20.6339	19.5012
Q9EPX2	21.2026	20.5341	20.5988	20.595	19.2121	19.6861	19.2667	19.7609	19.7906	21.9132	20.78	20.7677	21.4603	20.3282	20.7514	20.6698	20.4068	20.3153	20.1792
Q9WV91	20.8836	20.2814	20.9545	20.7866	19.7929	19.8275	19.0823	18.9538	19.0516	20.2221	19.5945	20.6137	21.2151	20.0356	20.5099	20.0251	20.2734	19.8035	20.014
Q9QZZ6	20.9197	20.1835	20.479	21.2045	20.2198	19.7919	19.5829	20.3948	19.5539	20.8992	20.8409	20.466	18.9972	22.5294	21.7668	20.9958	21.7237	21.1908	20.5768
A0A075B663;P01723;P01726;P01727;P01728;P01729	21.3658	20.627	20.09	20.696	16.7242	18.6732	15.1764	14.0527	14.53	22.5997	20.8386	21.5343	17.9307	21.3606	21.255	21.0792	21.289	19.7434	20.4047
O70458	21.0775	20.757	19.7365	20.9175	20.3826	21.0358	20.8241	21.3057	20.9903	22.5695	21.5556	21.4614	22.4806	21.34	21.6396	22.2845	21.823	21.2519	21.5682
O35598	21.1581	20.1398	20.1896	20.9021	19.8226	19.9262	19.3772	19.58	19.2402	20.7187	20.201	20.5815	21.2945	21.2298	21.0946	20.4943	20.6793	20.1035	20.0181
Q00560	20.9521	20.3293	20.1497	20.9492	19.9037	19.9943	19.3917	20.3242	19.5011	21.5906	20.2379	21.3246	21.044	21.5786	21.4345	21.3974	20.5003	20.5171	20.9815
P33622	20.5812	20.2346	21.1793	20.3781	19.9477	20.6984	21.3714	22.0375	21.7478	20.0035	21.0987	22.3742	23.1661	21.4331	14.3526	16.5678	21.6456	20.4824	18.4298
Q8CFG9;Q8CG16	21.2704	20.5176	20.2199	20.2809	19.5751	19.3523	19.2004	19.45	18.8806	20.0058	21.1376	19.3021	20.887	20.3841	20.6054	20.767	21.8403	21.1098	21.1712
B8JK39	20.9633	20.3283	19.9096	20.6461	19.7266	20.228	20.3775	21.3151	20.4061	20.4209	20.051	21.6322	21.1713	21.3693	20.5645	20.1338	20.9547	20.1361	19.8442
O35887	20.8831	20.5812	20.2526	20.1244	20.5034	20.8378	20.0271	19.3634	19.394	21.3721	20.3747	19.7908	19.5839	19.9913	21.7191	21.8454	20.2928	20.0682	20.7463
Q9R0M4	20.4939	20.4054	20.4673	20.4057	18.221	18.9281	18.7219	19.0307	19.0546	19.4379	18.0163	18.8626	20.5338	19.1391	18.7773	19.4569	19.7693	18.8856	19.8515
P97447	21.9738	20.2003	20.1898	19.4076	18.2244	18.2716	18.0763	18.7229	18.5804	19.9446	18.8596	19.5041	19.8756	20.0528	18.7075	18.9276	19.572	18.0413	17.9491
Q8C310	20.8136	20.2017	20.2485	20.4794	19.1642	19.9079	19.1502	19.6279	18.6765	21.4163	21.1573	21.039	22.1236	20.5612	20.7971	20.4178	20.4934	20.3365	19.0571
Q61739	20.7268	20.192	19.9701	20.5725	19.2619	20.4499	20.2954	20.7412	19.959	21.274	20.8418	21.3598	21.1798	21.2787	20.1665	20.2712	20.521	19.5767	19.5698
Q02788	20.4018	20.0786	20.6795	20.2525	20.2407	20.5488	19.5163	20.1391	19.6633	19.8432	20.9092	20.2124	19.5424	20.8256	19.5565	18.907	19.1145	19.2677	18.9576
P03953	21.2061	20.7043	19.554	19.848	17.8464	17.9246	18.7821	19.153	17.7512	19.637	14.9693	15.1373	18.472	19.572	18.4008	19.7231	19.6465	19.1281	19.1548
P02463;Q63ZW6	20.91	19.9125	20.138	20.2989	20.4822	20.2517	19.0351	19.2885	19.5138	21.6135	19.1637	20.2972	21.0124	20.1193	22.2442	20.8707	21.2923	20.8191	20.7826
P97797	20.7559	20.261	19.8465	20.3703	19.6053	20.314	20.2405	20.6031	20.125	21.2972	20.2598	21.0237	21.3434	20.4085	20.2148	20.3465	20.2096	19.422	19.9029
Q61001	20.929	20.1293	19.824	20.3354	19.9321	19.9978	19.7644	20.0747	19.685	20.8257	19.7839	20.6495	21.1115	20.6841	20.7887	20.2392	20.7018	20.1157	20.1604
P50608	20.9705	19.5473	20.2893	20.3956	18.9131	18.5151	18.8982	19.4036	20.0446	20.3728	19.5742	19.5484	20.9886	20.805	19.9214	20.2092	20.4099	20.1004	20.3615
O09127;P54761;Q60629	20.4598	20.1348	20.1996	20.3591	19.307	19.4985	18.6578	19.2335	18.5553	20.4708	19.5357	20.2283	20.2458	19.9597	20.0464	20.0654	19.9766	19.5559	19.8274
P15379	20.5662	20.5467	19.9443	20.0077	20.8193	22.0988	21.4746	21.7032	21.0977	22.3963	21.9793	22.2687	22.2157	21.8573	21.3665	21.8352	22.1866	21.7257	21.9665
Q9R098	21.0821	20.1442	19.7258	19.9379	19.6708	19.7583	19.4468	19.7336	19.7269	20.4769	19.2579	18.7931	20.5806	19.5364	20.3099	20.0525	19.435	19.8237	20.0364
B5THE2	20.6094	19.8366	20.0977	20.2989	19.7803	20.243	19.3533	21.0375	20.6833	21.6777	20.7961	21.1938	21.6027	20.2925	20.3539	20.0848	19.6126	19.9835	20.5889
Q9CZR2	20.688	19.9122	19.6266	20.4135	19.7324	19.9187	19.96	20.9208	20.0991	20.7078	19.7857	21.1321	21.2195	21.1836	20.0161	19.5616	20.7499	20.2971	19.634
Q9JJH1	20.8535	20.078	18.9023	20.7762	20.608	21.2871	20.6099	21.4008	21.0042	21.996	20.52	18.3134	20.1345	20.5287	21.615	21.7161	20.5913	21.2997	21.2963
Q3UQ28	20.4316	19.6833	20.6958	19.6116	19.4209	18.5741	17.3448	16.7112	19.1843	17.6005	17.7191	18.7456	18.6512	17.9439	18.6424	17.5238	17.6762	19.2241	19.3553
O08915	21.0855	20.812	18.2375	20.277	20.1462	20.4605	19.5516	19.5395	19.6871	20.1766	19.762	18.835	20.7251	19.5641	21.6507	20.5713	20.0414	19.7764	19.5865
P52795	20.4836	19.889	19.7305	20.3042	19.2988	19.6363	19.206	19.3575	19.5873	18.6873	18.4103	19.3999	19.2864	19.041	19.3682	19.4118	19.4259	18.7311	19.6759
O88968	20.6195	20.1214	19.8822	19.7307	19.3896	19.3518	19.7309	20.2543	19.8781	20.6887	18.2114	19.8168	20.3852	20.0845	19.8236	20.8392	19.667	20.5521	20.4832
Q8BL66	20.5111	20.3764	19.4526	19.9362	20.8014	21.1368	20.5548	20.2593	20.222	20.4587	18.8352	19.3434	18.7989	18.6508	21.4378	20.7557	18.8892	18.7166	19.106
Q9WVH9	20.2866	18.9496	20.9387	19.8685	19.804	18.8201	18.5664	18.9664	18.8032	20.381	19.7575	19.7546	20.7312	19.5511	19.8216	19.6891	20.5882	20.3681	20.6287
P21570	20.7553	20.0113	18.5414	20.6015	19.3452	20.1347	18.5946	18.3821	18.4496	23.146	22.107	21.4039	21.5703	22.0234	22.3739	23.1645	21.4083	21.747	21.7625
P15208	20.1184	19.6635	20.4931	19.6013	19.5877	19.7363	20.1437	20.3982	19.6412	20.8342	20.2748	21.3599	20.9249	21.2365	20.9972	19.637	20.9382	20.1158	19.9307
P04202	20.4089	19.9849	19.3355	20.114	19.7206	21.0961	20.3069	21.0826	20.751	21.8205	19.7028	21.0153	21.5366	20.2733	20.6699	20.4362	20.3454	19.8117	20.3644
Q04857	20.0953	19.6256	20.1786	19.9048	20.341	20.5115	19.0271	19.9254	19.5733	19.4756	20.3593	19.9271	20.0805	20.5793	19.4487	18.6049	18.5355	18.8046	17.7632
Q60805	19.3834	19.9976	19.8958	20.3915	17.2422	19.5033	18.4234	20.2014	18.1852	19.1836	18.4095	20.9852	21.181	19.9952	18.9152	19.0077	20.0903	19.4582	19.3149
O35206	20.717	19.591	19.3405	19.9429	19.3169	18.8492	17.8886	18.1028	18.1148	19.6153	19.4352	18.2087	20.0798	18.6963	19.7216	19.6424	18.8521	18.6316	18.8344
Q8R0T6	20.2521	19.7032	19.5364	20.082	15.2434	16.7261	17.7727	15.6392	17.4492	18.3853	18.3691	16.7873	19.0796	17.2514	18.1816	18.4719	18.8094	18.6439	18.9879
P37804	22.7153	19.6069	18.9197	18.2013	18.2852	18.2113	17.1852	17.9718	18.5251	18.1575	15.7455	16.0005	17.8363	19.9611	17.801	18.4281	19.7617	17.2389	17.3366
P70387	19.8194	19.6997	19.7705	20.1452	18.6118	18.9294	18.7354	18.9697	18.5794	19.8272	18.6236	19.6159	20.6389	20.1408	19.7313	19.3164	19.7281	19.1111	19.1215
P25118	20.6007	19.4968	19.4206	19.8985	18.7817	19.0194	18.4459	18.846	19.2402	19.0261	15.824	18.0663	20.2753	13.0084	21.514	20.7244	20.12	20.6582	20.9223
P98064	20.67	19.4239	19.4985	19.8167	18.9387	19.5834	19.5206	19.9463	19.2551	21.1788	20.9963	20.0456	20.9639	19.8499	19.6817	19.0072	19.6831	19.4582	19.1552
P02469	20.7997	19.583	19.6425	19.3584	18.7995	18.3711	18.25	18.6249	18.5348	19.6414	18.6822	19.371	19.8631	19.0993	19.7404	19.2867	19.4927	19.3841	19.3964
P11680	20.4292	19.6523	19.0965	20.1424	18.9712	20.0172	19.1824	18.6199	18.9588	21.35	21.3915	20.2105	21.457	20.3547	19.9688	20.0263	20.1069	19.7448	19.7818
Q9D1N2	20.2158	19.7191	19.6432	19.7101	15.0448	15.6096	15.3015	13.789	14.7843	18.2524	18.3231	19.5947	20.5577	18.608	19.5363	19.1555	18.7203	18.9594	19.1356
Q06890	24.4243	23.8858	23.7249	24.0286	23.7927	23.8669	23.6134	24.1895	24.2629	25.6548	25.3687	24.4656	25.8487	25.5642	26.4615	26.3385	26.626	26.5539	26.5474
Q61730	20.3544	19.7107	19.7146	19.3864	19.3184	18.9644	17.9742	18.3511	19.4227	19.7007	18.7898	19.8037	21.9219	20.3608	20.0335	19.0704	18.9335	19.8895	20.0773
P10711	20.2286	20.0338	18.8971	20.0045	20.1114	20.7739	20.0552	19.182	19.5174	20.8281	17.8252	14.953	16.5091	19.0356	20.4967	20.9922	18.4075	17.9442	18.3445
Q62470	20.038	19.693	19.6595	19.7549	19.7629	19.5076	19.581	20.1301	19.4492	19.4552	19.8448	19.7426	19.4614	20.2413	18.721	18.1364	19.7676	19.3321	19.1961
P35918	20.2096	19.5563	19.2963	20.0617	16.1142	13.8191	15.8415	14.4556	14.1121	16.6747	14.7752	15.9705	17.1871	17.1238	19.3397	19.4806	18.5317	19.1966	19.5692
O54724	20.9513	19.2987	19.4717	19.3439	18.0025	18.063	16.8609	18.1317	18.5022	19.4118	17.4529	19.0915	20.8959	19.5157	18.7178	18.4119	19.0501	17.6525	18.4811
P48428	20.4526	19.9685	18.7946	19.7726	19.8751	19.6951	18.5359	18.0924	17.9825	19.6682	18.3804	18.8325	17.3856	17.9586	21.1626	20.3055	17.6051	18.2743	19.0569
P56959	20.1543	19.7304	19.5493	19.5169	19.9466	20.4599	19.8423	20.2019	20.4484	20.6538	18.8697	19.8564	20.736	19.5633	21.4385	21.058	20.1271	19.4756	18.7351
P11688	24.3972	24.1804	24.6096	24.335	23.5146	23.992	23.6109	24.1639	23.8093	25.4359	24.6724	24.7052	25.533	25.0112	24.5721	24.4382	24.771	24.5474	24.6979
Q99MQ4	21.01	19.3251	18.7658	19.782	19.7231	18.2639	18.4317	18.514	17.8601	18.8081	15.567	20.1458	16.3198	19.1958	20.1247	17.9338	18.7496	18.4589	18.0352
Q8C0Z1	24.1193	23.5295	23.5581	23.7597	23.1338	23.6394	23.4241	23.6457	24.0378	23.9966	23.0622	24.0068	24.806	24.0481	23.6804	23.5742	24.128	23.8275	23.5434
Q99KJ8	19.7996	19.9168	19.2757	19.8019	19.6476	19.8598	19.6613	18.6671	19.1459	19.3939	18.6521	18.9493	19.2125	17.5212	20.5841	20.4871	18.8784	18.1621	19.0727
Q62178	19.938	19.8647	19.4679	19.5215	19.1441	20.4014	19.5913	20.6193	19.84	20.4091	19.4949	20.3139	20.0535	19.2127	20.4347	20.6581	20.4599	20.0044	20.2163
P37889	20.2181	19.3738	19.7343	19.4222	19.2337	19.7541	19.3785	19.2253	19.7876	21.3513	19.9372	18.7336	20.0581	18.5991	19.8442	19.492	20.1819	19.451	19.4146
B2RXS4	25.4638	24.9996	24.7501	25.1877	23.6399	23.9805	24.5534	25.1024	24.7858	25.635	24.6402	24.8337	25.4527	24.6834	25.5562	25.4683	24.6887	24.37	24.5584
P21107;P58771	22.4392	19.5858	19.178	17.3355	18.0256	18.7872	17.3322	17.8716	19.0837	19.0787	18.9409	16.0861	16.4183	18.95	19.495	18.8247	19.7193	14.7592	17.8255
P47878	19.9929	19.5183	19.5153	19.4951	18.2732	19.4509	18.7452	20.3057	18.9405	20.2714	19.196	19.646	20.5279	19.4373	20.4238	21.1394	21.2253	19.9979	19.8426
P05532	20.4971	19.8633	18.1961	19.9529	17.5519	18.1658	17.3816	16.9499	16.5633	19.5549	18.8445	19.6578	20.2498	18.6593	19.8703	19.1157	19.048	19.0094	19.3443
O08602;O08603;O08604;Q9CZQ6;Q9JI58	19.9481	19.0129	20.0831	19.4508	15.0366	13.7386	13.6789	14.6405	15.1436	18.4144	17.8685	18.1539	19.2296	18.0872	18.1142	14.3753	17.1102	14.8683	18.4841
Q9QZ39	20.5416	20.3305	19.5205	18.0355	14.0841	14.9043	14.4332	14.7887	15.3229	21.4791	19.7475	19.6392	22.1637	19.0421	19.8846	20.4798	18.641	19.535	19.8731
P98086	19.8971	19.6725	19.3392	19.4429	18.4061	18.3395	18.7779	19.0225	18.4381	20.4192	20.3316	20.5104	19.9254	18.6417	19.2747	20.0133	21.024	19.7753	20.1145
Q64314	20.3287	19.2607	19.0715	19.679	14.7169	18.9052	15.3484	14.1358	15.2655	19.7966	19.4356	18.525	20.1864	19.3972	19.4578	18.929	19.3535	18.417	19.1163
A0A140T8P5	20.8765	19.105	18.1759	20.1139	14.4949	16.5837	14.9638	18.1428	14.4978	17.6787	18.6574	15.4287	18.9876	19.8249	13.6522	15.3071	17.8899	18.177	18.1067
Q99MI1	20.197	19.7712	18.8597	19.4014	20.1018	20.4125	20.0544	19.6034	19.8727	19.8372	18.0521	18.5998	18.5818	17.5414	21.315	20.4497	18.3759	18.5147	18.7004
Q9Z1D1	19.6653	19.6558	19.3908	19.5031	20.3555	20.8077	20.0192	20.136	20.3444	20.4666	19.3429	19.0693	19.8817	19.475	21.2689	20.6073	19.291	19.2854	19.0798
P70180	20.0137	19.7734	19.0263	19.3983	16.0951	17.6998	18.4187	18.8484	18.6194	18.2753	16.4587	18.1435	17.9173	15.352	16.3057	17.0401	17.5989	15.4979	16.3955
Q8R366	20.0466	19.4051	18.7078	20.0124	18.0461	18.2931	17.921	18.7127	18.4827	19.8122	19.3456	19.6781	20.0179	20.0356	19.608	18.1977	19.4377	19.1644	19.1433
Q3UHX2	20.0113	19.846	18.6792	19.6328	20.6898	20.7454	20.3544	19.6277	19.6577	20.1609	19.3278	18.9901	18.4663	19.662	21.0303	20.2876	17.8629	18.7208	18.7325
Q5U462	19.7326	19.105	19.232	19.9404	16.6929	18.2216	18.6175	18.6013	17.3824	14.6042	14.6019	16.6615	16.5616	14.5718	15.4542	14.4827	15.05	14.1821	14.5034
Q9Z0J1	20.0349	19.3536	18.8031	19.756	18.9503	19.4232	19.7457	20.0107	19.1942	19.844	18.5769	20.1687	20.3915	20.2181	19.3261	18.5807	18.5726	18.7547	18.1972
Q9WUP0	20.8154	17.9788	19.6199	19.501	18.0612	18.5395	19.1917	19.6166	19.5424	18.7529	19.5783	19.4768	19.3559	20.6377	19.2852	19.278	19.9689	18.8833	19.8953
O70400	20.0299	19.6051	18.9719	19.2736	19.3776	19.8371	19.8427	19.7142	19.543	19.9314	19.4564	19.6275	18.8496	19.3546	20.1297	20.2866	18.8272	18.4604	18.6757
A0A075B5P5;A0A1Y7VJN6;P03987	20.2693	19.7327	18.2748	19.5946	15.4973	18.2484	18.6572	17.956	17.8888	19.6979	19.6079	19.265	19.905	20.5891	19.1632	19.2275	19.9123	19.5441	19.0567
P26883	19.3966	19.5166	19.3164	19.5788	19.1327	20.2251	19.4846	19.8929	20.1467	18.757	18.9237	18.2251	15.358	19.5679	19.4429	20.253	19.2947	19.0625	18.6509
P42703	23.6563	23.3621	22.6488	23.6111	21.3876	21.8647	21.8384	21.9929	21.6697	21.8142	20.6844	21.3475	21.6747	20.8807	21.1242	21.1115	20.3127	20.7288	21.1482
Q60590	20.2154	19.4629	18.8513	19.2381	19.825	20.1721	20.0105	19.6596	20.0447	22.2333	21.4616	20.469	22.3404	21.8349	22.1777	23.0135	21.1753	22.9661	23.0216
Q78JW9	19.4692	20.1389	18.6692	19.4859	19.1924	19.7394	19.0159	19.2419	19.5442	20.2373	17.3745	20.3089	16.0926	18.848	20.9289	21.1689	20.3156	18.7	20.0507
Q3UH93	19.6406	19.2191	19.1789	19.6665	16.8743	18.0894	17.9545	18.3947	18.3183	19.399	18.1973	18.211	19.3925	18.3743	19.0613	19.0935	18.9076	18.6672	19.0467
O35309	19.6683	19.6359	18.8808	19.4906	19.0349	19.8057	19.316	18.2081	18.645	20.208	19.39	19.0931	17.7584	19.6799	20.219	20.1727	19.6267	19.0825	19.6899
Q9CYA0	20.0139	19.5179	18.4634	19.6748	20.2168	20.2497	19.365	19.9329	19.9646	20.9159	18.5923	19.2143	19.5101	19.9391	21.8472	21.3611	19.9276	20.3434	20.6447
Q9Z2A9	19.7217	19.1458	18.9818	19.7847	19.5314	19.6824	18.6788	19.8952	19.1508	21.3347	20.9987	20.0383	20.8241	20.5351	19.3187	19.3596	19.3914	19.2787	18.6906
P97315	20.998	19.3478	18.8265	18.3685	17.0938	18.6305	17.4817	18.0173	17.6747	18.8048	18.9767	18.3275	19.6737	19.5006	18.4368	18.3805	19.0461	17.8424	16.4575
Q4LDF6	20.0429	18.9658	19.0327	19.4758	18.9789	19.2527	19.842	19.4336	20.0913	15.2812	14.966	14.7636	15.7214	19.75	20.4598	19.3967	20.3504	20.3704	19.9003
P29699	23.9699	23.6668	23.1004	23.289	21.7856	22.097	22.8574	22.7093	22.4265	23.8494	23.4347	22.7119	23.8698	22.793	22.4699	23.8188	22.1469	23.5135	23.5421
Q7TQ62	20.5958	19.0448	18.2625	19.472	16.9142	16.9217	15.0782	14.8676	17.3191	18.4479	15.263	15.1455	14.645	14.9138	18.0719	14.5862	13.9287	16.383	15.1719
Q62028	20.2023	19.1458	18.8905	19.0998	19.4274	19.2474	19.1866	19.5414	19.7946	19.1329	15.6218	19.5622	19.9588	19.7321	19.4303	18.0901	18.5991	18.7784	19.1631
Q9D1H9	20.0529	18.7151	18.8623	19.69	19.156	18.9055	18.3714	18.7165	18.3588	18.3934	19.0284	17.7516	17.5932	16.8745	17.6621	17.9924	18.8695	18.6553	19.2544
Q8JZL3	19.7187	19.5519	18.4754	19.4202	19.1051	18.9307	18.2519	17.0703	17.9305	17.9634	16.8498	17.7925	15.219	15.0723	20.3588	20.2248	17.0036	17.8489	16.1343
O35737	19.7174	20.1688	18.8397	18.3656	18.7403	20.0829	19.3499	18.8469	19.2234	19.5775	19.6983	18.6422	15.5618	18.655	20.4215	20.0491	18.2869	15.8754	17.5895
P58022	19.7757	18.7947	19.6565	18.7981	17.8292	18.4711	17.9871	17.779	18.3146	18.5708	15.8797	15.8951	17.7604	14.3048	18.4394	18.7534	19.068	18.9661	19.1232
A0A338P6S8	20.2257	19.0087	18.6948	19.0286	18.4725	18.8787	17.8783	18.0659	17.2467	19.4134	18.9782	16.9557	18.4829	18.2395	18.5093	17.3992	19.4081	17.9933	17.3857
Q62179	19.9111	19.2207	18.343	19.458	17.9848	17.9933	18.3527	18.8487	18.8607	20.8188	19.4015	19.6034	20.3125	18.712	21.4062	20.6913	20.2608	20.237	20.7002
Q9R1V7	20.2177	19.5971	17.6009	19.4661	18.5055	18.6754	18.6893	19.3283	13.2356	19.3445	15.3642	15.3625	15.6961	15.0341	19.9021	19.7346	19.0907	19.3609	18.9201
Q640N1	19.5463	18.6267	19.2054	19.4751	18.2058	17.7902	17.7208	18.4813	17.711	19.445	18.6939	19.021	19.316	17.6919	18.9825	18.551	19.7338	18.9349	19.2542
Q8BLK3	19.8759	19.2891	18.3094	19.3688	16.5841	17.5417	17.5701	15.94	16.2563	19.9404	15.3944	20.6134	20.2736	19.6963	19.5725	18.8565	18.4463	14.3899	14.7376
Q9CZT5	18.9628	18.9088	19.2076	19.7593	16.6482	17.9019	14.9008	16.514	18.8333	19.9138	18.4237	19.1935	19.734	18.7959	19.1648	19.1585	18.699	19.6026	19.362
P01872	24.8519	23.1279	23.2809	24.4674	21.5211	22.8168	23.1391	22.5175	22.7455	24.1948	24.7041	23.1133	24.1136	25.4153	23.2603	22.9081	24.6685	23.7387	22.4592
Q91Y47	23.4667	23.1716	22.9325	23.3645	22.1152	22.2657	21.19	21.2657	21.474	24.4284	23.5761	23.3764	24.2523	23	24.0868	23.8664	23.629	24.4178	23.5826
Q4PZA2	19.6523	18.7601	18.7679	19.559	18.7411	18.633	18.8824	18.7203	18.8016	18.7666	17.9272	18.1277	20.4454	18.4101	18.0866	18.6181	18.1315	18.2951	18.5484
A2ARI4	18.9796	18.9222	19.2493	19.5546	13.9766	14.9836	16.4284	14.3799	18.7546	18.6556	14.9871	15.9776	18.0996	14.7662	17.1182	18.0041	18.6164	18.3156	18.5431
P12023	19.6607	18.9723	18.6936	19.3729	18.4194	18.3894	18.6617	18.7395	18.3763	19.2951	18.5662	19.2116	19.7144	17.9162	19.8032	19.5139	19.8461	19.2095	19.3626
P56213	19.835	19.3269	18.3222	19.205	19.5258	19.6658	19.2948	18.3986	19.3696	19.2616	17.7344	17.0125	17.3025	18.3987	19.9216	19.9836	18.6938	18.684	19.3349
O88393	19.8235	18.9739	18.5962	19.2084	17.3965	15.873	17.0122	19.0035	16.8895	18.8251	17.6342	19.0138	19.9811	18.4167	19.5091	19.6789	19.1223	19.375	19.2109
A0A075B5T3;P01796;P01797;P01799;P01800;P01801;P01802;P01803;P01804	20.4341	17.8405	19.0167	19.3078	13.5971	15.5501	17.845	17.8151	13.9129	19.7319	19.7595	14.4558	14.4801	18.0212	14.7513	18.8815	18.0568	17.5508	17.7976
Q925F2	19.5179	18.7408	18.7318	19.6058	16.8766	18.4893	18.147	18.5445	17.5033	20.0783	18.5946	19.8226	19.4944	19.9108	20.305	20.0358	20.0001	18.8846	19.507
Q80YC5	20.2458	19.2956	18.5806	18.4734	20.5188	19.4696	21.4539	20.536	20.7092	19.9188	19.7481	18.0492	20.3329	19.1838	20.251	20.5635	17.8559	20.2384	20.2689
Q9QZC2	19.652	18.9301	18.4675	19.5338	19.098	19.3661	18.7907	17.494	18.3377	20.5015	19.5596	20.7627	21.495	20.1845	20.3392	19.5077	19.8331	19.4787	19.5283
Q91WJ8	19.4608	19.4221	18.3935	19.2971	19.7229	19.8897	19.4683	19.2556	19.3943	19.5414	18.9024	18.4624	16.6128	19.2717	20.3162	20.0613	18.6506	18.1186	18.5669
P39447	19.5383	19.2504	18.6753	18.9852	18.8619	19.4918	19.2109	18.7235	19.0917	18.7148	17.5754	17.4323	18.4666	18.6221	19.284	19.7345	17.8806	17.513	17.8904
Q18PI6	20.0443	19.0959	18.0277	19.2741	17.5803	18.7767	18.1528	18.6364	18.3661	20.2945	19.2777	20.5662	21.118	19.1434	18.0467	18.3191	19.7008	18.1909	18.3211
Q9ERE7	19.5896	19.3339	18.5741	18.936	19.2205	19.9637	18.9943	18.4219	18.3032	18.8118	18.7996	18.0812	16.1707	18.4579	19.8676	20.0618	18.4338	17.8841	18.6266
O08746	19.6882	18.6195	19.0458	19.0567	17.8556	18.4524	17.8013	17.8653	18.2279	19.0072	17.8476	15.1928	16.4292	18.7115	17.8693	18.6759	18.0269	17.7663	18.2404
P70206	19.7032	18.9202	18.4944	19.2546	17.6878	18.324	17.9079	19.1114	18.5602	19.9826	18.834	19.1779	19.342	18.2207	18.76	19.0621	19.9397	19.0235	19.4061
P30204	19.417	18.7987	18.7661	19.3819	19.2041	19.6078	18.7724	18.0531	16.9578	19.1684	18.0894	18.406	17.0796	18.0023	18.7013	18.8434	18.2197	18.5086	18.2823
P97873	19.1042	18.5017	19.2838	19.2576	17.3277	16.9254	17.0979	17.5371	18.5454	19.5738	18.4885	16.0717	15.8879	17.8279	18.0119	18.9696	18.7823	18.5143	18.407
P06909	23.4725	22.6955	22.2962	22.7499	22.6755	22.9484	23.0943	23.3042	23.229	24.6054	24.0974	23.6575	24.7567	24.4101	24.4739	24.5472	24.4122	24.8626	24.8392
Q07079	19.5079	18.9097	18.6644	19.0169	14.032	17.6607	17.0361	17.4148	17.1879	18.8855	18.7928	15.1522	15.1249	18.3234	18.914	19.2657	19.2835	19.5565	19.8401
A0A0B4J1J7	19.679	19.3368	17.8734	19.1738	14.574	15.2407	16.5172	15.4784	14.4342	16.8652	20.4249	20.9788	16.3235	18.3093	16.2494	18.8848	17.967	19.0637	16.9302
Q62523	19.5149	19.1548	18.95	18.4359	18.4052	18.7338	18.9381	18.8959	18.7831	19.2743	18.489	17.63	19.1851	19.5183	18.9081	18.8398	18.6919	17.7786	18.437
Q9CXW3	19.9821	19.3427	17.6677	19.0441	19.0546	20.1154	19.0256	18.5679	18.354	19.4374	18.1341	14.3562	15.2827	18.1062	19.856	19.5928	18.0105	15.3598	17.9661
Q9DBV4	19.1085	18.8907	18.8778	19.1487	17.0745	17.7403	18.0842	17.2497	17.9441	19.6457	16.9924	17.9905	18.854	17.9127	18.297	18.4727	18.6332	18.9136	19.1648
O89103	20.0852	18.8173	18.262	18.8583	18.7784	19.5887	18.6244	19.4056	18.6519	21.9251	20.315	20.2901	21.7233	19.9706	21.8257	20.986	21.3955	20.8804	20.6498
Q91WP0	19.8253	18.2199	18.6722	19.2914	14.454	17.7707	17.5602	17.208	17.7482	19.0539	19.7618	15.3686	20.0218	19.0987	18.927	18.4101	19.0468	19.4811	18.7579
Q8BKG3	19.8781	18.7475	18.3116	19.0611	18.046	18.9343	19.1717	19.0084	18.2783	19.0035	17.6404	19.9411	20.3947	19.4783	19.0889	17.9218	18.8813	18.712	18.638
Q9R045	19.8297	19.3608	18.2645	18.5331	16.7323	17.584	17.7991	18.4702	15.8284	18.5511	16.5003	15.5474	15.3823	17.6061	17.766	18.5819	18.2112	14.5419	17.5212
P35822	24.5657	24.1705	23.7528	24.1002	23.3247	23.628	23.0739	23.2948	23.3547	24.9726	24.3048	24.2165	24.8082	23.9589	24.2755	24.1967	24.3071	24.1148	24.1986
P55772	19.1811	19.0658	18.8442	18.8328	18.1445	19.2009	18.9916	19.3226	18.8506	19.3085	18.7096	18.282	15.3982	19.2924	18.8838	19.5159	20.2213	19.3914	19.5881
Q9EQU5	19.3535	19.2129	18.5549	18.7921	20.4375	20.4398	19.6982	19.62	19.7273	20.2344	15.4749	16.6796	17.4968	18.0755	20.4858	20.0099	18.6921	17.9031	18.683
Q3TIV5	19.4293	18.9904	18.4174	19.0209	19.2283	19.0356	18.2674	17.6735	17.9482	18.6795	18.2146	16.9342	17.1021	17.1633	19.224	19.2573	16.8622	17.4808	17.1425
Q62283	19.5122	18.784	17.9186	19.6372	18.2328	18.6222	18.9037	19.5729	19.6948	15.779	16.0583	18.7176	18.0331	18.7747	19.0831	18.7585	19.1038	18.8597	19.0562
Q62417	19.7382	19.1576	18.6582	18.2349	18.6549	18.2153	18.2485	18.4778	18.671	18.8249	19.0713	18.7533	17.0277	19.2804	19.6346	19.3543	17.7885	17.6417	18.4044
Q8K5B2	19.7978	19.1617	17.9032	18.9095	19.1618	19.2226	19.3387	18.2341	18.6768	18.435	16.7828	15.0506	14.0463	16.3212	20.695	20.4673	18.2578	18.8102	18.8855
Q9ET54	19.8784	19.2027	18.0321	18.6402	18.9417	19.5303	19.2726	18.8989	19.21	19.2992	18.3278	17.7892	16.5754	18.0454	19.7453	18.7953	17.5483	17.8249	17.9118
Q9D1E6	19.1301	19.4463	18.194	18.894	20.138	20.4364	19.7669	19.3766	19.2774	19.1038	17.1222	17.6811	17.6968	18.7208	20.9579	20.7041	17.6464	19.004	19.1336
P56212	20.2323	18.6506	17.9201	18.8528	18.331	18.2804	18.9475	18.8774	19.8886	18.8235	16.7213	16.0116	15.4926	16.7683	20.6799	19.6317	14.8881	13.9206	14.6162
Q99PJ0	19.7434	19.0918	17.4934	19.3248	18.6776	19.4806	19.5791	20.604	20.0414	20.2554	19.253	20.7318	21.1236	20.3629	19.9141	18.2656	19.4494	18.896	18.9727
Q3TH73	18.8884	18.8073	19.4233	18.489	19.0461	14.497	14.2176	13.2823	13.5903	15.0886	15.3763	15.912	16.4679	18.5406	16.4321	16.7245	16.0676	14.4377	18.5806
Q9JIX8	19.0862	19.2756	18.3869	18.8554	19.201	19.3335	18.8832	18.2113	18.9566	19.3798	18.2785	18.1729	16.1043	18.6205	19.7004	19.664	18.2247	18.2305	18.503
P70333	18.9696	18.659	19.0586	18.882	19.4082	19.8429	19.5482	19.0249	19.7415	19.6046	19.0227	19.9228	20.2785	19.7229	19.9337	19.6784	18.9496	18.8689	19.1463
A0A140T8M2	19.8917	17.6769	19.0982	18.8984	16.0016	15.7577	16.4156	16.3277	14.0261	16.6472	20.3813	15.2237	16.2104	17.8913	16.2854	18.5155	17.2818	18.7351	15.9076
Q99MD9	19.145	19.2218	18.2884	18.8959	17.5728	17.4387	16.5193	14.1282	15.1611	19.6544	18.5514	15.9237	14.8224	17.1368	19.6683	19.704	17.6411	17.8755	18.3154
P47879	19.4058	19.2662	17.6054	19.1894	17.4759	18.8007	19.0573	18.8616	18.9883	18.5501	14.1688	15.2505	16.1673	18.8859	18.6039	19.0825	16.9133	19.1296	19.5014
P56812	19.6124	19.0618	17.9254	18.8056	19.4225	19.1197	18.7872	18.0804	17.4345	18.3171	15.106	15.0104	15.4373	18.2195	19.3909	19.0995	16.1596	14.5415	15.7968
Q6IRU5	19.3038	19.0435	18.2535	18.7791	18.6439	18.1612	18.2585	16.8232	17.2274	19.36	17.1964	18.1391	15.4704	18.923	20.4234	19.4706	18.7936	18.8197	18.9975
P70663	19.4151	18.6089	18.6523	18.6905	13.9336	17.6555	17.1575	17.2967	17.0651	19.1673	18.2109	17.8442	17.5803	17.4551	17.9965	18.1623	18.2226	17.6248	18.0485
Q03145	18.8459	18.4092	18.7802	19.3045	19.0637	18.8584	18.5425	18.3825	19.5316	19.698	18.4221	18.8059	19.2803	19.2385	17.7126	17.6076	17.3677	17.4552	18.3778
Q9JMD0	19.2318	18.9971	18.0192	19.0428	18.9118	19.198	18.6337	18.5837	18.1896	18.5103	17.4121	14.6071	15.9283	15.0185	20.0843	19.7577	18.5371	18.2171	19.1994
Q62418	18.9418	19.0756	18.8106	18.4297	17.461	18.6548	17.6724	18.3285	18.1538	19.2637	18.7396	18.7871	19.42	19.0683	19.8308	19.656	18.7601	18.6093	18.6952
P51125	19.1742	18.9347	18.419	18.6767	18.8941	19.9721	19.0996	18.7712	19.4739	18.7673	16.8793	17.7736	17.9846	18.0239	20.4804	19.6245	18.2488	18.3166	18.4269
Q8C6K9	19.9202	18.948	17.1531	19.1174	17.0251	14.5478	15.3444	16.0772	16.9448	13.5945	14.0191	19.6611	16.5737	19.9343	19.3524	17.088	19.471	15.1028	17.3601
Q8CG14	19.3794	17.7951	18.9078	18.9541	17.3804	17.7023	17.5072	18.2864	18.6066	19.7504	20.1968	19.4856	20.1703	19.1833	16.7575	17.4344	19.6664	18.5861	18.2194
P59242	19.4453	18.77	18.6022	18.1989	19.1231	19.2947	18.8537	18.3997	17.4228	18.9107	15.0035	17.1865	18.0066	18.193	19.718	18.9151	17.4334	16.5475	17.5961
O35453	18.8001	18.5284	18.7712	18.9111	17.091	13.4443	14.8598	13.8175	14.6272	15.2432	17.1623	17.2543	17.579	16.7073	15.3001	17.401	16.4609	17.3324	18.7648
Q8BHG2	19.5877	19.0273	17.8038	18.5583	19.3488	19.6944	19.1218	18.5707	19.0483	18.0543	17.3612	16.0479	17.2643	16.5853	19.4322	19.5548	17.2491	16.8113	18.1856
Q8CGF7	19.3862	18.8335	18.2003	18.5424	18.7836	18.8543	18.5012	18.2825	18.3026	18.682	14.8072	15.7003	15.7786	16.8249	19.4695	18.7506	17.1861	16.6063	16.872
Q921H9	19.0531	18.808	18.3318	18.7509	19.5255	19.6669	19.3911	19.2185	19.1888	19.3253	17.7019	14.4484	16.9091	18.429	20.1174	19.4497	18.1752	17.7097	18.4454
P63280	19.003	18.7143	18.6669	18.4981	18.8558	19.4547	18.7336	18.5284	18.6385	14.7486	12.8624	14.573	16.1425	18.6506	15.2339	14.4892	17.2258	16.9442	18.022
A0A075B5N6;A0A0G2JGT0;A0A140T8M5;P84750	19.2701	18.7948	17.6335	19.1395	14.2113	15.1296	16.1602	16.0304	14.1827	18.1178	18.6565	15.4815	14.6588	18.6466	17.6815	19.0543	14.091	12.9274	14.7801
Q61166	19.0949	18.7506	18.2757	18.687	18.8367	19.151	18.4062	18.0607	18.148	17.8582	14.5112	18.8496	16.1584	18.8192	19.3797	18.4519	18.2191	17.9403	18.3636
Q8BIF0	19.4264	17.8506	17.9842	19.4575	13.3023	18.1741	20.0163	20.654	18.1531	19.7687	18.6117	20.4899	18.4056	18.7999	15.6495	18.5721	20.088	17.0887	17.1888
Q61398	19.4616	17.9065	18.9883	18.3365	17.2232	17.4074	16.9935	17.2929	15.7586	19.1573	18.8996	18.8714	18.7609	18.4037	18.9557	18.7875	18.8074	18.9158	18.7434
Q64213	18.9856	18.6986	18.2973	18.6942	19.6752	19.9702	19.2981	18.3975	19.0137	18.9081	18.3757	17.6174	16.5869	18.3467	19.5467	19.1047	17.8824	17.4859	17.9392
A0A075B5R5;P01806;P01807;P01808;P01810;P01812	19.5184	18.5354	18.7408	17.8152	14.0566	14.476	17.5354	16.819	14.2836	19.0257	20.5796	17.0091	16.7054	17.5754	15.9767	18.1123	19.6651	17.2792	18.4229
O55111	23.9746	23.3529	22.96	23.4381	22.8293	23.8078	22.9359	24.4349	23.8606	25.0369	24.381	24.2913	24.9892	24.3013	23.9922	23.7081	24.1715	23.4728	23.4869
Q64695	19.2435	18.7945	17.5947	18.8997	19.2946	19.7951	19.0856	18.1218	19.145	21.774	20.6788	20.8974	21.286	19.9897	21.6372	21.9818	21.5604	21.3969	21.4811
P21619	19.096	18.7288	18.3398	18.2069	19.3613	19.7719	19.1389	18.7443	18.8288	19.4769	18.1008	17.6099	17.2095	18.083	20.0328	19.5031	18.5705	17.3359	18.0476
Q9DBC7	18.7652	18.67	18.2943	18.6047	17.5111	17.6437	18.197	17.8063	18.0106	17.5794	18.8031	17.1962	15.0076	14.8329	16.2207	18.4843	15.4025	15.4865	16.8321
P25976	19.0047	18.7126	17.9996	18.5699	18.8708	19.2861	18.4031	18.4114	19.0137	19.1119	17.9168	16.0803	15.5928	15.5296	19.2767	19.1688	18.2644	18.0048	18.004
Q9Z0R6	18.8926	18.478	18.0757	18.8338	19.0135	19.2005	18.7265	18.353	18.8589	18.6173	18.1084	15.7837	18.0281	17.3542	19.122	19.7613	16.3735	17.6843	18.0566
Q9D711	18.8245	18.8329	17.9061	18.6581	19.1339	19.3692	19.3073	18.6331	19.5344	16.7117	15.9485	14.5391	16.23	18.2885	19.7741	18.8731	16.9626	16.9892	17.4263
Q9D1J3	19.0244	18.5878	17.9092	18.697	17.8782	17.721	16.9677	16.1451	16.9813	18.891	18.6288	17.4163	16.1483	18.8188	19.5309	19.5305	17.6178	16.912	16.4783
Q9D8B3	19.2218	18.7808	17.8609	18.3234	19.2456	19.4989	18.768	19.5443	18.0598	18.9968	18.3676	18.0104	14.6744	18.6532	20.3957	20.1001	18.7415	17.8588	17.6986
Q6S9I3	19.2998	18.966	17.8033	18.1021	17.4292	18.592	18.782	18.53	18.0267	20.3182	19.9145	18.378	20.3781	19.0924	19.3495	20.8867	19.2742	20.193	20.3709
Q64337	18.9372	18.8823	17.9596	18.3746	19.5128	19.2401	19.3888	18.7204	19.5428	18.6942	18.3558	15.1584	18.0471	19.0919	18.8728	19.1212	17.7876	17.8996	19.0205
Q9CRA0	18.9233	17.4355	18.4198	19.373	18.5006	18.5573	18.167	18.8909	18.1635	18.4975	17.5522	18.3042	17.773	18.9	18.3749	17.9017	13.8578	13.8149	14.4461
F6ZDS4	18.9373	18.8209	18.0177	18.3737	18.7533	19.085	18.9189	18.2779	18.6306	18.5501	17.6175	17.816	17.4543	17.7004	19.4445	19.0123	17.1103	16.8882	17.904
P05017	19.1981	18.7056	17.9745	18.2641	19.0624	19.4756	19.6983	20.372	20.4134	19.087	15.7513	15.801	17.4607	14.4143	14.2731	18.2947	17.8467	19.4124	19.0855
O70165	18.9616	18.0874	18.3625	18.7036	15.1185	17.2956	17.6444	17.1802	17.1938	20.1214	20.368	18.7493	19.5665	18.3635	17.2585	16.5651	18.3491	17.674	16.7706
P40240	18.2826	18.2952	18.5622	18.9623	17.2188	16.6656	14.2563	18.0541	15.6521	18.0103	17.9491	17.8987	16.8147	19.4713	15.7229	15.9249	17.282	17.5441	19.5869
P32848	18.8735	17.8698	19.0052	18.3016	15.0162	14.7282	19.1631	14.6846	14.1971	15.3861	16.0234	15.0941	14.3754	13.6121	14.2443	14.9331	18.4124	15.7846	17.767
Q80VP2	18.6671	18.6923	18.4722	18.1903	16.1378	17.1476	14.1859	14.3076	15.5526	18.9589	15.3017	16.6986	16.7738	15.9588	19.7861	19.4696	13.9904	17.4759	19.1077
Q9CSN1	18.7557	18.844	18.0868	18.294	18.7675	19.2653	18.1724	18.2603	17.9612	18.9139	17.633	15.6004	16.1486	17.228	19.1881	18.9776	17.0648	17.3922	17.1025
P97300	19.0991	18.1154	18.0354	18.7132	19.6075	18.563	19.1415	19.7851	17.9009	18.6396	19.505	19.8523	19.9245	20.2385	18.054	18.7411	20.1843	18.7996	19.3224
O54890	19.0196	18.2304	17.8637	18.8328	18.5955	20.0105	19.3952	19.688	19.1694	20.9901	20.3939	20.2204	20.1731	20.085	19.6643	19.0468	20.2327	18.9225	19.1601
Q9CR86	18.944	19.2673	17.7464	17.9567	18.1298	18.901	18.6309	18.4312	18.7885	18.1005	18.3349	18.3844	16.6392	18.2721	18.4397	18.5449	18.4087	18.5795	19.0614
Q9JHU2	19.2175	18.7855	17.5952	18.2673	19.0907	19.3719	19.2126	17.7673	18.8634	16.3212	15.3809	14.7502	14.8416	14.6556	19.5836	18.8924	14.4008	14.6484	13.1517
P05622	18.9089	18.2307	17.9799	18.6999	17.3405	18.2868	18.1666	19.098	18.9515	18.542	15.1843	16.7904	17.7834	18.0964	18.547	18.711	18.5957	18.2647	18.3492
Q9EP71	18.6472	18.6497	17.9949	18.4802	18.9731	19.1024	19.3496	18.0105	19.0412	18.0697	17.2298	15.4125	15.6024	16.7647	18.4549	18.7021	17.3228	16.6448	17.5245
P19137	18.844	18.5276	18.288	18.1112	17.604	17.4024	16.2835	17.6157	17.3461	18.3883	18.3404	17.9672	18.2031	16.6105	18.1423	17.6289	17.7818	18.0368	18.1439
Q9DBG5	18.1569	18.5915	18.6662	18.3327	18.6093	19.0358	18.4749	18.5168	18.5767	17.3543	15.1403	14.3388	15.782	17.1151	19.3074	19.412	17.9261	17.4226	17.2896
G5E829	18.3142	18.4345	18.5641	18.4093	18.3191	18.5293	18.4724	18.9602	18.7475	15.6777	17.8932	18.0768	17.3961	18.8498	16.7924	16.7524	18.9014	18.6238	19.0109
Q8K0D2	18.7792	18.7333	17.7891	18.4116	19.5477	19.6035	19.8996	19.9689	19.6849	21.0058	20.2033	19.6504	20.5758	19.803	23.0284	22.2107	22.4683	22.536	22.2804
Q60631	19.2995	18.4608	18.2753	17.6758	18.3556	18.2358	18.8486	18.8726	18.8726	19.3261	18.3085	19.1904	19.414	18.5373	19.1102	20.1718	19.2997	18.3986	18.7422
Q9QYK5	19.3566	18.6502	16.805	18.8979	17.9573	18.7765	17.2148	14.0489	14.4226	18.5619	18.7858	14.6564	18.852	18.4393	19.2763	19.2105	17.8943	18.7443	18.8833
O88783	18.8699	17.9629	18.3761	18.4904	17.3955	17.8256	18.1796	17.8959	17.5165	20.1832	20.1678	19.1783	20.8521	19.0975	18.1865	18.5122	18.311	18.7583	19.2309
A0A075B5T2;A0A0A6YWU3;P01796;P01797;P01799;P01801;P01803;P01804	19.8324	18.138	16.7858	18.8767	16.225	14.9912	16.6812	16.8948	15.1027	17.308	19.7667	15.8533	19.0393	17.848	17.0459	17.019	18.3925	18.4121	17.1341
P50462	18.9683	17.5647	18.1058	18.9922	18.3937	19.4955	18.8011	18.2965	17.6645	18.8962	17.7179	18.6879	18.5515	17.4459	19.0975	19.0409	18.1466	17.1561	14.029
P82347	18.182	17.9159	18.4254	19.0865	18.3023	18.1617	18.4053	19.0307	18.0521	18.9142	18.3498	19.5699	15.6335	18.9837	18.9168	18.5135	18.7995	17.9428	16.4745
B2RPV6	18.7993	17.8663	18.8785	18.0606	17.4318	18.2983	15.9758	17.8275	17.4258	21.0774	20.081	19.6835	20.8447	18.6343	19.6255	18.899	20.1013	18.4287	18.7141
O08532	18.7872	18.0956	17.7444	18.9575	17.1964	17.9982	18.0007	18.9525	17.922	19.9845	18.655	19.2088	20.6318	19.5279	18.3266	18.1816	19.335	18.4069	18.3286
Q8K094	18.432	16.7846	18.4084	19.909	19.7753	20.0282	19.9099	19.9003	20.0081	16.5515	16.543	20.3604	21.4125	20.2693	18.9352	14.1076	20.7264	19.1235	18.5413
P47877	17.9169	18.3977	18.6283	18.5825	17.2368	16.5347	16.7526	17.1554	18.8628	15.9738	14.1254	16.6385	15.8239	16.2165	15.4784	14.9847	14.8367	14.1226	14.3928
Q6IRU2	19.0441	18.4917	18.7798	17.2088	17.662	18.5187	17.4974	17.2614	18.953	20.6392	20.3574	19.2727	19.9456	18.8836	19.7992	19.5072	20.6381	18.2881	19.4921
O89051	18.3225	18.5764	17.2157	19.4076	15.3641	15.3391	16.6218	18.3125	14.0641	16.0608	14.6925	15.3402	15.0135	14.8532	15.3242	18.2107	17.8362	17.2772	18.3018
Q60972	18.8107	18.7889	18.0424	17.7611	18.7541	18.8806	19.121	18.0906	18.9268	18.2921	18.0833	17.5578	17.3386	17.9827	19.308	18.6525	18.4052	18.215	18.2456
P12025	19.3705	17.7345	17.7709	18.5131	13.7214	16.0332	14.3159	14.1017	14.0365	20.0592	19.7862	15.2647	18.76	17.5303	18.4463	18.8689	16.0515	16.1755	18.3739
P49182	18.6518	17.6916	18.2844	18.7289	17.1925	17.4561	17.4004	17.3331	17.7301	14.6464	15.6694	14.9433	15.3696	17.4769	17.1518	17.1349	14.3432	17.4087	17.3736
Q99JW4	18.4617	18.4616	18.6957	17.7066	17.246	18.5193	16.8897	17.7504	18.1976	19.8019	18.5276	15.0687	16.1699	14.6338	17.9038	17.0602	19.031	18.187	17.9317
Q6GU68	18.9178	17.742	17.9557	18.7006	17.1825	16.7875	16.7398	17.5049	17.585	14.7378	13.4715	14.132	15.438	17.5526	15.2284	16.8741	17.4337	17.6853	17.5824
O35451	18.7969	18.3935	17.9873	18.1175	19.2421	19.0215	18.5406	20.2349	20.6954	21.2014	20.357	19.369	20.8932	20.094	20.5672	20.9399	20.3056	20.4886	20.7093
O54901	19.4286	18.4305	17.9209	17.4877	16.479	18.1108	17.7104	17.3898	18.3384	13.0841	15.7745	18.3163	19.0267	17.9135	18.1739	17.8895	18.8357	17.5909	18.1689
Q60649	18.3384	18.4533	18.1108	18.3606	18.4063	18.5059	18.5809	17.7222	18.2709	18.0906	17.0407	18.6774	15.4009	17.9399	18.079	18.688	18.3842	18.013	18.2362
Q78ZA7	19.1294	18.558	17.8559	17.6639	18.1846	17.8496	18.0569	14.3778	17.4913	18.8635	17.3216	17.8288	19.1789	17.7206	19.1686	18.8454	18.7507	14.62	18.6196
P23198	19.3391	18.3717	17.6004	17.8619	18.471	19.6445	19.0483	18.7414	18.4925	19.6941	18.9937	18.0092	19.0346	18.8248	19.7136	19.7117	18.6732	18.1441	18.2353
Q9D554	18.5849	18.1888	18.2932	18.0972	18.9283	19.1173	18.7316	18.5963	18.6426	19.5456	14.0451	16.8535	14.9026	18.1676	18.8471	18.8208	18.4837	17.8626	17.6759
P16294	18.4454	18.4743	18.0242	18.2151	17.6514	17.3984	16.9027	18.066	18.3517	20.0995	18.2985	19.1397	20.1993	19.9519	19.5601	20.6721	18.5929	20.0348	19.6432
O70305	18.7483	18.2669	17.827	18.2582	17.9734	18.2947	18.337	18.2584	18.2192	18.0715	17.0071	15.5323	16.6497	18.0031	18.6777	18.6229	17.2143	17.1876	17.6295
Q9DAK9	18.6704	18.4798	17.8044	18.1429	18.636	18.9445	17.8756	16.5744	17.6378	18.1892	17.8267	18.1196	17.1039	17.5782	18.9921	19.0326	16.8797	17.6463	17.8679
P49586	18.4892	18.8166	17.6711	18.041	18.3985	18.7316	17.9244	18.8082	18.5905	18.5536	18.3292	18.0667	18.3749	17.3826	18.2595	18.1426	17.3844	13.5173	15.5902
A2AVA0	19.2397	17.565	18.0577	18.0818	18.0489	18.6655	17.0674	18.9085	17.9421	16.9392	13.807	16.9593	18.3252	15.8458	16.934	14.4829	18.3409	17.0294	17.1683
Q60675	18.8099	17.962	18.2654	17.9007	17.6044	17.5089	16.2563	16.6846	16.5134	18.1992	17.4749	17.2942	18.8397	18.0456	18.0712	17.3223	17.9716	17.8094	18.3011
O35375	18.5798	18.4801	17.7201	18.1031	17.3119	18.1051	18.0475	19.0484	17.9051	19.8969	19.0986	19.7591	19.927	18.4723	18.5857	18.6185	19.95	18.396	18.7469
Q9CQG1	18.1381	17.8591	18.163	18.7062	19.8981	20.469	19.6026	19.2728	19.9533	16.0737	14.5425	15.9132	16.1221	15.8063	19.7688	18.3603	17.1294	16.1572	16.1075
Q8BWW4	18.338	18.3218	18.624	17.5428	18.3412	19.1684	18.2149	19.2115	19.5051	17.9095	17.5913	17.1826	16.8545	18.2204	19.2373	18.6961	18.2229	18.1041	18.3709
Q99M51	18.9325	17.8167	17.9405	18.1078	19.4637	19.1927	19.287	19.6353	19.7268	20.2743	20.0488	15.7576	19.6294	19.241	20.5081	20.1234	19.0764	18.4973	17.546
Q9D8Y0	18.9483	19.013	16.2034	18.5938	19.9811	19.7621	19.8223	19.35	18.1478	18.9015	15.3352	15.6981	15.5765	17.5456	19.9057	19.132	16.92	14.6269	16.2426
A0A075B5S2	18.6797	18.1441	18.4516	17.4646	14.8314	15.585	15.1994	14.2677	15.9621	19.1612	18.6348	14.6354	18.3926	17.8223	15.8212	17.8165	17.5236	16.4	16.8214
Q8CIZ8	18.5041	17.7244	18.5015	17.9865	19.606	19.8452	19.232	19.7093	20.1398	20.7822	21.423	21.2973	22.4525	20.9253	20.437	18.8759	21.1897	19.5621	19.9194
Q8VCP9	17.5478	18.1905	18.2316	18.711	15.7341	15.6424	14.9697	15.2113	14.1599	14.9602	15.8526	16.6081	15.9435	17.0055	14.1521	15.2348	13.5098	16.5873	15.1142
Q8VI36	18.503	18.4738	17.5263	18.1778	17.8497	18.3765	17.817	17.7344	17.0621	18.1125	13.9368	15.3459	15.4207	18.0164	18.55	18.6112	17.526	17.0996	17.5147
Q6P8I4	18.622	18.5254	17.6764	17.6852	17.1496	18.0398	17.0095	17.613	16.1565	18.8939	17.2863	17.8534	17.2259	16.2388	18.8941	18.7454	17.2126	16.8665	14.3278
Q9D832	18.4687	18.2057	17.8285	17.9911	18.403	18.554	18.2892	17.2754	18.0072	18.825	18.5672	17.72	18.6395	18.6756	17.6857	18.1221	17.6298	16.9714	17.8052
Q8CG19	18.8408	18.3403	17.5299	17.7758	16.7088	17.041	16.9783	17.8247	17.6562	18.9463	17.0954	17.7582	19.3654	18.3576	18.4541	18.2491	18.4056	17.902	18.1944
Q8CIN4	18.614	18.2716	18.1321	17.4481	18.6383	18.4786	18.8155	18.8426	18.1665	18.082	18.6936	15.5326	16.4731	18.539	18.2574	18.7544	18.5352	18.4342	14.4052
D3YXK2	18.541	18.2514	17.6886	17.9791	18.6097	18.4777	17.1739	18.2295	18.1015	19.3486	18.6402	18.4002	14.9077	18.631	19.0919	19.6628	18.0345	17.5369	17.8811
Q61249	17.8052	18.5287	17.724	18.393	18.2972	18.4825	18.7654	17.209	18.0207	17.871	14.91	14.7656	15.1331	17.3129	18.2467	19.1422	17.5128	17.7275	17.7346
P11627	18.6755	18.3247	17.5175	17.9064	17.1226	17.7842	17.3774	17.5356	17.2695	18.5545	17.3687	17.0209	18.1876	17.2927	18.0172	18.903	18.6034	17.5057	17.7113
Q9Z0F8	18.4215	17.7416	17.6083	18.6476	18.4949	18.0472	17.9992	18.4545	17.8477	17.6053	19.8772	18.6884	19.2866	18.5893	19.0812	18.189	19.7219	17.8239	17.9855
Q07968	19.1673	17.7241	17.5542	17.9702	17.7156	17.2155	17.6039	17.4358	17.196	20.5589	20.7196	18.0227	20.04	18.8657	18.8042	18.5811	19.3389	18.3785	18.2755
P98063	18.5122	17.7776	17.6252	18.4657	17.1568	16.6036	16.9859	17.483	17.4271	18.0048	14.4951	15.6379	15.5602	16.1254	18.0689	17.5437	18.628	18.1372	18.0844
Q06335	17.6822	18.0747	18.1865	18.437	13.92	14.2723	13.4203	13.8611	13.5045	16.0832	15.097	16.3768	15.7499	14.7626	15.3814	13.2371	14.6152	13.7917	15.1439
O54819	19.345	17.9174	17.9257	17.146	13.5501	14.4828	15.5366	18.073	14.7649	20.4578	19.7443	15.2861	19.1834	14.3249	19.5954	20.1821	19.623	18.5843	19.7074
Q91YD9	18.2118	18.3336	17.7007	18.072	17.3623	17.7808	17.1999	18.1214	17.6062	17.7355	17.4728	16.1601	14.8616	17.7837	18.0785	18.514	17.8424	17.703	18.2888
Q8BXB6	17.9898	17.32	18.4034	18.5828	18.6305	17.4337	17.446	15.3443	15.3222	14.7665	15.3997	17.1457	17.9005	18.1751	15.8989	16.1277	17.6512	16.5793	17.1161
Q8JZV7	17.6454	18.1293	17.8804	18.6159	19.2124	19.4251	18.6438	18.3478	19.3956	14.9153	14.5162	15.1997	15.4161	13.5622	19.1809	14.7022	15.0571	17.998	15.1151
Q9Z0U1	18.2454	18.1904	17.7558	18.0388	17.7894	17.6503	18.0597	17.7789	17.7548	17.3558	16.0536	14.9188	16.3263	16.5941	18.6666	18.4952	17.2978	16.6796	17.0618
Q8K482	18.5098	17.8326	17.8584	18.0135	18.0921	18.5322	18.2208	18.2663	18.4874	18.0245	17.2405	18.502	18.9634	18.3502	18.7727	17.9482	18.8591	18.5998	18.5831
O70309	18.1958	17.7228	18.0478	18.2351	17.7884	18.6744	18.3947	18.7987	17.8485	17.9296	18.2556	17.7522	17.0382	17.5676	15.87	15.185	18.0468	17.2293	15.1352
P50543	18.7496	17.5979	18.7729	17.0273	16.6349	17.3362	16.7219	17.2077	18.7367	19.3792	19.2529	17.9189	19.433	19.2287	18.3028	19.0879	19.5544	18.4989	18.439
A0A075B5U4	17.789	16.8389	20.0286	17.4763	14.7682	14.8141	15.7942	16.0256	14.1733	14.4882	14.6601	15.9892	15.6531	14.2464	15.4082	14.5152	14.1095	19.0247	13.8857
P12804	19.0324	17.9627	17.3006	17.816	15.7056	14.825	14.3704	18.25	15.5255	20.7546	19.6409	19.9118	19.2297	19.4251	20.3222	20.2636	21.0492	20.0043	19.6775
P15306	18.3747	18.2146	17.3987	18.0438	16.4528	16.8353	17.9822	18.7581	17.5423	20.3021	19.3453	20.2234	20.5403	19.6393	20.2591	20.1709	21.5388	20.8178	20.2264
P30681	18.7686	18.6386	17.3357	17.2769	18.7615	19.5492	18.255	17.5952	19.1676	19.5331	18.2197	18.7391	19.2313	19.7637	18.3621	18.7776	19.1773	18.9347	19.4832
A0A0B4J1H7;A0A0B4J1H8	18.941	17.189	16.8035	19.067	16.0596	14.8935	14.0592	15.1417	14.0506	19.0533	19.1419	17.8356	19.9731	18.8627	16.9816	18.4236	18.4648	17.9895	14.5838
Q9DAU1	17.8858	17.6761	18.0936	18.3425	18.0936	18.3628	18.5373	18.3165	18.219	18.4822	14.9767	14.3355	15.7238	14.2608	18.2294	17.8427	14.4915	14.993	14.3402
Q7TQH0	18.1818	18.233	17.4871	18.0778	17.8517	18.0082	17.5087	14.727	17.9181	18.9607	18.2076	17.4918	17.1066	17.9088	19.7421	19.026	18.0219	17.8429	17.7931
Q61406	19.3597	18.2634	17.6099	16.7278	19.1453	18.8873	19.3325	18.7406	19.7811	19.6882	18.3374	18.97	20.4581	19.8357	19.7807	20.0101	18.5651	20.7216	20.5988
P06797	18.3244	17.9127	17.7853	17.9129	18.196	18.6251	18.0845	18.7717	18.9228	17.6381	18.5751	16.3845	18.6018	18.6863	20.5865	18.7495	18.3322	18.847	18.0848
Q8K262	18.201	17.296	17.9161	18.5199	15.0769	16.1666	17.6201	18.8626	18.4026	16.7306	18.1227	14.6506	15.8678	18.407	14.4027	18.0341	18.6448	18.4698	18.5116
Q63918	18.8066	17.8542	17.8263	17.4437	16.2603	14.1167	15.4333	14.7325	14.5914	19.1961	18.816	16.8315	18.0978	18.9202	18.1331	17.8679	19.4185	17.2898	18.0545
P13595	18.5717	17.2678	17.9271	18.1067	18.1931	18.8397	17.9678	18.4549	18.1258	18.2573	17.6544	17.8201	17.5419	18.6934	18.2034	16.7431	18.0489	17.7749	16.9949
Q9QZS3	18.2253	17.8298	17.858	17.9599	17.4342	17.8108	17.3898	16.3399	17.6439	14.8648	14.4841	15.5139	15.8515	16.181	18.1878	17.4661	17.1826	16.6755	14.7331
Q8VIK5	18.8875	17.6086	17.1837	18.073	14.2963	17.815	19.1713	19.1081	18.1831	18.6955	16.8389	16.67	18.3827	16.0146	17.6719	18.0082	18.4913	17.6128	17.8758
P01831	18.5854	18.1395	17.4769	17.5287	17.1826	18.6835	17.9205	18.6086	16.3489	16.1797	13.9396	17.2456	16.7572	19.1595	17.6964	16.3806	17.6424	16.1173	16.8951
Q64253	18.3054	18.8913	15.6966	18.7789	17.3319	18.2345	18.1586	19.204	17.7011	14.0404	18.5815	18.5894	15.246	17.8741	15.5822	18.4366	21.1568	19.4518	19.4519
Q9JHJ0	18.4289	18.2437	17.9059	17.0927	17.8614	18.2409	17.4817	17.181	17.7309	18.8171	18.3911	16.6979	17.1072	18.5003	19.4085	19.113	19.0297	17.8882	18.7892
Q61211	18.3348	18.1224	17.32	17.8557	18.438	18.4024	17.9085	17.0599	18.0862	16.7214	16.5877	15.9292	16.3199	18.5094	18.0815	17.9564	17.5083	17.2855	16.852
Q61592	18.0761	17.5935	17.8291	18.0973	13.8866	15.7756	16.702	16.2739	15.7606	18.0375	17.7474	17.4655	16.3696	16.8671	17.1431	18.3954	18.6859	17.3266	17.6259
Q5ND28	18.7128	17.8341	16.9486	18.0796	13.7325	17.3385	16.8445	17.804	14.7837	18.6147	16.7965	18.41	18.1164	16.8195	17.0758	17.5586	17.6251	17.235	17.1691
Q00651	18.7431	17.4244	17.9805	17.4259	18.3225	18.893	18.4408	17.4512	16.9016	14.25	16.2517	18.323	15.3153	15.514	18.0397	19.9518	19.6062	18.9277	18.6862
Q80X50	17.3301	18.2497	17.9862	17.9594	18.3564	18.1596	18.566	18.5836	18.9086	18.0468	15.7871	15.5484	16.1145	17.4149	18.2552	18.6932	17.1752	16.8683	17.4735
Q05793	27.0976	26.5142	26.4175	26.7929	26.2136	26.63	26.3987	27.0372	26.5857	27.4282	26.5289	26.8718	27.3235	27.0048	26.8251	26.6675	27.0604	26.5284	26.5671
P08121	18.7278	16.7936	17.8883	18.0781	14.5206	16.8069	16.7366	16.5032	14.2408	14.6593	15.2985	15.3948	16.458	17.3448	16.1062	16.6813	16.9931	17.156	18.23
Q7TPD3	18.397	17.2109	17.7683	18.0511	17.276	17.7916	17.5266	17.5146	16.8295	18.3093	15.5113	14.5186	15.7234	18.4357	17.0765	17.6411	17.5806	16.6356	17.0916
Q9JL35	18.6547	18.1634	17.696	16.8932	18.371	18.3021	17.5446	17.3334	17.2967	17.864	18.3717	16.9167	15.963	18.2861	18.6519	18.6739	17.9145	17.2322	17.6024
P16882	18.3468	18.1997	17.5593	17.2357	13.9078	14.2936	14.9164	14.851	16.1559	16.1658	14.0763	15.7275	15.1811	17.3403	17.1329	16.7938	16.2768	16.8194	17.9475
Q9JLQ0	18.416	17.9622	16.8683	18.0081	18.1596	18.789	18.0443	17.9314	18.1546	18.4666	18.1897	17.7435	15.6624	16.8501	18.9702	18.806	17.1477	17.0222	17.1173
Q9D8C4	18.4336	18.3023	16.4959	17.9922	16.8939	17.8577	18.1142	17.9173	17.4023	18.7757	18.1537	15.8595	15.1414	17.9672	18.9653	19.1163	17.6932	17.5728	18.0536
Q9CS84	18.2773	17.9778	17.2563	17.6093	16.8974	17.8754	18.1742	18.6654	17.331	17.5222	17.6676	16.0375	14.8379	17.5405	16.934	15.2439	17.2122	16.4646	15.393
Q9CYZ2	17.9362	18.0468	17.6397	17.4836	17.6454	18.0997	16.6494	16.4252	17.0022	18.1732	18.1153	17.0751	16.573	18.1607	18.4126	18.9341	16.8216	16.9875	16.9153
Q99J94	18.6429	17.0084	17.5119	17.9289	14.3095	18.6018	14.9413	14.6096	14.7817	15.8849	16.5789	19.0891	16.4464	13.6573	16.2491	14.4682	18.2419	13.918	14.2158
A0A075B5R1	17.6001	17.2812	17.6924	18.5007	15.2626	14.948	14.986	13.382	14.2461	16.5517	15.1948	16.2743	15.2862	14.6833	15.9301	15.0756	15.1949	13.6952	13.9607
Q9DBI0	17.9261	17.4855	17.8696	17.7843	13.6736	15.7978	14.7506	15.0024	16.7683	17.9511	14.7813	17.5315	16.7809	18.1971	17.4024	17.4874	16.6421	17.0743	17.5802
Q8K2C7	18.0271	17.7174	17.4236	17.8789	18.12	17.9066	17.7102	15.8049	17.2832	17.9471	17.3572	16.2573	15.7958	16.9845	18.7459	19.2563	17.1763	17.0505	18.1562
Q9CYG7	18.4864	17.8601	16.9757	17.6806	18.126	18.1664	18.3214	17.3906	16.8017	17.4899	16.7299	14.0316	16.6501	15.286	17.577	18.1518	16.4823	16.8653	15.4191
P23475	17.9723	18.1996	17.4242	17.4049	17.6128	16.6283	17.7525	16.9486	17.1994	17.4934	17.2743	17.7936	17.0304	16.846	18.518	17.6184	17.6831	17.217	17.357
Q02858	18.6573	18.2771	16.0353	18.0271	16.6329	17.2593	17.8381	17.6563	17.5836	18.7515	15.1872	16.9689	15.4581	16.7627	16.9681	17.9897	17.8808	18.2346	17.6419
P52800	19.0172	17.5951	16.1859	18.1971	15.8851	15.9259	17.4603	14.6821	15.47	14.8162	14.5022	15.8686	15.5997	13.6334	15.1592	15.2901	13.9305	13.1944	15.8197
Q922Y1	17.5735	17.8196	17.5841	17.9425	18.3644	18.6314	18.4379	18.3109	17.8004	18.0045	17.2882	16.9046	15.0656	17.1475	18.5558	18.47	17.4051	16.6508	17.3458
Q9EQI5	18.3802	17.155	18.1052	17.2764	17.4804	17.6546	16.5495	15.3919	16.1992	19.5833	19.2698	18.6835	19.4686	18.4837	17.4276	17.3141	17.3773	16.5217	17.0657
Q91XD2	18.382	17.004	17.1561	18.372	17.6711	17.8793	16.4963	16.6058	17.287	15.2424	14.608	14.9449	16.7089	14.2114	18.7178	18.027	17.3932	14.5355	16.6873
Q61584	17.7415	17.4725	17.7901	17.895	17.9975	18.2786	18.5311	17.9557	17.7057	15.1783	14.9892	15.7969	16.2719	17.2957	15.8239	15.2938	14.1464	13.7616	15.8044
Q9CWZ7	18.0281	18.3768	17.4075	17.0073	15.1644	16.5627	14.084	14.1845	15.6986	17.9234	16.9775	14.4568	17.0044	17.3191	17.738	17.6759	15.7826	15.8474	17.5167
A2RT60;Q9JIY5	17.7561	18.5936	17.4085	16.995	17.3328	17.231	17.8594	17.6149	18.1943	18.3575	13.7871	15.8702	16.3708	15.2858	19.0043	18.8681	17.4026	16.8126	17.5448
P51163	17.789	17.4583	17.8254	17.6519	17.9428	18.1225	18.2597	17.1867	14.2733	16.6381	14.5145	15.4134	16.7338	15.6817	18.3662	18.0191	18.0871	16.5835	15.1408
Q9ERB0	17.2676	18.2948	17.5046	17.6255	16.7845	18.3065	17.6409	17.2617	17.6478	17.5672	15.2298	15.343	15.4856	16.7971	17.5454	18.4265	15.0958	12.9712	16.8513
A6H584	18.5123	18.0484	16.6759	17.4127	16.832	15.0051	14.8718	15.8733	15.8489	18.0149	14.1121	19.4015	20.5495	20.5324	17.004	16.3099	17.7851	16.8055	16.6913
Q8C4U3	19.1514	17.4725	15.9946	17.9559	13.9979	16.1348	14.8987	16.3121	14.1134	15.667	15.3503	14.961	15.0764	14.406	14.9257	14.205	14.8279	14.2901	14.8449
Q8VHY0	18.4907	17.2746	17.1106	17.6519	16.3916	17.3297	16.2963	17.2045	17.3227	14.3715	14.3892	15.1755	15.3752	14.7409	16.2276	17.488	16.9438	15.0274	17.5811
P70318	18.3985	17.8426	17.1129	17.1539	17.796	17.9095	18.2938	18.1398	17.5088	17.5615	15.3794	17.2872	16.3681	17.3621	18.2693	17.905	17.638	16.9388	17.4568
P59383	17.6199	17.3854	17.3039	18.1323	17.3466	17.0171	16.9158	18.1573	17.709	18.3737	18.571	16.811	18.9156	18.0899	14.4734	14.6381	17.617	17.9943	17.7906
A0A075B5N7	18.7449	18.0716	16.3453	17.2715	15.0892	14.4669	15.5731	14.5733	14.976	14.1131	18.3183	15.8712	17.6062	17.9666	14.9546	16.3207	16.9862	14.9321	14.1077
Q05816	22.7601	22.628	20.9225	22.3973	21.534	22.7295	22.3263	22.519	21.5081	22.0588	20.1851	20.6829	19.9986	19.3832	22.1375	22.9029	20.2533	20.5026	20.0527
Q80WC7	17.4491	17.7002	17.559	17.64	18.1049	18.2565	18.3167	18.0616	18.0267	16.7015	15.9444	15.5471	16.1325	17.5427	16.7042	16.3981	14.3005	14.4489	15.536
Q7TQD2	18.2471	17.8069	17.7621	16.5255	16.0427	16.1686	13.3869	14.7525	15.7281	17.4285	16.6146	15.6716	14.0459	17.1084	16.4314	17.849	15.7416	14.3543	16.5979
Q45VN2	18.7911	17.9625	15.9435	17.6418	15.0646	15.6216	14.5851	14.2179	13.1178	18.9591	20.1153	19.9385	22.9903	17.3482	21.2115	19.3629	17.1512	15.9842	18.5749
O08692	18.107	17.1254	17.2313	17.8612	22.1476	22.1539	21.1591	22.0759	22.0278	24.2134	23.1736	22.8516	23.977	23.0184	22.8691	22.0042	22.4907	22.5524	22.5696
Q9JLT4	16.7421	17.981	18.0528	17.5077	14.5965	14.1524	17.2161	16.909	13.5044	19.3059	17.5906	15.4852	17.2127	17.5493	19.4545	19.6529	20.0375	19.0868	19.3712
A2AS37	18.1668	17.6937	17.1732	17.2493	13.9213	14.8842	16.0456	16.7848	16.1181	15.3683	15.3372	15.6478	15.4034	14.2571	14.4284	16.6213	14.5293	16.2507	17.8894
Q8VC52	18.4543	16.918	17.4192	17.4881	18.577	18.1759	17.3273	17.0444	17.7587	15.3481	15.0243	15.0006	16.3866	17.2632	16.7007	16.7418	15.5128	16.4727	15.4926
Q60973	17.4262	17.9907	17.1134	17.7366	17.9744	18.1594	18.3894	17.7605	18.0912	14.7676	17.1651	15.0867	15.9487	16.6983	17.8666	16.6348	16.8384	15.1769	17.3152
Q9JL99	18.6577	17.0205	16.5651	18.0163	17.8157	18.3254	17.0687	18.1745	17.5783	15.2775	15.8228	14.5987	15.7813	16.0705	18.8299	18.1143	18.6959	17.8966	18.6992
Q3TLH4	17.4348	17.9126	17.2188	17.6909	18.3925	18.7103	17.8227	17.8294	17.3973	17.3226	15.1924	15.2729	16.89	16.9879	18.3091	18.1882	17.2332	16.4504	15.622
Q69ZQ1	17.6771	17.0736	17.792	17.6883	13.7232	14.3474	15.6194	16.1533	14.3251	15.4546	14.8687	14.0375	15.1285	14.7933	16.1877	14.451	14.1009	15.3701	14.247
Q3UZ39	17.5335	17.6023	17.5647	17.5162	19.2387	19.5376	19.0261	19.3196	19.4856	18.9611	17.8168	16.8415	18.1227	17.8206	19.4977	19.0224	18.6229	17.849	18.5323
Q78PG9	18.0324	17.8039	17.1193	17.2028	18.2391	18.3975	18.4709	18.0793	18.6421	14.7088	16.5268	16.6661	15.7551	16.4549	18.5491	18.1529	16.2708	17.0644	17.2136
Q9R182	18.6278	18.8403	16.5248	16.1211	14.0503	13.9226	16.7085	14.6594	13.849	16.0048	14.1049	15.183	16.369	14.4845	15.5825	15.28	14.2424	14.859	17.7072
P54103	18.1579	17.6256	17.0045	17.3231	17.7266	17.4531	17.2265	16.9685	17.0781	17.1073	16.1789	15.5542	15.5306	14.6026	17.5433	17.4594	16.4542	15.8975	15.7354
Q80XU3	18.1929	18.2044	15.8124	17.8816	21.2315	21.7593	21.0941	19.9085	19.9188	19.0922	17.8318	17.5797	17.2335	18.6863	20.7865	20.7706	14.9284	12.5796	16.6542
Q9EPL2	18.4582	17.5848	16.9732	17.0694	13.8618	15.5644	14.7882	14.4871	14.569	15.5532	15.6635	15.1939	16.6691	14.2879	13.5564	14.4284	14.5747	16.1815	17.3182
Q3UMU9	17.2047	17.9465	17.4936	17.4243	18.0648	14.7215	19.1191	16.6669	14.3094	18.0042	17.0631	14.5432	16.4825	17.3383	17.015	18.7142	17.1408	14.2442	14.693
A0A1W2P6Q8;A0A1W2P7H4;A0A1W2P7S8;A0A1W2P7Z8;A0A1W2P855;Q6A068	17.3002	17.708	17.6866	17.3563	15.8277	15.6788	15.8494	15.6665	16.1122	18.4471	17.2374	14.2228	15.6205	14.5351	17.2252	18.1323	17.3318	16.654	17.3393
Q8C854	17.335	17.7583	17.4614	17.3974	17.2306	17.2278	16.7949	16.4591	17.4365	14.6056	17.6477	15.7471	16.9953	15.9954	17.5646	17.7521	15.7697	16.463	16.213
Q9CX34	18.3808	17.2564	16.6612	17.6533	18.4114	18.5354	18.5302	18.3435	18.4571	14.4259	17.6927	17.8368	16.3899	18.5135	18.6992	18.4389	17.9136	17.3983	17.8197
Q8BJF9	18.066	17.7899	16.7397	17.3295	15.2816	15.2045	16.4779	14.9653	14.2753	14.8765	15.9688	14.5688	17.1919	14.8981	18.0257	18.0274	16.1529	13.9672	14.206
Q8CH25	17.6481	17.5415	16.7912	17.9176	18.2024	18.103	17.6961	17.7827	18.142	17.0685	15.1307	15.6292	14.719	16.3957	17.9149	17.3071	16.3838	16.1923	14.5679
Q9Z2P8	17.4085	17.1007	17.7749	17.6123	16.2648	16.9779	15.5764	16.3377	17.2366	16.4207	15.4289	16.4795	16.7163	18.3653	16.3718	14.5844	17.4881	15.6327	17.8342
Q9D8X2	17.9527	18.0944	15.6568	18.1638	17.9409	17.5421	15.5495	15.9423	15.847	18.9472	14.9592	14.6866	16.77	14.4516	18.6902	17.993	17.6014	17.8663	17.82
Q6PAM1	18.2891	17.9277	16.1184	17.5252	17.9047	17.9122	16.691	17.2578	17.0602	18.9292	17.78	17.1675	16.7452	17.7321	19.4919	19.4664	17.6623	17.5082	17.4669
Q8BH43	18.7458	16.6658	17.3525	17.0889	14.3941	14.1846	17.0811	13.1837	15.5938	15.6904	14.5434	15.8397	15.7301	15.868	14.962	15.7464	17.3968	14.3138	14.453
P58871	17.4908	17.7201	17.1159	17.5245	17.7483	17.9007	17.5332	18.8	17.0621	18.2544	17.9471	18.3582	15.1255	18.4926	17.4949	18.4665	17.0652	15.3493	16.775
P18181	16.9353	18.1469	16.4709	18.2455	17.1985	19.4792	18.4352	18.8912	18.3116	18.9779	16.9705	18.7042	15.4159	18.4725	18.3318	19.1016	18.5291	17.2549	18.827
Q60902	18.0777	17.9033	17.1275	16.6761	17.7943	17.8579	17.4103	17.3953	16.8428	17.5414	13.5261	17.1186	16.858	16.7533	18.1182	18.2334	16.7756	16.0417	17.4059
Q8CJ61	17.3116	17.4659	18.0179	16.961	13.9655	13.9823	13.9114	14.3791	15.6005	14.2718	15.7542	15.6697	15.5322	17.6298	15.0882	15.3053	15.806	17.705	19.177
P83917	18.2858	17.7778	16.5275	17.1554	13.9854	14.2626	13.0682	14.8102	14.631	17.7735	17.3892	14.9	15.9719	17.2235	16.6253	17.6532	17.0343	13.9478	16.3002
Q61503	22.2738	21.7653	20.6541	22.5579	20.4086	21.2539	21.3558	21.7442	19.9526	22.5842	21.5607	22.6082	21.3912	21.948	21.0958	21.4282	21.8397	20.3068	20.1124
Q00993	16.4352	16.4247	17.979	18.873	14.3918	15.1527	14.6629	16.316	14.1978	15.9528	14.3044	16.2765	15.6681	14.6832	16.5853	18.4369	16.746	17.123	18.4027
Q8BJE2	18.6316	16.4407	16.7479	17.8905	14.3821	14.5669	14.7716	14.1926	13.6493	15.5524	16.8195	13.8965	16.6877	14.5318	15.7735	15.4456	14.977	12.8263	15.2682
Q69ZU6	17.4864	16.939	17.4987	17.777	18.3076	18.1932	17.6202	17.1905	16.1846	19.3371	16.9794	17.3926	17.7598	17.8319	17.5986	17.4719	18.3471	17.2815	17.4902
P61965	18.2712	17.6735	17.0487	16.6493	18.8567	19.3477	18.8698	17.9825	18.1112	18.5415	15.6697	16.2744	16.7153	17.8952	18.8968	18.4864	15.6604	16.1597	16.3278
Q9Z0R4	17.5175	17.2864	17.2267	17.6025	17.4863	18.0579	17.9059	17.9245	18.4422	17.4097	16.2057	15.6126	16.4207	14.0695	18.4932	18.4623	14.795	14.6388	15.7122
Q91VN0	18.1059	16.9307	16.7579	17.8238	14.6159	13.8961	14.6001	16.368	14.4877	15.4359	15.2022	16.4514	15.629	14.7843	17.3194	14.5963	17.532	15.2464	14.6827
Q3SXB8	17.9583	17.0068	17.1122	17.5245	14.5873	16.3165	16.9739	13.9187	14.8395	15.3745	17.7062	16.8362	14.7691	17.9026	15.618	16.6343	17.2099	16.1577	14.4678
P19324	17.3899	17.2569	17.7969	17.1216	14.6914	14.0736	15.1106	15.7177	14.2485	16.669	14.63	15.0769	15.4407	15.8016	14.6387	16.8455	15.9783	16.8933	16.3372
Q9DCV7	19.1605	17.3314	16.0405	17.0235	14.5567	13.2492	15.3316	16.7961	16.3996	14.9488	13.6691	14.6988	18.8399	16.8256	14.8596	15.1902	14.0376	15.9411	14.2102
Q8BUK6	17.5917	17.8539	16.8202	17.2856	17.8403	18.1175	18.1265	17.5656	17.8193	14.9482	15.0147	15.5646	17.0811	16.5676	17.7723	17.5488	16.9716	16.0875	17.0152
Q9Z108	17.3058	17.7815	16.8773	17.5341	17.3712	17.6297	17.1597	17.4585	17.4685	18.2658	16.7343	15.811	16.9222	16.419	17.1777	17.7454	17.1246	16.6901	17.0873
Q9CT10	18.3114	17.6324	16.4194	17.1236	17.7767	18.4695	17.4921	18.0333	18.1199	18.4269	17.6165	17.2076	17.7647	18.2093	18.309	18.6136	18.0022	17.7937	17.8586
Q9JKX6	17.6655	17.773	16.8523	17.1845	17.22	17.4085	16.8024	15.4216	17.2176	14.5429	15.1611	15.3802	17.0714	16.5658	18.4858	18.1936	17.0171	17.4729	15.3531
P07214	17.2959	17.1077	17.785	17.2849	16.1077	16.5441	17.0565	16.3395	14.4706	16.2991	17.274	15.867	15.193	14.4092	18.5044	16.9721	19.9355	18.8671	17.5282
Q6NVF9	16.9018	17.4901	17.3224	17.7465	18.0752	17.8593	17.8459	18.0156	18.5029	15.7632	14.616	15.7021	14.3879	15.1857	17.8602	18.6751	16.7191	16.6068	17.4854
Q8VD04	17.9045	17.9376	16.1919	17.4184	17.84	17.2877	18.0157	18.0061	17.7466	17.9132	16.2178	16.4495	16.1789	15.9254	18.2364	18.338	16.3316	15.9249	16.4722
Q06806	18.0367	17.3934	15.6798	18.2925	16.4165	17.4926	17.0814	15.0742	16.8518	17.9228	16.1379	18.1208	18.2917	15.6035	17.8675	18.5298	18.0272	18.3726	18.4354
Q8K003	18.6639	17.9489	16.114	16.6553	15.1954	14.7393	14.3158	14.9638	13.7254	16.6953	15.7901	15.6506	14.2464	13.8391	17.4682	17.3817	15.109	15.352	15.9087
O88746	17.3515	17.3975	17.1637	17.4202	17.2102	16.9072	16.9845	16.5411	16.8471	15.9353	15.5183	15.0697	16.3286	15.1432	17.342	14.7719	15.203	14.5466	13.9386
Q9ESY9	17.8318	17.6935	17.5621	16.2438	15.9687	15.6282	16.7035	17.7076	15.9077	15.6779	14.1457	14.8629	15.1313	16.356	15.0046	13.8679	14.342	14.9118	17.969
Q9QXL2	17.2819	17.7857	16.8984	17.3112	17.9069	18.3853	17.974	17.8688	17.7772	17.6703	18.0194	16.2237	16.6572	17.6499	18.5732	18.4631	17.3983	17.6385	17.2348
O88653	17.4689	17.1788	16.6204	17.9141	17.0666	17.409	17.157	16.2876	16.8172	15.5379	14.874	16.3398	16.3773	15.4801	17.8423	17.1264	16.6039	16.5097	15.0864
Q3UM45	17.0698	17.9653	17.0176	17.1157	16.2936	17.9954	16.668	16.2539	17.122	15.3288	15.2688	15.222	16.0617	15.2242	18.0528	15.2005	14.2204	14.6918	14.5997
Q9JIG7	17.1867	17.7868	16.9252	17.1511	18.499	18.3902	18.0669	18.1302	18.1077	14.9537	14.8903	17.4504	15.0574	14.9922	17.4944	17.5504	16.0976	16.3246	13.3437
Q925B0	17.655	17.4684	16.9996	16.8936	17.9723	18.216	16.9968	17.8663	17.0462	18.1748	16.9012	16.2287	14.8864	17.6295	18.2573	18.2537	17.1173	16.3706	16.6794
P97314	18.0004	17.262	16.2431	17.5078	14.7053	14.5876	13.3396	15.7547	15.446	16.3219	14.8407	15.5179	16.7246	17.4821	16.2437	17.2355	17.1466	16.4597	13.963
Q8CB77	17.6933	17.7427	16.3601	17.0752	17.0035	17.3422	17.3223	17.684	17.1404	17.1478	15.5467	16.7634	16.5162	17.7038	18.2803	17.1893	16.0696	16.186	15.7389
Q6PGL7	17.743	17.7882	16.7253	16.5973	18.1792	18.5925	17.8083	16.7542	16.9565	15.5986	15.8759	15.2254	16.0782	15.1617	18.0889	17.6448	16.8667	13.4441	17.1966
Q8BKX1	17.973	17.8901	14.811	18.1316	17.3911	17.9289	18.52	17.6038	17.3755	15.3476	17.2454	14.7396	14.8404	15.9559	17.2297	15.6034	15.9118	15.333	17.5102
Q07235	16.7603	17.1701	17.5504	17.2145	18.6651	17.6524	17.4843	17.5944	18.519	19.7316	18.4341	14.6319	17.9495	18.2663	19.4965	17.6466	18.6807	18.5092	17.9764
Q60754	17.2416	16.5357	17.387	17.4657	18.8409	21.834	19.9765	20.817	21.4444	23.7885	23.2072	22.6185	22.5337	22.3207	23.1265	23.9346	23.2701	23.107	23.6173
P04441	16.9894	17.2411	17.0605	17.322	14.0978	15.6957	14.4823	15.5411	14.3691	14.9843	15.6808	16.3116	15.6539	14.1615	14.3549	14.1748	17.1208	15.0898	15.5394
Q9CZR8	17.2324	17.5666	17.2793	16.5171	13.7041	15.142	15.9463	15.3219	16.0328	18.0624	18.1533	17.6149	18.1817	17.9615	17.712	15.9023	17.8343	17.197	16.616
P10852	21.6414	21.4515	21.83	22.1195	20.4378	21.3714	21.4905	22.3027	21.5684	21.9624	21.7209	22.8368	23.433	22.5322	21.6678	21.8673	23.1188	22.1157	22.0001
P06869	18.1482	16.8853	15.96	17.5212	17.4124	17.5489	16.3489	17.4463	17.0913	19.559	20.1551	17.1371	17.1915	16.538	19.1872	19.728	18.0676	18.5414	18.5345
P70232	18.2595	17.3389	15.9488	16.9491	15.6994	17.8491	17.1722	17.4543	16.7327	14.8013	15.6686	15.5924	16.4827	16.666	17.7157	18.0386	17.2004	17.507	17.4093
Q6Y685	17.7692	17.3843	16.6941	16.6475	16.6472	15.0597	14.2153	13.1976	13.9811	17.9016	14.6898	16.5939	16.5601	15.6189	18.3611	17.4125	15.9264	14.2808	15.9027
P09242	17.9451	16.5944	16.3326	17.623	17.3086	16.3417	15.8149	17.038	17.5948	18.6835	17.9445	17.3362	19.5483	18.7667	20.8721	19.7884	20.3816	19.9189	19.9307
Q8K4G5	17.9468	17.1641	16.6574	16.7073	16.2072	18.0809	17.2897	16.4601	17.0938	14.8583	14.9891	13.9901	17.3736	15.7176	16.2719	17.6133	16.0072	15.7877	13.7453
Q8R4V5	18.4838	15.6563	17.6445	16.6879	14.3549	17.6541	15.002	13.9083	15.6624	15.1343	13.1128	14.4815	16.7524	15.2246	17.9935	16.6318	18.4934	17.8921	17.0093
Q6PGH1	17.1768	16.9525	17.0087	17.3107	16.9127	17.8115	16.7781	17.1948	17.4715	17.7581	17.6322	15.0039	15.7342	17.3258	16.8853	17.0125	17.3069	17.1595	17.2652
Q9WVB0	16.948	16.7941	17.2098	17.4545	18.2306	14.3725	14.1382	14.4483	14.5802	13.9435	14.8576	15.4632	16.0609	13.9917	18.1868	18.0481	15.4181	16.356	17.3481
P21440	17.275	16.725	16.9564	17.3733	15.5625	16.0082	15.358	13.5476	15.9704	15.2211	14.5888	15.487	15.836	14.367	15.5324	15.4484	14.1419	12.68	14.1928
Q8K2K6	17.7339	17.8539	16.1012	16.528	18.3173	18.7284	17.7915	17.278	17.8422	17.8877	15.7726	14.8254	16.1536	16.6547	17.8572	17.9798	15.9996	14.6395	16.3057
Q9Z1M8	17.2447	17.0878	16.7788	17.0735	17.5618	17.5191	17.3687	16.6086	16.6808	16.8172	16.8491	15.8746	16.1065	14.238	17.4877	17.6799	14.2246	15.1503	13.947
Q6A028	17.4061	16.7507	16.7722	17.2436	17.582	17.4603	17.735	17.3023	18.0818	13.5695	16.5937	14.3382	17.3422	14.2015	15.0076	17.3582	17.7168	17.8418	17.7959
Q61268	22.276	20.907	21.1837	20.6666	20.6142	20.1083	19.0086	19.9299	19.9418	21.7	20.2488	20.2945	21.5292	20.3234	17.3559	16.3573	18.2947	19.4583	17.1575
A0A075B5N4	16.5815	16.5184	17.2083	17.8441	13.7239	14.1517	15.064	14.3614	12.9269	15.5814	17.3109	19.9371	16.3991	16.6117	14.6886	15.6815	16.4573	16.0051	15.8146
Q9WTS6	18.2661	16.4614	16.4145	17	14.3046	18.528	17.8704	18.7824	16.5774	16.9376	16.6585	16.5493	15.1138	16.4099	13.8855	17.1463	17.8259	15.1479	16.4616
Q8CI32	17.1172	17.7091	16.7662	16.5458	17.9194	17.2711	17.5926	17.4016	17.4757	14.7822	15.7961	15.098	17.0784	17.0455	16.6177	17.4575	16.5546	16.1109	16.2806
Q6X893	18.0768	16.4396	17.5731	16.0414	16.8824	14.4069	13.5969	17.6199	16.5518	14.677	14.3075	16.927	15.0414	14.1591	15.919	15.3344	17.1567	15.8191	14.2806
Q8BHN1	17.6418	17.2682	16.4613	16.7193	15.1788	15.0209	13.3751	15.3718	14.982	16.8337	15.2527	14.3819	16.8476	16.4939	17.956	17.8899	16.5924	15.5107	16.6112
P70336	17.7635	16.3926	16.652	17.266	17.0308	17.4242	16.9977	16.4659	16.7335	15.1831	15.6097	14.6619	15.9887	13.6905	16.6811	16.5757	16.5977	16.4088	14.1938
P70290	16.6398	17.0589	17.7177	16.643	15.191	17.4064	13.296	17.5281	17.3981	13.8186	15.2804	15.2462	16.8655	14.3043	15.1752	16.5344	16.5674	14.7633	15.1154
Q9DD06	17.3239	16.482	16.7076	17.5166	16.5513	16.754	16.7091	18.2898	18.0154	18.8862	16.5925	15.9934	14.9635	15.8164	15.9982	16.5328	16.7507	17.6935	17.5744
Q6PH08	18.1609	17.3626	15.6566	16.8249	18.6847	18.6364	18.1493	16.8314	17.5229	14.7188	14.8627	15.1672	16.4332	14.964	19.0841	15.6219	12.906	14.2629	14.2534
Q8CHH9	16.9405	17.4195	17.9763	15.6532	17.2843	16.1224	17.1672	14.689	16.9583	17.0844	17.4404	18.2445	18.1194	17.4289	14.8708	15.8177	16.0479	13.9839	14.3191
P43276	16.4206	17.4422	18.6837	15.4167	14.7726	17.8156	13.1493	15.2865	16.701	20.2549	15.988	17.8683	15.2477	18.5792	18.0501	17.8788	15.1944	14.4423	14.3222
Q8CHG3	17.1879	17.2429	16.4106	17.0762	18.1196	18.4256	17.5869	17.6041	16.9643	18.01	16.2061	17.0991	16.5689	15.5741	19.0816	19.1016	16.6196	17.1922	17.3381
Q922J3	17.5434	17.4531	15.8039	17.1149	18.42	18.8474	18.707	17.8195	18.7207	18.0681	15.9022	16.056	16.2853	16.3018	18.9134	18.4705	16.5722	16.0175	14.7383
Q32NY4	17.8876	16.2282	15.1369	18.6563	14.0235	16.6417	14.4813	14.0891	16.134	16.7739	15.114	15.5549	14.0465	14.7118	14.532	15.366	17.6849	17.2367	16.9243
Q6PE01	16.4945	17.3518	17.109	16.8659	17.194	17.5104	16.7242	16.0925	16.9972	14.8691	14.9575	15.3056	16.8519	15.4677	15.2634	17.1135	16.9731	16.577	15.4295
Q9Z1T2	17.9056	15.6406	17.223	17.0017	16.1235	13.5306	15.5683	14.3583	14.3115	15.7647	16.8227	16.6838	15.7266	16.4316	14.3544	13.6602	18.4316	15.2682	14.4361
Q8BH60	17.5829	17.0177	15.7829	17.3572	16.8825	17.2794	16.9643	16.4695	16.5082	17.5765	13.6298	16.0299	14.8174	16.9116	17.5548	18.6146	17.2325	17.6718	17.881
Q91WK0	17.6846	16.6515	16.7385	16.6416	18.4	18.1078	17.6041	17.825	18.0891	18.5743	13.7644	15.6891	16.2085	15.1678	18.1262	16.9825	17.4805	16.3398	15.3763
Q61464	16.7996	17.3267	16.2806	17.299	17.6883	18.1287	18.0102	17.8084	17.0475	17.0659	15.1629	16.4749	16.7748	16.3238	17.5416	17.7651	16.6158	16.0247	17.039
P04925	17.3203	16.7695	16.5986	17.0141	16.3541	15.0726	16.453	16.8196	15.1754	17.6304	14.6685	15.7791	16.9338	17.4509	16.5924	16.7114	17.1828	17.0361	16.9843
O70200	17.3761	17.6428	17.1346	15.5089	13.2929	16.0652	12.8586	15.0293	15.9046	14.802	14.6929	15.3197	16.1284	15.1099	14.8567	16.2308	16.2114	14.1665	16.7039
Q5F2E7	17.454	17.2136	15.632	17.2065	18.4015	17.9967	17.1433	17.4618	16.9847	17.5335	16.2522	15.2591	16.2628	17.5445	18.4096	18.307	17.1186	17.5718	17.2459
Q91YU8	15.8985	16.6793	17.2075	17.6692	14.1541	15.2595	13.9504	15.6573	14.6152	16.989	15.22	14.2466	16.2723	14.9955	15.2856	16.0235	14.2149	13.8892	17.3144
Q9Z126	16.4347	17.0478	17.7851	16.1355	19.3345	20.9553	18.7118	20.0271	19.7993	25.9185	25.2117	23.1425	24.388	21.9568	23.1144	21.5639	21.1408	20.6717	20.6251
Q9WVJ9	17.296	15.9714	17.6314	16.3962	16.2207	15.046	16.7575	17.5809	16.1421	17.6036	17.0715	16.0202	16.5114	16.3608	16.1162	17.226	18.5155	17.4876	16.4993
Q7TSC1	17.015	17.0548	16.5613	16.6246	16.3751	18.1054	17.2052	16.573	18.0826	17.5502	17.2131	16.1702	15.0496	15.4059	18.3295	17.6536	17.1358	15.3595	17.1545
O35691	17.167	17.1788	16.8911	16.0158	17.3855	18.146	17.7038	17.6595	17.5377	14.9664	15.4466	16.5773	15.8411	15.6825	16.9643	18.1967	16.5376	16.9809	17.5798
P28654	26.0861	25.548	25.2915	25.571	24.7907	25.0347	24.3049	24.8014	24.8068	25.3768	25.13	25.1368	25.6544	25.5936	25.0137	25.0946	25.3551	24.825	24.4796
Q91YT7	16.8861	17.5485	16.7275	16.0416	14.9586	15.7718	14.7473	14.829	13.8616	16.8984	16.6167	16.5445	15.6266	17.5627	17.3857	17.7785	16.929	17.6642	17.9934
Q91VW5	17.183	17.5472	16.103	16.3104	18.1235	18.0411	17.6957	17.3095	17.5757	17.4174	16.5288	15.3267	16.1285	15.122	18.7343	18.2004	16.1986	16.4151	16.8695
P18340	17.6208	17.0946	15.866	16.497	21.53	23.8679	22.3555	22.2726	21.1926	25.1044	24.4368	23.7316	22.6788	22.5246	21.3219	22.5195	21.6469	20.8957	21.4871
Q91YR9	17.1581	16.2923	16.5205	16.9984	15.5543	16.2454	16.5372	14.0608	15.8625	16.8714	14.7005	14.8898	16.5971	14.801	16.2048	14.7883	14.8651	16.8731	14.3917
Q3UTY6	17.6181	16.8356	16.2285	16.2517	14.5562	15.0232	14.9156	14.3421	15.273	16.4733	15.2907	11.9687	14.8413	16.1599	15.5262	15.2481	15.7354	15.2188	15.6068
Q91Z38	16.9547	16.9016	16.6738	16.3715	16.4233	17.2229	16.6166	15.6015	16.4237	14.9588	15.0229	15.2828	14.8947	15.8231	17.517	16.8885	15.8552	13.3619	16.9965
Q9DBS5	16.7742	16.7506	16.5099	16.8345	17.6958	17.7063	17.2188	17.3388	17.9451	16.5776	14.493	15.2851	15.9935	13.6609	17.6277	17.6839	16.5913	15.5394	16.5899
P55937	16.666	16.5843	16.6283	16.9803	17.9272	18.0643	17.5224	16.2061	17.8166	17.4265	16.6674	16.2099	15.8765	14.943	18.9831	18.2263	16.6329	15.858	17.1364
Q9ET26	16.7309	16.9804	16.1125	17.02	18.2408	17.5779	17.4231	17.206	16.8538	17.0489	14.6748	15.8484	15.8494	15.8346	17.3034	17.3424	16.3205	16.9098	17.1998
G5E8K5	16.7284	16.092	16.9482	17.0454	17.7643	16.6554	17.1081	16.6604	17.3472	16.2161	13.6906	15.016	16.1352	16.0266	16.0737	16.3274	16.6845	15.2912	15.6686
Q9D1C8	16.9323	16.8078	16.3788	16.5559	17.7287	17.1282	17.8521	17.3205	17.879	16.0489	16.5858	15.0713	16.8571	17.4978	14.8743	16.2254	17.3054	16.1835	14.7879
Q6A0A2	16.5886	17.0762	16.7321	16.1928	17.3792	17.1611	16.425	16.1307	17.5881	17.2678	16.9162	14.5391	16.2475	15.9027	17.7531	17.5501	15.0957	15.1466	13.728
Q8BX02	17.0105	16.7041	16.5257	16.3311	15.0902	13.4882	16.4349	17.6293	13.9613	15.6583	14.1036	17.1754	16.1942	15.1351	14.6117	15.3438	16.1521	14.5677	13.5288
Q8K2Q9	16.7074	17.0414	15.6287	17.1645	17.6186	17.7931	17.2522	16.8067	17.0895	17.073	14.3812	15.4299	15.7583	17.5676	18.3969	17.7616	16.2689	15.6067	16.4833
P70335	15.2132	17.3845	16.6133	17.2681	16.8563	16.5575	16.8385	17.5485	17.109	17.1464	17.0186	15.0761	15.6589	16.7303	17.806	17.8374	17.0409	16.3961	17.3654
Q99JF8	16.9883	16.4426	16.7319	16.16	16.0749	17.2036	14.85	15.1893	15.0247	17.8508	17.1455	14.991	15.6667	17.5935	17.1455	16.4693	16.8533	15.6439	14.0834
Q3UHJ0	16.3795	16.9671	16.0547	16.9169	17.2064	16.7019	17.1003	16.7774	18.446	14.5148	16.435	15.9095	15.3806	17.4134	15.5455	17.9099	17.4254	17.5186	17.4164
P51859	21.4109	21.088	19.9519	20.9256	21.1988	21.749	21.0276	20.994	20.8652	21.6309	20.3058	20.1134	19.3926	20.279	21.983	21.5978	20.368	19.9321	20.3322
Q9QXT0	21.4706	21.3496	20.6859	20.9117	21.5962	21.7744	21.5137	20.9878	21.0762	21.7437	20.6905	19.9382	19.4944	20.1131	22.2079	22.1002	20.5901	20.543	21.0036
Q60855	15.8081	16.5577	16.8127	17.0161	16.2009	16.5619	16.9546	16.3819	16.1567	15.7679	16.9351	15.458	16.2347	15.9201	14.4925	16.8155	16.6354	16.0666	16.2987
Q9R118	16.8709	16.5405	15.9855	16.762	15.4423	14.1154	14.1446	16.1683	13.7968	16.9219	17.1083	15.0559	16.7608	16.974	16.3707	16.6354	18.9889	16.6486	17.3174
Q3THE2	21.1746	20.6859	20.3081	20.3002	20.2377	21.1258	20.7153	20.2695	20.6208	19.4937	20.3374	19.1102	19.9601	18.1396	22.212	21.3943	20.8053	19.8293	20.8106
Q60598	21.3028	21.0818	20.4433	20.7762	20.8434	21.2887	20.4587	19.7701	20.1613	21.5741	19.9286	20.7304	20.6808	20.7384	22.3776	21.3967	20.1545	19.6785	19.7438
P39039	21.3825	20.9225	20.7691	20.8378	19.5714	19.3989	19.5098	19.9562	19.5938	22.1657	22.017	21.1655	23.2041	21.9279	21.5778	21.6353	21.5602	21.8633	21.6269
Q501J7	16.5134	16.8553	15.668	16.9627	16.4673	15.7289	15.3497	15.1664	15.5002	15.4809	15.1081	14.5402	15.3196	14.3804	15.5049	16.9381	14.689	14.6755	15.1282
Q9WU60	16.87	16.5669	15.7422	16.6714	13.8477	14.1694	16.3641	15.525	15.067	15.3672	15.4904	15.8353	14.7524	14.524	14.1221	14.1288	15.8001	14.2317	15.8171
A2A5N3;P29341	21.1148	20.9195	19.9426	20.4624	21.3722	21.2823	20.9202	20.5091	21.0462	21.1558	19.4996	20.5495	20.8487	19.9421	22.1262	21.766	20.4939	20.1471	20.3911
Q6AW69	16.4641	16.4323	16.0362	16.8533	18.1032	17.9533	16.7394	16.4173	17.2182	17.4355	15.0196	16.1433	15.0797	15.7269	16.9271	16.6601	15.5297	15.4647	15.1939
Q8R0Z6	16.6868	16.1371	16.5163	16.3997	14.9183	14.4276	14.8653	14.0418	15.4978	14.681	17.3365	14.7975	15.728	15.7097	14.3409	15.0959	13.8983	14.0876	14.2467
Q9Z2D6	16.1574	16.3238	17.1024	16.1494	14.9497	18.6616	14.9548	14.6813	17.6389	17.4527	15.8608	15.325	15.7495	17.4634	15.3757	17.2503	14.2425	15.5166	15.0843
O70258	17.0748	16.5646	16.4639	15.6035	14.9575	14.2089	14.7943	15.0042	14.551	15.3041	15.9598	16.7905	16.2268	18.2223	16.9681	16.0109	18.0012	17.1856	17.39
Q8R2Z5	18.1665	16.3352	14.9809	16.1703	13.817	15.7527	15.165	15.0785	16.1166	15.2482	16.2967	15.3124	15.8515	16.7384	17.0693	16.9203	16.0367	16.7469	16.5029
Q91VX2	16.6272	17.0353	15.7366	16.2349	14.2982	14.358	16.858	15.1949	16.895	16.5047	14.0372	14.7977	15.5833	17.4541	16.5745	16.9853	15.1905	13.3671	15.6924
O88291	17.4163	15.8885	15.644	16.4978	17.3784	17.0151	16.7048	17.0132	17.0375	16.5631	13.8807	15.606	14.4516	16.9097	16.9486	17.9732	15.6282	15.0005	16.0797
E9Q512	16.8534	16.8735	15.0873	16.6231	17.6744	18.2705	17.7586	17.6318	17.448	17.7735	15.954	16.2851	17.4057	16.8519	18.4661	18.4452	17.0932	16.0303	16.9358
O88735	16.4893	16.2274	16.0465	16.5973	14.454	14.5319	15.3249	13.9894	14.4684	15.0667	14.5752	15.2906	17.467	16.8532	17.8633	17.2609	15.5215	16.2028	16.271
P27656	21.1853	20.4168	19.998	20.5803	20.3714	21.2279	20.8194	21.552	20.5093	21.1785	21.1631	22.4251	22.0912	21.2736	19.4447	17.8888	19.5836	18.8703	18.1889
Q61129	21.3129	20.6203	20.1625	20.3347	19.9185	20.5718	20.5925	20.2891	19.9918	21.6743	21.1323	20.3463	21.5985	20.8285	20.5848	21.4265	20.1031	21.0135	20.8577
Q9Z2X1	21.1864	20.9065	20.4774	20.4378	21.1302	21.0873	20.782	19.8648	20.6417	21.2808	20.168	20.4355	19.8187	20.4622	21.5419	21.1981	20.0517	19.8255	20.0152
P57759	20.8426	20.4065	19.8686	19.8354	19.8928	20.4441	19.7745	19.3364	19.6305	19.6746	18.7899	19.6399	19.3554	18.7289	21.3502	21.277	19.6157	19.5929	20.2716
Q9DBR0	15.3945	16.7288	16.5268	16.2723	15.731	18.6351	15.1146	15.3886	17.0102	15.6777	16.4813	14.4387	16.6304	16.3195	17.2881	16.7375	16.0952	15.1889	14.6956
P97298	17.5863	15.0358	16.5531	15.6427	15.7999	15.7813	16.577	13.9688	14.4989	14.6983	16.0699	15.5171	17.1483	14.9488	15.8629	15.7289	13.935	14.2251	15.3698
P26618	17.3319	15.0067	15.104	17.341	13.597	16.2157	13.2654	14.4867	15.5795	17.6378	17.2204	16.1515	16.9039	17.4518	18.2425	17.7507	18.6822	17.6679	17.554
Q8BFW7	21.1031	20.5116	19.9267	20.0781	20.0885	20.4041	20.1584	19.9004	20.0805	20.6722	19.7239	20.1425	19.7626	20.0287	20.6582	20.8754	20.1376	19.6286	19.2654
Q9DCH6	16.871	16.6501	15.0977	16.0387	15.3543	13.6652	16.2283	14.8928	13.7153	16.4062	16.0863	16.7032	16.6013	14.6136	15.6378	13.5938	14.4799	14.0772	15.9197
Q8R317	15.7777	16.8592	15.2471	16.7514	15.8451	16.0531	16.6586	16.9237	17.1608	12.5156	15.8014	16.8214	17.2954	14.4973	16.7521	15.8751	16.3539	15.0929	15.268
Q91V61	21.6775	22.1239	21.8291	21.8946	21.4151	21.3272	21.9908	21.8144	15.2691	16.2731	14.3133	15.2881	16.5399	14.4886	21.2215	21.6052	21.7752	21.8472	14.8546
P35922	16.2599	16.5083	14.9881	16.8261	14.6683	16.6593	18.1122	15.1581	15.115	16.3124	17.1218	15.5998	16.3378	17.0578	15.9591	16.6251	16.4679	16.2865	15.7955
O08784	15.7349	16.1528	16.3543	16.3198	14.4227	16.8514	14.5191	14.8064	15.8775	16.4861	15.504	14.9878	16.4112	14.8299	13.6661	16.7885	15.4275	14.0367	15.0249
P16546	20.6502	20.4527	20.0128	20.1081	20.7113	21.1317	20.5064	20.2958	20.5894	20.7955	19.6469	20.1732	19.9703	20.2119	21.1292	20.1498	19.8777	18.8635	19.2285
Q9ER73	16.7639	15.6461	15.9553	16.1524	15.817	13.9983	13.5584	14.3274	15.2018	16.3715	15.3725	15.8521	15.5304	13.3969	14.7443	14.9781	15.9045	16.0848	15.0036
Q9QYJ3	15.7927	16.8788	15.2329	16.5384	15.42	14.6879	15.7805	15.3782	15.2859	16.1556	14.9244	15.887	16.0593	14.071	16.3734	17.0904	14.3915	15.0978	14.1905
Q99K95	16.0143	15.9087	15.8002	16.5607	16.0222	15.8808	15.6039	15.7697	16.4342	16.9806	15.5596	14.4783	14.9813	14.113	15.179	16.1514	15.6725	15.6763	15.8759
Q3UTJ2	20.595	20.6446	19.7452	20.3609	20.7494	21.1973	20.5168	20.1212	20.5281	20.5378	19.391	19.1577	19.1219	19.0983	21.6192	20.9393	19.1545	18.7939	19.3552
P63028	20.9592	20.9022	19.9157	20.3076	21.7554	21.9113	21.5229	20.9779	21.4705	20.8911	20.7691	20.0034	21.4373	19.5457	22.422	21.1226	19.8622	19.8252	20.0364
Q8BGW1	15.8702	16.2428	15.8193	16.061	14.8728	15.566	15.8962	16.3792	14.504	15.5234	13.6961	15.8111	16.4361	14.4342	14.8264	15.8386	13.6837	15.361	14.3953
A0A087WQT1	16.6133	15.6188	15.3375	16.4117	15.6804	14.9558	14.5205	14.1078	14.9269	14.7882	15.3545	14.7233	15.6811	13.5291	14.7941	16.1745	15.0651	13.7234	14.2321
Q921M4	16.6124	15.9954	16.1204	15.2383	17.1839	17.3721	16.8609	15.3263	17.1159	17.5354	15.8686	14.2446	16.4821	16.2028	17.6204	17.5329	16.0167	16.0005	16.1043
F7BCN0;Q8K4M5	16.6635	16.1899	14.6949	16.1046	15.9527	14.4517	15.3423	13.8841	14.619	16.6095	14.7207	16.6541	18.1699	15.3866	17.0416	16.4992	16.347	13.9421	16.0828
Q9DD18	16.7508	16.458	14.5152	15.9083	15.0568	13.7757	15.0031	15.397	14.4252	16.044	15.2407	16.7433	16.3864	14.7635	16.3523	14.5949	16.1301	14.6849	15.4849
Q8C0Q2	16.1167	16.592	15.0102	15.7912	17.6372	18.4221	17.7329	17.9879	17.4826	15.6645	14.5046	14.7965	15.4573	13.9077	16.2076	16.0682	14.4439	14.9021	14.4788
Q9Z2X2	15.2323	15.9305	16.0352	16.2714	17.0513	16.7994	17.1558	14.858	17.4325	15.2251	15.9726	15.7141	15.4726	15.2438	14.9477	16.7445	17.0409	16.7533	16.0071
Q91W50	20.3816	20.1702	19.3518	19.7904	20.1882	20.2572	19.5382	19.0738	19.4395	20.564	19.5823	19.3546	19.5488	19.3924	21.3825	20.4992	19.1834	18.9989	19.3084
O35551	16.1984	17.1452	14.6905	15.2369	14.6932	14.488	16.4815	14.1638	14.1029	14.6222	14.8311	15.5234	15.1695	14.4825	17.0334	16.2719	14.0353	13.5284	14.3855
Q8BH97	14.8713	15.5639	17.1595	15.4778	13.6158	15.3015	14.549	14.2016	14.7799	14.5321	14.6482	14.5034	14.8605	14.3376	14.9536	15.0583	14.3014	14.9678	15.061
Q61072	15.6795	15.4428	15.2654	16.6731	15.0575	15.1645	14.4364	13.2597	15.1524	15.7309	15.9004	14.0048	17.6121	16.0126	16.5024	16.7512	17.69	17.1584	17.6997
O35685	20.7418	20.5003	19.0826	20.2636	20.0491	20.7655	20.196	19.9847	18.9426	20.7975	19.0763	19.2681	18.8646	19.4395	21.3093	20.6334	19.0471	18.6344	19.0117
P26262	25.301	24.7877	23.8343	24.3868	23.6308	24.3703	23.7073	24.2129	24.2354	23.8588	22.8702	23.9784	24.7621	24.2467	23.1057	24.0193	22.2962	23.8705	24.002
Q99KW9	15.6014	14.8671	16.6303	15.7019	15.1666	14.6789	12.6676	15.1025	14.0555	16.5688	15.0572	16.4893	15.6904	14.3823	15.4525	13.9765	15.5301	14.7147	14.348
P68037	20.7411	20.485	19.6183	20.3275	20.7498	20.9411	20.5864	20.5833	20.5416	20.4567	20.1533	19.6414	19.4871	19.0192	21.4197	20.93	19.7461	19.8015	19.9857
P31230	20.3326	20.5515	20.0261	20.3404	20.1558	20.3739	20.1702	19.565	19.8165	20.4129	20.049	19.6457	19.4309	19.5921	21.0498	20.8607	19.7358	20.0031	19.8312
Q9QXC1	21.3229	20.8177	20.5943	20.4624	19.8142	19.6724	20.519	19.907	20.1293	21.0401	20.6566	19.8627	22.2793	20.6491	20.5646	21.2324	19.0384	20.7022	20.8849
O08585	20.4512	20.3331	19.5488	19.8318	18.2626	19.7012	17.9725	19.45	18.2685	21.1409	19.9711	19.8247	19.3268	19.1963	21.837	21.4223	20.9118	19.8404	20.6379
Q9CY97	15.0288	16.4216	16.2215	14.8486	14.8911	13.787	15.396	14.28	15.3574	15.2792	16.1367	14.1454	17.0002	14.4656	16.7802	16.0505	16.0949	16.1879	16.0254
Q9CR98	20.3437	20.3847	19.5053	19.981	19.5246	20.0764	19.3992	20.4227	19.5413	20.7865	19.7307	19.7826	20.3868	19.5727	21.5555	21.4218	19.8165	19.1531	19.6565
Q3U0V1	20.3547	20.3033	19.5672	20.0511	20.0732	20.2139	20.1303	19.9267	19.9596	20.9458	19.9236	19.1807	18.4165	19.8471	21.5076	20.9465	19.8173	19.1193	19.281
Q99LI8	19.8505	19.8825	18.5953	19.5177	19.4964	19.7182	19.1976	19.1601	19.1244	18.8267	18.6923	19.2913	18.9767	18.5431	20.535	20.0615	19.2426	19.0662	19.0568
Q61982	16.9033	14.7969	15.081	15.3452	14.6783	15.0269	13.8943	14.5839	14.7656	15.6587	14.5164	14.9982	15.2936	14.7369	14.6309	14.6645	15.1988	15.4777	15.4593
Q9JHE3	15.6286	16.0127	14.7187	15.7163	14.5207	13.2235	13.6216	15.1688	13.2586	15.7293	14.7017	14.5766	16.1989	15.445	14.6981	14.923	15.1954	15.4868	15.9811
P34928	24.3554	23.6151	24.3976	22.9732	22.8507	22.8768	22.2172	22.34	23.1778	22.5433	22.6525	23.1561	23.6798	23.4379	22.2737	22.0682	21.7558	22.5923	20.5773
D3Z2H9	20.3008	20.3904	19.7336	19.6676	20.5551	21.527	21.0796	20.5049	20.8693	21.1586	20.2722	19.7433	20.2678	20.112	21.343	20.759	20.1606	19.6531	20.1818
Q9CWE0	15.7432	15.3231	16.2958	14.5199	14.0865	12.9226	14.4871	15.0539	15.2422	16.05	14.2977	15.5582	16.4717	15.8675	14.4604	14.8722	14.3798	14.0577	14.4555
Q9DBJ3	14.9285	14.9434	15.7182	16.238	16.0751	15.7516	13.1537	13.3021	17.1071	15.2546	15.9403	16.117	16.2796	16.5017	18.2117	16.4338	15.9288	15.7581	15.9979
Q8QZY9	15.5432	15.7141	15.0939	15.4019	14.493	15.2503	14.551	13.627	15.3506	13.7477	15.273	14.8074	16.025	14.5081	16.0434	16.5007	16.1085	17.0736	17.6051
E9Q6H8	15.4823	14.5778	15.3216	16.2238	17.0787	17.0848	16.234	14.6676	14.4714	16.1647	16.4731	16.4533	15.2484	15.0594	15.5214	16.8146	15.8408	15.8225	15.0819
P27546	20.061	19.5034	19.302	19.2596	19.1942	19.4224	18.9432	18.4104	19.0801	19.4722	19.3623	18.758	19.436	20.0277	20.0508	19.6738	19.0313	18.1961	18.6842
Q9D706	16.0646	15.5012	14.4282	15.5254	14.5233	16.3465	15.8073	14.864	16.3062	14.3696	16.633	15.7937	16.0337	15.1027	17.081	16.8092	15.327	12.9581	14.3308
Q9CR00	20.2325	20.0902	19.5747	19.6645	20.6122	20.4174	19.8994	18.8043	19.9237	20.4454	19.4233	19.8063	18.7794	19.8214	21.4297	21.0964	19.5896	19.7306	20.0478
Q8BH69	19.7417	19.5906	19.414	19.7019	19.9931	20.1481	20.0639	19.4907	19.8723	19.8849	18.8097	18.8989	18.3782	18.2894	20.5306	19.9849	18.9106	18.7296	18.8065
Q8C7G5	18.9643	18.8428	19.0657	19.0411	19.0179	18.1571	19.0859	19.0601	19.4957	20.7777	20.6413	18.3183	20.6345	20.0286	20.6895	20.5443	22.074	20.6916	19.26
P14733	19.8812	19.4951	19.686	19.0956	19.1323	19.665	19.1384	18.5119	18.9562	19.7885	19.1244	18.8339	18.8503	19.1582	19.7461	19.6024	18.9387	18.2943	18.5765
P35951	20.1904	18.2014	18.6624	19.8036	18.8187	18.4211	18.643	19.6861	20.1563	18.6484	18.8758	18.5908	21.1742	20.3112	18.7176	17.6923	21.4852	19.3538	18.7792
Q811D0	19.2771	19.0987	18.0466	18.5672	18.3188	19.2997	19.4547	18.2422	18.8216	16.8982	15.4973	16.0832	17.9913	17.9569	19.4076	18.7096	17.4937	13.9476	17.2564
Q61490	24.1188	23.4902	24.0073	24.2733	23.469	23.7471	23.5952	24.0313	23.966	24.1418	23.2809	24.7704	25.3273	25.1568	23.7066	23.0204	23.6918	23.2986	23.5022
Q8C5W3	19.5603	19.3213	18.9471	18.5142	19.5813	19.9585	19.9699	19.5236	19.866	13.9259	15.0336	15.0834	15.789	15.1466	18.7351	18.9608	17.9294	17.5883	17.9287
Q8WTY4	15.5699	16.0758	14.8574	14.1909	17.0341	17.0414	14.9921	16.3627	15.6781	15.0037	15.0221	17.0341	15.7102	15.1645	16.6354	13.5015	13.5882	13.4736	15.7606
Q9JLV1	19.2872	19.2152	18.7344	19.021	20.2363	20.0537	19.4489	18.7195	19.3519	19.469	18.1811	18.688	18.7304	19.2721	20.541	19.9008	18.845	18.8777	19.2973
P55050	20.2215	20.0679	19.4845	19.7741	19.4836	19.0842	18.1454	20.9667	21.7102	20.8823	19.3977	15.1052	16.4347	19.9315	21.3054	20.5175	19.0465	19.3145	19.1308
Q07113	19.6434	19.0747	19.0772	19.9039	17.9953	17.3281	17.9804	18.5292	18.6068	18.6919	18.1779	17.7399	20.505	19.2038	18.5986	16.7755	18.151	18.7088	19.0309
Q9R1C7	19.4111	19.2686	18.9229	19.3285	18.8153	19.1764	19.0838	19.0391	18.8142	19.536	18.4434	18.4378	18.7561	17.98	19.156	19.1587	18.6115	18.5549	19.0587
Q9JJN5	19.8368	18.4892	19.412	19.175	19.666	18.8124	19.0069	19.3074	19.6405	20.6404	19.5426	19.4972	21.1317	20.0893	20.9753	20.2213	20.1915	21.0321	20.2945
P46414	16.0667	15.72	13.9359	14.3857	15.3086	16.2964	13.9266	14.1971	13.9217	16.6826	13.9139	13.9214	24.4512	15.739	15.1956	16.3526	15.7334	14.7077	14.3988
Q6PDN3	19.6016	19.2924	18.8506	18.5793	18.839	18.8301	19.1749	17.9871	18.7347	18.1708	18.1078	17.9339	19.013	18.7395	18.5428	18.5404	18.2721	18.3729	18.5198
P58774	22.5694	19.2409	18.2063	14.6717	13.5822	15.1999	13.3298	14.977	16.4531	16.2051	14.8598	15.9642	16.0501	17.2452	18.7497	17.594	19.6924	13.4191	18.2156
Q02819	19.6828	19.502	18.9766	18.6204	19.6078	19.8213	19.1702	18.3892	18.7723	19.8764	18.8661	15.1541	15.097	19.1261	20.2814	20.9085	18.224	19.0342	19.9852
Q9CQM5	20.3062	19.0838	18.3471	19.5455	20.0433	20.2016	19.3589	18.9651	19.7132	19.984	19.4825	18.0979	18.0713	19.9725	20.7281	20.4683	18.9206	18.6713	19.0243
P53996	19.5124	19.3518	19.2045	18.9367	19.3875	18.5288	15.3726	14.8647	17.8427	19.0334	17.778	19.1107	18.3467	18.5626	20.3914	19.4408	18.1693	18.6549	18.3313
Q60865	19.5622	19.5789	18.8609	18.8897	19.8415	20.1849	19.7414	19.8615	20.0149	19.8025	19.4602	18.6166	19.0046	18.4495	19.9282	19.9154	18.33	18.1136	18.9526
P16045	19.6118	19.1622	19.5275	18.7857	19.3035	19.4572	19.3135	18.8332	19.6549	18.8211	19.6601	19.2195	19.1526	19.5888	19.3041	19.2492	18.833	19.0787	19.8112
Q8VHM5	19.413	19.3048	18.8808	19.1977	19.3638	19.5663	19.1838	19.3847	18.9663	19.7117	19.3178	14.3219	16.0817	18.522	18.9527	19.7251	18.3445	17.9995	18.2443
Q62422	19.625	19.211	18.9179	18.8335	19.3924	20.1743	19.4707	18.2205	19.2168	19.9533	15.8831	19.3078	16.1615	14.3561	19.6403	19.2503	18.3511	18.0366	18.9438
Q9CQJ6	19.3803	19.2201	18.2146	19.2418	19.7117	19.771	18.7578	17.1483	18.1993	19.7593	18.2968	17.7256	18.0219	18.5531	20.5357	19.8222	19.1711	19.2466	19.3759
O88792	19.6823	19.9052	19.4399	19.2208	19.4827	19.2128	18.9422	19.0258	19.2611	20.4595	20.0659	20.9457	20.3715	20.6274	20.1925	19.9604	20.1805	19.9847	20.1233
Q8K4P0	14.2749	15.0756	15.3421	14.7403	15.2128	13.8559	14.1582	15.0504	14.4419	14.7276	14.0869	14.5712	16.5937	14.9454	14.4558	14.3305	15.7669	15.7247	15.6032
Q3UJB0	19.3724	19.4952	19.0129	19.0285	18.0651	18.7921	18.9766	18.3738	18.9869	18.4309	18.2284	15.3556	15.6749	17.8937	19.6185	19.7726	18.9743	18.0988	19.1299
Q9JJU8	19.066	18.5816	18.1587	18.6562	18.3156	19.0443	18.8518	17.9091	18.8592	19.7758	18.8971	18.6297	18.7457	17.9388	19.6266	19.3141	18.6172	18.5386	18.4417
Q61704	19.9862	19.1721	19.1436	18.9648	19.3148	18.964	19.3033	19.8527	19.7686	21.2259	21.2611	19.3144	21.936	20.6693	21.6492	21.9141	21.1708	22.2167	22.3006
Q9CZ44	19.7874	19.6983	18.6239	18.8875	20.045	20.3324	20.0476	19.8505	20.2771	19.8695	18.9796	19.4983	19.8787	19.2015	20.6908	20.077	18.6267	18.4173	18.9012
Q9CQH7	19.7135	19.6517	18.3761	19.0864	19.1933	19.4385	17.9744	18.7727	18.1356	20.0817	14.4084	18.1706	16.2239	18.3544	20.2648	19.9432	18.6261	18.2394	18.9565
P11609	19.5321	18.6371	19.3166	19.5292	18.9538	19.874	20.2653	20.6634	19.1688	16.1311	19.3453	20.7701	15.6071	14.5044	15.8308	18.8429	19.8947	14.8687	18.3926
Q501J6	18.5673	18.4526	18.3146	18.293	18.4491	19.0236	18.9108	18.6967	18.595	18.4793	17.7764	16.9824	16.0108	18.0194	18.0071	18.746	18.1623	17.7117	17.74
P04117	20.0839	19.7159	19.3528	18.8117	18.2722	15.3654	15.5585	18.1174	19.3124	19.8116	17.9866	19.8556	19.8395	20.1265	19.4079	19.5428	19.4492	19.4761	20.1957
A0A075B5N3	18.3583	19.7138	20.3574	14.5425	15.331	15.3648	14.7023	14.4514	14.3223	18.4372	18.4699	15.4355	18.5485	19.8957	14.8617	14.755	20.1263	17.7442	17.8497
Q8R3Q6	19.3663	19.5171	18.6944	19.077	19.5809	19.9568	19.0035	17.8121	19.0678	19.0417	18.9632	18.2716	18.7872	18.4685	20.3096	19.3742	18.5507	18.4123	19.1037
P28659	19.6818	19.2788	18.5414	18.7344	19.2492	19.4322	19.0356	18.2399	18.324	15.607	14.5698	14.7584	15.8913	19.048	18.6811	19.1336	19.026	19.0367	18.7362
P21550	20.5762	20.6493	20.2831	19.3491	14.5579	24.6949	19.5296	15.6039	19.0476	20.4739	14.1473	20.4179	20.1773	19.3444	20.0493	19.2887	20.1295	19.2294	20.0909
P70452	18.1259	17.5145	19.4595	18.4172	18.3245	18.0172	18.8239	18.5481	18.1012	17.2673	14.8601	14.5201	15.5265	17.423	14.2403	17.1978	18.7606	17.7382	18.6531
P10810	19.6278	18.8263	18.3095	19.2027	18.6238	20.0437	19.5387	19.7816	19.4927	21.5439	21.0015	20.5336	21.2263	19.9715	20.9155	20.7627	22.5196	20.1662	19.8866
P28656	18.9811	19.0173	18.2371	17.7112	17.9804	16.9961	17.786	17.755	18.3764	15.4982	20.8154	16.3888	17.1724	19.3059	15.1305	17.2865	17.8208	18.2571	19.2918
Q9QXY1	13.3529	14.7966	15.3135	13.9671	14.6915	13.3808	14.2943	14.9498	14.8279	15.246	15.365	15.0239	15.5755	14.7716	14.3699	15.3319	15.1296	15.1945	14.6764
P05064	20.4399	18.2426	18.7803	17.5955	20.082	20.6129	19.052	19.8911	19.8973	14.2016	14.287	14.7266	16.1056	14.6778	14.7121	21.6373	22.0041	20.3285	20.4531
P97864	18.2716	18.1124	17.9841	17.8809	17.9692	18.2321	18.1433	18.1785	17.9234	14.7371	15.5652	17.7977	17.4704	16.6389	16.4546	17.913	17.9908	16.3589	17.6612
Q9JK92	19.519	19.1541	14.3217	18.7153	19.229	18.6695	17.3136	17.4885	18.8979	20.2558	14.4662	18.8472	20.1713	18.8847	20.3827	19.6532	17.5486	18.1929	18.9598
P46412	24.1912	22.9921	22.7005	23.1882	22.5562	22.6011	22.1115	21.7398	22.4002	23.8694	22.8371	22.0021	23.8881	21.9951	23.7052	23.6871	22.2508	23.0384	23.152
Q9R0L7	14.8614	14.3971	13.7374	14.2752	14.4774	14.0733	14.2436	15.6379	14.8759	16.2635	15.0579	14.8342	16.4074	14.4543	15.1836	16.6839	15.0289	14.3531	13.1384
Q3UEB3	18.4273	18.7165	17.9485	19.0313	19.0258	19.5294	18.931	18.9217	17.9503	18.4563	14.7064	15.8332	15.9715	17.4603	18.4133	18.7611	19.1806	18.5427	18.8687
Q9CX86	18.2252	18.7169	17.8765	18.4771	17.515	18.6092	18.5428	18.9266	17.2691	22.2132	22.232	19.3554	16.6546	15.0874	18.5879	19.6236	19.2419	16.783	18.6606
Q8CCN5	18.3627	18.1235	17.3029	18.0478	18.5191	19.0721	17.6502	16.0379	17.9333	18.0925	16.0061	17.1501	15.7132	17.0856	17.8693	17.644	16.8967	17.1543	17.4817
P46467	18.949	18.8698	18.3878	17.8145	18.8117	19.6008	19.6387	19.5899	19.3368	17.3719	15.2306	16.6309	15.4826	17.912	18.7613	18.2123	18.4913	18.077	17.693
Q9Z1P8	15.5838	18.3382	19.2522	19.4685	15.2848	13.8992	14.3979	17.1071	15.4933	18.67	19.2715	19.6174	20.4962	18.9647	21.0355	20.1132	22.2487	21.3613	19.6809
Q8BJU0	18.3152	18.9525	18.2542	18.686	20.0326	19.8314	19.5711	19.3551	19.7283	19.199	17.9927	18.4258	18.9192	19.1219	19.9641	19.6659	19.2787	19.2199	19.2042
Q9EPA7	18.9591	18.6277	17.5011	18.6832	18.783	19.1041	18.6806	17.0031	17.5176	19.2354	18.8856	17.9218	17.4056	18.1398	19.0857	18.7899	17.7102	17.6235	17.7066
P26040	19.3579	18.5949	17.3	18.8534	17.6048	17.9499	17.4986	17.8814	17.5807	19.5474	18.9742	19.3318	20.1868	19.2623	18.1789	19.1715	18.4488	18.2168	18.3464
P01837	23.711	22.6924	22.0948	23.2539	20.7773	21.5306	22.5442	22.9648	21.8472	23.7005	23.9687	22.7347	24.0045	23.8386	20.8533	22.2416	22.3473	21.4484	21.6431
Q8BYK6	17.9682	18.5722	18.1153	18.9036	18.5002	18.6026	18.807	18.1664	18.5492	19.1668	18.5081	17.4088	18.4746	19.0181	19.2178	19.8742	18.7952	18.8732	18.8681
Q3UL36	18.4999	18.666	17.9343	18.7251	18.8789	19.1219	19.0745	18.2557	14.5926	15.0057	17.8739	15.7063	18.9847	17.5032	18.6983	18.0279	18.1476	15.0484	18.5818
Q9DCK3	19.5015	13.7379	17.5662	19.2899	18.3848	19.0172	19.3215	19.1037	17.5206	14.8803	16.076	12.8253	16.7969	15.4545	14.7138	15.6522	18.7427	17.5397	18.192
Q08943	18.7964	18.7947	18.0664	18.3843	18.8717	18.7942	18.6924	18.2721	18.5009	18.9108	18.6365	18.6809	19.0317	18.3445	18.977	18.8564	18.7749	18.609	18.6112
Q9WVA2	19.316	18.937	17.2301	18.5561	19.0948	20.0064	19.5165	19.0046	19.5042	18.8432	14.6134	17.6264	16.1382	18.2758	20.085	19.3716	18.2399	17.8025	18.5854
O08583	14.6463	18.1352	19.108	18.8863	19.2778	19.9904	19.2367	18.9876	18.5167	15.2611	14.8272	14.7643	15.0066	15.6609	14.0332	15.3628	17.9245	14.2651	16.4025
Q9DB34	18.9571	18.4361	17.3966	18.0946	16.7893	17.4637	14.1927	15.6249	15.2698	18.8926	18.1287	17.3943	16.227	17.2973	19.2794	19.307	18.3535	17.4396	17.6401
P11862	18.1202	18.3146	18.5437	17.6898	17.9884	18.0296	17.387	17.1331	17.6803	14.8923	15.356	14.7158	15.3441	17.4728	17.7866	17.6124	17.249	16.2387	14.655
P97379	18.2565	18.5331	18.3488	18.3688	18.4156	18.7193	18.01	17.7884	17.9569	14.9787	17.832	14.8558	16.3521	16.8289	19.7387	19.0818	18.4724	18.065	18.1694
P56376	19.1112	18.5028	14.3788	18.3078	18.4178	18.9543	18.4819	18.2631	18.4437	18.4322	14.5531	15.1874	17.3059	17.392	19.1828	17.7417	17.8097	14.0697	13.7338
Q9CQ89	18.8105	18.6977	18.2831	15.792	18.9235	18.6634	17.922	17.5812	14.0288	13.7497	13.8253	15.4368	15.6234	14.7048	19.4986	14.5404	18.5669	18.1757	18.7945
O55201	18.3925	18.2697	17.8602	18.1669	17.6733	18.476	18.3554	18.1871	18.4689	17.7378	16.3028	16.3676	15.4306	14.2386	17.6044	18.1224	17.7225	17.8372	17.1837
A2ARZ3	19.1352	17.7647	18.7962	14.645	14.7174	14.5286	13.9677	14.3436	15.7778	20.02	20.4258	18.8812	20.7018	20.0088	19.1206	18.9716	18.3897	19.0012	19.1891
Q75N73	17.6589	18.264	19.6342	18.9689	20.1018	19.1919	18.6689	19.7855	19.6424	18.9646	19.2864	19.2224	16.6157	20.7443	19.4097	19.3411	20.9392	20.9054	21.1072
Q99LU0	18.4114	18.0952	14.3208	18.9783	14.4148	14.9206	15.9281	15.0773	14.4668	18.6485	14.3348	16.4065	16.8522	14.2304	18.8128	20.0132	17.8721	17.8668	14.2026
Q6NT99	17.8522	18.3461	18.1671	17.7819	17.3906	18.1753	17.9398	17.7862	17.7401	14.7604	15.4266	15.3585	15.9194	15.1954	17.3764	17.7499	17.2207	17.1633	17.1209
P11103	18.2786	18.6065	17.8968	18.6491	18.2573	18.4623	18.1899	18.3182	17.769	18.4834	17.6935	18.0276	18.1395	16.9654	18.2614	18.412	17.9333	17.5166	17.4812
Q80V26	18.5288	13.6789	18.0572	18.7302	17.1284	15.51	17.4153	17.0775	16.7497	16.0933	16.0792	15.7095	15.7057	16.0825	14.5786	15.1895	14.9096	13.5709	14.5755
Q8K0G8	17.9062	17.1409	17.5762	17.8011	16.3658	14.8518	18.0219	17.395	18.0864	14.8978	14.3647	16.1791	16.3565	16.2519	15.3813	17.0493	16.6847	17.7649	17.4757
Q8BRH0	14.5575	19.0419	19.2125	17.0229	14.3814	14.5392	13.1511	14.3365	14.1453	15.0253	14.7854	13.8027	16.1448	15.0931	19.3771	19.1996	19.481	19.6922	19.7711
Q9JLB9	14.9832	17.8819	18.2989	19.0658	19.8437	18.8684	20.0612	20.5153	19.7355	18.8057	15.2333	19.3782	20.8927	18.3625	17.9942	16.8099	17.6951	16.5987	16.9703
P42567	18.2241	17.8881	17.1998	17.6954	17.8601	18.0588	17.9659	17.2397	17.8191	18.1361	14.412	17.3082	15.8494	16.4904	18.4304	17.9629	17.7199	18.5236	18.4528
O89110	18.0532	18.1444	17.7141	18.003	17.7089	18.392	18.7899	18.4376	18.5767	16.7231	18.0044	17.253	16.4482	17.4297	17.4268	17.7078	17.9278	18.4115	18.2772
P60334	18.0238	18.0629	17.1623	18.9454	18.772	18.3126	19.0207	19.1645	18.4094	15	17.9484	15.7864	17.0417	13.9679	15.8815	15.362	15.3681	17.5327	16.3475
O70570	22.229	21.6756	21.2814	22.053	19.8979	20.2088	20.6062	20.9924	20.7749	21.6269	19.5211	19.3633	21.1445	19.8605	20.7234	19.9582	19.3987	19.2506	19.6524
Q03958	18.514	18.4637	13.6388	18.001	18.018	18.1729	17.4864	17.7947	16.7203	15.003	14.3777	16.3073	16.5218	14.7685	18.9126	18.5914	14.6661	13.7406	15.3478
Q6P5D8	18.3445	14.4642	18.1768	18.3903	18.356	18.6785	17.8669	17.9075	13.9763	15.8002	13.9139	15.4143	16.4749	14.5759	15.0272	18.482	18.0579	18.1535	18.2041
Q9D6J6	18.8449	18.5375	19.1171	17.4299	16.7771	17.0029	18.4823	18.3644	18.6962	19.9448	19.6898	18.8444	17.2717	19.2971	21.1021	20.9361	20.4696	20.6189	21.027
P52503	18.1979	18.568	18.317	17.512	17.5314	14.2713	14.1217	14.9308	14.3848	19.0107	15.1806	17.1848	17.0386	19.1379	19.6085	18.9484	18.6574	18.5569	19.3876
Q8R2U6	17.0467	17.6674	17.3446	18.0265	13.9752	17.3668	17.9932	17.4779	17.3579	15.1073	15.6485	14.9442	14.7307	13.5579	14.4062	15.9921	15.0041	16.7312	17.4364
Q8BX10	18.251	17.3802	17.4678	17.2789	14.1662	15.0471	13.7956	14.3707	14.8919	13.9687	15.209	16.2342	16.4654	16.4292	16.1626	14.7486	16.2416	17.0844	17.9272
P70207	18.4091	18.7868	14.514	17.5161	17.5659	17.3732	17.6867	17.5384	18.2874	17.8507	14.6087	15.9682	17.907	14.5594	18.6713	18.6047	18.9541	18.4538	18.4251
O70591	18.4081	18.1154	15.7001	18.1783	18.3513	18.9119	18.2706	18.5749	17.2919	18.4661	15.148	15.1218	17.1008	17.1354	19.3581	19.2918	16.642	13.722	16.972
P05063	17.3058	17.8576	18.5666	17.843	17.8734	17.6383	17.6906	17.279	18.6648	16.2788	14.4251	15.2499	17.2276	14.7877	17.4254	17.7397	15.1979	17.3559	16.9785
P08101	23.2885	21.8374	21.7383	22.8521	21.3849	21.7793	21.8976	22.2471	21.5695	22.3815	21.9103	21.9995	21.0599	21.0834	22.1456	21.2772	21.4267	21.3336	21.6348
Q9EQS3	18.7528	17.5496	13.6613	18.0877	18.7224	18.8308	18.8224	16.6751	17.7521	18.6414	18.1276	14.0386	16.7281	17.5054	19.4104	19.0258	17.6794	15.1599	14.6248
Q9CQ10	18.5418	18.096	15.3472	17.7435	17.8544	17.7647	17.6798	13.477	17.5545	17.8548	16.5066	15.6797	17.0062	17.5228	18.6932	18.3603	17.3609	15.2087	16.5436
P99028	22.9004	22.7736	22.4226	22.1285	22.5436	22.584	22.6702	22.4029	23.0716	22.9093	22.186	22.7275	21.0672	22.6381	24.0887	23.4591	22.5054	21.6318	21.6348
Q71LX4	17.6058	17.4029	18.3464	17.3893	16.8907	17.0936	16.4916	15.6681	17.1806	17.9347	17.5251	17.507	17.3681	17.4164	15.8683	17.0143	16.6467	16.3374	16.0181
Q60767	19.3584	14.4334	16.2491	18.5575	15.6244	15.0147	17.456	18.1722	17.2114	18.5415	14.179	18.9075	15.4163	18.1429	19.4233	17.9346	18.9729	18.6987	18.7445
Q8CII9	18.3396	17.5578	15.1052	18.2291	15.8483	18.447	16.8413	16.3781	16.4459	18.7009	18.3156	15.4803	17.2398	17.8881	18.5954	18.5665	18.502	17.4869	18.3108
D3Z0M9	15.9458	18.2778	17.6341	18.1767	17.9659	18.2138	18.7814	18.0877	16.1614	15.2052	18.3623	15.0053	15.5281	17.8292	18.3665	17.5417	14.9686	17.1637	14.5552
P34022	18.9519	18.3372	16.8318	16.8459	16.6549	18.0459	17.6338	17.5599	18.5806	18.6108	18.9109	17.5394	15.8565	18.308	18.9368	19.3621	17.8532	17.6345	18.4024
Q6P9Q6	16.8828	17.8706	17.2222	17.8827	17.1987	17.8051	17.7926	17.4409	17.5656	17.1467	15.0528	14.6536	17.9289	15.5839	18.2487	18.619	17.5977	17.709	17.8726
P28661	16.3442	17.5583	18.0269	16.9413	15.3057	14.9022	16.0282	14.6777	15.0537	15.5256	16.1572	16.0343	16.5948	17.756	14.1609	15.3743	15.9813	15.3373	14.4024
P23881	18.0521	17.5141	17.4613	17.4956	17.4464	16.7391	15.6837	16.2653	16.9855	15.1329	15.4773	14.2911	15.3025	16.094	15.5561	15.6555	13.8246	14.8054	15.1671
Q9JIX0	18.3208	18.0887	14.3884	17.5076	18.6468	19.5357	18.8186	18.6276	18.8279	14.7079	14.6398	14.598	17.1113	15.9494	19.4462	19.2822	17.6485	16.8769	16.2573
P97430	18.5846	17.8432	15.6042	17.2633	14.586	14.7679	13.8455	15.4455	14.87	19.9449	18.7497	16.0853	19.3406	18.6454	18.2853	19.4719	18.1334	18.0453	19.308
Q8BIW1	17.261	17.7815	18.1325	17.9817	17.9603	18.2796	17.8987	17.8151	18.4121	14.4824	16.8678	18.1162	14.6529	16.8216	17.0145	14.1584	17.7693	18.2542	18.025
O88947	17.9794	17.5535	18.0317	17.9135	18.5213	18.3538	17.9338	17.9636	18.3045	18.2318	18.5485	14.3692	19.7513	18.772	19.7046	19.1723	19.0137	19.7791	19.7182
Q9QYI3	17.1601	17.8477	16.922	17.4031	18.3387	18.1591	17.8163	17.8762	18.1947	16.0244	17.9009	14.6848	17.1972	17.9148	16.9758	17.4382	17.604	17.6864	17.3627
Q61074	17.5529	17.9115	17.6782	18.1087	17.0231	14.4522	15.8804	16.7407	17.8398	17.5883	16.7956	17.1935	18.2427	16.9892	16.8007	18.187	18.167	18.4486	17.7251
P31428	17.8801	15.1203	17.8514	17.671	17.0268	15.3973	15.3564	15.8918	16.0979	14.4458	14.5203	15.1884	16.077	17.3376	14.7726	16.7606	17.6411	17.6103	17.6451
Q9D1I5	17.8976	18.2121	17.2354	15.2695	13.9506	13.8737	16.0824	16.4239	16.1984	20.1628	18.6975	14.873	15.6577	13.8679	20.2602	20.4689	19.9648	19.5193	19.9439
Q9R0M5	17.338	18.2201	17.6826	17.9349	18.2321	18.952	17.9972	18.0124	18.6054	13.9968	18.8863	14.4318	16.4209	18.1822	19.0193	18.215	17.8787	16.6681	18.1286
Q61595	18.1226	17.6281	17.3754	16.5004	15.6296	17.9072	16.3327	17.422	16.7018	17.674	14.8973	17.2728	17.6276	16.9484	18.5594	16.4497	16.463	15.9652	15.9906
Q91XD6	16.828	18.3132	17.9215	17.7987	16.9325	17.4221	17.662	18.0344	18.0164	17.2782	14.7788	15.9153	16.1831	17.6797	17.4312	17.8772	17.3265	14.3376	15.7586
Q91XU0	16.3679	17.2006	16.5499	17.1739	16.5172	17.1173	17.7217	17.2523	15.6085	13.8468	14.7706	15.5747	15.2503	14.1536	16.5386	15.3166	15.9118	13.9291	15.2385
Q9WV80	17.3857	17.8134	17.1575	17.6573	16.7425	16.7073	17.9543	17.7768	17.3696	16.0351	18.6588	17.3612	17.001	17.3906	17.0561	17.9956	17.7289	17.4209	17.2668
D3YZP9	18.0266	17.7588	14.5135	17.3378	17.3723	17.5615	17.4919	16.0162	17.541	18.3694	15.7851	15.7634	17.7935	15.0259	17.6307	18.3232	15.5843	14.7129	16.5475
Q8R3K3	17.5388	17.8234	17.2272	17.6293	15.1187	15.9395	15.3005	14.2867	16.2867	14.7919	14.351	15.9846	15.8949	14.7492	15.8609	14.8992	14.7463	16.7752	15.9067
P09813	22.3068	22.0913	23.3062	22.6326	21.2761	21.4957	20.7475	20.388	21.4331	23.352	23.2848	22.4899	23.9855	23.3166	22.9385	22.9445	23.6192	23.1723	22.6087
Q8R1X6	17.8407	17.4409	13.7771	17.7202	19.7507	19.9349	20.0731	19.7065	19.319	14.7607	14.7838	15.7832	16.0478	13.8169	18.3092	18.582	14.3436	15.3538	14.1117
P62878	17.8922	17.4916	17.5253	17.7827	15.2122	14.0645	14.4207	14.4994	14.9714	17.9721	16.9163	18.479	15.0323	17.4773	14.2853	18.2001	18.4604	18.2692	17.9613
Q9QYR9	17.4871	17.8687	17.0788	17.5344	14.617	14.9798	18.036	16.8616	15.5184	14.4069	17.0787	15.1767	15.893	15.5913	13.4493	17.0007	17.3821	15.0039	14.5703
Q505F5	16.6179	17.295	17.8899	17.181	17.7487	17.8858	17.9424	17.6107	17.7605	18.1187	18.6144	17.1974	16.2639	17.948	18.6275	18.0764	17.4546	18.1132	18.1456
Q8BKZ9	17.6167	17.6198	17.8802	16.913	13.8455	13.4719	14.6009	14.6651	16.2161	14.1521	17.405	14.2968	15.485	17.687	19.0046	18.6424	18.9902	19.0005	19.5287
O54988	17.6739	17.543	16.5138	16.9512	17.8696	18.1762	17.1835	17.4727	17.6158	16.2637	16.1029	15.4748	17.2352	16.9904	17.8646	17.748	17.0971	17.1802	17.236
P83870	17.3968	15.8889	17.3016	17.3392	17.6901	16.9269	18.1933	17.4954	18.2671	15.9911	14.5774	16.6049	16.7997	17.2293	17.2787	17.9127	18.5637	17.6438	18.3534
Q06770	18.5383	17.3308	14.9367	17.0171	15.2193	16.4872	17.7205	16.3357	14.7469	18.2068	14.0381	15.7886	15.4231	14.1845	13.8314	16.79	14.2285	14.8294	16.0537
Q9D2V7	17.122	17.2287	17.5495	17.4814	17.2946	17.3438	18.107	17.8315	17.7937	14.4464	18.1885	17.5926	16.6426	16.899	16.518	17.6896	17.8182	17.7315	17.6527
Q80VJ2	18.1077	17.8989	17.5666	15.98	17.8058	18.8025	16.6001	16.1718	14.4996	17.7695	15.054	14.7875	15.127	17.1158	19.158	18.7859	17.1517	17.3166	16.6816
Q8VDC1	17.3976	17.0389	16.9317	17.1691	17.1221	17.8879	16.9429	14.6668	16.4992	14.9378	16.035	15.389	15.8265	14.7792	16.5638	15.6081	16.4767	16.3108	17.4642
Q8K0C9	17.5424	17.0734	14.1586	17.9757	14.3509	14.2317	16.5726	16.3755	15.4401	15.7059	14.5256	14.3487	15.3354	15.3437	15.9417	16.3613	17.6739	17.5535	16.6416
Q8JZX4	17.5723	17.8187	13.8429	17.0948	17.2513	18.8458	18.1468	17.3255	18.572	15.5476	16.8444	15.3257	15.5026	15.7796	17.7098	17.1284	16.5277	15.7476	16.7851
Q8BG81	17.366	17.5535	14.8312	17.509	17.1339	17.735	17.6362	12.8756	17.6034	15.2385	14.4635	15.4548	15.9159	14.2695	16.5327	18.2151	15.9191	14.4765	15.5844
P26350	17.8122	17.6467	15.9857	16.8305	13.7906	15.5812	15.2736	13.7595	15.3159	17.0949	16.3529	14.9001	15.805	17.1671	17.9214	16.9538	15.0638	14.9198	17.3877
Q58A65	16.928	18.1108	17.6768	17.7652	17.8243	17.388	17.7183	17.1301	16.1786	17.747	18.5091	18.7562	17.043	17.8371	17.9159	18.4497	17.3321	18.1327	18.0183
P33587	14.0554	17.2732	18.0342	17.0217	16.8393	15.8342	16.2349	15.6791	17.0456	14.2787	15.3382	15.0038	17.144	17.2487	15.5141	16.7857	16.3713	17.4482	17.862
Q8BVW3	17.2238	16.7372	17.0189	17.7138	15.608	16.8173	16.9005	17.8399	14.0144	15.5652	15.9318	15.2705	16.4082	16.1152	15.5962	15.0113	16.984	13.4201	14.6142
P23506	18.0054	17.3585	14.923	16.8207	15.4876	18.1892	16.4067	17.3272	17.7214	14.8598	14.2244	15.7687	16.3278	16.5102	17.9284	17.2669	16.2229	15.1663	16.1072
Q61468	17.7738	17.3858	14.2315	17.0188	17.8525	15.3045	16.5884	16.5416	15.3702	14.9827	15.0669	18.8715	19.2169	18.7105	16.5308	17.6697	13.8025	17.4223	17.3564
Q99KG3	17.3673	14.6104	17.4293	17.3615	18.165	17.1517	17.9088	17.3556	17.7437	17.646	14.5866	16.5194	16.0258	14.7957	18.3231	18.6576	14.6198	14.2178	14.366
Q9CQ79	17.8444	17.7779	14.631	16.5335	17.7261	17.9043	17.6979	17.0625	17.5902	15.4593	14.1344	15.0218	15.2513	15.7925	15.954	14.213	14.9033	13.9605	14.3904
Q4KML4	18.1742	17.4842	16.4959	14.3596	17.3642	18.6897	18.1124	18.0412	18.0619	17.7719	17.0912	15.1978	18.1109	17.8316	19.2671	17.7291	16.9512	14.7127	15.2103
Q3UIA2	14.9885	17.7773	16.8587	17.5136	15.5434	16.2934	17.182	16.9163	16.6307	15.0755	14.013	15.7705	16.0912	16.252	15.0731	15.3446	16.3178	17.3023	14.9435
Q9WVT6	22.0497	21.8175	22.3375	21.6905	22.2047	21.4378	21.0275	21.1384	21.8167	20.7343	20.5626	20.2215	22.1435	22.1062	21.6152	20.3699	20.3749	20.8671	21.4688
P15392	17.0723	17.7805	17.787	16.7423	14.9163	19.5245	20.0948	19.0748	15.4702	14.5037	15.192	19.7882	13.3793	14.1938	13.9921	15.7078	13.6788	13.5626	13.939
O08997	22.8943	22.4942	21.6451	22.1928	22.9008	23.3264	22.6456	22.3855	22.7129	22.2769	21.4209	21.2237	21.9434	21.2514	23.6366	23.0851	21.3819	21.2835	21.7366
P49962	17.1246	17.2863	14.3727	17.5399	18.5096	18.425	17.8332	16.952	17.7537	19.6911	15.4608	15.6151	16.4299	18.5317	18.1852	15.0406	17.6147	17.3652	14.8029
Q6PGH2	17.3057	17.2308	13.8419	17.3803	18.7212	19.1914	18.5642	18.4228	18.9894	18.3677	15.8925	14.9462	15.9618	17.339	18.9839	18.5732	14.0655	14.8475	14.7469
B1AUN2	14.9848	17.3658	17.6604	16.8001	16.1667	14.9861	17.7741	17.9293	16.8911	14.8394	14.3915	17.156	16.2433	14.1716	14.2345	13.9901	17.126	18.0454	17.4442
Q8CCF0	15.4227	17.2741	17.0066	17.5148	16.6104	15.4492	18.1452	16.8257	14.3594	14.9531	15.1343	15.6498	16.061	14.7746	13.5608	16.3683	16.867	15.2743	15.0082
Q64455	17.8526	15.3472	16.5463	17.3873	14.367	17.047	16.5843	17.4501	14.7878	15.8045	17.6696	14.7756	15.6559	18.8305	14.7548	18.0802	18.0854	17.5024	17.4213
Q8VE88	14.8055	17.1009	17.6007	17.0572	16.431	17.8066	16.9063	16.6978	16.5815	14.591	15.068	15.1354	16.4436	14.9668	17.0123	17.3889	14.6307	15.6718	14.4227
Q8CGY8	16.8761	17.6363	16.8959	17.1243	17.0239	18.181	18.2322	17.5845	18.2981	17.301	15.3175	17.4844	15.5527	18.2284	13.9409	15.5783	17.1524	17.472	17.3104
Q9DBR7	17.3116	17.4638	16.9609	13.8658	16.0931	17.3107	16.0566	16.7936	16.8486	17.1288	14.4172	16.1481	16.0188	16.1773	17.0287	16.5594	16.2484	15.7129	15.4032
P49615	16.0965	17.5456	17.2149	17.8835	17.0241	16.9075	17.5943	17.5232	16.9269	15.9674	15.0993	15.4004	16.3461	14.3744	15.837	13.6239	17.2623	16.9494	17.3825
P47941	17.2002	13.6305	17.1122	17.3951	18.1938	18.4085	18.193	17.9585	17.877	17.8481	17.424	14.9661	16.1873	17.6464	18.4695	17.9967	17.3698	16.8144	16.2132
Q80SY4	17.632	17.3374	14.7098	16.6789	18.0033	17.659	15.5857	15.5277	14.4368	16.552	14.6853	14.951	15.6701	16.3647	16.7991	17.4608	16.0717	15.7412	15.3301
Q64449	17.7389	15.4575	16.9335	16.9619	17.9377	17.0822	17.3762	17.7245	17.7207	14.3766	14.1721	17.0629	16.8909	16.066	15.8123	16.5242	16.3031	17.0859	17.2937
Q91YJ3	17.6731	17.3052	14.0416	16.5473	16.0076	17.0942	17.4731	16.7504	14.236	14.5418	14.3787	14.4382	17.9336	14.3163	13.9341	17.2128	15.2271	13.4473	14.3724
Q9CSU0	16.3915	17.5564	12.736	17.5554	17.2599	17.3747	17.6035	16.977	17.3381	14.6401	15.0759	14.9368	16.1763	14.3709	17.3692	17.7327	17.8323	14.9684	13.5191
L7N466;Q9D110	16.4857	16.8373	15.8451	16.6712	14.4974	14.9502	16.4695	16.6821	16.0316	15.3451	15.7774	17.2802	17.3902	15.8482	14.7498	15.6404	18.1444	16.6516	17.1308
O08677	27.0612	26.6461	25.9937	26.5447	25.0874	26.4415	26.1014	26.6564	26.2492	26.6147	25.512	26.0737	26.5998	26.0451	25.5182	26.9725	25.7421	26.6228	26.5632
Q9R1W5	16.9615	13.649	16.9975	17.1519	16.842	16.8035	16.8929	17.7663	17.2991	15.2119	14.4047	17.2366	15.2205	18.0594	14.8933	14.8895	17.856	17.0305	17.0629
Q9QZ06	17.5053	17.4468	14.8676	16.1532	17.6208	17.553	16.6932	16.6706	17.2042	15.6659	14.5448	16.0723	15.1946	14.272	14.4244	16.7433	16.396	16.2263	14.2156
Q80U93	16.8331	17.1446	17.142	16.8298	17.7189	16.2091	17.6215	16.492	16.4106	15.3172	16.9669	17.224	16.3037	15.9099	17.0332	17.1662	17.2412	17.0126	17.2675
Q61792	22.4401	22.1346	21.6662	21.8371	21.7681	21.8042	21.0046	21.6126	20.7926	22.1657	20.8482	20.9045	20.9075	21.8855	22.9762	22.5355	21.1726	21.1888	21.4318
Q8R4U0	21.8667	21.0043	21.1372	20.8587	22.143	21.1823	20.6335	20.9105	21.2005	22.299	21.2325	21.1446	21.8006	21.9655	21.9394	21.1467	18.7484	19.1693	20.4358
P27784	17.047	16.9298	15.7702	17.0663	14.8455	15.127	14.1187	13.1486	14.8397	20.7833	20.2363	18.7102	19.3819	19.8535	21.4431	21.4419	20.8273	20.9089	20.6578
Q5HZI1	17.7747	17.0987	14.438	16.1597	17.6487	18.2943	18.1323	18.0862	17.8252	17.6871	14.6691	15.3568	15.7801	16.3598	18.0986	17.6081	16.2314	14.6041	15.7667
Q8R0F3	17.738	16.978	14.851	16.2527	17.7552	18.2656	17.7756	15.6356	16.248	17.156	15.1219	15.2246	15.6157	14.3866	18.0712	17.2792	15.853	16.4633	17.1231
O70324	16.7166	15.209	17.6327	16.5834	18.3895	14.1849	15.3452	17.4395	16.3682	16.5721	14.211	17.862	15.9517	19.0343	13.8001	15.195	16.5796	15.2451	18.0691
P26450	16.3981	17.0011	17.8512	17.0042	17.5691	17.4472	17.3468	17.7714	17.0053	16.9692	18.1133	17.6848	16.8926	17.8522	17.3324	16.9089	17.0884	16.4833	15.111
Q9JK53	26.8631	26.128	26.1401	26.438	25.662	25.9812	25.1014	25.6875	25.5947	26.3444	26.3453	25.5654	26.0106	26.0721	25.7254	25.9276	25.87	25.6122	25.3549
A2AR02	14.1434	16.5915	15.8652	18.3662	18.3383	14.7301	17.1618	14.9973	14.76	15.2578	16.3389	16.0162	19.3923	16.7459	15.68	18.2946	17.168	18.1498	17.3594
P21126	16.4786	17.1264	15.4933	17.1657	17.8103	17.7133	17.0258	16.3882	17.2045	15.145	15.3476	15.6673	15.9782	13.6182	17.7961	17.1708	17.1636	14.8385	15.051
P62071	15.6301	15.409	16.1036	16.2983	15.521	15.053	15.0995	14.6203	14.7964	16.1595	15.8503	16.2078	16.4669	16.7173	14.7563	15.4533	17.0798	16.3034	17.3558
Q1HFZ0	16.032	16.5914	17.8964	16.9991	17.4591	17.0697	17.8671	17.8376	17.3518	15.6003	16.1362	14.6564	15.2967	17.0652	16.0502	17.0476	16.6111	17.5174	16.7296
Q9DCT8	21.5546	21.1344	20.359	21.0171	20.7014	21.6213	20.2926	21.307	20.3855	21.5294	19.8036	20.908	21.0649	20.7155	21.1907	21.4462	20.0215	19.6222	19.6659
Q9D8S9	16.3889	16.6662	17.2083	16.6037	16.431	17.086	14.9098	14.6025	16.9865	17.0196	14.2721	15.4296	15.5925	14.1322	14.5488	14.4915	17.8968	17.0955	19.3886
A2AJI0	16.5553	16.6969	14.7127	17.2452	14.5112	16.9697	14.3719	17.3587	14.5943	18.9002	17.9707	17.8624	18.7412	18.1994	18.2786	18.5963	18.0037	17.7338	17.8092
B2RRE7	14.7674	16.9961	16.5643	16.9232	17.1415	17.7538	16.7566	14.5245	16.778	17.8192	17.247	17.2813	17.0821	15.3949	17.7616	17.0819	16.5206	15.835	16.7125
Q9DB15	16.6023	17.1749	17.9448	16.2372	13.026	14.1183	14.9967	14.8088	17.3701	19.6489	18.2792	16.1515	14.9278	18.823	19.8432	19.79	19.7431	19.7957	20.5165
P26928	18.0105	16.8804	13.3188	15.5758	16.8914	15.377	17.2729	16.8347	16.9912	16.0592	15.1755	15.5946	15.9484	15.9001	16.4713	17.8312	14.7676	18.7757	17.7538
B2RX12	16.5742	17.2674	17.3187	16.167	16.5665	16.2406	16.7011	16.5652	17.4227	15.2494	15.9562	17.1344	15.6128	17.987	16.6673	16.2654	16.733	16.9287	14.7977
Q80UG2	17.2075	16.5422	14.9423	16.6522	16.8816	17.7944	17.3417	17.9789	16.9927	17.5149	15.8433	17.8118	17.8248	17.9273	14.8046	14.968	16.1265	16.4723	16.3217
P46938	17.5777	16.03	16.7409	14.7861	17.0568	17.8184	17.0709	15.3168	17.232	15.5208	15.1433	16.3313	14.987	17.5032	17.6069	17.9594	16.4407	14.5686	17.1644
Q9CPS6	17.8313	17.1631	16.029	16.4245	15.9975	15.3259	17.9074	17.4984	17.6663	14.9088	15.9884	15.715	15.4374	16.5037	14.9514	17.4881	16.4387	16.609	14.3616
A2RTL5	17.3055	16.9749	16.9198	19.4742	18.7071	18.6957	18.107	17.3488	15.6425	14.9914	13.6903	14.714	20.821	18.5844	17.9555	18.488	18.5549	18.6656	17.0131
Q8BX90	17.1409	17.6989	14.5541	15.2293	17.7035	17.481	16.9319	16.6705	16.4893	14.823	15.071	15.5077	17.0984	17.7942	14.313	14.5714	17.2764	15.004	17.5878
Q6PEE2	14.6898	16.0433	16.9321	17.0762	14.6671	16.4225	16.262	15.39	14.7439	15.4577	15.8217	16.159	15.349	15.7357	15.3672	16.4414	16.8604	15.757	17.3266
Q9D967	17.4316	16.8643	16.0691	16.2882	14.6372	17.1902	16.2782	16.4581	16.0591	15.0281	15.9805	15.1428	17.5429	14.4187	15.6596	14.6016	14.2295	15.1392	14.8664
P0DOV2	16.1132	17.1771	16.1887	16.6693	15.1038	17.0642	16.6137	16.523	16.1873	14.8827	17.0748	15.6843	16.6437	16.2884	14.1861	16.9316	17.6398	17.4579	17.8408
Q9D5V6	17.198	15.6702	16.1426	17.0269	18.522	18.9722	18.3967	18.4582	18.9137	14.8334	15.2479	15.9525	14.5707	13.8394	13.6904	14.9432	13.8433	13.2072	13.494
P18608	16.7259	16.9194	14.8619	16.2411	18.5816	19.111	18.6926	18.5302	18.3355	15.7706	16.9346	16.1281	15.1304	16.5748	17.8401	18.2136	16.3707	15.7045	15.896
Q9JLV6	17.0719	16.3175	16.4932	14.5765	17.591	17.9935	17.7977	16.8864	18.4074	15.4972	17.9786	14.8554	16.8833	15.205	15.7266	15.4528	17.0386	15.3447	15.9338
Q9CXI5	20.9418	20.707	19.6227	20.3435	20.9263	21.1355	20.7895	20.6619	20.898	21.7876	20.6178	19.9667	19.3688	20.4651	22.7077	22.1098	20.3919	20.7699	21.3171
Q6WVG3	17.5617	14.8313	17.2497	17.944	16.218	18.5267	18.4143	18.3724	17.9501	18.8564	17.6119	18.0305	14.5141	17.3799	17.2947	18.2553	18.7621	16.9251	17.7997
Q62392	15.5756	15.9076	16.9242	16.82	15.3195	14.764	14.8724	15.1186	15.802	15.3843	15.4138	15.8769	15.6415	14.8988	14.7767	15.5613	13.8719	15.8501	13.7429
P70460	17.1416	16.79	15.6824	14.057	14.583	13.7674	15.0458	14.8773	16.2718	15.3867	14.2607	14.9168	17.3576	17.5285	14.6528	16.4003	16.7844	15.9161	16.241
Q6PHZ2	15.2561	17.004	17.2786	16.2151	15.1799	14.2242	14.3132	14.6083	14.1124	16.2869	14.6039	14.9579	15.8086	17.0168	15.4407	15.093	16.8854	16.4049	16.9393
A0A0N4SUH6;Q9CWZ3	16.2801	17.248	13.3729	16.0233	17.4579	18.556	17.4496	17.5539	18.1302	17.4987	14.6979	15.4877	15.3393	13.6016	17.1194	16.5971	15.4278	16.2994	17.0326
Q9CR51	14.4408	16.4438	15.8194	17.2639	17.8601	18.7209	17.6819	18.4454	18.795	18.3886	16.6023	16.581	15.701	16.61	17.9257	18.3435	18.2159	18.2432	17.8493
O88811	16.6833	15.656	15.7897	17.0141	17.1808	17.7205	17.3747	16.5361	16.2615	15.1396	14.3167	16.8049	16.4711	14.0858	16.194	15.6436	16.4827	16.7793	15.3336
Q8K3K8	15.6664	16.7603	16.0548	16.59	16.9544	16.2939	16.9425	15.7826	17.6619	14.7616	15.0895	14.7292	16.0639	14.5387	17.466	14.4859	16.2342	15.2257	16.1903
Q8CD91	16.8086	16.101	15.0581	16.4543	13.5306	13.9081	14.5902	15.4575	13.4747	15.0271	16.0292	16.7724	16.5958	15.2209	14.5011	16.5592	17.3913	16.0983	16.4733
P97789	15.1839	17.6575	16.0506	15.6497	14.9129	15.1204	15.0219	15.7716	13.4891	15.1072	15.4732	16.4819	15.9372	16.1987	15.9217	14.5357	16.7085	16.6224	17.6468
Q8BH57	16.608	16.6691	15.3232	16.935	17.5699	16.6047	13.8241	15.8474	16.042	17.0685	15.3571	15.2165	17.7279	14.7513	16.3421	14.9958	16.5451	16.8445	16.6443
Q8K211	21.2026	20.8396	21.7758	21.0269	21.0614	20.6151	20.269	21.1124	20.9003	14.0709	19.7201	21.3845	21.6174	21.5658	20.992	20.8941	21.7117	21.8426	22.0853
Q9WUK2	21.3604	20.9367	20.2046	20.7427	21.418	21.5883	20.9993	20.8127	21.4775	20.8375	20.275	19.8442	20.1853	20.5339	22.3624	21.6736	19.2951	19.7648	20.4583
P97434	16.0536	16.6774	16.5247	16.0151	14.9767	15.407	16.2383	15.1196	16.4204	17.9267	17.6549	15.8468	18.0473	15.0855	15.2985	14.3458	14.6796	13.1646	14.9192
Q4KMM3	16.2148	16.8244	14.271	16.1439	17.2218	17.5626	17.5075	16.7027	17.6289	15.1199	15.4071	16.105	18.3227	16.647	17.5812	17.011	14.6377	16.0427	16.4707
P41317	21.581	20.6668	20.0443	20.9599	20.0135	21.5575	21.3719	21.4887	20.2608	23.4793	23.3949	22.0213	21.8467	21.4932	20.1758	20.7201	21.1758	19.5736	19.6826
Q00623	27.0927	26.5662	27.1935	26.7393	25.7404	26.0076	25.9621	25.7652	26.2196	28.0236	28.1704	26.4712	28.1599	28.0535	27.273	27.4977	28.0757	27.871	27.373
Q9R1Z8	16.87	16.469	14.2705	15.7463	16.2943	17.3395	16.3726	16.781	16.727	15.4882	14.3214	15.7053	16.196	13.8575	16.4457	16.5535	16.9402	14.1	14.1865
Q9JII5	20.2983	19.7824	19.3094	19.9275	20.7918	21.158	20.3847	19.8384	19.8995	20.2474	19.8375	19.1131	19.2859	19.861	20.5811	20.5352	19.2716	18.6608	19.5326
O08539	17.1898	15.3427	16.4738	14.8527	14.5698	17.0342	16.4838	16.5146	17.4547	14.5845	13.572	15.6746	15.897	14.8756	17.0218	16.9978	14.407	14.9873	14.6491
P06800	21.2626	20.9163	20.7677	21.0359	20.6441	21.5557	20.5004	21.0728	20.5496	22.6869	21.632	21.6906	22.2544	20.985	22.7417	21.5653	21.248	20.8599	21.0027
P11152	17.2384	14.1325	15.036	16.544	17.8099	17.9494	17.7416	18.8306	18.1531	18.9701	19.6803	14.7697	17.1423	18.5841	14.7091	19.1116	19.1493	17.2308	17.8246
P34152	16.0818	16.7718	16.5828	16.5728	16.6993	16.2499	15.8257	15.6616	17.2648	15.2821	18.1619	15.6008	17.3458	16.3825	14.1687	14.9548	16.9087	17.3241	16.4242
A6H630	14.8048	16.1868	16.14	16.2665	16.9193	15.6203	16.3025	16.764	15.8067	13.9224	16.1387	13.6386	15.0184	16.1796	15.5839	14.0607	16.5331	16.5889	16.249
Q9DAW6	15.9491	16.5091	16.691	16.8317	16.7825	16.194	17.296	16.6367	15.5818	16.4952	17.1153	17.6264	17.2369	17.1285	15.9094	16.407	16.3329	16.9374	14.3415
Q91YJ2	15.7911	16.5224	15.2294	17.2334	15.2367	14.7756	16.8212	16.1218	16.4455	14.1426	16.1792	16.3953	15.5503	16.1924	15.52	15.2679	16.6515	17.1075	15.3962
Q80U87	15.8088	15.8988	15.91	16.7633	16.1374	15.0983	16.2265	15.8148	16.3276	15.8986	15.6251	15.9865	15.4036	14.987	16.1352	15.0996	16.5435	15.9844	17.0788
P28798	15.4743	16.7442	12.8917	16.1417	15.9503	17.5815	16.7497	17.2002	17.2426	18.0365	17.1975	14.7482	14.8856	18.2509	18.1259	18.9019	17.2351	18.751	18.7773
Q8CES0	16.1592	16.0132	15.908	17.2181	15.5718	15.1055	15.6964	15.7961	15.3529	15.0137	16.6726	14.9402	15.5934	16.059	14.9103	16.3594	16.7938	17.2861	16.9756
Q8BGD9	21.5009	21.3262	20.5027	21.0432	21.7602	21.8987	21.0109	20.215	20.5333	21.9574	20.804	20.8522	21.4244	20.8063	22.2991	21.7644	20.6629	20.4559	20.566
Q60575	14.7163	16.5098	15.7297	16.3711	13.925	15.6386	16.449	15.4638	14.043	13.5921	15.8038	15.2796	16.9655	14.4958	14.54	14.5751	14.8466	14.4106	14.5126
Q8BJU2	21.3311	20.6789	20.6896	20.1567	20.7541	20.2933	20.2086	20.8697	20.2751	18.8656	20.0263	19.5654	20.6303	20.7636	19.9926	20.1841	21.3497	20.8231	20.993
Q8K209	16.9449	15.2206	15.678	16.0135	14.8583	16.6977	13.8602	14.5276	15.2267	18.8623	14.9578	13.9404	16.3467	16.6234	17.7596	17.8715	17.4101	15.8684	16.8624
P48437	13.8953	16.2602	15.0686	16.8027	15.8742	14.1292	14.9229	14.331	14.0618	16.4836	15.5916	15.531	17.2638	16.1577	15.6226	16.6774	16.9381	17.5774	17.3847
Q8R4R6	15.7075	16.3041	14.4732	16.0449	15.1372	14.9488	15.951	15.76	13.7125	15.5005	15.6982	15.4814	14.3426	16.7146	16.2257	16.187	16.8025	16.2396	16.4995
Q9QUM4	17.4505	14.8574	14.288	15.7381	16.5704	17.98	17.2453	17.8893	17.7491	18.8999	17.9622	19.1596	20.0523	18.943	16.1369	13.6795	17.6515	15.837	17.57
Q8R3V5	16.8028	15.8125	15.367	14.7803	16.0182	15.4294	16.6116	16.3953	15.8184	15.2126	14.8216	15.9874	17.7702	15.7361	15.9606	16.3237	15.7928	14.3808	15.9453
Q9Z2E1	16.2407	16.1981	17.6754	16.8655	17.5253	18.8703	18.0513	18.8171	17.052	14.3525	15.9062	16.1991	15.801	16.1178	16.4652	17.342	14.6755	13.2298	13.1946
P56183	16.7942	16.1175	14.7022	14.8686	15.7394	14.2404	13.6982	14.4641	14.3223	17.2472	16.6649	16.833	16.2493	15.5656	13.9733	16.5754	15.4419	15.335	16.6041
B2RXM2;Q8BG05	14.6175	14.5521	16.4616	16.7186	17.8311	18.5226	18.5881	17.7965	18.5429	15.1689	14.7107	15.4846	15.366	14.8801	14.9989	17.6885	14.6514	14.1227	15.0676
Q9ERG0	20.6578	20.3256	19.9203	20.1361	19.9357	20.2885	19.8266	19.9945	20.2141	20.3908	19.2026	19.3737	20.1777	19.7669	20.9534	20.8024	19.2182	19.3171	19.2386
P16110	16.7785	15.1954	15.4673	15.3176	15.03	17.0552	16.1377	16.9022	16.9655	14.1648	13.7743	16.4366	16.2962	13.8398	14.3548	17.647	18.2049	15.6823	18.7233
Q08288	15.1514	16.287	14.7444	15.9301	14.4904	14.9745	14.3998	14.3141	15.0437	16.8895	15.8686	15.4877	16.2363	14.9104	16.7156	16.745	14.8919	15.2715	15.0344
A0A075B5R2	15.8883	15.7202	15.0137	16.4092	15.4178	14.9736	14.3246	14.9394	14.9571	16.654	17.5416	15.8243	15.6861	16.2981	16.5293	14.8095	17.7126	15.7325	15.6701
Q8K1N2	16.3754	16.3907	15.9886	15.6979	14.9929	16.7062	15.803	14.5433	14.4677	16.4342	15.906	14.4214	15.8209	15.6967	16.465	17.0645	14.0076	15.9078	16.082
Q8C0J2	14.8094	16.3238	14.6875	16.0314	13.9	14.8352	14.1088	14.2693	14.4135	15.3526	12.8537	15.3626	16.865	14.6802	15.7219	16.1098	12.9565	15.7761	15.4723
Q80X19	25.7899	24.8481	24.9496	25.2068	25.2537	25.4927	24.4045	24.6564	24.7732	25.647	24.9751	24.8381	25.626	24.9932	25.3534	25.0275	25.1793	24.82	25.0679
A0A0G2JE99;P01843	19.9256	20.1327	18.9417	20.3177	20.1872	20.8111	20.0212	18.4692	19.7149	22.2134	21.314	20.8677	19.6782	20.9538	21.1725	20.9044	20.7029	18.9248	20.0826
Q922U1	16.1772	17.2802	15.1302	16.8329	18.2388	18.4766	17.5776	18.3621	17.0906	17.2206	15.7922	19.3674	17.9864	16.2119	17.6885	17.6533	16.1099	13.845	14.955
Q922H9	16.6563	14.7124	15.3191	14.6266	14.5962	14.5088	15.2018	14.1987	14.641	15.4472	13.7642	15.4404	15.137	15.1185	17.1981	16.901	15.5187	13.5641	15.5215
Q60994	20.8157	20.0555	20.2121	20.6385	19.1097	19.058	19.0649	20.5261	19.7742	21.3092	20.545	19.6309	21.5831	20.6826	19.4574	19.4023	20.7964	21.0164	20.9548
P28667	16.3322	15.8752	17.3438	14.5817	14.757	15.899	13.4697	14.4493	15.4157	17.4599	16.8286	14.1633	16.4952	17.0833	13.5311	12.1602	16.8019	16.1992	14.8961
Q9JHJ3	14.2616	14.9549	16.5269	17.0767	16.2307	17.1194	13.6982	16.6053	14.7152	15.6557	14.5096	15.3332	16.3632	14.9771	15.8965	14.6627	16.8296	16.5365	16.4929
Q9JK48	16.2203	16.04	15.5103	14.9274	16.9216	16.0107	15.974	16.2871	15.5477	15.8741	14.2634	15.3587	16.3265	15.9515	15.9389	16.6969	15.5777	15.5546	14.9994
P25785	17.0646	13.6224	13.9851	15.7087	13.9719	14.4743	14.7589	15.671	14.4354	16.3367	15.0391	15.0392	14.0117	14.552	15.0262	14.9837	16.0308	15.7215	13.3393
Q9D0J8	21.4286	21.0898	19.7922	20.8582	22.754	22.9856	22.4523	22.2113	22.3573	21.9005	20.909	20.0977	19.1725	20.2773	22.302	21.4724	19.3512	19.0131	19.8269
P54728	20.6767	20.3368	19.3435	19.7235	20.17	20.2738	19.8489	19.9798	20.0543	20.1473	18.6555	19.301	19.6526	19.3529	21.5559	20.5632	19.3139	18.9593	19.7006
Q9Z0H8	22.6213	23.0338	23.1112	22.904	20.4845	20.814	15.1184	13.8079	14.7693	22.4687	15.4784	22.9096	23.0411	22.3805	14.5104	21.99	22.2539	22.2669	22.761
P49312;V9GXF8	19.786	19.4493	19.6184	19.4578	19.9298	20.3733	19.4864	19.2794	19.4998	20.5725	19.9068	18.4555	18.4614	19.789	20.4759	20.1719	19.5213	19.0298	18.8913
Q9D1I6	14.6454	14.5645	15.1383	16.2737	14.6292	14.631	15.7699	15.5839	16.4117	16.0041	15.9842	14.6743	16.43	16.4913	15.2186	14.8768	16.4974	17.3771	17.2619
P28666	21.5961	21.9694	20.2587	21.9938	21.4893	19.9167	20.3828	20.2083	21.0559	19.9055	15.4092	16.2972	15.9483	19.8365	20.3063	17.5613	19.7114	20.8324	20.6838
Q9CRB2	11.7407	17.1331	16.9882	17.8202	17.2165	16.9818	18.083	18.1006	18.6021	18.2336	17.902	16.2434	16.9007	17.2287	18.6552	18.5641	17.4029	18.7062	18.6303
Q99KR3	21.4648	21.1326	20.811	20.9068	21.6914	21.2712	20.7075	19.8084	21.064	21.6071	19.7998	20.6418	21.0493	20.3572	22.5794	21.2841	20.6631	20.5427	20.5997
P07310	21.3505	20.2495	20.035	19.0042	17.4685	14.1248	18.7722	17.1478	18.6967	19.5278	18.7282	19.0597	19.5401	19.83	20.4135	20.0872	20.9116	19.2609	19.5298
Q9DAW9	20.4161	20.0545	19.682	19.6208	19.774	20.2124	19.3461	18.7409	18.8414	20.4106	19.766	19.6578	19.0726	19.8985	20.4112	20.3913	19.5096	19.0317	19.4047
P45591	20.7587	20.518	19.5747	20.0082	19.7888	20.3195	20.099	19.5883	19.928	20.4646	19.4105	18.3658	18.7182	19.8219	20.8968	20.442	19.5102	19.0457	19.8212
Q8C1B7	19.2577	19.3287	18.9839	18.7281	18.9277	18.4609	18.0495	17.4114	17.8666	18.6095	18.737	18.8282	18.4932	18.9588	18.4912	19.0061	18.6102	18.0229	18.4048
Q8QZY6	13.8764	15.4967	16.0464	15.2399	15.3616	15.9047	15.6153	16.6142	14.6283	16.4804	14.9028	15.1741	16.679	15.7852	15.5564	14.7658	17.0416	15.3226	15.6565
Q9Z315	16.2498	15.3731	15.0906	13.623	18.0747	17.3697	16.2046	15.0338	15.3723	16.3898	14.9515	15.5947	15.7897	15.696	17.4026	16.9311	15.3315	16.1747	14.7826
Q9QXA5	19.7267	19.8716	18.6275	19.6738	18.8643	19.1628	18.6817	19.2896	18.3639	18.779	18.1787	18.4193	16.9517	18.344	19.8783	19.7922	18.7021	18.1579	18.1839
Q64735	20.7626	20.181	19.7342	20.4378	20.589	20.362	20.4275	20.6985	20.575	21.0283	20.749	19.8665	21.0695	20.6198	20.6147	20.3774	20.6086	20.6503	20.7184
Q6PHQ9	19.8974	19.6704	19.3612	19.4801	19.6859	19.6526	19.5662	19.2157	19.8078	19.7363	19.3094	19.2096	18.5194	18.8172	20.4461	20.4678	19.054	19.4483	19.7219
Q9DBD0	20.1397	19.7842	19.9265	19.6152	19.1094	18.7993	19.6439	19.1344	19.7825	19.8516	19.8707	19.4756	20.2883	19.4959	18.9934	19.8509	18.5847	20.014	20.1926
Q3V3R4	24.2839	23.6631	23.3394	24.2323	23.2472	23.9942	23.589	24.206	23.349	24.9423	24.1982	24.7421	24.3524	24.5295	23.5975	23.6462	24.2572	23.2246	23.2115
P01898	19.5792	19.5318	20.0017	19.3845	19.3671	19.0002	19.1928	19.5024	20.1041	16.2392	19.3378	18.7183	21.082	19.9711	19.8612	18.5846	18.8627	20.0558	18.7545
Q8K182	19.5577	19.2966	20.0521	19.0336	19.9732	16.2993	15.4319	17.5695	20.4875	19.5839	19.9374	15.4024	21.4997	20.7263	21.4684	20.4787	19.8338	21.8025	21.626
Q8C2Q3	19.4173	19.7794	19.3436	19.6176	19.4726	19.2068	19.4003	19.383	19.2719	19.1085	18.5128	17.9404	18.6672	18.5757	19.8259	20.4952	19.259	19.1365	19.0247
Q9CQW3	15.6764	14.3891	14.0873	14.1957	15.8336	15.352	14.7814	13.8996	17.0309	16.6368	17.8831	17.0531	17.7463	17.9874	17.1877	17.3337	17.3073	17.2721	18.0278
P61079;P62838	20.5366	20.7178	20.9664	20.6925	17.8373	17.7671	17.0199	14.6408	14.6929	14.9784	20.7647	14.8217	17.8333	20.2298	14.795	15.1072	15.4445	20.9952	20.8377
Q91WM6	21.6487	15.0966	21.8473	20.1	21.9993	21.3194	20.7019	21.2563	20.623	16.1623	21.0339	21.333	21.6394	22.0612	15.0787	14.491	21.6381	21.2285	21.7272
Q64726	20.7897	19.8452	19.5769	19.5688	18.5233	18.6058	19.6076	18.7844	19.5255	18.6707	19.3055	17.4543	19.9582	19.0372	18.9469	18.5816	17.6959	19.674	19.5438
Q99KN9	19.8587	20.1006	19.299	20.0495	20.412	20.8638	20.2744	20.1863	19.8878	21.0905	19.9614	19.9017	20.3896	20.0978	21.0578	20.8095	19.3692	19.0305	19.1646
Q61033	19.8234	19.5982	19.5045	18.9636	19.6352	20.1308	19.9136	19.8087	19.8729	19.2091	19.1011	19.211	14.4822	19.584	20.379	20.0374	19.3408	18.7202	18.8047
Q9JL15	19.2604	18.7233	19.0766	19.7403	19.0771	19.3103	18.8984	19.3716	19.4835	20.3365	19.461	19.5951	20.1153	20.3566	18.6428	19.4688	19.5826	19.4634	19.6214
Q9WVA4	19.8965	19.5994	19.4023	18.9102	18.0811	18.9983	18.2306	17.5614	18.8173	20.5338	19.7394	18.9189	19.408	20.0909	19.2223	19.6025	19.6568	19.2353	19.4328
O35728	20.5602	20.2637	20.3564	20.0672	15.3562	20.9221	18.6692	19.2099	14.8942	14.9873	18.0663	20.7707	16.6126	16.3723	16.0094	14.7225	18.6817	13.9325	14.0696
Q4VAA2	19.3607	19.2243	18.4547	19.0954	20.8185	21.042	20.3487	20.024	20.5735	19.6589	18.7427	17.3352	18.73	19.0288	20.832	20.3373	18.441	18.402	19.1527
Q64437	20.5199	20.3369	20.9006	20.6388	17.4237	17.2805	17.0987	13.2837	17.4202	20.8491	15.144	15.5476	15.2704	19.1097	21.1991	20.1745	20.1714	19.7854	19.8054
Q99J77	19.9455	19.8818	18.4272	19.6728	20.0326	19.7313	19.6151	18.9113	20.0162	19.6176	16.9927	17.3704	15.786	17.123	20.0926	19.9836	18.9072	19.6128	19.3522
Q3TMH2	19.4151	19.389	18.9416	19.378	20.3683	20.2743	20.1449	19.2364	19.7819	19.3845	18.9309	18.9649	19.1881	18.8732	19.7341	19.2999	18.6951	18.827	18.4404
Q64339	22.635	22.1929	20.5707	22.1628	22.9483	24.4714	23.5283	23.5381	23.9817	24.5109	23.7647	23.5311	23.0623	23.5237	24.8468	24.7835	24.4673	24.0818	23.7463
P60122	19.372	19.4535	19.2424	19.236	18.5148	18.9073	19.0678	18.4816	18.3028	18.4188	18.8038	17.6672	17.7418	18.5126	19.2917	19.6406	19.1108	18.8171	19.1944
Q61703	25.0511	24.9658	24.6219	24.3111	24.666	24.4591	25.0661	25.201	24.9682	24.478	23.7427	24.3247	24.8182	24.7636	24.6733	25.1327	23.9288	25.3073	25.3322
P97855	19.5686	19.8156	19.0603	19.086	19.0911	19.5241	19.7683	19.4719	19.8345	19.0906	18.2796	15.5719	15.6626	18.5908	20.4196	20.1357	18.6871	18.8351	19.2538
P70362	20.3943	20.3323	19.6327	19.9636	20.263	20.2366	20.0282	19.5822	20.0386	19.7448	19.2255	19.379	20.0949	19.4255	21.1093	20.2548	19.2365	19.6365	19.3473
P21995	21.5018	21.7005	21.7157	21.4004	15.2275	14.7147	20.3466	14.2947	15.7384	21.7105	22.02	21.6445	17.1569	19.4473	20.889	21.2013	20.1806	18.7523	18.8824
Q00724	19.1081	18.9715	18.8151	18.2515	16.6915	16.5287	16.8844	16.7201	17.8738	17.1555	17.1965	16.9325	18.1764	16.5127	14.5915	16.0577	14.9289	16.1685	17.2028
Q8VC77	19.9843	19.4123	17.7935	19.773	19.3302	19.4522	19.4979	18.9463	19.0665	14.7958	15.673	13.6161	16.5458	14.8007	17.5779	17.8652	17.7464	14.8062	17.2347
E9Q5C9	19.5929	19.5874	19.0369	19.2303	20.091	19.5309	18.4623	17.6388	19.2275	20.0499	18.7616	17.6158	19.2806	18.7814	20.9375	20.0229	18.5921	19.1859	19.0498
O54879	19.1757	19.1813	17.7108	19.1706	19.6866	20.0069	19.8603	19.5302	19.4546	19.6712	18.5373	18.0714	16.7758	18.6946	20.0983	19.7531	18.0118	18.3513	17.0223
Q9WUL7	18.8897	18.9832	18.2255	18.748	17.8041	18.6759	18.2179	18.2168	18.0686	18.8002	17.2457	14.2216	15.0414	17.257	18.9589	18.3163	17.3462	16.9984	17.746
Q99LY9	19.6662	19.5989	20.4453	19.5313	19.6741	19.8981	18.9481	19.0766	19.6999	19.0567	15.711	15.5999	15.1361	19.9925	19.937	19.5874	19.4972	19.1683	19.8535
O35295	19.3416	19.1915	18.9489	19.0208	17.7528	18.3588	17.454	15.0422	16.1875	19.1786	19.3376	18.4469	18.616	18.6036	19.4133	19.3522	19.2053	18.6676	18.6085
E9Q7G0	18.6762	18.6838	18.0961	18.4439	18.4408	18.4548	17.9904	18.0774	17.9867	18.7537	17.932	17.5003	17.4516	17.6692	18.8693	18.7725	17.7219	17.5373	18.1995
Q9JLB0	19.5006	19.4643	18.983	19.3146	18.9354	19.0057	18.9273	18.7606	18.5929	19.5405	18.8831	18.4666	18.618	18.142	18.9221	19.4723	18.182	17.9756	18.5806
Q9Z0G9	16.911	18.4996	19.0579	18.5432	14.4983	14.0711	14.9728	14.8552	13.401	15.8726	18.5521	18.1731	18.3096	19.6381	16.6048	18.1101	18.541	18.8514	19.5557
Q9EPQ7	18.8601	18.777	18.1053	18.6872	19.5224	19.362	19.0651	18.6655	19.3248	18.0556	18.6735	18.7268	18.4269	18.1861	18.2774	18.7837	17.0166	17.6148	15.9827
J3QK03	20.6888	13.7182	15.1455	20.0307	15.3849	14.4473	14.2921	14.8427	17.1818	19.2378	20.0274	14.8852	19.7818	19.1821	15.3979	18.3487	18.6184	14.8906	18.3705
B2RY56	19.3548	18.9472	18.2558	18.9528	19.8526	20.1659	19.9326	19.5488	19.7282	19.2992	18.6031	19.0707	18.9896	18.6482	20.1136	19.3999	18.6265	19.0428	18.7209
Q9WVE8	19.4572	19.5322	18.7123	18.3852	19.1632	19.6453	19.2648	18.9533	18.9407	19.3727	18.9281	18.7648	19.3885	19.0635	20.0563	19.1201	18.9833	18.4173	18.4575
P01897	25.0922	24.9951	25.0565	24.8465	24.0938	25.3661	24.6393	25.2187	24.3718	25.8964	25.586	25.8741	25.5315	25.3869	25.7036	26.1493	26.2871	25.9544	25.5778
Q8C650	18.4763	18.4392	18.35	18.8043	19.242	19.4311	19.2541	18.9513	19.3651	15.5667	15.2183	15.593	17.3256	18.5924	19.6042	19.3399	18.9194	19.0163	18.621
Q99P27	19.2085	19.2329	18.3886	18.7825	19.0406	20.1462	19.8077	19.3294	19.2119	19.2165	18.7041	17.4469	18.8388	18.483	19.4445	19.9294	18.8088	18.5345	18.847
Q8BWU8	19.2591	19.5188	19.9585	19.0084	18.3907	17.0518	18.0281	17.7136	19.209	16.6632	17.8618	16.0172	17.0375	16.6875	14.0982	14.9472	17.2987	17.4542	16.266
Q9DB26	19.6287	19.2575	18.7864	18.2648	20.4841	20.536	20.5971	20.1158	20.1475	18.5671	19.2204	19.8089	19.6778	19.9372	19.6864	19.5325	19.3225	19.1061	19.4902
Q9CRB9	18.3805	18.4391	18.2256	18.2732	18.7786	19.3455	19.2184	18.3878	19.5911	16.6075	18.8999	18.1979	21.0627	18.5076	19.6509	18.8791	18.8248	17.7824	18.2149
Q9D823	21.2497	13.288	20.1332	19.1372	15.0126	13.8874	13.4916	15.8061	14.7744	16.3339	15.163	16.3375	16.7733	16.2265	20.978	15.282	18.6627	19.4034	20.732
O70589	17.986	18.2462	18.1309	17.92	17.18	17.2466	17.5671	17.2702	17.4581	14.7625	15.9569	17.842	15.3196	17.7709	18.3017	17.518	17.593	17.8854	17.5349
P84089	18.4237	18.2569	18.3049	18.6785	18.2064	17.4795	17.1753	18.794	17.3836	19.1626	18.7338	18.0128	17.7437	19.0398	19.6481	19.922	19.398	19.0016	19.4744
Q61411	14.749	18.1417	18.9998	18.907	18.8281	16.9435	17.681	18.5289	17.9394	14.94	13.9675	18.7412	15.8434	14.0612	15.1743	13.9074	13.8645	17.8317	18.1411
P49442	18.566	18.4119	18.2254	18.7261	17.6173	17.1304	19.0261	18.948	18.3185	18.537	17.1864	14.4191	15.352	14.5815	17.3199	17.7085	18.5993	19.1031	18.7413
Q9JHI7	17.7127	17.6872	17.7637	17.2889	17.257	14.68	17.318	17.6903	17.9645	17.9119	17.7668	15.5484	16.3643	17.5183	15.6982	13.616	13.499	13.5262	14.9091
Q9JKX3	18.1521	17.4928	18.1383	18.7031	14.8227	14.8814	13.414	15.1968	13.7411	15.0805	14.8227	16.785	17.3108	16.4155	16.0924	14.9097	16.8391	13.8162	14.3482
P06684	18.7147	18.5981	18.7288	18.4552	18.1928	18.3198	17.5022	18.2062	18.156	18.504	18.6054	17.9259	19.8535	19.081	19.2039	19.4656	18.5451	20.0553	20.27
P60670	18.9019	19.0771	18.5036	19.3876	19.8861	19.4159	19.6985	19.2669	19.4063	19.0055	19.2044	19.1655	19.2993	18.9576	19.2648	19.3141	18.9039	19.0406	19.2224
Q8C1A5	18.1946	18.5266	18.5149	18.9452	18.9956	18.293	18.6601	18.3266	18.8595	17.7602	14.8705	17.0718	16.9738	17.8101	18.8158	17.9417	17.4585	18.3457	18.1133
P11835	18.3244	17.73	17.7226	18.4627	19.5682	20.3414	19.7043	20.2428	19.4167	20.3427	20.1653	20.1334	19.9464	20.4291	19.5115	20.1492	20.5915	20.0153	20.3027
Q8BFZ9;Q91X78	18.7878	18.9404	18.4471	19.0693	17.9096	17.8012	19.0214	17.936	18.0323	18.6312	18.7812	18.2987	16.0982	16.9758	17.5402	18.7918	18.2707	18.4433	18.6239
Q8VCG4	19.5224	18.9026	19.0731	19.1972	19.4325	17.9572	18.5483	19.1816	19.9217	18.6837	18.2201	15.0561	20.0305	19.5394	19.1875	18.0196	18.6773	20.1247	20.5592
P31001	22.1252	18.6189	18.6216	17.2126	17.2301	17.0601	14.3955	17.5072	20.145	18.8342	18.3403	18.6816	18.1584	18.9156	16.8161	17.8435	18.7919	16.8868	17.6544
P11859	17.981	18.1145	17.596	18.224	17.64	17.309	18.769	17.9537	17.4383	16.9032	17.9836	15.536	16.4902	17.2448	16.1123	17.8105	18.4384	18.2566	17.8114
E9PWQ3	23.8933	23.041	23.24	23.5425	23.2904	23.309	22.863	23.3257	22.943	23.5433	23.2101	23.9811	24.2862	24.517	23.8157	23.0298	23.2165	23.3037	22.6832
Q11136	17.9183	18.0796	17.2632	17.8248	17.3099	17.8357	17.3896	17.2714	17.6577	17.6465	13.9892	15.7288	17.2382	16.4041	16.996	16.3078	15.8503	16.8717	17.224
Q9JM99	19.1368	18.4759	18.2485	18.5942	21.8684	21.9803	20.9419	21.9858	21.8162	25.1129	24.1686	23.4288	24.9165	24.3603	25.2393	26.2613	25.1359	25.5282	26.1372
P56528	23.7967	23.0865	22.3581	23.5717	22.8875	23.222	22.7926	23.0659	22.8032	23.8185	22.6135	23.3486	23.4442	22.7572	23.7397	23.3674	23.3434	23.1459	23.4138
O08917	17.8382	17.765	17.5267	17.7748	17.7531	18.528	18.7088	18.0471	17.3517	16.8722	17.7577	16.7264	14.4143	17.2819	17.2806	17.8678	18.268	17.2718	18.3187
P28651	18.2447	18.7353	18.5185	18.056	18.571	18.3938	19.0663	18.2137	18.2348	16.1078	19.3498	19.2714	16.1583	18.0833	15.8138	17.7307	18.3814	17.9111	17.9731
Q9D773	16.1833	18.2068	18.4012	18.2435	14.0691	13.8452	13.4349	14.0631	14.8297	15.7749	15.8352	15.8717	16.5039	14.3562	18.081	17.3489	15.9562	18.2733	18.0767
P40630	19.4918	18.9173	18.2784	17.8965	14.2072	18.1422	19.3839	18.7358	18.745	19.6747	19.1439	14.5981	15.5436	18.6959	20.6907	21.4202	21.0306	20.3762	21.1937
Q3TJZ6	17.6614	18.2565	18.2892	18.8081	18.6867	18.8312	18.9785	18.59	19.2452	15.2186	14.7365	15.5678	14.7501	16.806	18.1682	19.2475	17.5784	18.3864	18.4208
P61971	14.3128	19.3758	18.5085	18.4369	17.963	17.7377	19.1149	17.7549	18.7515	15.5868	19.6078	16.1696	19.5617	15.4236	15.7041	13.9236	19.1004	18.8644	15.2296
Q8CGZ0	17.3325	17.0519	17.5984	17.8604	16.0981	16.531	16.3131	17.2528	13.8839	17.4402	15.1166	15.4113	15.3254	16.1289	15.0092	17.1437	17.8908	17.2387	17.3026
O70362	18.6161	17.7733	18.1672	18.5386	17.2617	17.577	18.0828	17.2097	17.8887	19.2676	19.6124	18.2353	20.054	19.1003	18.8769	18.8911	20.4771	19.6283	18.5004
Q9ESZ8	18.6978	18.5707	17.9463	18.7893	18.2459	18.5846	17.9524	17.5155	17.5055	18.5547	14.3438	16.3553	14.7399	13.657	17.3402	16.2906	15.9165	16.7003	15.36
Q8C0D5	17.9494	18.4399	18.6625	18.3244	17.9945	18.8691	18.921	18.5841	18.984	17.8801	18.9892	16.1658	14.664	17.9632	16.6782	16.9687	17.2696	17.8035	17.8858
Q61599	18.698	18.8878	17.1338	16.9152	18.6467	19.291	18.7502	18.3945	19.0049	19.5722	19.8195	18.495	19.4559	20.0261	18.4759	18.7582	18.7388	18.0048	18.8295
E9PVZ8	17.4519	18.459	17.4319	17.8466	19.0753	18.6485	18.4613	18.345	18.7776	18.9295	17.33	18.6326	16.5363	17.7117	19.8752	19.2624	18.0843	17.6915	18.3058
Q61823	17.4316	18.6908	18.6595	19.3227	16.8648	17.1712	16.979	17.9236	16.6979	16.7263	17.2927	15.9326	16.9467	16.6435	14.56	18.1167	16.9275	17.5452	18.1645
Q91XL1	19.0658	19.0304	17.3818	18.2419	19.4704	19.2504	18.6281	18.9921	19.1511	22.2943	21.3221	20.7436	22.9311	21.7434	21.9329	22.5115	21.2744	22.4632	22.2898
Q9CR21	17.6967	18.0547	17.8618	18.175	17.4777	15.6911	16.5058	16.0977	17.0743	18.7771	16.7786	17.0141	17.8822	18.8829	19.0907	18.9645	19.9653	19.7547	19.3233
Q9ESB3	29.2077	28.5351	28.5017	28.5505	28.0256	28.5935	28.1021	28.837	28.4915	28.6334	27.344	28.0992	29.0237	28.8088	27.7951	28.9767	27.6082	29.0267	28.8385
Q9WVJ3	18.7726	18.5476	16.84	18.4374	17.9798	16.5394	18.0898	17.5885	19.0663	17.1817	15.6162	15.1779	15.9553	18.5083	19.0955	17.9519	17.8793	19.8304	19.7888
Q8BP56	18.3504	18.3546	17.8647	18.5259	18.0332	17.3962	18.4215	17.5806	18.6424	17.7319	17.9042	20.1652	18.935	18.262	18.3089	17.3118	18.1753	18.6106	18.3362
Q9WV98	18.2909	18.0979	19.1478	17.9739	18.8492	17.3739	18.633	17.3971	19.0907	14.4977	13.5445	15.4629	16.0178	15.9897	14.4924	16.8755	18.3149	18.6524	19.244
Q9Z2N8	17.9091	18.135	17.8477	17.8856	17.4181	17.4072	17.9819	17.5903	17.2341	17.3704	16.8185	16.5858	15.1758	15.9217	16.9683	17.812	17.341	16.9077	17.2077
Q8CHP8	18.5157	18.2955	18.6895	18.1235	19.4287	19.1701	18.8905	18.3646	19.7622	18.9614	18.7971	14.8693	17.6975	15.2163	19.8894	18.5328	18.2382	18.5321	18.6711
A0A0B4J1J6	19.2931	15.1359	17.9192	15.8645	14.9204	15.6103	13.4082	13.6678	14.0507	20.1512	17.7237	15.9762	15.6267	17.663	14.1186	18.4233	18.7912	16.2467	17.5252
Q6NV83	18.3175	18.1814	18.5005	18.5911	18.0523	18.8238	17.7569	18.5775	18.6842	14.7601	18.4932	15.2793	20.6123	17.6747	17.3939	17.8987	18.1938	19.1313	18.821
Q6PEB6	18.8608	19.3342	18.514	18.297	18.845	14.5066	17.8003	19.0734	14.3698	16.2681	19.3646	18.829	15.4636	19.0693	15.7608	18.2128	18.921	18.6595	18.7694
Q8BGS1	17.8772	17.6272	17.8117	17.8013	18.0421	13.6251	14.135	14.5609	16.8752	16.2	15.9235	15.9313	16.3666	14.7859	15.0801	13.9864	14.0309	14.2846	13.4902
Q5SSK3	17.3855	17.6747	18.0061	17.9951	15.8521	15.7235	13.4704	15.1518	15.7756	14.7236	15.3614	14.7706	17.2009	14.3689	13.4004	16.0901	13.2246	17.5319	16.6984
Q810A7	17.3769	17.3056	17.9062	17.7343	17.5444	17.5377	17.7217	17.3071	17.4532	17.4981	16.7151	15.2158	16.9278	17.8817	15.4488	13.891	18.0669	18.2963	17.7944
Q62077	18.6825	11.9327	18.8919	17.9586	17.5615	16.14	16.8508	17.2932	16.9219	15.3828	14.6733	13.825	14.1717	14.5494	15.0656	16.3293	16.4171	16.2945	17.0879
Q9QZH6	18.3662	18.0265	18.335	18.3586	15.7017	13.028	15.385	14.9019	17.2319	15.4055	14.8549	16.3539	15.3615	15.3912	16.0305	14.8779	17.1327	17.991	18.0052
Q9D7X3	17.7111	17.0706	16.3865	17.1481	15.1441	15.787	17.3858	16.6706	17.4141	14.8417	14.7471	13.6784	16.0393	15.2551	15.3233	16.5089	17.1197	16.816	15.9037
Q9JK23	18.6681	18.4766	17.5723	16.7209	18.1174	17.8801	18.4063	18.0244	18.55	13.0088	17.8476	14.6258	15.1368	16.7307	15.4243	18.1448	17.9747	18.7067	18.4188
Q9CWI3	16.6499	17.028	17.3471	17.1673	16.2068	16.9178	17.688	17.3423	16.8133	15.907	18.1191	15.3013	15.6718	16.6315	15.1662	17.8714	17.6432	16.3935	17.4482
Q8BGG9	18.4602	19.2614	14.084	18.6892	15.6922	19.6866	19.8961	19.6709	15.9727	19.6149	20.1291	19.962	16.457	14.4521	15.7602	19.5436	19.4994	17.6785	17.5246
P11276	27.6557	27.1822	27.4221	27.2314	27.2861	27.5582	27.3161	27.8228	27.4085	28.3617	27.7588	27.7916	28.3838	28.1332	28.544	28.7434	28.7976	28.7405	29.054
Q8R5H1	17.417	17.8611	17.3819	17.8792	17.7121	18.0557	18.4393	17.9285	17.8394	18.6954	17.3409	17.2881	18.6854	17.5239	18.2277	18.2781	17.7425	17.9703	17.4597
Q8BZW8	16.522	17.8538	18.3103	17.8391	18.2588	18.1349	17.9787	16.7111	18.2279	16.4375	17.0978	18.5641	18.7087	17.9062	15.9374	17.662	18.3478	18.116	18.4257
P31649	15.617	17.546	17.843	17.5545	14.7943	15.4717	15.0537	14.4073	14.7704	14.0329	15.7344	16.4127	16.1805	15.508	16.1943	16.7328	18.2335	18.0093	18.3098
Q9JMG1	18.9724	18.5679	15.5827	18.2807	19.0255	18.2612	17.3426	18.2383	17.1895	18.91	17.1954	15.8136	15.4883	17.9276	18.4174	19.0668	15.3097	18.1324	15.0588
Q8R121	18.0768	17.9293	17.6036	16.7628	18.8361	18.8764	19.1208	19.1796	19.1311	20.2958	19.9387	19.0713	20.5383	20.0707	20.2976	20.6549	19.4713	21.0772	21.1052
P43024	18.5975	17.1498	19.3239	19.0503	17.4888	14.7506	18.3072	14.5944	18.1599	16.0741	14.8442	16.0334	14.3387	15.025	16.0448	15.908	14.7898	14.1044	17.1968
Q8CI75	17.4877	18.65	18.079	17.9315	17.5812	17.6126	17.2872	18.1638	17.8035	15.037	17.1127	17.2107	16.1941	17.6418	17.7898	17.5528	17.2301	18.1778	17.8008
O35711	17.4039	14.3091	16.1933	17.6998	15.5501	15.4714	16.2782	15.2589	16.6201	14.43	13.7289	14.9499	15.4175	13.8777	16.4932	15.9048	15.2255	15.2993	13.5344
Q08857	23.2535	22.3465	22.1442	22.7891	21.9643	22.6247	22.2177	22.633	21.8086	22.526	21.6437	22.9022	23.0719	22.6671	21.8114	21.7733	22.2606	21.5114	21.8041
P08207	18.5271	18.2325	17.571	17.3192	17.0874	17.0976	18.6267	18.5366	18.5124	15.5258	14.6691	14.6147	17.4844	14.8139	15.034	14.7008	14.5872	14.8664	14.2067
O08715	17.7738	18.4497	18.3172	17.7103	17.3956	13.7417	16.1204	13.022	18.3323	16.8592	15.4937	14.0386	17.8527	17.5547	15.4422	17.4986	18.2024	18.0865	18.162
Q9D8P4	17.549	18.6383	18.5495	17.2553	14.4652	14.3988	12.6977	16.9194	17.6178	15.1889	18.176	15.7146	15.5804	17.7004	18.2004	15.243	17.0742	17.8812	18.1623
Q80YR4	18.1415	18.309	16.4755	13.9578	19.0532	19.0436	18.0387	17.7264	17.8832	16.5402	13.7424	16.8386	16.1121	13.3469	16.6474	17.9555	14.5592	17.922	14.8836
P97863	17.6649	18.039	17.663	18.045	17.9156	18.0113	14.0774	15.3302	14.0522	16.0761	14.9186	16.3585	15.9513	16.8898	15.8246	14.8391	16.6557	16.691	16.9578
A0A075B6A3;A0A0A6YXW6;P01878	24.9128	24.3133	24.3442	24.9505	23.4709	23.5525	23.5213	24.4811	23.0663	25.9614	25.3003	24.6727	25.371	24.6586	22.9758	23.9829	24.5769	22.722	24.325
Q9D0R8	18.4114	17.7779	13.6054	15.6222	17.923	18.2614	17.1881	17.5292	17.8793	15.9464	15.392	14.8972	15.6295	14.5258	18.4048	18.3274	17.5847	15.1723	14.7516
Q9JK42	17.3121	16.5776	17.7934	17.8319	13.1885	14.3114	17.8914	16.7204	14.8659	16.0838	14.7587	15.3516	16.3	15.2169	13.867	16.4344	17.1554	16.8169	13.5779
Q3UMY5	17.674	18.1131	17.5979	18.2105	18.5158	18.5322	18.318	18.4323	18.3827	17.5936	17.7735	18.28	18.697	17.534	17.7535	18.0067	18.7786	18.6816	18.701
Q8VEE4	17.2383	17.7883	17.5069	16.938	17.0456	17.5433	17.476	16.1527	16.8795	17.156	17.6818	15.0294	15.8161	16.2283	15.7005	17.177	16.9157	13.415	15.8924
Q9EPK6	18.5782	18.176	16.5509	18.2185	17.1916	16.7624	15.5243	15.9314	14.449	16.0025	17.1497	15.1011	15.8866	15.1228	14.4072	16.6199	17.2095	18.0596	17.9624
O35664	14.6464	13.5521	17.1992	18.7773	18.2747	17.4311	19.0918	19.4984	19.1385	17.6898	14.9449	14.7002	19.8404	18.1553	19.628	14.4214	20.3397	14.0503	15.7622
P16301	18.1613	18.0548	17.7168	18.4258	17.7952	14.068	18.8256	17.0896	18.0071	19.2035	20.0723	18.7528	19.0816	19.6732	17.8801	18.6424	19.9616	20.0172	19.5538
O70493	17.8815	17.8248	15.5777	17.1578	15.3513	16.7144	16.8469	17.4934	16.4617	18.1997	17.2802	18.183	16.9496	15.0944	14.7732	17.4665	17.12	16.3967	17.5067
Q61559	22.6212	21.8776	22.0238	22.3207	20.9229	20.6129	20.6767	21.7617	21.5896	22.655	22.0624	22.1061	23.1272	21.7274	21.2444	21.7044	21.1073	21.0394	21.5407
Q62433	16.9439	17.2555	17.8195	17.3439	15.1693	16.7572	17.216	17.2408	16.5192	13.5877	17.0562	17.1624	14.7958	17.724	14.0963	17.2174	17.2388	16.7643	16.9901
Q9D020	17.9394	16.7007	17.023	17.6074	15.5931	15.0228	15.9577	13.9656	15.7696	15.2481	15.9063	15.4851	16.7728	16.6963	15.287	15.4886	17.9947	16.3466	14.5382
P82343	18.6293	18.1166	16.3792	17.557	15.9125	14.3769	16.8462	17.3619	16.0433	18.1397	17.8456	18.0795	17.2656	17.1842	16.8204	15.0395	18.4575	17.5958	17.5674
O70274	18.2313	18.2769	16.7019	17.9395	17.9015	17.3579	16.6453	15.6623	13.9592	14.7629	16.2707	15.4869	15.8488	14.6084	15.7077	16.6463	16.018	14.3233	15.5734
O35343	17.2141	17.494	17.7942	18.2023	17.3081	17.471	18.3051	17.655	18.0201	15.2277	15.2109	15.4868	16.5671	16.1107	14.7737	14.4077	17.6025	17.7921	17.0856
Q80W47	15.0821	18.6792	18.1949	16.7604	17.2784	14.6513	17.3729	17.3093	17.616	15.0439	15.1888	15.5404	17.6229	15.6864	15.2848	15.2763	15.9252	17.9159	14.7499
E9Q6D8	15.4295	16.1743	18.4752	17.0826	18.8695	13.6615	14.9129	15.5503	19.062	14.0967	14.6668	15.3837	19.2512	19.0717	19.8782	17.9709	17.0049	20.4525	20.1935
P11531	16.8578	17.9142	17.4238	17.8744	17.5293	17.5538	17.7716	17.556	17.2594	15.3049	15.7826	15.3325	14.5037	16.9283	14.3696	14.03	17.652	17.1316	16.53
Q9D939	19.1603	17.6759	17.8701	18.2576	15.8588	14.4667	19.0715	18.3285	17.0111	15.2211	19.2133	16.1417	16.1061	20.6325	14.6679	18.3418	18.0194	14.0078	15.4862
Q9Z2A5	17.0036	17.1599	17.3716	18.0687	17.2594	13.2782	16.6895	13.9738	14.636	16.7483	18.0702	18.231	16.1203	17.0891	17.3009	18.2635	17.993	17.6989	17.8401
Q9D1B9	17.665	17.9293	17.8859	18.1284	15.1906	13.5582	15.6597	16.7808	17.8967	15.5594	16.0184	15.7985	16.5746	15.0119	15.6619	17.4952	16.6105	18.4565	18.8174
P26645	17.1179	17.3513	18.2047	16.4669	16.4661	17.5989	14.0042	14.5535	15.0791	17.7782	17.8022	17.7811	17.2905	17.4702	15.6686	16.9738	17.9271	16.9102	16.7297
Q6ZPZ3	14.9248	16.8187	16.7821	16.2122	14.1635	15.3723	16.0625	13.6227	13.9912	17.4465	17.0369	15.6942	16.2538	16.913	17.5354	17.3559	15.1522	16.2854	16.2548
Q9CPQ3	17.6234	18.0748	18.4536	18.2137	16.3967	16.9257	18.7784	19.0202	18.5799	15.6066	17.8565	18.358	15.7129	19.2287	14.9836	17.258	17.9693	17.2553	17.7869
Q8BU31	15.9285	17.8363	17.6935	17.4958	17.1259	16.8637	16.5581	17.3948	14.9807	14.7732	16.1324	15.722	15.0857	13.9368	15.5666	13.0039	17.7967	16.8231	17.5725
Q9WTX2	15.1277	16.5674	17.2315	15.7706	16.1912	16.7943	15.9859	16.538	16.2217	15.8313	14.337	16.3414	15.8645	15.2733	13.5355	15.2773	15.2325	16.2332	16.0196
P62313	17.3254	17.6664	16.6733	17.4108	16.6302	16.3883	16.029	14.636	14.7803	15.9433	15.0082	15.2008	16.7198	15.4389	16.4145	17.8033	17.7262	17.3447	17.9666
Q6A4J8	17.7462	17.6518	17.6588	17.9007	18.03	18.1254	18.0305	17.5593	18.2422	17.9294	18.3991	16.464	15.6076	18.3341	18.2504	17.8706	18.2222	17.9852	17.8498
Q9WU28	16.9324	18.3237	13.993	13.582	18.9992	19.2217	18.4697	18.129	18.6145	14.6298	15.4835	14.8449	16.7844	17.1852	19.7798	18.6972	14.465	15.3342	17.1142
Q5M8N4	16.8846	16.9529	17.2141	15.4611	14.1868	14.9359	15.3124	13.2912	14.4765	15.0038	14.2103	14.7611	15.4401	14.2249	12.9247	13.6905	13.7684	14.825	14.7105
Q923B0	15.6334	16.9585	17.064	17.3939	17.4401	17.2386	18.0958	17.8044	18.0977	14.329	15.1393	16.4443	16.1597	14.9385	14.8083	15.4194	16.2001	17.1869	17.051
Q9D7S7	18.1914	17.0144	17.5887	17.8014	18.4079	14.4743	14.5689	13.8539	17.9812	19.9735	18.9893	19.741	20.8456	18.9583	18.9653	15.003	17.5096	18.44	18.1323
Q8BFQ8	15.4768	16.2288	17.5771	17.1144	16.381	13.4241	18.1358	17.8945	17.8311	16.227	15.1254	17.5146	16.7796	14.9027	17.0766	15.9448	18.0002	16.3479	17.5161
P24721	23.3615	22.7642	22.7025	23.2348	21.8072	20.5578	21.6586	21.4396	21.7461	22.596	22.296	22.7627	23.403	22.4735	22.5357	21.7851	22.8167	22.6476	22.3624
Q9CQF3	18.4385	17.9364	16.3243	18.1595	18.8905	19.1706	18.757	17.9895	17.8534	18.4494	14.005	14.7144	15.8958	16.0138	13.9787	18.8526	18.7291	18.4482	18.6967
Q9JHS4	17.1308	17.8626	17.9696	17.1625	16.2348	16.7113	15.4558	15.9508	17.0545	17.7604	18.285	15.5591	15.52	18.3411	15.931	16.7059	18.1866	17.3936	17.6415
Q61687	15.2369	16.5444	14.8802	18.5933	14.9922	15.2417	13.8398	13.3405	15.3081	15.3022	14.6429	16.4477	15.4972	14.5458	16.0182	15.8493	14.7629	14.4255	15.0417
Q3TC93	14.9486	17.8415	14.1557	17.2831	16.972	16.9937	16.7663	16.3971	16.9549	16.2435	15.8557	16.0544	16.3146	13.2404	16.06	15.2906	17.3091	16.4599	17.9644
Q6PDG5	17.6872	16.944	17.0042	16.8277	17.6819	18.1011	17.7464	17.8589	16.6003	17.7482	15.844	17.6808	16.2374	15.7992	16.2176	17.9555	17.1326	16.8172	17.6871
P70302	16.6469	17.0241	17.4472	17.8169	17.6048	17.4756	17.7693	18.3152	17.9691	15.9262	16.5195	16.9389	16.4957	17.0302	16.673	17.2784	17.8511	17.5498	17.5406
Q3U0B3	17.9326	17.896	18.0616	16.718	17.9893	18.7628	18.6729	18.1688	18.4909	18.4059	15.515	18.4269	16.4135	18.4445	17.2849	18.1443	17.7152	18.992	18.5416
Q99NH2	15.2568	17.4358	13.597	17.604	17.6742	17.6745	17.5329	16.8447	14.0465	15.7481	15.0313	15.7644	16.4203	14.4175	14.719	15.7166	16.4636	16.5441	17.1051
P97792	21.7656	20.974	21.4084	20.966	20.6873	19.9454	20.4093	21.8585	20.6595	21.8177	21.176	21.0338	22.034	21.9383	21.5762	20.8415	21.2269	21.1526	21.4369
Q5SYD0	18.0625	19.2355	17.5651	18.779	19.2443	14.3724	18.1933	18.3384	14.9291	14.9835	15.4091	16.0993	16.403	17.5551	14.7681	18.7161	18.54	19.959	19.6715
Q9CR39	16.8993	16.467	15.3364	16.458	17.3097	16.0019	17.1025	17.5011	17.2001	15.2112	14.1002	15.2977	15.3346	13.5331	15.4938	14.0357	17.0519	16.4417	15.9212
P97450	18.5731	18.2068	17.3928	14.9637	16.6683	16.1921	15.4942	14.4094	14.8024	19.8252	19.3201	15.9595	17.6898	19.8659	20.9338	20.881	21.0562	20.4207	21.6485
P97765	17.5821	17.3317	14.3708	14.8919	14.3429	15.2629	18.6456	14.0831	15.1447	15.3928	14.3668	13.6006	15.548	16.8419	18.0737	17.2952	17.3256	16.5076	16.9098
Q3UBZ5	17.1344	17.6564	17.4252	17.7126	14.3766	15.1371	17.7266	16.7085	18.3351	15.3884	14.5303	16.9974	15.8007	14.7165	17.2697	18.1729	17.981	18.3696	17.5759
Q03160	17.9495	16.8758	18.4645	18.2381	17.8819	17.2925	15.9213	16.2429	16.1554	18.6027	17.1738	15.1003	18.0775	15.2654	13.8573	17.2081	16.3994	17.9783	17.932
O88712	16.4293	16.9173	16.973	16.9328	16.9779	17.6823	17.9676	17.2609	16.9831	15.4206	15.2355	15.6422	16.1078	15.6682	15.2016	14.6008	17.1257	17.3379	16.3911
Q9JHH6	18.0331	17.1619	17.7026	17.4143	16.6478	13.6285	16.3873	14.8553	17.315	18.7758	18.1549	18.6006	18.2323	19.0243	19.5613	19.7873	19.1348	20.0257	20.1017
Q3UQ84	16.8522	17.8633	18.3995	17.8699	13.478	15.021	16.3477	16.3277	17.0329	16.7944	17.7931	18.0794	16.1047	17.5336	14.93	16.6952	17.8025	18.249	17.0893
P60605	16.1338	17.6014	17.1728	15.6948	17.7792	16.9292	18.5924	16.047	17.734	15.2386	14.5405	16.6059	17.0512	15.6835	14.9747	13.5572	14.4415	17.5747	17.4658
Q61578	17.8051	17.8341	17.8968	17.5145	14.7221	16.63	18.4876	18.2508	16.9185	17.807	17.4817	17.2778	17.1909	18.4286	14.3604	17.4381	18.6869	18.2603	18.1076
Q8K1J6	15.7635	17.4306	16.9896	17.9008	17.1286	16.2653	16.9589	17.036	17.2689	15.6726	15.4269	14.8101	15.8335	15.7684	15.7746	15.4776	16.996	17.3034	16.3805
Q9EQG9	16.0973	14.8224	16.7592	16.7338	14.3875	16.411	15.8519	17.4673	16.9308	15.6428	15.1588	15.611	15.4555	14.0135	15.2553	15.0304	15.9154	14.9834	15.4343
Q9CQ19	19.5046	15.09	15.6323	14.7413	15.415	14.7058	14.355	14.6928	15.0017	17.72	17.6182	15.6707	15.6341	15.1534	20.0476	18.6458	21.1589	16.8355	18.6296
P14069	18.595	18.9959	17.4145	18.3506	16.6353	13.9023	16.0439	15.1626	14.4747	15.9686	13.5127	19.8452	16.1664	20.2805	14.2675	19.168	19.7451	20.8317	20.6057
Q8BGR9	14.6743	15.5603	16.8102	17.7706	16.1613	16.0439	16.2185	16.2272	16.9204	16.9986	14.4428	15.814	15.8007	13.6278	16.4806	15.8864	16.7483	17.3745	17.1754
Q8C878	17.5049	17.2013	17.5926	17.5996	18.2557	17.9725	18.217	18.059	18.1902	14.4509	15.4065	15.6425	14.4474	14.2479	16.3591	14.4126	17.4124	17.7226	17.8517
Q8R035	15.0543	16.8394	17.6246	16.9109	16.1473	13.9697	17.4467	16.546	17.0345	16.2203	16.6548	16.2829	15.6649	16.5203	18.0765	17.7704	17.5114	18.6728	18.405
Q9CR95	15.1944	16.8387	13.8002	17.4913	14.4257	14.4545	17.4543	14.0428	15.9797	15.0492	15.3026	16.7149	16.2109	13.6561	18.3408	14.7408	16.4964	16.9375	17.0969
Q924M7	16.8779	17.5149	17.7767	17.6612	17.884	17.7956	18.2714	17.2866	18.6408	15.7149	17.5124	16.5224	14.3734	17.2421	16.1886	18.0763	18.5389	18.6337	18.4986
Q61210	14.6309	17.6223	17.4139	16.9382	16.8733	15.3201	16.7986	17.5634	17.1676	15.6974	13.7357	16.0431	16.6738	15.7729	14.4333	14.7515	13.3721	17.6546	14.7934
Q9D142	16.8683	16.0852	14.5882	17.186	16.3318	15.0816	17.9547	17.0081	17.1918	15.6584	16.0639	16.7844	15.2491	17.2003	16.4366	16.788	17.5048	17.4909	17.3124
Q3U186	16.9116	16.6565	17.2513	17.0923	15.3081	14.1525	13.6983	13.8398	14.8298	13.862	15.029	16.4219	15.012	16.9725	13.9392	13.893	15.083	13.5564	14.8498
Q9D1G2	18.1261	17.0297	17.103	14.2701	15.5765	16.2986	16.9181	18.0572	17.3981	15.0008	14.7075	18.1539	16.681	17.6342	17.3452	17.2374	14.5197	14.7324	14.7261
Q61733	15.2411	16.6997	17.4911	15.1076	15.4271	14.5421	15.311	14.3481	14.9068	14.9536	14.7938	15.175	15.5983	16.7255	15.6683	17.4839	18.0554	17.4162	17.3036
Q8VE70	17.4862	18.4366	18.0137	14.7598	17.485	15.0189	16.9628	17.0622	17.5676	16.6894	15.44	15.091	16.495	14.5761	16.0499	14.3898	17.7191	18.7141	18.0864
Q9JJL8	15.056	16.3151	15.9912	16.6028	15.7193	14.967	16.5169	16.4827	16.799	14.4635	15.2778	13.9439	16.23	15.3993	15.7445	15.4315	16.5375	16.7148	15.4729
P41233	17.92	16.8253	18.0338	16.433	19.5537	19.1453	17.4348	19.4018	18.9202	19.7278	19.6794	20.0684	21.2393	20.5537	18.901	18.3813	20.321	19.1816	19.3833
P97324;Q00612	15.7846	17.3326	17.6284	17.1161	18.1217	18.554	18.7778	18.5186	18.6912	14.3048	14.1107	16.7352	16.347	18.189	15.6007	17.9412	17.8175	19.0341	18.7025
P35441	18.3146	18.2753	17.2207	18.0792	21.185	21.7729	20.3666	20.8558	20.8271	23.8238	24.0727	23.2897	23.522	21.2355	21.5772	20.3058	22.5547	20.7903	21.0999
Q9D7N3	15.1482	14.3386	17.2921	16.6059	14.6593	13.9862	15.8737	15.3499	16.5767	15.4417	14.7275	14.6962	15.7304	15.6427	17.2482	14.3313	17.9792	18.3438	17.6845
P22599	22.3174	21.562	21.8669	21.624	21.8328	21.5341	22.4125	22.2647	22.2166	22.2374	21.9439	20.486	23.5318	21.7595	21.8792	22.0992	19.9627	22.4016	21.5297
O08992	17.2563	16.6305	14.3778	15.9162	16.1972	16.866	16.4615	15.7363	15.9447	16.4476	15.1088	16.09	15.498	15.2021	14.6727	17.3316	16.5363	13.812	16.3981
Q3U5Q7	14.1831	16.3246	16.8843	16.4789	14.8833	16.1805	17.152	16.5098	15.444	17.4229	17.1951	15.9622	16.5124	14.8384	15.0869	17.2278	17.5723	17.1172	17.44
P17897	15.2963	13.3525	17.767	16.0636	16.0823	15.7416	13.6326	16.7842	13.9207	18.9898	18.8573	18.9924	21.2019	15.073	20.9977	19.0688	14.2956	13.708	14.7978
Q149F3	13.9575	16.5893	17.2268	14.7598	14.149	15.406	15.0647	14.3326	14.98	17.1225	15.1604	15.9705	15.1782	13.8699	17.3639	17.7959	18.0782	17.9063	15.6218
P49138	15.8071	14.7311	16.602	17.183	16.9654	16.0539	17.1942	17.3895	15.8242	16.0152	15.3513	16.3876	16.1609	14.6464	14.3597	17.1576	17.5331	14.5969	17.8529
E9QA15	21.5248	21.0021	20.7091	20.4723	21.0024	21.5356	20.9886	20.2856	20.8446	21.138	20.3174	20.5263	20.7983	20.6819	21.801	21.1722	19.7467	19.2635	19.6282
Q9DC63	16.1517	16.5621	17.6586	16.9498	15.958	15.8481	16.9795	17.0133	16.9915	14.2659	13.3543	14.8616	16.2017	14.8949	14.2129	15.0353	14.9399	17.3278	15.5809
P59913	18.7658	18.3688	17.2723	16.389	17.8471	18.2057	14.6889	15.0575	17.7589	15.6062	15.1803	14.615	16.717	17.1832	14.8651	14.3289	16.5886	17.0462	16.6715
Q9CPT5	14.0751	15.3945	16.9559	16.7832	17.2199	17.1581	17.4804	16.5839	17.8139	17.8721	14.2228	13.9722	15.4133	15.3378	13.8532	15.7789	15.6106	14.6819	14.1551
P56371	14.8148	16.4517	17.2858	15.6119	16.4158	14.6883	16.8546	16.7238	16.8931	16.0936	15.9726	14.4663	15.0395	17.5167	15.0496	16.1682	17.2819	17.5443	17.0251
Q8BFS6	16.6301	13.7748	15.7558	16.8238	16.3894	17.1542	18.3677	18.2276	18.6277	16.4194	16.3187	17.3184	15.329	17.3041	16.8318	17.9717	17.2605	17.419	17.2288
Q6NZB0	16.9673	14.3329	15.0733	16.7213	14.8196	18.0551	16.5945	16.7215	17.069	15.512	15.1398	14.984	16.1062	14.5424	17.0836	16.9082	16.9504	14.3404	17.1766
D3Z6Q9	14.446	17.6609	15.9571	14.3725	14.9666	15.1995	14.9353	13.8071	14.6849	17.4731	18.0121	14.4419	15.8313	17.0839	14.2297	17.0412	17.1676	15.861	16.9479
Q923D4	17.207	13.8995	16.3479	16.3656	16.1886	13.2193	13.762	16.3449	17.6005	16.7081	17.2687	16.3251	17.342	17.2119	16.8981	18.3958	14.0239	17.2332	14.8765
P24638	16.8685	13.887	17.1928	16.6601	16.6173	16.4634	15.7998	16.3602	15.3299	15.8926	14.4803	16.8232	16.0216	15.1425	15.5655	15.7019	17.1359	17.3937	16.3336
Q62446	20.7769	20.5993	20.0483	20.2062	20.5358	20.755	20.325	19.524	20.3971	20.4531	18.7576	19.0966	20.5895	19.1996	21.3266	21.0133	19.1791	19.4841	19.5658
Q6ZWZ2	15.4909	16.6793	16.3008	16.7576	17.5492	17.7697	16.7684	17.6568	18.0551	14.7794	14.6044	15.6823	14.9921	15.1965	16.2077	15.3071	17.0573	17.4344	14.3672
Q62419	16.271	16.5761	16.8578	14.7516	17.4975	16.4892	17.4067	16.06	17.7425	14.2385	13.8859	15.5287	15.8379	14.9839	15.2491	14.8426	16.8144	14.615	13.8483
E9PYF4	16.6747	14.4924	16.1978	16.6976	14.768	17.1702	16.4832	16.5513	16.2778	13.6218	14.8296	15.7881	15.1578	15.1796	16.4752	16.3873	14.9523	13.5053	15.2676
Q8VCN3	17.9458	15.2634	20.322	16.9336	16.6034	15.7633	15.1538	18.1338	18.0879	14.9733	15.7315	15.3957	16.89	14.9944	13.4433	14.5632	19.5141	19.1723	17.6958
Q8VCS0	16.4934	13.9855	16.8367	14.7138	14.2964	16.5071	15.1413	13.0654	15.2399	14.9616	15.5597	14.7669	15.9333	15.1185	15.8475	17.4092	14.4828	17.5441	16.3868
Q80UY1	17.4614	17.275	17.1564	16.4015	17.4198	16.7891	17.0573	15.1151	16.7503	16.0334	13.2747	15.5173	15.7263	14.2827	16.8416	16.6216	16.6051	16.3547	16.6309
Q00915	17.9093	17.9793	16.2392	14.5698	16.6988	17.2755	17.4443	17.6472	17.0749	15.5115	16.0562	18.8435	15.2632	16.2036	15.511	17.6511	16.7466	15.2186	15.657
Q8VEH8	15.5387	14.2233	16.5413	16.6108	16.8785	16.5514	15.9612	15.65	16.6709	15.0381	14.6997	15.6432	15.0395	14.5043	17.3395	17.1109	15.0808	15.2648	16.848
Q2NL51	16.786	16.7485	14.7728	15.7858	16.9527	16.8584	17.0968	17.1845	17.4594	15.7897	17.6751	16.0337	15.9203	16.1543	15.3829	15.7442	16.4151	16.9435	17.6753
Q8K0L9	14.1536	17.2106	16.9386	16.0003	15.1511	14.4621	15.4524	15.5289	16.5633	14.1875	14.0939	16.0801	16.2282	13.9888	14.8103	17.156	15.608	16.453	16.5823
Q3U487	15.5827	17.1311	16.9729	17.3057	16.7607	15.8853	16.685	16.4169	17.452	14.7744	15.1786	15.9163	16.5229	15.1707	15.2881	15.4874	14.8978	17.0622	16.6674
Q6PFD9	16.1369	17.3171	15.565	16.5591	15.3934	13.3572	14.248	16.2938	15.7258	15.674	15.7807	15.0523	14.7271	14.9292	14.6941	17.5997	15.453	16.5948	15.0188
P25119	16.7404	14.3788	14.2106	16.2482	15.4702	16.2305	16.6177	17.895	17.5939	18.5825	13.8899	17.6739	18.2742	18.2915	17.3	17.5292	16.2148	16.5646	17.5822
P51569	16.9194	16.6067	15.1079	16.6091	16.3898	14.293	14.2567	14.2612	16.1226	15.1856	14.4574	16.6414	15.648	14.9558	16.1204	15.7616	16.3356	17.0981	16.999
O35143	14.7631	16.5329	16.3896	15.8988	13.818	14.8761	13.8225	14.6421	15.2539	18.3145	16.6686	14.6047	16.4047	14.0232	17.7429	18.0542	19.1711	14.1772	16.33
Q9ESP1	14.7278	15.7623	17.1141	17.0333	16.7997	17.1826	16.7734	18.9572	19.2907	17.4159	17.775	15.8554	15.5674	17.7544	19.3124	19.0684	17.3661	16.8591	20.0768
Q8K3H0	15.6119	17.007	15.0982	16.9419	17.3354	13.9568	17.3702	17.7825	16.6906	16.0964	16.7391	15.4642	15.4289	13.7925	15.8613	16.0861	16.6066	16.7786	16.6161
P62077	16.2373	16.8113	15.8079	14.7801	17.6554	18.0332	17.9715	17.1209	17.8749	16.5465	15.416	15.5562	15.9984	17.2202	17.6794	17.0425	16.0802	13.7302	15.0923
Q61553	16.2148	16.4532	17.5004	17.3196	16.7138	16.7855	17.3126	17.3889	17.2319	15.7256	16.8491	15.8658	15.9863	15.9256	14.0242	16.6568	17.9217	17.988	18.2085
P21279	14.1763	15.0935	16.8173	16.065	18.2748	16.1476	17.2256	18.0869	15.2731	15.5557	13.5518	15.9011	16.4452	14.3591	14.2959	13.8331	18.225	15.9508	16.9854
O54782	17.009	17.0722	16.5962	17.2816	13.9584	17.5223	18.3717	16.7807	16.9087	16.4418	14.5762	15.1194	15.9152	15.6661	17.3214	17.1577	17.473	14.1193	17.089
Q8R464	13.7175	15.204	14.2446	17.6516	14.0364	15.6442	14.5757	14.2239	17.5174	15.3231	16.0654	15.0585	15.4249	18.9451	19.2604	18.1744	19.3391	20.2688	20.3136
P46737	14.4414	16.304	15.6733	16.791	17.1354	16.8722	17.6625	17.7434	17.542	15.2964	15.3472	16.9194	15.6127	16.4382	15.3254	14.1291	17.1229	17.3255	16.8932
P70257	16.3561	16.6175	16.4454	16.5083	17.209	15.0495	17.0156	16.7892	16.6958	16.9529	16.7805	15.5965	16.3171	14.4792	15.1762	15.3096	14.3425	13.7088	14.724
Q9CY28	16.4782	16.6678	17.2312	17.4647	16.1994	14.9825	16.4639	15.6859	15.7073	14.7496	15.7202	14.929	15.8348	13.8551	15.0988	15.5311	16.0068	14.1958	13.5333
Q8R3P0	14.0808	15.9768	14.3327	16.8344	16.3753	17.0416	17.5192	16.4742	17.6176	15.1639	14.0054	15.1141	16.6308	15.0984	15.4678	17.2516	13.9899	14.7201	15.6057
Q99LX5	15.4473	16.1739	13.2166	16.5216	17.2548	14.8986	14.581	13.9413	14.2425	12.3478	15.0299	15.05	16.2124	14.533	15.1561	16.8748	13.9755	16.7253	16.5873
F6V5V4;O08797;O08806;Q80UK5;Q8BMT0;Q8VHQ1	17.4689	16.9865	16.99	16.4613	17.3042	17.5674	18.1542	17.5883	17.0161	15.7431	15.5953	16.6732	16.1608	15.677	13.9902	15.0632	17.0989	17.0796	17.0735
Q8C7R4	15.5849	16.1248	16.6924	16.0387	16.7103	16.1596	15.0227	16.1656	17.3803	15.4165	15.6599	15.2134	15.6946	14.957	13.5417	14.715	16.6385	13.9596	14.0825
Q6NZF1	14.8622	16.6672	14.1616	15.99	15.791	17.7176	14.1907	15.0416	15.2856	14.9699	14.2783	15.3334	17.5695	15.6154	16.4945	17.2663	16.1439	14.2639	16.0866
O88522	16.7776	15.8773	14.4538	15.2115	16.9242	15.8663	15.8096	16.7735	16.5195	14.8788	14.2262	16.0615	15.8337	15.9642	17.0907	12.9561	14.6559	14.4752	12.9865
Q9DAT5	16.4677	17.065	16.871	16.6842	14.4629	15.68	15.5745	14.7585	14.248	14.1939	16.3793	15.7418	16.283	16.4254	16.5304	14.9177	16.5285	15.5744	17.4326
P52623;Q99PM9	13.8982	14.5624	15.8502	16.7899	16.32	16.62	17.2084	17.0758	17.2582	15.6727	14.0018	16.0093	17.1657	14.6472	14.3844	14.709	16.381	15.577	14.5143
P61290	16.6125	17.1077	16.1044	17.4197	16.8485	14.8747	16.8451	16.3445	16.909	15.1337	17.8941	15.8743	15.9033	18.2414	15.7428	16.5608	16.9482	18.3345	17.6297
Q5BL07	16.1428	16.5168	17.5216	16.5933	17.2052	16.6401	17.0869	16.996	17.2641	14.7101	15.8571	15.2711	15.9198	14.759	12.9099	13.9721	17.2209	17.2293	17.0911
P70297	15.1605	16.3191	16.2115	15.0227	16.7872	17.643	17.1987	15.8533	16.841	16.0349	15.6415	16.534	16.9089	15.1157	17.0761	15.1223	13.7645	13.4451	15.7823
Q8BVW0	13.6443	14.043	15.8261	16.6953	15.2676	14.955	16.0488	16.4033	16.3726	14.7399	15.6418	15.8188	14.8032	13.8424	15.739	15.4422	16.6299	14.563	14.4627
Q9JI90	15.2293	15.3428	16.7307	14.9131	14.5033	16.5524	15.8561	16.4203	16.1735	14.8711	14.7504	14.4407	16.0003	14.3043	14.7469	15.2768	17.251	16.2453	14.1119
Q8BU33	15.9516	14.0133	16.8369	15.6479	16.3652	15.3153	16.0769	16.7126	17.134	16.3582	14.6214	14.232	15.389	15.324	15.7032	13.9446	13.5089	14.4413	15.4384
Q8R4H2	13.9078	16.4822	16.3097	16.5401	17.3465	16.2856	16.9546	16.8238	16.7509	14.7364	16.2463	15.2525	15.2701	16.3263	16.4634	17.2567	16.371	17.5278	16.8073
Q04207	13.7917	15.611	14.561	16.8572	17.372	17.3224	17.5238	17.5775	17.8829	17.1803	16.0362	15.6818	16.1627	16.9634	17.3133	17.9051	16.4124	16.385	16.7317
O88271	15.996	16.4402	14.979	15.596	15.3381	17.6394	16.7943	16.6159	15.8146	16.9429	17.0932	15.0745	16.8776	13.4908	15.279	16.5733	15.6031	14.7544	14.3711
Q3TIU4	14.8167	16.5046	16.7957	16.7663	17.0838	13.7154	17.3798	16.398	17.4276	16.4346	15.199	13.5645	15.9748	14.5006	16.1206	14.7694	17.3984	17.1326	17.072
Q9D8T7	15.1861	16.7078	17.6038	15.5033	14.2656	14.5417	15.256	15.2106	13.9607	15.2735	17.8509	14.7332	15.9064	19.7701	18.1181	18.246	18.4557	18.6015	18.464
Q9QYI4	14.616	15.1422	16.7424	15.6366	18.0854	18.2884	18.4202	17.9244	18.2785	14.8381	17.3788	17.3604	18.0015	17.7402	16.794	16.1581	17.2877	17.1902	16.5099
Q61879	16.6252	17.4546	17.6572	17.3742	18.5389	17.435	17.0309	16.8472	17.9117	16.3064	18.9489	14.4171	16.2207	18.4989	17.8992	14.7641	15.7463	17.6215	17.4603
Q91YM4	15.6885	16.3607	18.274	17.5965	16.3007	15.0894	14.5786	14.0258	16.9141	14.9743	15.5152	14.0622	15.8857	14.0152	15.3475	15.3382	15.0203	17.3169	16.0152
P63087	16.3343	16.5903	16.1539	17.1144	13.2039	16.2626	18.4823	17.2662	17.2608	15.2713	15.4271	17.3695	15.7136	16.8873	15.3618	15.5145	15.7392	18.1042	16.7137
P48678	22.4319	21.9185	21.5363	21.4942	21.7579	22.2998	21.4899	20.7309	20.961	22.4784	21.0421	21.3372	21.5436	21.4018	22.7512	22.1058	21.2219	20.6655	20.9753
Q922U2	16.1203	17.0951	16.5867	17.9605	13.467	14.1968	15.6615	14.3936	13.9179	16.6543	15.083	15.1105	15.5629	16.5527	14.25	17.0205	16.3413	14.1891	15.9218
Q9D7A6	14.8416	15.5191	14.4929	16.7228	15.4949	15.2802	15.7703	14.8625	16.1484	14.4162	15.4776	15.0813	16.0166	14.638	16.1268	14.7116	15.6688	15.1297	15.2498
P17710	15.6634	18.0749	17.7328	17.2691	16.6808	17.0482	17.4154	18.0065	16.6933	15.6245	17.9519	19.4152	19.063	17.5071	16.8127	17.8227	17.8486	18.0409	18.4601
Q61093	15.1294	16.8153	17.4702	17.4293	17.5118	17.7352	16.7852	17.9957	17.527	15.1119	18.2119	18.3244	20.0063	18.4957	15.4459	18.856	18.8824	18.3421	18.8997
O08795	20.8822	21.0473	20.0764	20.3533	21.0063	21.1822	21.0158	20.1497	20.5119	21.2548	20.3459	19.8854	20.0324	20.2435	21.9812	21.8063	20.7248	20.7132	21.2065
Q8C142	15.4755	16.3833	16.7167	16.724	15.2735	13.5674	16.1512	15.0558	15.9359	15.9476	15.7859	15.5572	15.9444	14.0292	14.2513	14.1187	16.2997	16.8727	16.4728
E9Q6R7	16.1022	16.5474	16.8344	16.239	17.2317	16.4902	17.4086	17.2821	16.6244	14.589	14.4729	15.3405	14.7762	16.3259	15.0753	14.3531	15.6955	16.3488	15.5127
P63158	22.6866	22.3902	21.3761	22.1128	22.4757	23.3339	22.7937	22.3272	22.4889	22.8246	21.6041	21.297	21.059	22.1142	22.3984	22.7536	21.8309	21.2191	21.3104
P56375	14.7295	15.8512	16.21	13.7763	15.144	15.3165	13.7739	15.1394	14.8558	14.9403	13.9215	16.3023	15.4203	14.993	13.7017	15.0734	14.4972	14.9719	15.6474
Q9D338	16.9783	14.9887	17.0669	17.0915	16.3528	13.3424	16.9988	17.1494	17.5313	15.1678	16.5946	14.8775	14.4127	18.1804	17.5315	17.1605	18.0243	17.6428	17.268
Q9ES74	15.1431	15.1012	16.4089	17.1743	16.687	15.0593	16.4144	16.9367	16.8743	14.5839	15.7041	15.5525	15.043	14.3865	15.563	13.3315	15.8314	17.1312	16.9594
P10107	17.2748	17.0599	16.721	16.8741	18.1277	19.0426	17.3727	17.75	15.704	18.3578	17.0252	14.4195	15.8432	18.7166	17.6312	17.2978	17.4654	15.3148	16.4424
Q3UQN2	14.0496	15.1495	16.0671	15.7723	15.7857	14.8006	15.2712	16.8702	15.9455	14.0451	13.1549	15.6635	16.4611	14.2405	14.7873	15.9278	16.3334	16.5886	16.7261
Q810U4	16.1578	15.703	15.6611	15.6482	14.2358	14.1503	16.5923	14.0197	14.5065	15.1926	14.5418	17.0173	16.5815	15.5819	15.4356	16.5504	15.8077	15.0659	14.0134
P35762	21.9941	20.8913	21.6633	21.1052	22.1184	21.9399	21.6977	22.1721	21.7258	19.3896	20.5668	21.7591	21.0864	22.1953	21.143	20.8664	21.4253	21.3684	21.6581
Q80YR5	14.6273	15.5863	15.1984	16.1172	15.7768	15.7831	14.4892	15.8866	14.1724	14.2564	15.6348	16.8923	14.7706	14.9577	17.5099	16.7796	15.6713	16.622	14.9
Q9DCL2	14.892	14.8389	16.2296	16.7143	15.3795	16.2365	15.2243	16.5006	16.2834	14.8816	14.6004	15.6804	14.7899	14.4888	14.5644	15.0404	16.0019	17.4166	15.6809
Q99020	21.2959	21.1132	20.4307	20.7357	21.1083	21.4026	20.7234	20.4516	20.8844	21.5984	20.7145	19.9361	20.4955	20.898	22.2877	21.7578	20.59	20.3052	20.4399
Q8BWW9	15.4298	15.8393	16.0848	13.9997	17.8655	17.037	17.4829	17.0305	17.4902	14.2643	14.9859	15.6328	14.7304	16.5884	18.4492	17.8421	15.291	17.1599	14.3209
Q99N96	16.173	15.9531	15.5293	14.4886	14.1375	15.5436	14.6521	15.5336	15.8043	14.1061	15.3508	14.5066	16.8397	14.7131	15.5594	13.754	16.895	17.2722	17.2518
O70566	16.2361	14.3218	16.3683	16.1259	15.4413	14.5299	15.8905	16.4056	16.7996	15.3014	13.6898	15.6192	14.2341	15.2704	14.6874	15.1886	15.1558	15.9619	13.9271
P35329	14.9157	14.4034	13.9572	16.9485	15.038	14.9947	16.7683	17.0369	14.6775	14.7876	16.6744	16.47	14.9174	16.0752	15.054	18.0677	16.7957	16.0497	17.3281
Q3TL44	16.3076	16.1438	16.4932	16.7217	14.461	14.323	15.6124	15.7236	12.8242	15.8627	14.9963	16.5472	16.0795	16.4284	13.7376	15.8643	14.2206	14.254	13.6533
P28700	16.161	16.202	15.394	17.1839	16.6219	16.0661	14.9974	14.7674	16.1201	14.2675	16.1889	14.7101	16.8452	15.3958	14.6019	15.6979	15.3305	16.3753	17.0656
Q8K310	20.8547	20.9241	20.3648	20.5497	21.1038	21.6034	21.0412	20.7343	21.029	21.4378	20.59	20.3083	20.3546	20.3599	21.4131	21.3105	20.0252	19.9221	19.8082
Q8BIL5	16.0484	15.8972	13.5601	15.2974	14.7519	14.7344	15.2501	12.5745	15.7918	15.8107	15.5424	14.5695	15.3297	14.6612	15.0611	15.0444	15.1779	14.8482	15.2504
Q91YM2	15.9112	15.2775	15.646	14.8725	16.8897	15.8879	16.0344	13.3759	15.7685	14.6492	14.6069	14.703	17.2238	16.2788	16.2737	16.3222	15.9971	15.544	14.7157
Q61554	16.0474	15.6899	15.1195	14.2037	16.2664	14.3626	14.0306	13.9661	14.8083	17.9629	13.6949	16.1473	19.0912	17.7014	16.9973	16.5673	16.6244	16.8849	17.2048
Q8BG07	17.5636	17.0318	17.8691	17.0422	14.7591	14.395	16.1089	15.6325	16.2415	15.7396	14.8333	16.0392	16.4958	14.7412	14.7602	17.5688	17.495	17.6634	18.146
Q01965	15.2386	15.8369	13.6363	15.51	17.5155	16.6397	14.4081	17.6076	17.2163	16.0774	16.0256	18.691	18.9454	16.1282	17.1034	19.0168	19.2018	17.6483	18.5274
Q3UMF0	20.4373	20.3262	19.5243	20.0046	19.951	20.0566	19.7963	19.7552	19.808	20.21	19.4523	18.6786	18.9266	18.6617	20.9637	20.3688	19.0992	18.75	19.0158
Q8R409	15.8107	15.2144	15.8427	15.5136	14.7031	16.2788	14.7636	15.5873	15.0382	16.7536	14.4559	16.3294	15.5969	16.0372	16.3437	15.3921	14.3441	13.7168	14.4221
Q9D8C6	15.6919	14.7474	14.694	15.3105	17.4316	18.2448	17.3406	16.1308	16.7174	14.0074	15.2367	15.5491	16.0629	14.1569	17.1117	17.1402	15.7783	15.3493	15.3298
Q91YY4	16.1945	17.4413	16.1812	17.4618	14.7992	15.3866	17.6911	17.2827	17.2996	15.3536	13.8421	15.9886	15.6437	18.5346	16.6567	17.2343	17.1964	14.6908	14.9236
A6X935	21.9595	21.5208	20.9226	21.028	22.4441	22.3243	22.5844	22.8901	22.6905	24.0432	23.6943	23.4585	24.4078	24.3302	24.4745	25.0434	23.4648	24.7261	25.0287
Q9Z204	22.1176	21.9535	21.2888	21.5976	22.0482	22.4204	21.8823	21.5752	21.488	22.5355	21.3026	21.2014	21.0004	21.1317	22.8818	22.2965	20.8467	20.6507	20.7997
Q0VBL3	14.9403	15.8122	15.0916	15.614	15.1809	17.096	16.9042	16.0818	15.5023	15.358	15.1423	14.5517	15.5646	16.0656	16.5463	16.2035	15.7392	15.2247	15.8741
Q9JM13	13.5346	15.7777	14.9707	14.2186	15.5897	16.5724	16.7046	16.2379	15.6526	15.4695	14.4091	15.8796	16.1666	15.1188	15.9318	16.8796	16.5574	15.1641	14.8191
Q6RHR9	14.0944	15.1952	14.5288	15.4593	17.2167	17.1987	17.0256	15.2826	16.9378	15.5389	14.1251	14.3114	16.1895	16.0019	15.1064	15.1981	14.3524	14.7979	15.1971
Q8BGD8	16.7109	13.4801	13.8684	14.9915	15.2325	17.9554	16.6924	16.2427	15.155	15.5991	13.825	15.9642	15.0775	16.6911	16.5976	16.5825	15.9747	13.2588	16.3897
Q924L1	16.6555	14.9688	17.7421	17.0247	16.4226	15.3656	15.3001	15.034	16.0833	15.1915	15.3865	15.9298	15.6112	14.5072	15.081	16.6478	16.5288	16.4786	15.3875
Q8QZZ7	15.2578	14.7201	14.5364	15.0881	16.0765	16.2907	15.4082	15.8144	16.7388	15.1532	16.4164	15.2141	16.5475	15.1424	15.8669	15.6646	15.673	13.5557	14.8096
P54731	15.2145	16.76	16.131	17.0887	15.3648	16.8909	17.751	16.5308	15.2086	16.5889	17.8693	14.801	15.3879	17.2532	15.8144	16.8477	17.3518	17.0853	17.4998
Q8CI51	21.6226	21.3533	20.7609	21.0917	21.5697	21.9755	21.7331	21.2344	21.4257	22.1009	20.3768	20.717	20.9836	21.2953	21.8052	21.6079	20.442	20.0437	20.4069
Q6TCG2	16.7084	16.0366	18.6182	16.5463	15.3111	14.7157	15.1048	13.7394	14.5266	14.9311	15.1997	18.4417	15.3753	16.0255	15.1503	15.677	18.3121	16.4818	15.1951
Q6Y7W8	15.1207	15.0846	14.1505	14.7257	17.5092	17.5175	16.1171	15.2417	17.5408	15.9279	15.2997	15.2895	16.1707	13.97	17.482	17.9016	16.1891	15.3944	16.881
Q99KG5	21.0224	20.4812	20.9363	20.4181	20.0913	19.8751	20.3088	20.7448	20.0048	18.5441	19.7019	19.6323	20.2708	20.6333	19.0943	19.5191	20.2956	20.4146	20.9623
Q8CH40	15.3384	15.7186	16.0939	14.3018	13.5264	13.3467	15.6737	15.671	15.5578	16.0652	15.9106	15.2246	16.5469	14.9193	15.001	15.2788	14.2663	15.5737	15.2248
Q9JKY5	14.7499	16.5189	17.5659	17.5779	15.9147	14.0091	17.4709	14.9939	17.6377	16.3961	16.0772	15.8541	15.6816	17.2999	17.3821	15.7577	17.5463	18.0292	17.6725
Q9CY58	21.6439	21.5652	20.8922	21.1731	21.3903	21.417	19.9689	21.1518	20.6079	22.1754	21.2105	20.9346	21.0976	21.2909	22.8762	21.9297	20.8042	20.4913	20.6072
F2Z3U3	14.2823	15.4159	14.1728	15.3486	18.0001	17.4262	17.206	17.0772	15.3983	18.0855	17.6965	17.1289	18.0622	17.2688	16.8594	17.2527	17.408	17.2896	17.0939
Q8K2L8	14.8481	15.4515	16.1386	14.939	14.5938	14.9944	15.6042	14.6552	14.9749	15.415	16.1597	15.3066	16.2348	15.3313	15.435	14.5788	15.6966	15.465	15.4619
Q61545	20.5844	20.4349	20.1844	20.5215	21.0089	20.9045	20.9667	20.6279	20.6149	20.8584	20.4586	20.4228	20.5285	20.7591	21.4457	20.5968	19.8139	19.4938	19.2881
Q91YR7	14.1188	16.0048	16.5717	16.9131	15.9414	16.9886	17.5464	16.7531	16.8434	15.7253	17.5416	15.2285	16.3972	17.5285	17.1206	14.0362	14.4167	16.2256	16.7349
Q8CAY6	22.5584	22.0647	21.4387	21.9005	22.0277	22.9232	21.7727	21.6331	21.6167	16.1678	20.3159	18.9854	15.1244	13.8459	14.4719	21.6037	20.7271	20.1592	20.5372
P08228	21.4893	21.0416	19.6296	21.135	20.6833	20.7612	20.9063	21.0218	20.7955	21.1617	19.617	19.8446	20.7338	19.986	21.2579	20.5049	19.811	19.7865	20.2596
Q3TZW0	14.8049	14.3789	15.8264	14.7603	14.3359	15.7135	14.288	14.3699	14.2492	15.2204	16.9703	14.8155	15.8376	15.4828	14.7201	14.4622	15.828	14.4802	15.2359
P54775	21.4412	21.477	20.9989	21.1541	21.2806	21.6735	21.3011	20.3323	20.7975	21.0842	20.0773	19.9676	19.9603	19.5864	21.4798	21.4884	20.2899	20.3342	20.2933
Q9QUH0	21.2855	20.8102	19.9384	20.5963	21.0176	21.4077	20.896	20.2402	20.7499	20.9756	19.6798	20.4829	20.5491	19.675	21.7962	20.7054	19.6635	19.4241	19.6328
Q5YD48	20.6685	20.497	20.5755	20.4739	20.9029	20.531	20.6612	20.0357	20.3357	20.0809	19.9237	19.5449	19.3685	20.0565	20.4346	20.716	19.4387	19.7162	20.0356
Q9QZB9	14.6702	14.1267	14.8548	14.0347	14.6336	14.9493	14.2817	13.8163	13.7864	15.0131	14.7228	15.7598	16.3123	15.7308	14.1549	16.7876	16.3813	15.6689	13.873
O35658	15.0505	16.0416	15.4122	14.9104	14.9413	13.1094	15.9286	15.4383	17.8582	15.2726	15.0017	15.0959	16.6765	15.1147	19.0513	18.7578	18.6217	18.2497	19.0029
Q62426	14.0127	15.0155	12.9827	15.9179	17.9005	18.4738	18.4886	18.1487	18.0454	16.0178	13.7853	15.7843	16.7615	15.2786	16.0169	17.9224	17.6566	14.9755	16.5269
P26369	20.582	20.3927	19.4349	19.7557	20.1781	20.4919	19.909	19.7052	20.0639	19.466	19.0344	19.4377	20.3173	19.4958	20.9447	20.9323	19.5077	19.0237	19.2759
Q99KW3	13.8433	15.0342	14.7588	14.8365	15.6359	13.9528	15.545	13.9619	14.4986	15.457	14.6676	15.3745	15.4826	14.7501	15.0939	15.5962	14.688	14.1895	15.0435
Q61009	21.8975	21.5204	21.8788	21.7973	21.8328	20.9939	21.1152	21.9245	21.4023	21.3031	21.5678	21.865	21.9891	22.0931	21.1464	21.2621	21.999	21.8081	22.1787
Q7TMK9	20.6734	20.4441	20.0671	20.3918	20.5154	20.4324	20.602	20.777	20.6568	21.0661	19.6344	20.1625	19.0846	19.8511	21.3048	21.2254	19.7624	20.3121	20.0766
P97352	20.2716	19.819	18.777	19.3741	20.3203	20.9652	20.3479	19.2873	20.0515	20.5889	18.8606	18.9222	15.7409	16.229	20.5675	19.9012	18.0986	17.7174	18.5011
P59325	21.5018	21.361	20.8031	21.0711	21.2748	21.3308	20.793	20.3965	21.0937	21.1214	20.2014	19.7852	20.4516	20.4901	22.2442	21.1578	20.4354	20.7245	20.7926
P62774	20.4573	19.951	19.676	19.7254	19.5546	19.6873	19.6686	19.1693	20.083	20.082	19.4615	18.9208	18.456	19.588	20.6831	20.6484	19.3855	19.156	19.5316
P62075	20.8208	20.5263	19.9183	20.1574	20.9839	21.1947	20.6291	20.2734	20.7331	20.9962	20.0289	19.0872	19.6173	20.4901	21.4633	20.8956	20.156	19.8448	20.3645
Q61735	21.4235	20.8527	20.7809	21.2018	21.3916	21.5022	21.6095	22.3396	21.3349	21.6807	21.3262	21.8875	22.4992	21.7856	20.5348	21.1245	21.7836	21.109	21.2658
P01887	27.2122	26.7662	26.3797	26.9298	26.0136	27.0462	26.7225	27.149	26.4264	27.7316	27.8162	27.0934	26.9305	27.0909	27.1836	27.6639	28.0668	27.2123	26.8288
Q9D2E2	15.2247	15.2693	14.0844	13.0266	14.5407	14.3012	14.801	13.7319	15.0536	14.5854	14.7839	13.9318	17.5455	14.9364	12.1728	15.4112	15.1708	15.6241	15.9812
P16406	19.9672	19.7184	20.0156	20.1932	19.0839	19.7366	19.8086	19.8843	19.1234	19.3874	18.8851	20.0804	19.0407	19.6523	17.8515	18.5459	19.5079	19.0968	19.2911
P70670	21.072	20.7214	19.9235	20.5792	21.339	21.4695	21.2727	20.986	21.3637	21.3244	20.4015	19.5236	20.6437	20.2641	21.9663	20.9127	19.855	19.7485	20.5024
P48024;Q9CXU9	13.5848	15.0138	12.9984	13.978	17.7605	18.1837	16.3028	16.5785	17.9772	17.7546	18.9835	17.0913	15.7984	19.4566	15.7948	13.8292	15.4797	13.7972	16.4023
Q9Z0K8	20.9901	19.9171	18.968	20.1891	18.8387	18.7952	20.4207	19.7051	20.0267	19.9833	19.4217	19.8721	17.7967	18.8996	18.5823	19.1589	19.6744	18.8117	19.6585
Q9CQE8	20.1347	19.5037	19.131	19.5763	20.4849	20.8461	20.3318	19.9424	20.0957	20.1354	19.5722	19.3301	19.8236	19.1367	21.1782	20.4411	19.4725	18.6961	19.0014
P49935	20.2842	20.0524	19.5	19.7813	19.5979	19.065	19.58	19.3831	19.9378	20.073	19.7847	19.9551	20.1504	20.6507	19.7545	19.6015	19.5314	19.7225	19.9903
Q9D1R2	16.3873	11.8047	14.9846	14.5878	14.0027	13.8827	14.8247	14.1496	14.9526	16.126	15.0724	14.1154	14.9423	15.3815	14.7188	15.6953	16.2952	16.1629	16.7611
Q03311	19.8793	19.8229	19.6255	20.1586	17.9902	19.1903	20.0381	19.1061	18.7403	19.2687	19.299	19.6196	18.03	17.4365	17.8329	19.7547	19.3386	18.0279	18.1942
O55137	21.2321	20.9823	20.3426	21.0126	19.8179	20.9989	21.0918	20.1265	19.8984	17.0971	17.9294	15.5534	15.4093	19.5025	18.6932	19.6514	19.6517	19.0249	18.716
O35226	20.2645	20.522	19.9523	20.2077	19.3338	20.1658	19.9101	20.3348	20.084	19.9522	19.881	18.129	19.782	19.3675	21.3178	21.198	20.3139	20.1038	20.2224
Q9CQU0	19.793	19.7304	18.5985	18.6295	19.0536	19.5076	19.2475	18.3629	18.7067	18.8621	19.156	14.414	15.5777	14.918	19.3794	19.8003	18.0088	18.31	18.585
Q99K48	20.5804	20.6464	19.9987	20.1378	20.1936	20.6329	20.3184	19.3445	19.683	20.3484	19.6205	18.7593	19.1437	19.8985	20.6292	20.7715	20.0763	19.8526	19.7097
Q570Y9	19.4633	19.1449	18.8981	19.2733	19.6661	19.4169	19.0697	18.7578	19.3088	17.2619	17.2098	17.1518	17.4141	17.691	17.3927	16.9654	16.8741	17.48	17.8411
P97384	19.1277	19.3954	18.6164	19.7281	19.1612	19.0292	18.3565	18.5216	18.1794	17.1185	17.7126	17.774	16.4479	17.7818	18.3225	18.4949	18.6294	17.3957	17.211
P29595	20.308	20.3396	19.8556	19.6757	13.803	13.2976	20.3763	19.7026	20.4302	18.9182	21.3363	14.9953	15.4475	17.4184	20.6101	19.8529	19.0944	18.3317	19.5121
P97370	21.0851	21.0001	21.2794	20.8419	21.192	21.1296	20.8616	21.4914	21.0017	20.6769	20.9714	21.727	21.6542	22.4128	20.5903	20.6974	21.5108	21.5601	21.6496
P54797	18.9482	19.2273	18.8768	18.9073	17.5937	15.5181	17.5931	17.1596	17.8467	18.0759	19.2758	15.5985	16.6086	17.0796	18.3577	18.7013	19.2211	19.5791	19.1095
P70122	20.1936	20.1636	19.6574	20.1331	20.0544	20.2884	19.5949	19.1522	19.4773	19.8264	18.9719	18.9924	19.01	18.7409	20.3655	19.8749	18.9352	19.3974	19.5812
Q9D7I5	20.2395	20.44	18.938	19.4145	20.4907	21.3866	21.0099	20.3217	20.559	18.3736	15.5786	18.5314	18.6214	15.0483	20.187	19.9448	19.3113	17.9394	18.1385
Q03734	17.8178	16.418	15.2907	15.1533	18.1516	17.2118	18.2581	17.7024	16.9194	19.6349	19.7956	19.8323	20.0558	19.8746	20.4781	20.3589	20.7347	21.138	20.6535
Q9Z1A1	19.2145	19.4041	18.8134	19.1917	20.304	19.7721	19.7275	19.0516	19.3064	19.9163	19.1096	18.4708	19.7674	19.5536	20.8096	20.3887	18.8047	19.5577	19.3009
P11031	20.204	19.9496	18.4461	19.3436	19.6494	20.3471	19.8681	19.8376	19.4644	20.7054	19.7515	17.8198	19.9249	19.5339	20.4201	20.9246	19.8833	19.0158	14.2094
Q8VCC1	22.2213	21.9371	21.4236	21.8877	20.3163	21.2657	20.7899	20.4524	20.4601	18.9357	15.4853	18.9307	18.9551	14.6538	18.4865	18.8158	15.9492	17.151	17.4328
P97449	19.1695	18.7859	19.4289	19.1988	17.7513	18.0017	18.0204	18.4407	17.8003	18.9717	18.5801	19.3421	19.0988	19.4234	17.9573	18.0373	19.3309	18.9198	19.0642
Q3UIR3	18.5127	18.6335	18.2061	17.9159	18.6267	19.3243	18.9766	19.4566	18.371	18.6454	18.5895	17.8221	17.705	18.407	18.247	19.1452	18.3988	18.6517	18.5826
Q0P678	18.9105	19.2143	19.1392	19.2406	20.0626	19.7634	19.326	19.9533	19.9144	18.5421	15.2576	14.9154	19.3519	16.8596	19.7731	19.4928	16.5869	19.3182	19.7033
Q99LB6	18.5403	19.2048	19.1337	19.1726	18.7809	19.3165	19.2126	18.9734	19.4046	18.5315	18.6543	18.0498	18.4926	17.7588	17.9141	18.6691	17.6632	18.1853	18.3694
O08966	21.2987	20.7821	21.215	20.3849	21.1705	21.1385	20.2434	21.6474	19.7868	15.0032	14.0881	21.1312	15.016	19.7083	14.9985	14.6147	19.1865	18.7995	19.1936
O08553	19.3214	19.4404	19.6444	19.2204	17.8086	18.3457	18.6731	18.8263	18.5959	18.9752	20.0972	17.6044	18.8956	19.5089	17.637	19.6331	18.54	18.7171	18.908
Q99KV1	20.3107	20.1709	19.4836	19.8659	20.8843	20.7447	20.7616	20.4601	20.6777	20.7709	20.059	19.8012	20.249	20.155	21.777	21.3782	20.6175	20.5115	21.039
Q8BH58	19.0892	18.7242	18.8363	18.6909	17.511	16.9511	17.9229	15.2608	16.885	14.0492	17.8159	16.0172	16.8741	17.0753	17.6376	18.6698	18.7781	18.8859	18.757
O35381	20.6756	20.6227	20.3029	20.5749	19.984	20.3132	19.0628	19.2661	19.1517	20.7908	19.3197	18.8859	15.7994	19.6723	20.5701	20.7077	19.8423	19.5617	19.8783
Q8R2Q8	20.0103	19.6413	19.1435	19.8029	17.9219	20.0123	19.2771	18.7595	18.1001	19.9744	20.2678	20.6421	20.2183	20.4174	19.997	20.3719	20.78	20.6215	20.7863
Q9CQ65	19.5864	19.7401	19.3785	19.7162	19.8669	19.9941	20.2075	19.8867	20.1067	19.5839	19.2653	19.6358	20.3764	18.8848	19.9388	20.0772	19.5212	19.4726	19.2957
Q9WU84	19.9731	19.8061	19.6128	19.566	20.4647	20.0215	19.7966	19.6555	19.7326	20.0363	19.5707	19.4388	19.7678	19.7726	20.659	20.0266	19.2155	19.0121	19.5386
P07309	26.2171	25.7875	25.3203	25.2964	25.2604	25.1861	25.1279	24.2385	25.2335	25.1846	24.721	24.8114	26.4867	25.3807	25.2083	24.649	23.7096	25.0306	24.8172
P62843	21.4861	21.7555	22.0067	21.2015	22.9091	22.2048	21.9883	21.1152	21.7664	22.4845	21.493	20.7409	20.7786	20.7911	23.0772	22.6767	20.5317	21.821	22.1325
Q9D154	18.9	18.9339	17.1821	19.2785	16.7489	19.0092	20.7331	19.4984	17.9811	17.9696	18.0177	18.6631	17.6662	17.6125	13.8616	17.2555	18.4121	16.5774	17.51
P46656	19.6347	19.9633	20.5523	19.3671	17.8037	15.2428	14.8495	16.224	17.7299	21.5864	20.6379	19.8988	20.5124	20.9567	22.3037	21.4216	21.3441	21.5976	21.8683
Q00898	19.4556	18.9629	21.621	18.4177	21.3682	14.9395	13.1131	13.2667	20.7992	19.0571	18.5159	15.8498	23.5161	22.0973	22.2433	19.6032	17.4889	23.7178	23.0071
Q9JIM1	18.8964	18.527	19.0038	19.0104	20.0053	18.8996	18.7145	19.022	17.4351	14.0563	18.4054	19.8958	19.0351	19.0236	17.0393	17.9058	19.3851	19.066	19.3374
Q8R0W0	20.8606	20.8652	20.6897	20.5255	21.6434	21.6097	20.546	21.252	22.0169	21.9716	21.1696	20.9298	21.3719	20.7569	22.9052	21.7566	21.3329	21.7702	21.5748
Q61247	19.9742	19.3211	19.6922	19.4451	19.6954	19.449	20.1753	20.0192	20.2532	21.1694	20.7874	20.8232	21.9827	20.466	20.9152	20.4782	20.4901	20.9886	20.91
Q07076	19.405	19.3754	19.6308	19.7555	19.8414	20.0304	19.6701	18.928	19.3241	18.0929	18.8963	14.2235	16.8139	18.3708	19.7974	18.9038	18.6367	18.1911	17.6769
Q8CIH9	18.6001	19.1593	18.92	18.7983	18.9934	19.1035	19.1436	18.5515	18.9655	18.8488	17.9739	18.1831	17.7952	17.7933	18.5205	18.997	18.6406	18.6407	18.7511
P20491	19.5528	20.0528	19.9673	19.8903	19.598	20.4524	20.13	19.7068	19.1356	20.8664	21.0529	21.5343	21.0149	20.9683	20.1827	20.8867	21.3954	21.0937	21.3936
Q8N9S3	16.2243	17.6592	17.4701	17.1587	15.4813	16.5902	17.3262	17.2373	17.3244	14.7011	16.0999	16.9465	15.1712	13.9953	14.3019	16.1791	16.4657	16.5082	15.5046
Q61702	24.7309	24.6191	24.3518	24.1687	24.3871	24.3146	24.4116	24.5007	24.5309	24.3947	23.5482	24.0051	24.6549	24.351	24.5442	24.8741	23.9118	24.5712	24.9317
Q8CFA2	19.0605	19.4722	19.6472	18.7985	14.2755	14.947	18.8416	18.9635	18.4952	19.1683	19.834	14.9962	16.4181	18.9776	18.6339	19.5672	19.2683	18.0898	18.6846
P29788	20.6414	20.516	20.419	20.52	21.1749	20.6136	21.1034	21.9671	21.8463	23.6839	23.0368	22.489	24.1933	23.8431	24.9018	24.5031	25.6152	24.8121	24.5001
Q9D898	19.945	19.5832	19.0464	18.6289	18.9353	18.955	19.1109	18.9898	19.0333	19.2593	14.8674	18.4857	15.739	17.6316	19.4289	19.5251	19.2247	18.8809	18.2711
Q9CPT4	19.9674	19.3054	19.7807	19.431	19.6077	19.9155	19.8205	19.0472	19.54	16.498	17.1206	18.2599	14.9789	15.2618	18.8877	19.5839	17.9857	19.3691	19.5469
Q99LP6	18.3478	18.8743	19.3965	18.1296	18.0458	17.9626	17.941	17.9507	17.1304	20.9723	20.2031	18.4321	18.5369	20.4063	20.9163	21.074	21.0894	20.7746	21.1872
Q9QY30	18.1818	17.3472	17.7415	17.6204	14.2852	17.2912	17.6589	17.8645	17.2403	14.5298	14.4953	18.4053	14.6203	18.1021	15.8483	14.4566	17.3442	16.0233	16.117
Q8CIF4	19.5627	19.4415	18.6845	19.4574	18.9444	19.1766	19.7822	18.9556	18.2821	18.7161	18.4953	20.164	16.5629	17.8921	18.8285	18.9442	18.5381	18.7822	18.0623
Q91WM1;Q9Z1X4	19.5278	19.5477	19.4853	19.4195	18.9575	19.5047	18.9668	18.5572	19.0666	20.0931	19.3356	18.0557	18.2757	19.0984	20.3512	19.8435	18.8094	19.0543	18.7161
Q9CW03	18.23	17.4177	17.4936	17.7857	18.2897	18.3027	18.404	17.6907	17.4515	18.12	17.5609	17.45	16.2601	18.0511	17.741	17.3902	17.5561	17.597	17.2269
P02802	14.6047	17.0254	15.084	17.4086	17.8375	18.0695	16.5438	20.9626	13.559	22.4833	21.543	21.2638	22.0508	21.2639	23.1902	22.8583	22.0001	22.2355	22.1802
O88456;Q9D7J7	20.1889	19.7899	18.8167	18.7222	19.4268	19.8594	19.2029	18.3286	18.8771	19.2585	19.4184	17.392	19.2481	18.6974	19.5965	19.2952	19.7754	19.8017	19.9256
O08600	20.076	20.3035	19.7668	20.2071	19.8745	20.2661	20.4276	20.1928	19.8729	20.1339	20.1016	20.4436	18.6726	19.159	19.3752	20.4801	19.8927	19.658	19.6846
Q99JY8	17.9677	18.4979	19.1741	18.5965	18.9802	18.6573	18.7256	19.1536	18.5031	14.7539	18.0838	19.8879	18.7211	19.0476	17.0704	17.5163	19.0704	18.8352	19.2987
P56382	21.0023	21.5833	21.7203	21.8608	14.8417	15.922	14.0568	14.8886	19.0901	14.9689	21.5065	20.3015	15.6911	20.5459	21.6037	21.9692	20.6736	21.7303	21.5695
Q569Z5	18.9209	19.2292	19.3024	19.4306	19.0745	19.1824	19.2496	19.6004	19.1018	18.3197	18.362	17.7428	17.9238	18.6897	18.7625	19.1551	19.0696	18.7957	18.6574
Q9D1P4	19.2621	18.4601	18.1196	18.6899	19.3852	19.9719	20.0832	19.6003	19.5494	18.8222	18.8365	18.7462	18.1981	18.5337	18.69	18.9937	18.447	18.525	18.4495
Q99MR6	18.9265	19.2501	19.106	19.2579	19.0678	19.0216	18.7048	18.1013	17.9096	19.0165	18.9654	18.6933	17.3146	19.0924	19.2204	19.6009	19.2837	19.0241	19.0064
Q6PGB6	18.7287	18.6378	18.8425	18.6298	19.0194	19.067	18.624	18.9277	18.9323	17.7852	14.6254	14.1916	16.232	18.5832	19.3028	19.2373	18.5435	18.7397	18.4799
P97821	19.8245	19.5599	18.0443	19.2395	18.2053	19.1421	19.2224	19.2767	19.2007	20.5159	18.8486	18.8851	16.8223	18.574	18.8616	20.3784	19.6607	18.7484	19.3309
Q8K4Z5	19.5071	19.2369	18.617	18.6769	19.2352	19.4658	18.8423	18.6194	18.6841	19.2225	17.4973	18.0214	15.0683	18.491	19.7737	19.3183	18.6178	18.2504	18.3812
Q3UGR5	19.9334	19.6954	19.1194	19.2759	19.6221	20.0342	19.9736	19.7846	19.8091	17.7193	14.2827	14.782	15.963	18.813	19.9355	19.8004	19.4636	18.2371	19.3796
Q80SW1	18.8333	18.525	17.8064	18.9122	19.2793	18.8897	19.3429	19.3657	19.5345	18.4155	18.5939	18.0052	18.6771	18.7847	18.6051	18.697	18.6653	19.0782	18.9348
Q9D1Q6	19.4583	19.9223	19.3551	19.6504	20.2143	20.2551	20.3261	19.213	19.7863	19.559	19.2994	18.7817	18.8885	19.1882	20.5047	20.9116	19.6213	19.3473	20.0393
Q9JJJ3	21.4367	21.4115	22.2639	21.3573	18.6778	14.7066	14.5849	15.2379	15.2924	19.0286	20.7857	21.8669	21.7896	22.1379	20.0362	20.2955	21.5204	21.7484	21.8192
O70492	18.7579	19.0472	18.7488	18.2476	17.1338	18.0561	16.9941	18.217	16.6292	18.8055	18.5181	17.1782	16.7073	18.9887	18.7774	17.8412	18.448	18.2359	18.4103
Q8BYC6	18.5985	18.745	18.8193	19.1609	18.402	19.0664	19.4548	19.1777	18.7804	14.721	16.1611	19.3863	18.8447	18.1255	18.2014	17.2924	18.2541	17.9909	17.6286
Q9WVQ5	19.2424	19.3961	18.1	19.1576	19.455	18.9663	19.0311	18.632	19.2916	19.7188	19.6244	19.1638	14.674	19.1282	19.467	19.2141	18.8168	18.6864	19.1998
Q8BYU6	17.5945	18.286	17.7954	18.1257	17.5771	17.1958	18.0883	17.0879	17.4812	17.6319	17.9645	19.2734	16.0513	17.8341	18.0706	17.8725	18.6279	18.2893	18.7827
O08638	21.0062	18.2964	17.6809	17.7064	17.5058	16.4737	15.4788	15.7592	16.1618	16.1517	14.7697	14.5171	16.3545	19.0531	17.5821	16.3346	19.0423	16.8748	13.935
Q6ZQ58	19.9894	19.8651	19.61	20.0152	19.8773	20.4449	20.3417	20.1002	20.2332	19.7596	19.9739	18.9488	19.4629	19.6711	20.6953	20.4799	20.349	20.1467	20.1741
A0A140T8T4;P51410	23.4925	22.8665	22.4985	22.8608	22.5498	22.0492	14.4966	15.5606	14.0911	23.3555	22.5295	22.075	22.044	21.7688	23.3059	22.5517	20.2758	14.0689	14.1366
O09044	17.6739	17.8215	17.9808	18.52	19.0638	18.5722	18.9126	18.9013	18.6779	15.7759	17.2055	19.1262	16.645	19.1449	15.9268	17.1941	18.8478	18.6293	18.8386
Q9Z1P6	18.667	19.0059	19.6065	19.0816	16.3214	15.0736	16.0282	14.3456	17.0684	19.2958	19.7071	18.8093	18.5993	19.8462	20.5699	20.523	20.482	20.1618	20.8724
Q00896	17.5369	14.3129	19.5678	13.8073	14.0297	14.7388	16.2156	14.5814	17.7795	18.863	19.9608	19.3129	21.9012	20.0327	17.8294	18.3662	18.0635	14.6396	14.4833
Q61191	18.7732	18.7777	18.4779	18.71	17.0885	17.9239	18.2836	17.6531	17.8108	18.8711	18.3145	14.8698	17.2695	17.7761	18.596	19.0575	18.7203	18.3901	18.5637
P10833	19.0074	18.8692	19.4454	18.5045	18.3665	18.4679	18.1636	17.8584	17.1995	15.0067	18.3379	18.4834	14.8209	18.7989	17.4903	16.9855	18.7927	18.7698	18.6672
Q6P8X1	18.3129	18.3617	18.6792	18.6824	17.8522	18.6149	18.9596	18.2903	18.2588	18.3758	18.2311	18.349	15.0505	17.9808	16.9791	18.7231	18.4619	18.3876	18.0963
Q9R008	19.5705	19.9004	20.176	20.0457	19.4799	19.5853	19.5538	19.6615	19.4413	19.1318	19.3427	19.0936	19.2139	18.8596	19.1926	19.1203	18.8194	19.7687	19.1323
Q99JB8	17.6612	17.789	16.9381	17.2198	17.4573	17.107	17.393	17.6744	17.4835	16.3041	17.7636	15.955	15.6641	17.4471	16.9532	16.9534	17.4499	16.7789	17.3484
O35639	18.9546	18.4836	18.0851	18.1418	17.9232	18.2085	18.401	17.9201	17.7719	17.8703	17.2299	18.0001	15.8196	18.2217	17.062	18.6375	18.4562	17.1165	18.021
P07724	30.6978	30.3722	29.9777	29.8349	29.4238	29.7946	30.032	29.5643	29.3751	31.0347	30.3637	29.8837	30.9	30.1396	30.0012	30.109	29.5377	30.3866	30.1165
Q91WK5	15.6371	19.6058	18.9454	18.4028	18.5492	14.8824	18.9769	18.4965	19.7691	15.5982	14.5311	19.0585	20.8512	14.921	21.1914	20.6649	20.4651	14.5102	15.3263
Q99JF5	18.3539	19.8181	19.1108	19.2856	18.4339	19.4743	19.9476	19.2039	18.4324	16.7205	15.6156	15.8668	19.4242	17.0412	16.2725	18.3762	18.6016	18.2715	17.1357
Q64012	18.2816	19.5264	18.7431	19.0132	18.7632	19.1725	18.9537	19.3805	19.0049	19.5502	15.2963	16.8885	16.164	19.0118	19.1542	19.6911	19.5544	19.3726	19.433
Q8BMS4	17.8945	18.8188	18.8837	19.3384	17.397	14.5733	17.711	16.2756	17.5511	15.7065	14.9676	15.5127	15.6567	17.9832	18.0244	17.2728	18.81	18.3045	18.2419
Q61206	19.4221	19.294	19.1609	18.71	19.4821	19.6573	18.6913	18.6729	19.0416	15.8517	16.8195	16.0757	15.907	19.1374	19.699	19.4715	18.9133	19.1374	19.3318
P35235	18.1048	17.8947	17.5793	18.1797	18.2028	18.0419	18.4085	17.9157	18.1682	15.0766	16.534	17.2282	15.5381	17.6663	18.0238	17.6825	18.2176	18.386	18.0457
Q60676	18.5799	18.5253	17.9132	18.5419	19.016	18.4899	18.4482	18.4051	18.4689	17.7551	17.9996	15.4153	17.1206	18.5545	17.7585	18.3495	18.0446	17.7095	18.4562
Q8VDQ8	17.845	17.9405	17.9532	17.8729	17.8408	17.6463	18.4805	18.0796	18.8749	15.3347	17.1493	15.6796	16.1271	17.3554	16.2721	17.0891	18.165	18.5907	17.5744
Q8BG73	18.3208	18.0422	18.0488	18.4697	18.6643	18.9887	18.9576	18.4706	18.9404	15.9673	13.8551	16.3651	16.016	14.8062	18.3166	17.5542	18.4741	18.9276	18.7022
Q8BI08	19.3359	19.1913	19.8707	19.615	19.6078	18.5524	18.767	19.5533	19.4082	18.6812	13.8048	16.9581	16.8831	19.6486	15.2642	18.3943	19.156	19.777	19.6384
Q8R2K1	18.7264	18.4904	18.7226	18.4092	18.3558	18.1954	18.0259	18.2617	17.9644	14.0905	14.1027	16.4058	15.3284	16.7125	16.057	17.0692	17.5108	15.9214	17.3822
E9Q0F0	19.5545	19.7792	19.6665	20.4895	16.1076	14.1544	13.1982	14.7719	19.633	20.0389	19.8875	20.4808	19.7681	18.8237	18.5623	20.4321	19.3198	18.6501	19.5523
Q8N7N5	17.3008	18.1719	18.6919	18.0276	18.0772	17.7478	18.6089	17.6911	18.285	16.2704	18.0926	17.6955	18.629	17.8831	17.5782	17.8138	17.6543	18.3199	18.3878
Q9CU62	19.0034	18.945	18.4504	18.3121	18.6232	18.8425	18.5814	18.0296	18.3008	19.1081	18.6526	17.4156	17.7295	18.6241	19.5244	19.3417	18.2808	18.1283	17.8269
Q9D892	18.7032	18.8446	19.3048	18.8821	18.8107	18.4719	18.6203	18.5541	19.4062	17.1351	18.3683	18.0679	15.7445	18.7027	19.1095	18.7541	18.5604	18.7682	19.2419
Q80ZX0	17.2799	17.5154	17.5459	18.0044	16.4718	16.1975	15.3409	15.9669	16.2175	15.7062	15.3114	14.7357	17.3303	17.5934	14.9637	17.4577	17.8601	16.678	17.6194
Q921F4	18.3629	18.9349	18.895	19.3317	19.2053	19.2737	19.4596	18.7223	18.715	18.2314	18.1997	18.3918	19.0412	17.661	18.7351	19.3157	19.2111	19.0243	18.8898
P63330	20.0259	20.2635	19.8084	20.3422	19.89	19.374	20.6358	20.2725	20.2449	19.8578	19.5774	21.1553	17.6753	20.5204	17.9754	20.1506	20.2941	20.4653	20.4373
Q9CR88	19.4838	19.151	18.7748	18.7563	18.7856	17.5883	14.8477	14.9749	16.6091	19.9295	19.1682	15.9234	15.4975	14.1066	20.0298	18.7098	14.4148	14.8776	14.6633
Q9D7X8	17.9965	18.0428	17.8045	18.4613	17.6005	18.8637	18.5533	17.8842	13.7174	14.1083	16.7519	18.7795	15.8704	14.604	16.6183	18.8918	18.9458	17.9407	18.6683
O54950	18.0237	18.2903	18.0366	18.1559	17.8308	18.4655	17.9807	18.3481	17.9397	15.8378	17.4234	16.853	17.0231	16.2788	16.419	17.2357	17.8702	17.4398	17.7314
Q8BFP9	15.6024	17.5753	16.8579	18.1698	14.6641	13.9876	18.2747	17.5559	16.9387	15.3347	15.4655	15.8461	15.8315	14.9513	13.8598	14.3922	16.3735	14.6733	16.5508
Q61543	16.6694	16.216	16.9212	16.4237	16.4115	17.0318	16.7921	16.9371	17.0599	17.4314	17.143	17.7654	17.6945	17.5606	17.1956	17.667	18.0769	17.4995	17.3824
Q8BH35	17.5997	17.8609	18.5751	18.2101	18.1502	15.3054	16.8707	16.9057	18.2749	17.4993	17.5911	16.4967	19.9704	19.2523	18.7169	17.9142	18.0203	19.8737	19.4755
Q9Z1J3	16.5593	17.4157	18.0837	16.4977	15.0831	14.3255	16.8599	16.4757	17.2582	17.9276	17.9607	15.5847	15.3461	18.2662	16.5427	17.4438	18.6485	18.6803	18.7094
O08738	18.3577	18.8554	19.0084	18.7712	18.9734	18.686	18.9449	19.0153	18.9315	18.7605	20.1322	16.7321	18.1517	18.6585	15.641	18.8153	18.856	19.1287	18.9067
Q7TNV0	20.0692	19.9262	19.1193	19.5903	19.6998	19.5002	18.9858	18.3156	19.0692	20.0684	18.9528	18.4272	15.1234	18.4429	19.7319	20.44	18.8659	19.0209	19.9737
Q9WTM5	19.3386	19.0262	17.8066	18.6195	18.8459	18.7327	19.1806	18.6996	19.2172	18.2471	17.7834	18.4478	19.5464	18.0512	19.3016	19.403	18.9799	18.5663	19.1206
Q6PDL0	18.1925	16.9908	15.1137	16.6614	17.8094	18.1893	17.55	17.3113	18.0428	14.4282	15.6296	15.733	15.6565	17.7054	17.6462	17.8738	17.7917	18.0637	17.8762
Q01730	18.5773	18.4691	18.5165	18.6223	17.8865	18.0961	18.3581	17.9919	18.2654	18.1369	18.8443	15.599	16.1813	18.9097	17.9373	17.9617	18.9288	18.0476	18.1362
Q91YP2	18.1826	18.8879	18.8	18.3663	18.5357	17.6663	18.8742	18.3138	18.7545	18.0228	19.0562	18.9249	15.1631	18.5006	18.4796	18.2139	18.624	18.6549	18.8293
Q9R0U0	15.4821	16.8681	18.2708	17.932	18.363	18.2013	18.8758	19.117	18.1758	15.1083	18.2331	15.8692	15.3045	17.5909	18.8377	17.7589	17.7681	17.0752	18.3786
Q9CPR5	18.3777	18.0236	18.8617	17.5686	14.9551	14.4959	18.1086	17.8056	17.8116	14.0894	15.5252	15.4214	17.1726	16.3301	14.5654	15.2334	18.2505	18.1147	17.9578
Q3TEA8	18.57	18.6028	19.2805	18.7119	17.6109	17.8697	17.2949	16.3717	17.0723	18.3959	18.0513	17.1027	16.2851	17.9077	17.9414	18.9881	16.7831	17.4901	17.2581
O09012	18.8044	19.2393	19.0914	19.2	18.8033	18.2901	19.4341	18.8635	19.6654	18.1596	18.8333	14.7566	18.9169	19.1462	18.0211	18.8099	18.7835	19.2512	19.5096
Q91X72	24.826	24.3969	24.3308	23.7308	24.3771	24.2741	24.2096	24.525	24.7497	26.5633	25.8372	25.5214	26.9419	26.6527	26.5502	27.5846	26.8589	27.9221	27.8102
Q05915	19.3689	19.0415	18.9464	19.4938	19.0868	19.4234	19.7402	19.1044	18.9252	19.1887	18.2452	19.2742	19.6599	18.7897	18.5161	18.6518	19.2311	18.309	17.793
P62983	20.2493	19.6385	19.8789	19.5055	20.5515	20.6979	20.0817	20.7411	20.6499	20.6545	19.566	19.3314	20.2089	18.0861	21.4893	20.9777	20.9416	20.3386	20.6606
Q3UE37	18.6824	18.4156	18.0006	18.2855	13.4712	18.1873	18.6602	14.2964	15.0497	18.5884	18.3953	19.0675	18.7388	18.1305	18.2689	18.8194	18.9099	18.8131	18.7375
P50518	20.1121	19.7544	18.9629	18.6558	18.4259	19.6942	19.751	19.7666	18.6908	19.7527	19.2628	20.4941	20.1547	19.3536	19.6539	20.0644	20.2221	18.6105	19.3396
E9Q035;Q921I1	26.2101	25.5696	25.0811	25.0459	23.9424	24.2766	23.7707	22.8808	23.1065	25.3183	25.0633	24.682	25.8463	24.5958	25.4225	26.2106	24.2522	25.4493	25.7287
Q8CG72	15.443	17.5853	17.9959	17.724	15.3295	17.6367	18.1912	17.9768	18.6564	17.5563	17.2061	16.0709	16.259	17.9913	17.6848	17.6004	18.4636	17.0327	17.9236
Q61646	18.8849	19.3086	19.5098	19.1055	21.9379	22.1682	21.8577	21.7138	22.2384	24.5061	24.3661	23.5337	24.5162	24.1344	24.5568	25.1559	25.552	25.6711	25.1462
Q9CQV5	18.0943	18.5873	18.6994	18.4302	16.8452	14.4491	17.5606	17.3126	17.2951	15.1086	14.999	14.2818	16.1941	14.9636	14.3279	17.0424	18.1658	18.9957	17.9362
Q8C0M9	18.2852	17.1581	14.1359	17.212	18.3199	18.3921	18.4637	18.0847	18.4208	19.582	14.7022	15.3211	15.7519	15.5456	17.5032	17.4099	16.8734	16.5715	15.2496
O35075	17.9835	17.9372	17.9634	18.2617	17.6589	17.4092	17.8791	18.0604	17.6255	17.3127	17.5751	17.9076	15.375	17.0615	17.6747	18.3937	18.3055	18.3814	18.2654
Q80Y81	17.4166	17.8949	18.0273	17.8483	17.306	17.3181	17.9313	18.023	17.3048	16.9667	17.9774	17.8241	16.7187	17.1777	17.8552	17.5352	18.0559	17.8924	17.722
P61961	20.0537	19.8674	19.4825	19.498	19.6944	20.0747	19.5837	19.0078	19.6251	20.1793	13.6362	15.2976	16.4605	19.546	20.4322	20.0397	19.6967	19.2593	19.5594
Q9DBT5	18.6208	19.1592	19.028	19.3747	18.2654	18.6736	18.9295	18.6509	18.7786	18.1429	18.8945	15.5226	17.6329	17.9309	15.5648	18.8771	18.2086	18.8197	18.7261
Q9JHK4	18.7571	18.9528	19.4967	19.1457	18.7482	18.7319	18.6453	18.8692	19.4502	15.3554	18.3506	18.7116	17.46	18.1997	14.8998	15.5556	18.9766	19.3115	19.1674
O70318	17.9111	18.0822	18.1728	17.9667	17.6905	17.0562	18.2869	18.3391	17.3353	17.2213	18.3111	18.0885	14.8057	18.4125	16.6551	17.7761	17.6652	17.8731	17.8198
P08226	25.828	25.531	25.9619	25.1535	23.9095	23.6046	23.9294	24.5575	23.8148	26.0006	25.5185	23.7364	24.0197	25.1403	23.1358	23.7585	22.4962	23.5689	23.1334
Q60634	18.0228	17.9697	17.8981	18.1011	17.4894	18.527	18.4409	18.9039	17.4794	17.7563	18.2404	18.7132	16.6968	17.7565	16.3523	17.5188	18.877	17.8752	18.1328
Q8BJZ4	14.7978	16.7376	16.7839	17.4799	15.5759	15.6331	16.7029	17.0028	16.6788	14.244	16.8082	15.2382	15.3155	16.2278	13.5537	16.5006	17.3915	17.6423	17.686
P09055	24.6737	24.1838	23.9227	24.3123	23.9399	24.4447	23.9164	24.7035	24.0133	25.246	24.5747	24.9214	24.4844	24.4947	24.2042	24.1936	24.6152	23.9433	24.0447
Q6P1F6	17.0679	16.4809	17.5819	17.6902	17.2648	17.0504	17.8548	17.1878	16.6705	14.8846	16.2181	16.4697	14.2142	15.231	17.4015	15.7496	17.095	17.6172	16.9175
P04627	17.2549	17.6701	17.8927	17.4411	16.3299	14.6764	16.9535	17.4458	17.5922	13.7859	17.6693	15.8598	16.3309	16.5285	15.1832	16.2683	16.356	16.3573	16.4849
Q6IRT3	19.3771	19.3006	19.8858	18.9353	18.2046	13.8812	14.498	13.6753	13.7951	19.1406	19.469	19.6095	19.9957	19.1765	19.9925	19.628	19.5654	19.8819	19.9182
P47934	18.2397	17.9991	18.1513	18.4204	18.1138	17.287	18.8402	17.9265	18.1702	15.7101	18.2572	18.1526	15.7097	18.2132	18.2292	17.9394	18.6888	18.2772	19.0342
Q9D394	18.0724	17.177	17.0182	17.2293	18.1784	17.3275	17.1147	17.3397	17.4682	16.4542	14.2542	14.6806	15.4129	15.6396	18.0355	17.8775	16.7905	15.0502	15.8534
Q9QYC0	17.6813	17.0745	18.0647	18.2315	17.0982	16.5826	18.059	17.7621	17.1436	17.6314	17.9482	17.6692	16.6964	17.2917	16.8433	17.4052	17.9275	17.501	17.7071
Q9CR24	17.7039	18.2036	18.633	18.3758	17.0649	16.4304	17.8542	18.0267	18.3927	14.4413	15.7738	15.5384	14.906	17.5666	17.2753	16.3048	18.1292	18.8182	18.1896
Q9DAR7	18.9571	19.1735	18.9972	19.4765	18.6099	18.777	19.2938	19.3294	18.648	18.9836	18.8357	19.6364	18.6304	19.1685	18.7902	19.553	19.6289	19.5107	19.239
O35955	18.3897	18.6632	18.5409	18.2921	17.5909	19.169	18.6253	17.0996	17.1693	19.6476	20.2423	19.2053	15.4278	18.923	19.0804	19.9451	19.6608	18.6798	19.2127
Q8K2T1	17.809	18.0568	18.7093	18.228	17.8064	17.9019	17.4143	17.4727	17.7831	14.7596	16.8643	15.1771	16.4253	18.5774	17.6401	17.3954	17.7396	17.7199	17.2712
Q9CQC7	20.1762	20.1317	20.3867	20.2023	19.7499	18.8631	19.4789	19.0949	19.2595	15.2875	15.0214	16.4809	15.6888	20.2736	20.0133	19.7303	19.681	19.5715	19.646
Q9CZX0	16.6075	16.9786	17.2288	17.4631	16.6705	15.9642	14.619	16.441	16.8167	15.7804	14.9202	15.8947	15.8867	17.1067	15.8213	15.2342	16.928	17.2494	17.434
Q9D1N9	17.272	16.8733	17.7592	17.0587	14.4762	15.7229	12.9266	14.846	14.2527	16.7148	14.8078	16.0905	15.6012	16.4854	14.583	15.5349	16.8962	16.795	16.4064
Q8K2Y7	22.0282	21.136	20.6944	20.8256	20.597	19.6156	15.5424	16.0557	17.2166	21.1601	19.5516	16.0919	15.2962	16.4273	21.2443	19.7864	15.3697	16.1226	16.5911
Q9D1M4	16.8865	17.5411	17.0009	18.0709	17.1663	16.7906	17.3101	17.0234	16.7767	13.879	15.7724	15.5577	14.4285	14.8354	13.9781	17.367	17.0972	17.674	17.7521
Q9D273	17.3338	17.9351	18.3203	17.9676	17.6179	17.4789	18.8505	18.5083	18.7726	18.4816	17.8705	18.413	15.6945	19.0148	18.4152	18.5002	19.2986	18.6811	18.9456
Q924D0	19.0789	19.4107	19.827	19.9127	18.6058	17.1363	18.5587	18.5657	18.8582	14.9321	15.0699	15.1908	15.3604	16.9541	17.7058	17.8574	18.855	19.2682	19.1313
Q8BG94	17.7344	16.6669	18.0967	17.7009	17.2099	17.3367	17.8967	16.9501	17.4359	15.1223	15.4357	14.6288	15.2556	13.9006	16.1074	17.0621	17.4793	17.4907	17.5686
Q5SUR0	17.5492	17.8722	18.0686	17.9278	17.5428	18.0136	18.0397	17.8136	18.4125	14.0093	17.9244	14.9392	16.3983	17.2402	16.5317	17.8284	17.3236	18.1608	18.1472
Q61187	17.6876	17.7664	17.5919	18.1711	16.9975	18.6998	16.6086	17.8077	18.2785	16.22	14.934	17.9207	16.1915	18.0975	17.827	18.0925	17.5422	18.4404	18.0813
Q3UPF5	18.7484	18.9017	18.1166	18.9698	17.7688	19.0135	18.5299	18.5198	17.9949	18.6608	18.8345	18.4904	17.7176	18.6944	18.3174	19.4956	19.1768	19.1943	19.6929
Q8R104	16.6368	18.0579	17.6037	17.9398	16.1456	15.5683	17.2338	17.1811	16.6094	16.0275	17.9726	16.2329	14.9217	16.4759	16.9547	16.0049	17.4624	17.633	17.2178
E9PYD1	18.2337	18.1127	17.6082	17.9459	16.8908	17.4844	15.8522	17.3945	16.5538	18.0262	15.8437	17.5068	18.9586	15.9295	17.7511	17.3997	16.9048	17.7288	18.0936
Q99LE6	18.1111	18.5767	18.4423	18.7738	17.6198	17.7468	17.9861	17.8558	18.2599	16.6466	19.3751	14.6783	16.2833	18.557	17.5078	18.312	18.3407	18.8111	18.5028
Q8K297	17.5459	18.2194	18.6191	18.258	17.5852	17.4557	18.1272	18.2541	18.2208	17.6697	17.529	16.4268	17.7077	18.4781	17.0115	18.3702	18.4835	18.7438	18.8142
P18572	25.1836	24.4482	24.1723	24.947	23.6035	24.2087	23.9858	24.6112	23.6497	24.9104	24.3285	25.7375	25.5293	25.8185	24.2001	24.4238	25.3587	24.3625	24.2698
Q8R5F7	16.7738	17.0714	16.8765	17.5198	15.0925	17.0453	17.2851	16.604	17.3195	14.7147	17.7805	17.4393	15.427	17.5629	14.8167	15.8971	17.6493	17.9131	17.5667
Q3UKJ7	17.7796	17.7239	17.7282	18.0334	17.4366	17.2573	18.2748	17.9565	17.9706	18.286	20.2857	20.1563	16.7245	18.2753	14.5937	18.0107	18.0408	18.1953	18.1629
O09111	19.3227	19.0713	20.2113	19.1405	18.416	18.1055	19.5956	19.8882	18.8035	14.2219	14.9686	19.455	15.0252	19.1986	16.0155	15.138	19.7695	17.8163	19.1254
P29391	18.4179	18.7129	17.7689	18.0201	14.0927	16.4413	18.764	18.0966	18.5179	15.4098	14.2091	19.8424	16.9344	15.3192	18.176	17.9364	19.2829	18.782	19.0121
Q62415	20.8908	20.9315	19.9051	21.0596	19.5543	19.0592	19.2726	18.5361	19.063	15.5519	15.403	15.2675	15.2358	21.218	22.0453	20.9541	21.3984	21.4328	21.4081
P54116	18.2154	17.9642	19.1061	18.4533	18.5624	18.0525	16.9104	18.0199	17.7246	14.809	18.1752	18.5274	18.2539	18.4648	16.693	16.892	18.3951	18.7587	19.1403
Q8BSY0	19.1364	19.5551	20.004	19.3437	19.242	18.7859	20.2537	20.2204	19.904	18.6109	18.2496	20.3757	19.9756	20.0137	19.4368	19.3405	19.9062	20.1777	20.5343
Q04447	18.9743	18.4829	18.4489	17.1368	17.8383	18.1864	18.7535	18.3973	17.542	18.4393	18.45	20.5192	15.5783	17.6841	15.0321	18.6046	18.5212	18.1051	17.6134
Q7SIG6	19.8758	21.9762	19.963	21.5579	20.9795	21.7548	20.0805	14.7786	15.547	19.9815	14.5046	20.905	16.471	15.6791	20.8892	21.6385	20.3914	20.125	20.731
Q6P3D0	17.6729	18.5091	18.2089	18.3482	14.1857	17.3261	18.3388	17.5106	16.9875	14.8378	16.5174	15.3587	15.8442	17.4102	15.1109	18.1767	17.6128	18.0269	18.2374
Q8BLY2	15.1085	17.1766	17.2318	17.8956	17.2694	17.2524	17.3279	17.0893	16.498	14.6681	15.6897	14.5562	16.2369	14.7483	14.9755	14.335	14.9971	15.257	13.653
Q9CPP6	18.3261	18.4559	19.7751	18.079	13.8414	14.7468	18.2873	16.5486	18.0272	20.3325	20.1259	19.4243	19.2855	19.7505	21.0018	21.4832	21.1282	20.7492	21.3023
Q8CDG3	13.9875	16.8745	17.5878	16.5434	17.6458	17.2502	16.9695	16.7968	16.9607	14.9856	16.1688	17.4907	16.653	17.4951	16.0118	16.108	17.046	17.1839	16.9205
A2AKK5	19.1985	19.1888	19.956	19.7802	19.7755	19.4415	19.8603	19.3736	19.5133	19.7158	19.9391	19.2624	17.9121	19.0925	19.5752	19.9185	19.6702	19.9809	19.6414
Q9D289	18.5193	18.7271	17.9515	18.7186	17.3896	17.296	13.2745	14.2441	15.3567	18.9941	18.6539	16.1562	16.4318	14.2215	19.3533	19.2923	17.6175	17.7153	18.1868
Q99J36	17.696	18.2218	18.2247	18.973	18.7977	18.3627	18.693	18.7268	18.5422	14.8735	18.6488	18.2016	15.9896	17.9634	18.5741	18.5397	18.7284	18.9304	19.1214
Q8CGB6	17.3386	16.5943	17.6948	17.6	16.9982	13.6942	16.8131	17.4623	16.687	15.1363	15.8469	15.9636	17.6033	17.6896	14.9427	15.368	17.3492	17.5343	16.9295
Q68FG2	18.3559	18.3936	19.2257	18.7825	19.0478	19.1406	19.3261	19.3559	19.3753	18.774	18.5361	18.6904	17.9192	18.4635	18.5128	13.9948	18.3131	18.1998	18.0113
Q9CYI4	17.848	18.1014	18.3436	18.8844	18.7073	17.904	18.2962	18.036	17.5728	17.9841	15.1179	17.6393	17.4934	19.7028	18.4754	18.3631	19.2018	18.2174	18.0372
P67871	18.0491	17.3289	14.565	17.9641	18.0988	18.5287	18.7702	18.3063	18.0317	15.2103	15.1313	13.5035	15.1604	18.7227	18.9461	18.5533	18.4678	18.6097	18.8789
Q9DCE5	14.1645	16.054	17.0673	17.5843	15.0224	13.8931	17.3662	13.6332	14.1154	14.9947	16.0967	15.544	15.5159	17.0596	15.0495	16.4342	16.6961	17.1181	16.9684
Q8R4N0	19.0454	19.0892	19.2662	18.5822	17.6825	17.0403	19.1017	18.3155	19.3745	19.911	19.9606	18.3239	19.1678	19.1365	21.15	20.5875	20.5696	20.4907	20.9455
Q8CIG8	17.1573	17.3866	17.7537	17.8745	17.0442	14.8511	17.4316	17.5887	17.9505	16.6626	16.8304	14.7381	16.9507	17.5644	16.4392	17.9884	17.7772	17.9981	17.7163
Q8BU88	17.6811	18.7871	18.9816	18.3539	14.5337	16.388	14.0134	16.4587	16.9043	16.3197	15.4323	15.9947	16.0617	17.0565	14.6077	14.3195	16.7394	18.4689	18.4011
Q8BHC4	17.6326	14.659	18.8817	17.9051	18.3549	17.8257	17.778	18.1809	18.4068	14.476	15.809	15.5816	17.1048	16.4899	16.0645	15.6763	17.8118	17.9329	14.1733
Q8K1X1	16.3088	17.3831	16.8887	17.2314	16.7264	14.8937	16.8476	16.9302	16.6883	14.9069	15.9067	17.4515	16.1192	16.745	14.9463	15.8192	17.7551	17.795	17.3524
P21614	23.4536	22.9248	22.1411	22.2197	22.6714	23.1823	23.231	22.6394	22.8356	23.2508	22.7131	22.0562	23.6602	22.3257	23.2322	23.4997	22.046	23.1714	23.2997
O35988	17.9336	15.2116	18.2073	18.0118	20.247	19.5223	19.6718	19.7808	19.2357	17.2952	18.3669	19.9998	20.0338	19.9742	18.2201	15.3193	19.3207	18.3322	19.1093
O35326	18.2227	18.7329	19.6235	19.4042	19.0769	18.9783	19.5054	18.5999	18.0267	17.831	18.6638	14.0942	16.1899	17.2662	20.4213	18.7563	18.4125	18.5839	18.7033
Q9QZ08	18.1798	18.35	18.6345	18.6136	17.4924	17.6607	17.7855	18.4075	17.3069	17.1214	15.0726	15.8413	15.996	17.3753	17.015	18.5285	18.7643	18.3531	18.3406
Q810B6	17.0412	17.6583	17.844	18.1136	17.9491	17.6142	18.4567	18.1891	18.0708	14.7371	18.0427	18.5984	16.9311	17.508	17.3256	17.0608	18.0414	18.1885	18.2271
Q7TMR0	17.9932	18.3268	16.6228	18.0171	18.2598	17.6122	17.8903	17.9971	16.9548	14.8539	13.8441	15.0143	16.5189	14.772	15.7523	17.1019	17.3797	17.9716	17.7166
Q8CI94	17.7053	17.8328	18.8343	18.3561	17.6689	18.2487	17.1104	17.7812	17.5284	14.3137	18.6111	16.1862	16.337	14.928	15.031	15.075	17.4553	17.2562	18.4168
P32261	24.6729	24.1143	24.1286	24.3122	23.6965	24.0244	23.6043	23.878	23.6016	25.0105	24.5429	23.9691	24.6655	24.7005	24.1342	24.4845	23.9196	24.1937	24.1787
Q9DAS9	16.7933	18.1438	19.0171	18.4432	14.5745	14.1432	14.2607	14.8904	13.0909	16.4326	18.475	18.9733	17.6302	18.0356	16.5144	17.9907	18.4309	18.0678	19.0263
O08582	18.0536	18.2935	18.0309	18.5531	18.1674	17.9736	18.2013	17.4683	17.2845	18.7975	18.0066	16.2153	15.6597	14.2173	17.656	17.9265	17.7812	17.7524	18.27
Q922P9	18.0895	17.7094	17.7722	18.3976	17.7721	17.6128	16.9847	17.7841	17.6194	18.8623	17.3777	14.5566	17.6961	15.6212	17.9112	17.0635	16.5435	15.9829	16.6711
Q60770	17.0243	17.4988	17.7508	18.4808	18.6713	18.2631	18.4189	18.4029	17.8237	17.6077	16.5977	17.0641	16.7782	17.8705	16.8965	17.1462	17.1676	18.0299	17.4915
O35632	15.6124	18.488	15.3889	15.4806	17.5756	17.8321	16.894	17.0624	16.2503	16.5136	13.9298	15.8623	16.1973	14.9583	13.5275	18.0177	12.2058	15.0712	16.2836
Q8R1S0	16.6555	18.3296	18.2814	17.8732	14.9901	15.9968	16.5548	17.0185	16.8432	14.8776	17.6113	17.7688	15.8128	16.6789	17.219	17.2745	17.7627	18.0615	17.5529
Q9D0I8	17.6439	17.9819	17.2612	17.64	17.7856	16.6983	16.0674	17.4671	17.4807	17.4744	16.9588	16.2816	16.0661	16.1408	18.2685	17.461	16.7148	18.0072	18.2559
P25911	16.6634	16.9903	17.7352	17.3231	18.2708	17.917	17.8019	18.2343	17.4684	14.5646	18.3936	18.1881	17.4012	17.5274	15.5334	16.3785	17.548	17.5037	18.1083
Q99ME9	14.7717	16.2759	17.3503	16.5378	15.8543	14.754	15.5236	15.8925	16.2871	14.946	16.7003	15.8832	16.6411	14.3997	16.296	16.3841	15.4778	16.2135	16.3287
Q8BNX1	15.5559	14.4535	15.9405	16.3046	17.8356	16.6164	16.8219	16.7946	17.1528	16.2583	15.4022	15.6393	14.8451	15.2028	14.7006	13.7431	14.388	14.3243	14.9454
O35930	18.3382	16.2025	14.2111	14.3198	17.6867	18.008	17.4576	18.315	18.3441	19.4961	19.1699	19.5842	19.788	19.2859	17.3001	16.2885	16.8434	14.7268	17.5903
Q9JIQ3	14.7339	14.7395	15.0122	18.3183	16.6802	17.405	18.2436	18.4067	18.2649	15.5998	15.6045	16.6571	16.1421	15.8683	14.5131	17.7875	18.3534	17.1987	18.013
D3YXF5	14.0941	14.1044	18.3068	13.3695	18.0413	14.1509	15.2521	14.2128	18.6468	14.8088	16.1528	16.1971	21.4338	19.9198	19.1606	13.8587	16.6834	20.0496	19.7154
Q9QZS5	15.3813	15.2744	17.111	17.5234	18.7304	17.6413	17.9809	17.5041	18.0061	14.6978	16.2776	16.2122	14.0805	15.1083	15.7417	14.7455	16.4736	14.1642	15.3439
P36916	14.5792	15.1471	17.9242	17.3726	17.0474	16.5682	17.0945	17.2615	17.233	14.7253	15.4208	15.4979	15.1385	17.5395	14.812	14.7729	17.2279	17.957	17.0455
O35435	15.3078	17.2197	17.4831	17.1386	15.698	14.3787	17.0452	16.7609	16.7956	13.7162	14.2737	15.0503	13.7988	14.948	13.8497	15.6377	16.1337	13.0326	15.2513
Q91ZX7	24.2728	23.3856	23.6564	24.3921	23.7507	23.4688	23.4689	24.2015	23.8617	25.1098	24.6462	24.5391	25.7825	24.8389	24.5504	24.1458	25.9215	25.179	24.7795
Q9DB60	17.6762	17.0559	16.6143	16.8495	15.9034	14.713	15.0795	14.4914	14.53	14.1504	14.1281	14.6338	15.955	14.6797	15.9479	15.3827	13.9413	15.543	13.772
O09110	14.6154	18.0583	17.9885	18.4371	17.9406	17.4629	18.2366	17.8662	17.1734	15.8449	18.0175	16.0155	15.8809	18.4021	15.5692	16.735	17.9091	18.2251	14.3089
Q9D0M0	15.1435	15.3757	16.6221	16.3111	15.8063	16.2882	15.3366	16.5196	15.4527	14.6392	17.0309	16.1058	15.0782	15.9974	13.7555	14.0827	16.9935	16.1035	16.1693
Q9JIL4	21.9743	21.9338	20.8468	21.5603	21.0301	21.7571	22.0684	21.6668	21.1342	21.7442	20.7208	21.0857	20.7586	20.0338	22.0666	21.888	20.5667	19.4662	19.8452
Q8BTW3	14.9337	16.0156	17.7756	15.0293	13.7355	15.0371	14.8497	14.9089	14.6415	13.8282	14.3622	15.2291	14.958	15.2477	14.8545	16.4518	16.9782	16.7033	17.0614
Q60737	18.7371	19.3112	19.4578	19.5616	19.2496	18.4283	19.7479	19.9275	19.3882	19.2328	19.5427	18.0855	16.742	19.853	18.6753	19.2602	20.0131	20.1998	19.2433
P58137	18.4175	19.0356	18.454	18.2492	18.353	17.9651	18.7275	17.901	18.5885	18.2018	17.5563	17.9676	18.774	15.0446	18.5698	18.4491	18.5746	18.8721	18.8826
Q80X85	14.9092	17.0915	17.3342	17.0983	14.7894	14.1036	16.7205	16.4102	16.8246	16.0108	14.8128	14.7282	16.121	15.3175	17.5723	16.9826	18.6471	18.1018	17.3798
P10922	19.3501	18.9292	19.19	19.3326	17.7036	14.1791	14.0935	14.7283	15.3163	20.4648	18.5053	19.9229	19.1034	20.0251	20.807	19.7336	19.6151	19.0451	18.6461
Q5EG47	16.458	16.3069	16.2921	17.1038	15.976	16.6398	16.8117	17.0237	16.3112	15.3572	16.6485	14.582	14.968	13.8208	15.5939	16.9519	17.1325	16.7727	15.9023
Q8K1H1	16.8858	16.5674	14.1739	14.7919	14.1625	16.5805	16.1128	14.2357	15.4359	16.5245	14.3689	16.9702	15.9788	16.2096	14.2087	15.4217	15.2109	15.7752	16.5704
Q3UI43	15.2168	17.7352	17.6387	17.2604	14.7558	13.3435	14.7303	14.306	13.8786	14.9131	17.828	16.7558	16.9419	17.9952	16.9295	17.5713	18.1939	17.9116	18.4643
Q8VDW0	17.8563	18.9597	19.019	19.4495	19.1991	18.5492	19.5887	19.5511	19.5946	15.8509	20.0378	14.7642	15.5976	18.9815	19.3032	18.3342	18.7023	18.8474	19.2604
P12791	18.9732	18.9399	18.8025	19.2703	17.0833	20.3561	18.9206	19.6741	18.2503	13.8635	19.5565	21.1123	14.8455	18.5551	15.0936	18.6237	20.5124	17.5993	18.0911
P58735	16.5616	17.1701	18.6545	16.5226	18.2987	18.3696	16.6716	17.959	17.7229	14.3503	17.8601	17.7379	16.6502	18.4962	14.3943	15.4491	17.6549	17.0419	17.2395
Q7TN29	18.5411	19.2803	19.3508	19.1411	19.098	19.2828	19.3373	19.0268	18.8497	18.1081	19.4676	18.9835	19.2044	18.8572	18.9171	19.2411	19.5464	19.4758	19.2745
Q8VHK9	16.8741	17.0458	17.328	16.8705	16.4844	17.0433	16.9234	16.3172	17.0526	14.2867	17.3117	15.6666	17.7882	16.8355	14.7234	15.8332	17.1422	17.2051	16.5097
Q9DBZ5	19.4981	20.0408	19.804	19.774	20.5569	19.8181	21.2718	20.8391	20.9776	16.7856	16.2308	14.164	15.1185	20.3188	15.7967	19.7108	20.3992	20.7761	21.1389
Q9DBA6	17.6782	17.5453	17.1305	16.2931	18.715	18.0694	16.8855	16.0124	17.2199	17.3929	17.4352	18.1435	17.3005	17.1684	17.0505	16.8973	16.2744	16.4181	17.2749
Q78JE5	18.7201	18.526	18.6186	18.2523	19.0303	18.4358	17.4746	17.3613	18.2532	18.5999	18.1942	17.6488	17.5808	17.0662	17.6746	18.0326	16.3693	16.8039	16.3229
Q0VGB7	15.2169	16.0696	15.9361	15.2084	15.2072	14.552	16.1849	16.2749	16.8452	15.5472	16.0436	15.156	15.0559	16.3272	14.8775	16.2003	16.9475	17.3531	17.6891
P01901	24.8217	24.4889	24.871	24.8053	24.5849	25.353	24.9908	25.8786	24.7963	25.619	25.3892	26.1199	25.7666	26.2994	26.4756	26.0226	26.6492	25.9161	25.4281
Q8K2C6	17.154	17.6633	18.4284	17.7179	14.546	13.8774	18.5119	18.3891	18.7005	18.0779	18.1809	17.8536	15.6968	17.6082	17.9245	18.2418	18.5771	18.0349	18.9649
O54833	14.383	17.2716	18.3495	17.9348	17.4463	14.8772	17.7771	17.8445	17.9434	15.1614	15.4149	16.0457	16.7824	15.3048	14.918	17.2742	18.0889	17.0027	16.9531
P41241	18.4142	19.0334	19.1277	19.347	18.7775	18.3511	18.533	18.7926	18.6844	18.2376	19.7588	19.9653	19.3753	19.5215	16.3123	18.3239	18.9394	19.3529	19.2366
B7ZMP1	17.488	18.146	17.8018	17.5037	14.8812	16.016	16.6632	16.9718	16.8224	17.8714	18.4075	16.9886	18.3024	18.1332	19.2482	18.7036	18.5487	18.8417	19.2439
Q99N94	17.9831	16.8084	16.2816	17.7029	14.4958	15.9773	16.9197	17.3173	17.924	18.2435	18.1614	18.4655	15.6373	18.8306	17.7069	18.3444	19.1949	18.8256	19.2643
E9PY39;Q9CZY3;Q9D2M8	14.7935	16.3967	13.0599	17.0785	16.1383	17.3587	16.7586	17.6513	17.4637	15.7107	14.6672	17.7427	15.6868	15.3142	16.6585	16.3303	16.2282	14.7319	16.5146
Q3TCN2	18.9735	18.0072	17.825	18.8751	18.5109	18.5107	17.3924	16.9991	17.8677	14.3051	14.6981	15.3784	16.8207	18.3756	19.1428	17.6021	17.4462	18.754	18.9464
Q3UDE2	17.0978	17.0614	17.2127	16.377	16.7093	16.1309	16.9283	16.5853	17.225	15.5302	15.1819	15.3866	15.9443	14.8258	16.954	14.1169	16.677	17.1398	16.1887
P47857	17.428	17.1525	17.5632	17.0656	17.4867	17.1266	17.7753	17.1544	17.9793	15.2961	15.9091	16.2963	15.2082	13.3826	21.0417	13.4917	17.8433	14.4009	14.7646
Q8C6G8	15.0276	16.5549	15.033	16.3815	16.4833	15.5448	16.8163	16.4747	16.4016	15.075	16.1387	15.9293	14.9699	17.5581	16.8777	16.7641	16.6244	16.9424	16.8092
P35123	17.8202	17.7943	17.8209	17.4059	18.2203	18.2395	18.3331	17.8071	18.0742	14.7121	18.0195	17.1051	17.4832	18.2404	14.3655	18.3412	18.2693	17.7186	17.2763
P61164	19.0889	19.4913	19.3118	19.6122	18.8122	19.2377	20.1964	19.9271	20.0823	17.1163	18.0314	15.6905	20.0167	18.9581	15.4969	18.3928	19.5191	19.9641	18.7798
Q6PB44	15.0884	17.1289	14.8185	16.691	16.6858	16.3337	17.034	16.1156	15.8225	14.0046	15.7753	15.4896	15.8296	17.8498	14.3452	14.8878	17.6867	17.3197	17.504
Q922Q9	17.636	14.4837	16.9305	17.7508	17.2467	17.2883	16.534	17.0052	16.2772	15.0559	15.6425	16.2481	15.2949	14.3288	14.5839	17.6944	15.138	17.9543	17.5301
P17879	13.9578	16.2248	17.6784	13.5793	18.4632	16.8593	18.1674	17.8115	19.0093	17.967	15.1347	15.9084	17.0856	15.7008	20.2334	19.6108	14.8048	16.5545	12.653
P58058	16.817	17.1581	16.5696	16.0996	17.0573	17.176	18.2479	18.4125	17.9448	15.7185	18.8218	17.853	15.978	17.7129	16.0283	16.3549	17.4852	16.5404	17.587
O88876	17.5643	17.8238	17.9199	17.3026	15.8905	16.397	13.8422	15.7418	18.3244	15.8628	17.676	19.0252	16.9161	18.0505	13.8881	15.3942	16.7231	15.6624	17.0533
Q6ZQB6	14.6649	16.4276	17.9031	16.823	16.6397	15.9523	16.6374	16.9134	17.4169	15.8015	14.9059	15.3346	16.9334	15.5174	16.0088	15.8534	16.9484	17.9172	17.2876
Q61136	18.3318	18.34	17.3221	19.4822	19.6739	18.8276	19.234	19.3242	18.1853	15.7246	15.7276	15.1127	19.9499	18.9396	18.3898	18.8143	17.9972	18.9292	18.1619
Q9D024	16.8678	18.0961	17.9168	17.2119	17.3935	18.4696	18.8235	18.4726	18.759	15.2748	18.328	18.3126	16.185	17.8724	14.7226	17.0984	18.721	18.2841	18.0369
Q91W89	18.0811	17.9692	17.7118	18.6019	18.2011	18.3422	18.2587	18.5492	18.4636	18.3703	17.9036	18.4175	18.2837	18.1207	17.8061	17.976	18.4776	18.3738	18.2749
Q61586	17.7873	17.5897	18.9065	17.9262	18.1756	18.4645	17.0251	16.0319	18.0087	14.3866	16.7068	18.7067	16.3608	16.985	15.0241	15.6536	15.0839	13.4649	16.4523
B2RT14	17.9251	17.1993	18.3863	17.7813	17.8122	20.6191	20.0949	20.5868	17.4054	14.6556	18.4754	21.8908	16.4326	18.431	14.8898	17.9588	19.3594	14.5533	16.9642
Q91VZ6	19.2199	18.3974	18.2842	18.4384	18.7712	18.8639	19.3671	18.7723	19.0242	18.8254	13.486	16.7261	16.9016	19.3097	18.8689	18.4809	18.9628	19.2441	19.4767
Q9JKC8	18.0193	18.1992	18.2258	18.6229	18.5706	18.5716	18.7497	18.7382	18.7554	18.6715	18.3851	17.8635	17.5415	17.8443	17.3278	18.2909	18.6364	19.1261	18.7253
G3UXL2;Q9CS42;Q9D7G0	14.3084	15.3629	13.7207	17.5836	16.273	16.5543	17.3756	16.4251	17.6608	16.4146	17.2074	15.4308	15.8417	17.1816	15.05	16.2973	18.2858	17.4899	16.3395
Q91VJ4	16.1763	16.5179	17.3578	16.9827	16.5218	14.7537	16.6083	16.3177	17.1455	15.6857	14.6426	14.3941	16.0675	14.9571	15.21	15.3963	16.1627	16.0616	16.0316
Q61830	23.8085	23.1218	22.3014	22.6593	23.4131	22.6451	22.5493	22.214	22.301	24.0393	22.7515	23.3405	23.9786	23.4674	22.7449	23.543	21.5443	21.9567	23.1127
Q8R519	17.7414	18.0278	18.0497	18.6641	17.6448	17.4843	18.0448	18.1317	18.1392	15.1529	15.8679	15.6959	17.5391	17.476	14.9773	17.2492	17.8131	17.9866	14.2158
Q9CQ75	18.7993	19.1397	19.7389	18.7261	17.3999	17.961	18.6585	19.6886	19.6472	19.2609	19.6558	19.2664	18.5791	20.3142	20.3673	20.1621	20.4054	20.4565	20.825
P27601	16.1257	16.8885	17.4566	17.5512	18.163	17.9097	17.1266	17.9762	17.0663	15.6108	15.6186	17.2988	15.4288	18.2524	15.4215	15.3607	18.0184	17.6753	17.4833
Q9CRA5	18.2662	18.8334	17.4285	18.1704	18.5878	18.1106	18.116	18.0604	18.4257	18.6648	15.309	16.0952	16.0272	18.588	18.4807	19.0389	18.9761	18.7532	18.3341
Q64324	14.9564	16.5236	17.452	17.4851	16.8083	15.887	16.4004	16.8563	15.2229	14.9757	16.9963	17.591	15.7653	14.4238	14.4675	12.6619	16.5732	16.7919	16.9864
Q8VCH8	17.151	17.7709	18.5947	16.8242	18.4362	18.558	18.46	18.1968	18.6566	15.4695	17.6378	18.0544	15.9579	17.7302	17.0618	16.3086	15.6988	18.6565	18.0753
Q6P8J2	18.1159	17.6744	16.8991	17.7359	17.2114	17.5949	17.9685	17.8247	17.7633	17.7398	17.5562	18.0846	17.2698	17.0976	16.7923	17.5781	18.356	18.4276	18.1729
O55106	15.0153	17.4941	14.4239	15.0923	16.7985	17.8604	16.5882	16.2171	15.958	14.009	15.5944	15.8266	16.4234	14.7449	15.9203	18.0527	14.6556	14.1764	13.2627
Q9CZB0	18.3089	13.7034	16.9502	14.7101	16.597	18.9763	16.0463	17.1579	16.4175	14.2022	14.8269	16.6123	16.6201	18.554	15.7311	16.6465	16.021	14.978	15.0519
Q9CWW6	14.744	17.4766	14.788	15.4207	17.4295	17.44	18.2143	17.6845	17.7974	17.1623	15.779	14.8236	13.7335	16.1805	17.7236	18.0591	17.0694	16.3326	16.4576
Q8BMP6	16.774	17.7231	17.1279	18.0248	17.8895	17.5574	18.3826	18.4366	18.2755	16.9674	16.7343	17.1831	17.4514	17.2288	16.0547	18.2038	18.3431	18.699	18.0073
Q8BWM0	15.7694	16.2689	17.0213	16.8782	16.5958	14.6007	16.5574	16.0942	16.3299	16.1348	15.6038	17.3176	14.7158	17.048	15.5344	15.1339	17.4624	16.6625	16.9552
Q8K2Q7	16.9162	16.9767	18.5481	17.439	16.9713	17.1483	15.5171	17.2861	17.2815	14.4802	18.4493	14.9568	15.638	17.3058	15.5911	14.7578	17.3589	17.9096	15.1751
Q8C0L9	17.6253	18.2396	18.7247	18.5696	19.1718	18.1539	17.7962	18.3397	18.6495	14.6781	18.9101	15.2325	15.7641	18.8699	16.824	17.5072	18.5591	18.1252	17.5357
Q02013	17.0935	17.2628	18.0987	17.0641	19.1668	19.7291	18.4576	19.4397	18.1154	17.3736	19.3658	19.5042	17.239	20.153	15.5723	15.8684	19.1141	18.9896	19.6645
Q9CQI6	19.6259	19.6055	19.0405	19.4606	18.6517	18.7702	18.8246	18.9912	19.2497	20.0421	21.0181	20.6186	20.5858	20.4889	19.3429	20.1982	19.9413	20.4879	20.1689
Q811S7	15.7718	17.396	14.6167	15.0751	16.2249	16.1275	15.8698	16.0699	15.7969	15.5517	14.7104	15.062	15.6282	15.0308	15.4671	15.049	13.0094	13.4729	15.5857
Q3TYX3	15.5532	17.403	17.2525	17.2233	15.9702	14.9665	13.3339	18.2119	13.8169	15.9781	15.2607	15.4355	17.08	14.5492	16.4717	15.7963	17.0602	17.0596	16.7446
E9Q9P8;O54909;Q8K3M1;Q8K5C8	19.5687	19.2027	19.4821	19.4018	18.9758	20.5882	20.2203	20.8615	18.7085	14.9763	15.1109	21.3536	15.9296	19.1477	14.6221	17.748	19.6691	17.4394	18.206
Q9CQ21;Q9DB27	20.0967	19.744	19.5033	18.7599	20.2543	20.7603	19.5487	19.0502	19.6923	20.4013	19.7768	20.463	20.6922	20.1336	20.3844	19.9317	20.2839	19.9009	20.2566
Q9D880	17.758	18.3146	18.8339	18.3172	18.0363	17.6068	18.0231	17.9759	17.4538	17.4346	18.3319	15.6389	16.0682	17.7033	15.5735	17.566	17.915	17.952	17.2163
Q9JM14	14.4732	17.3071	15.3779	14.2575	17.6142	17.055	17.5354	17.64	17.4606	15.5226	15.242	14.9989	15.4313	14.8224	16.2711	13.9418	14.5048	14.6222	15.2011
Q6PIP5	14.9038	16.5938	17.5438	16.4379	17.9237	18.1476	18.0806	17.4705	18.7367	17.1791	17.4046	15.4224	16.2907	16.9508	17.1006	17.0688	17.6956	17.7086	17.1657
Q62018	15.6219	16.7021	14.57	17.1242	17.0562	16.8036	17.8678	16.581	17.1159	15.098	16.3139	17.5788	15.6121	16.7236	15.5137	17.1831	17.4268	17.4318	17.4836
E9Q912	16.9891	16.8435	16.3827	16.1253	14.9502	17.2541	15.4635	16.1377	17.5003	14.8262	15.0936	14.6094	15.9894	17.1741	16.1574	15.1834	16.6203	16.462	16.8879
Q60738	15.6355	15.5255	17.2443	13.7822	13.9676	17.1937	15.644	17.6932	14.1084	15.2598	14.7326	13.9827	16.3006	17.0805	15.0599	14.9413	17.7318	17.4442	18.1749
Q8BFY6	18.0152	18.3857	18.385	17.9163	17.7843	17.9787	18.6317	18.2114	18.552	18.3683	18.6896	18.9664	17.5282	18.3947	19.5357	18.9072	18.6511	18.8294	18.5912
Q8BWG8	18.4808	18.3156	17.4652	18.4909	18.433	18.4859	18.7661	18.3602	18.2751	18.2215	19.3795	18.8846	15.8466	18.5495	14.3578	18.2335	18.9495	18.6639	18.438
Q9D8B6	16.0009	16.735	17.4123	16.6658	14.3481	14.6897	14.4563	12.7532	14.4171	17.1585	15.4732	15.0222	17.1943	16.1022	15.4356	14.7295	15.9904	16.1456	15.7654
Q9JKV5	15.5315	15.4075	17.1711	14.5233	17.1341	16.7413	14.8888	17.9037	15.7239	16.4792	14.8466	16.3629	17.1619	14.2549	14.3985	14.4013	14.3707	14.2625	14.7407
Q9Z0Y1	16.3414	16.6288	14.3976	15.0807	14.8511	18.4662	17.6665	14.9303	17.897	15.0951	15.2526	15.2206	16.254	14.4009	17.207	15.2297	16.0485	14.6241	15.6867
Q8VDP4	17.0167	17.6095	18.0604	17.8088	17.9827	18.1523	18.3262	17.6092	18.0006	17.1576	18.1088	17.0693	18.3258	17.8718	17.5507	18.3405	18.0577	18.5866	18.2109
Q91VH2	17.8259	17.9301	18.4657	18.3552	18.1929	18.3467	18.1798	18.7694	17.4022	18.3518	18.5532	19.0284	18.826	17.5546	17.6719	17.5921	18.6005	18.4586	18.3719
Q61550	17.4314	18.0193	17.7197	14.9112	17.032	16.8773	17.0942	17.2211	17.0391	17.2193	15.7252	16.5991	15.8693	18.4402	19.3493	17.0731	16.7354	13.3208	14.1499
Q9CPN9	19.9783	18.8644	18.8159	18.3912	18.1213	17.8641	16.597	17.1583	14.8411	17.7721	17.0733	16.3962	17.715	15.9681	20.0257	19.4477	18.5568	19.2069	18.9675
Q9EPJ9	17.1373	16.7739	14.4429	16.0789	15.7096	14.7714	16.2478	16.5025	17.2961	15.9846	17.9949	16.7712	16.4594	14.329	16.6037	16.9861	17.714	17.2301	17.9249
A2AEN9;Q9D3H2	15.3874	15.7672	16.9711	16.0639	14.1803	16.5138	14.0938	14.3624	14.9484	14.6526	13.7423	14.9565	16.0243	17.5613	18.6338	18.6728	15.442	16.8871	18.6021
P39061	24.6215	24.2859	23.6529	24.3499	24.0999	23.9429	23.2726	23.5595	23.5589	25.1831	24.0153	23.3866	24.2863	23.3338	25.168	24.4163	23.6557	24.3656	24.0686
Q3TDD9	16.3036	15.883	16.5014	13.0242	14.5968	15.5785	16.8815	17.6117	17.219	14.7515	16.651	15.258	17.2218	16.5291	15.6219	14.5625	16.5887	17.691	15.9821
Q68FL4	15.5517	15.3258	16.9353	13.586	17.19	15.1788	15.721	16.1069	17.2013	14.2043	14.9117	15.9558	15.381	15.6429	17.7669	15.736	14.8725	17.4924	17.1808
Q62383	14.693	17.4358	17.1718	16.9708	17.2276	15.2772	17.3998	17.2818	17.3163	17.1536	16.573	17.2332	15.5922	16.0826	15.5838	13.7691	16.9747	17.274	18.026
Q505D1	16.3998	15.8687	14.9706	15.9781	16.5462	16.6482	16.3911	15.9004	16.6993	15.4789	18.7022	15.1704	17.1387	14.5464	13.6621	15.1075	13.5014	14.0543	16.3876
Q66GT5	17.3676	17.5869	18.0762	17.3594	17.3089	16.5015	16.4621	17.2031	17.0721	18.3033	18.9925	15.1775	14.6968	16.8434	15.2406	15.5422	15.3639	16.8275	15.7532
G5E897	12.9762	14.6446	14.2139	16.8647	15.7858	15.8472	16.4319	16.7379	14.0688	16.176	14.1475	15.304	15.5369	14.1023	15.2501	12.5823	13.8073	17.1117	15.6664
Q8CFE4	14.8537	17.3447	16.854	16.9836	17.1721	16.1216	17.1817	17.8071	17.7117	16.0574	13.9208	16.37	17.1725	17.4065	16.7094	15.2435	16.1495	17.3693	16.5075
P09405	22.847	22.7554	22.0369	22.2738	22.4646	22.6709	21.91	21.5534	21.9504	23.0898	22.0959	21.2297	22.1854	21.6372	23.8415	23.1098	21.7805	21.5734	21.7017
Q9Z2V5	15.9394	16.5089	15.6156	16.5354	16.1022	16.3327	17.0868	17.1202	16.3796	15.6926	17.128	14.6833	15.2658	16.3243	17.2899	17.1617	16.9364	17.0594	17.0919
Q00897	24.3584	23.9783	23.7963	23.7912	23.8437	23.7852	24.4128	23.9516	24.0538	24.3352	24.3433	23.9126	25.2519	24.1475	23.9854	24.2883	22.8405	24.4301	24.2451
Q9QY81	14.4074	14.933	16.7801	13.8494	13.528	15.0591	16.1008	17.629	16.8871	15.7304	15.206	14.6567	16.1489	16.5318	15.5381	15.6382	16.3195	17.0269	14.9215
Q9DCU6	17.0804	18.0411	17.3068	18.3298	14.5508	14.4993	16.9944	16.2365	16.8842	16.1369	14.7759	15.7807	15.5395	17.8416	16.1198	13.9658	16.2691	16.8248	16.4441
Q9CWL8	15.3501	16.8177	16.8585	17.6319	16.4347	16.4365	16.2716	15.9527	16.3087	16.405	15.5348	16.1161	15.494	15.1097	15.111	13.5396	14.7516	14.6149	16.3888
Q6PDY2	16.841	18.154	18.0493	18.3591	13.9137	14.1854	18.1378	15.237	18.5703	18.2912	18.9142	19.2497	18.5568	17.8738	17.9876	18.2085	18.3208	18.6176	18.4364
Q8VCM8	14.9933	17.3594	18.6864	16.3905	17.5063	16.1194	17.6512	18.0696	17.3914	15.7998	14.505	18.6588	16.0984	14.29	14.2346	15.1143	18.2176	17.302	17.3391
Q62095	17.2562	18.1539	18.8582	18.7806	18.7542	19.5575	19.5443	19.1469	19.1503	13.8084	19.2045	17.4115	15.2089	19.0485	18.9031	19.0954	19.2097	19.0926	18.4735
Q8BM72	16.3955	17.3517	17.4263	17.2649	15.7616	17.1925	13.6415	15.7916	16.3468	18.4628	18.4198	17.7192	17.8723	18.864	18.2392	19.1877	19.0106	19.1712	19.449
Q9R0M6	18.4746	17.9455	18.3397	18.2192	18.895	18.888	18.0193	18.3702	18.5144	17.4556	15.0924	18.9063	15.9748	18.8397	14.3599	16.8437	18.0331	18.4665	18.1741
O08663	17.0354	18.1813	18.5481	17.6334	18.7063	18.7756	18.8346	18.6675	19.1154	19.2768	19.2116	18.4266	18.1665	18.7403	19.0202	17.7196	18.7416	18.8342	18.4024
Q9DB16	17.706	18.0814	18.3927	18.1655	18.9679	18.2171	18.5413	18.7773	18.535	18.8649	19.1316	18.9529	16.7114	18.271	14.3399	14.8849	17.3657	17.4205	16.316
E9PXN7;Q62452	15.6838	17.2802	19.2418	17.8553	16.2446	19.4653	18.6569	18.7872	17.5655	15.9985	15.5723	20.0516	15.7064	15.5458	14.774	15.7722	17.9097	14.166	14.2755
Q8CI33	14.7815	15.9768	16.6039	15.8935	16.5333	16.8017	16.9895	16.8056	14.1604	15.7987	12.9845	15.25	16.223	17.1691	16.2502	14.5918	16.9689	16.5182	15.5025
Q69ZS7	17.0048	17.3899	17.3437	16.852	17.8336	17.7626	17.5497	17.6668	17.1311	16.1204	16.56	16.0422	16.5559	17.6801	15.393	14.9901	18.1478	18.1316	17.2834
P03958	16.5348	15.5963	16.5934	18.4313	18.3483	16.3535	17.2681	18.1309	17.2737	14.8169	19.4441	15.8727	15.2756	14.9404	14.0159	14.3558	16.6112	19.0006	14.9512
Q922V4	14.8165	16.141	14.1847	16.5274	17.3191	16.4363	17.8875	16.3565	18.0782	15.9984	15.1338	14.4527	17.1931	17.9251	15.3948	16.6937	17.2439	13.043	14.6847
Q63829	15.9811	15.6002	15.4636	16.3726	16.2425	16.6657	16.4155	16.6728	16.0973	14.7236	15.7691	16.4502	15.0528	14.5241	14.4225	13.8875	15.6999	14.0884	15.977
Q8VE37	17.9319	18.2918	19.0311	18.5119	18.3543	17.9403	18.8546	18.3779	18.197	15.5585	18.4442	19.1642	16.5675	18.4951	15.9237	18.0651	18.394	18.8474	18.6141
Q3UIL6	14.2149	14.8821	15.2413	16.4646	15.6017	17.3299	16.023	15.5839	14.9674	14.7552	17.1753	15.1322	15.9881	14.1648	15.5506	15.9198	14.5387	16.2074	15.2708
Q9CQ88	17.4256	17.4758	17.7945	17.2424	14.2294	13.6653	14.3459	15.1487	13.7182	15.6915	17.8502	17.7308	16.0012	18.2961	14.8042	15.3906	18.2146	17.9643	18.08
Q9CY73	16.9848	17.566	17.6958	18.2203	15.4317	14.736	15.1454	16.2894	17.4835	14.8095	14.976	15.9087	16.2488	16.4887	16.6485	17.4108	17.3448	18.1734	18.2184
P59017	17.9596	17.4897	18.5221	17.929	17.3357	18.3315	18.1319	17.4717	17.8224	15.0274	17.0631	15.5812	15.9718	17.5935	14.8791	17.2868	17.9602	17.7215	17.7719
Q8JZM7	16.3648	12.9696	15.2091	15.2672	15.6579	15.6195	16.6035	17.399	16.7667	14.314	16.0736	14.8452	17.2117	14.5489	13.8838	14.6089	12.9111	15.5797	14.0831
A2RSJ4	15.8794	13.7407	13.9144	16.361	16.0705	16.7282	16.7526	16.395	16.3648	14.665	15.2578	15.2246	16.8235	15.0051	16.3006	14.7361	15.783	15.274	15.7701
Q99KB8	24.6824	24.4071	23.1476	24.3068	25.0759	25.1777	24.3233	23.6819	24.2072	24.606	23.3435	23.7038	23.5624	23.794	25.47	24.565	23.9586	23.7916	23.7359
Q60953	16.5463	16.949	17.5975	17.6888	17.5668	17.275	18.4936	18.291	18.381	14.9981	18.4575	18.6968	15.935	16.9149	16.9651	17.675	17.9413	18.0033	17.2325
P35831	14.3268	15.3321	13.0867	16.2936	15.3077	14.0962	14.6816	15.3958	13.3007	14.5668	15.2453	15.8535	16.1753	17.0027	14.3794	16.1807	15.987	16.6006	16.8839
Q9CXZ1	15.2822	16.349	17.1988	16.1551	16.3676	14.3544	14.3414	14.3389	17.4434	19.2156	17.7866	15.0068	17.1195	19.1103	19.9233	19.227	18.818	19.0369	19.5689
Q6URW6	17.7542	17.801	17.8562	17.9922	14.8638	17.2426	17.3467	17.4191	16.257	15.3364	17.5196	16.6076	15.5533	14.5865	18.2166	17.7576	15.0107	16.8355	16.6553
Q6NZN0	14.059	16.2589	14.019	15.7144	17.746	17.6364	15.4509	16.1589	13.688	17.5068	14.9465	15.8815	15.9554	15.5479	16.5289	16.3056	14.8714	15.8321	15.8108
Q99N84	15.1638	16.5314	16.6033	14.9393	13.9674	14.4833	14.3223	14.1573	14.4789	15.1485	15.4313	14.9459	15.6834	17.46	17.3218	17.141	17.3492	17.5395	16.9151
P07361	16.2571	14.6029	14.7176	15.3676	17.945	18.5708	17.5255	17.8693	17.3475	20.5194	20.2403	19.1698	19.9793	18.8751	20.3023	21.2789	19.6347	21.2792	20.9926
P54729	16.549	15.4501	17.3173	17.1244	17.8178	17.561	18.2189	18.2013	18.0593	15.9561	18.5845	18.2287	16.1292	18.6993	16.9635	18.3897	18.2971	18.5575	18.0474
P97470	17.2255	18.0645	17.3749	18.3837	18.574	18.2089	18.8487	18.8444	18.3514	17.9468	17.0525	17.9467	14.617	18.3319	14.4869	17.7806	18.9313	18.6581	18.9136
Q8R0J8	17.8807	17.7347	17.8765	18.468	19.0568	19.0172	19.5366	19.0248	18.8608	17.4956	18.3006	19.2366	17.8007	18.7661	13.7677	17.5153	18.4624	19.1311	18.5071
P62827	21.2977	19.8207	20.6391	19.8697	22.0217	22.0697	22.451	22.4379	22.2226	15.8192	14.3962	16.1418	20.6749	14.9286	21.1267	21.2762	21.4522	21.6129	21.2802
Q03963	15.5242	17.0716	15.3347	16.6399	15.8845	16.6881	16.9963	15.9305	16.6778	18.2424	17.2181	17.1434	15.8229	17.4024	17.3993	16.4173	17.9067	17.8679	17.212
Q3UHD6	16.8465	18.1322	17.3736	17.7789	17.0905	17.0272	17.8909	17.9014	17.7711	17.7572	18.8051	17.1813	18.7549	17.6903	15.5478	17.0583	17.451	18.0526	18.1271
Q9EPB5	17.015	17.374	18.0298	17.8883	16.4602	15.4597	17.3815	16.6981	16.8444	15.1554	16.3455	16.115	15.265	17.8016	14.4451	16.7618	17.1357	17.243	15.0744
Q9CR67	17.45	17.5102	18.0013	17.4286	18.6937	18.652	16.3153	19.1588	16.7575	15.8042	14.2909	14.6315	16.4988	17.6882	15.5916	14.0599	17.2014	14.4341	14.7359
Q9CY57	16.9037	17.0174	17.6001	18.3031	19.3328	17.1176	17.1938	18.1219	16.6367	16.8447	16.3499	18.4573	17.2308	18.7261	16.8559	18.2464	19.5351	18.0949	18.2033
P62869	17.2266	17.9681	17.7048	18.0596	18.3584	17.5749	18.3229	19.7099	18.8329	16.3772	18.6912	18.9885	18.9814	18.8899	16.9671	17.4762	18.4534	18.37	18.7071
O09106	17.6899	17.9012	18.1559	17.8774	17.3778	16.328	17.4918	18.0635	16.7374	15.2306	18.0405	17.2239	18.2865	16.1428	13.2736	18.0505	18.9258	18.5932	18.3591
P81117	15.4363	16.0151	14.9434	16.1303	14.468	13.4576	15.6598	14.7196	15.1661	14.6678	14.9941	15.4343	15.6752	15.1384	17.9169	17.797	15.9545	16.6591	17.7392
P43883	15.9476	17.8613	17.8494	17.9005	16.6009	17.6751	18.318	18.0117	18.0539	17.2482	18.4559	19.8036	19.5899	19.1771	19.9378	18.9767	20.8665	19.8261	19.2775
Q8VCI5	16.1103	13.7479	14.3856	15.74	16.5007	16.6447	16.1238	16.9124	17.4276	16.3057	14.6655	15.3771	15.439	16.1244	16.8039	13.5102	14.8992	16.1249	14.1668
Q61838	26.2113	24.7832	26.0287	26.1584	23.7115	24.0933	24.0896	23.9458	23.9623	25.5894	26.6717	24.1041	26.1579	26.2953	24.7376	24.8152	24.2562	24.8552	24.9624
A2AWA9	14.9829	16.1751	16.0987	14.7626	14.6624	18.156	17.7795	16.3702	16.9977	15.0081	16.2014	16.2389	17.0353	16.9775	14.7577	16.1205	16.1368	17.1026	16.8209
Q925N0	16.8526	17.7569	17.7771	17.3474	16.9695	15.566	16.3762	17.5524	14.269	14.9767	13.9728	14.3641	17.2167	14.7637	15.6924	15.2015	16.7172	15.88	14.4951
A2AWP8	15.6787	15.8986	16.0823	16.1313	14.4023	16.1437	15.0461	16.7244	13.3921	15.0993	16.1528	14.8564	15.8825	16.9359	14.7897	17.6866	15.6107	15.9971	16.7405
Q9WV60	16.6222	17.2364	17.2113	17.1009	17.8954	17.6404	17.5305	16.8813	17.7818	15.2074	17.8074	17.5304	16.246	16.9858	17.2579	17.3113	17.2726	18.3596	18.1482
Q9EQC5	14.6742	14.0926	14.536	16.0218	16.1762	14.7019	14.884	14.1693	14.6654	17.1129	15.7017	15.5448	15.6809	13.9381	15.2548	14.6904	14.2102	13.9584	13.538
Q6SJQ0	15.3275	15.6158	16.014	13.5644	15.4203	15.2387	14.5033	14.2307	15.7703	16.0767	14.5113	14.5955	15.2235	14.5559	13.802	16.904	19.1263	18.7434	16.8001
O89106	14.5415	16.0091	13.8385	14.9831	15.72	15.0577	16.9776	17.6569	15.695	15.5982	14.8862	17.254	16.7622	14.7166	14.2821	15.0988	14.7054	16.6173	14.0059
Q8R0F6	14.7104	13.6928	15.268	15.9984	16.8701	16.9364	16.5269	16.6251	15.5278	14.458	14.3379	15.1238	16.4026	12.9779	15.2779	16.8775	13.8445	16.1896	14.6103
Q07456	24.3474	24.139	23.5308	23.6161	24.7865	24.6584	24.6644	25.003	24.9362	24.7404	24.0795	24.7576	25.2059	25.1083	24.944	25.2756	23.8388	25.2951	25.2632
Q80TM9	14.4653	14.6779	14.3742	15.9718	15.2959	16.5266	16.8825	16.2214	16.4071	15.2599	14.8277	15.6485	16.4902	13.7288	15.3718	16.8135	14.0589	14.9377	14.4834
Q8BWU5	16.6229	16.7818	17.6358	18.1444	15.8992	14.0107	18.0292	17.8219	16.8874	16.1481	14.5977	15.7327	15.3176	16.8218	16.2315	16.7232	17.6015	17.6388	16.7973
Q80UU1	16.0036	14.6569	14.3791	15.9291	15.4027	15.3039	16.4456	15.5637	15.7391	16.2251	14.8314	15.0518	15.9755	14.8198	14.414	15.3691	14.6882	15.5727	14.4827
Q8BK63	18.2777	18.7259	18.3584	17.8369	18.4507	19.0098	18.7495	19.0236	18.6647	19.7604	19.3007	17.914	21.5754	18.3289	17.9797	17.2483	18.5288	18.4008	18.5263
Q8R5C5	17.5334	18.6394	19.1243	18.1032	18.3675	18.1511	19.3101	17.5967	18.4248	14.6931	16.5506	12.9828	16.8347	19.4309	14.899	14.2137	18.583	19.0606	18.1541
P70288	15.0808	16.9035	16.5531	17.7441	17.2202	16.2395	17.7646	17.7518	17.9559	12.767	18.3283	15.4934	15.6212	15.4259	14.5562	16.6074	18.0995	17.72	17.8841
Q04736	14.1955	15.9052	15.9105	15.8755	16.8859	15.2178	15.5896	16.6198	16.165	15.3089	14.7595	16.0946	16.3974	16.3983	14.1277	14.9186	16.1431	14.6583	13.9817
Q9DCT5	15.0627	15.1317	15.0715	15.871	14.6484	14.8788	15.7643	15.4649	14.6826	17.0219	15.4753	16.5367	16.1377	14.0772	16.3079	14.9228	13.3712	13.8616	14.5002
Q69ZX8	13.3536	15.8528	14.1904	15.3714	16.8165	16.908	16.3737	16.557	16.7943	15.3851	14.6006	15.7117	16.3995	15.4461	15.304	13.9307	13.7534	15.1459	14.8263
Q9CZ28	15.8587	15.3655	17.8065	18.1774	17.6549	17.3316	18.3519	18.1838	15.66	14.6975	18.2791	14.0423	16.7495	17.462	17.3575	17.0389	18.0939	17.5555	17.6011
Q60864	23.9166	23.5825	22.4853	23.303	23.4674	23.8587	23.2035	22.7254	22.7213	23.5864	22.5636	22.3819	22.2582	22.637	23.7587	23.9211	22.4308	22.182	22.2607
Q9ER39	15.0771	14.0891	15.4844	15.8273	15.1575	14.5254	16.0634	17.2706	16.759	14.6356	14.8992	16.1778	15.8015	15.4625	14.9024	16.1383	16.9868	16.2787	16.6438
P06683	15.2883	15.7799	17.7008	16.2969	17.1219	14.8845	13.8618	13.8472	18.0561	17.3163	14.4198	15.4337	18.0459	18.5973	18.5316	16.4157	15.2364	18.8991	18.467
Q9JHH9	16.8649	17.0176	15.745	13.1635	17.2147	16.3917	17.7908	15.7731	17.2607	16.7346	18.035	17.0792	16.0984	17.1766	14.7291	16.4562	16.1299	17.3208	17.5285
P63166	14.8216	15.9692	16.9938	16.5311	16.3195	15.7224	17.231	18.0336	15.6788	13.9471	14.4703	14.0089	16.1991	15.142	16.0944	17.8425	18.4704	16.6422	17.5495
Q9WUR0	15.684	13.4219	15.432	15.7492	14.7407	14.2407	15.5844	14.1328	14.9229	15.8832	16.0013	15.6968	17.2703	17.5441	14.4751	15.022	16.3898	14.7032	14.8873
Q9Z175	14.6593	15.6469	14.3394	13.9952	12.8422	14.8869	14.7936	13.3117	14.4715	14.9137	13.7893	16.1248	16.2153	15.3285	15.6361	16.2102	17.3981	15.8915	16.3699
Q6DIC0	15.3979	16.104	17.4745	17.4962	16.7596	15.7696	16.879	16.9866	17.285	16.6677	17.5431	16.2146	16.5615	15.3398	14.1934	14.1056	14.6989	15.1888	13.738
Q3T9X0	13.369	13.9531	15.6362	14.5724	17.265	15.0565	15.0362	16.0726	16.3858	15.8632	15.8487	15.8339	15.3998	17.5612	13.6319	15.5881	15.0373	13.4587	15.6038
P13597	23.364	22.8264	22.9405	23.0226	23.75	24.2612	23.698	24.1903	24.1942	25.4845	24.6799	24.8549	25.369	24.6735	24.6944	24.3008	24.9107	24.5244	24.4418
Q99JZ7	15.6233	15.1645	14.3294	14.9768	17.5958	18.2949	18.5687	18.3842	18.7527	17.8719	17.7256	16.3311	16.3091	17.047	18.553	19.5288	17.3264	17.793	17.6084
Q8VD62	16.0417	17.062	17.353	17.6605	17.814	17.0215	17.154	17.2417	17.7455	17.3559	15.4829	14.4126	16.1069	15.2854	15.0661	13.8981	17.8683	17.8316	17.8464
Q8BM88	13.8522	14.0629	15.5497	15.5846	17.0376	18.0416	17.7559	17.4198	16.5889	15.8221	17.0841	14.4141	16.295	16.1328	14.6166	14.6185	17.5668	17.2458	17.49
Q6VN19	15.6834	16.4842	16.5449	16.0504	17.3141	17.2504	17.1508	16.7796	17.4949	15.528	17.3716	16.4235	15.2821	15.1067	14.8097	15.8681	16.1466	16.5494	16.496
Q8K4K6	13.6678	13.6636	15.908	15.9884	16.5095	15.0144	17.127	17.8008	14.9396	14.8755	16.2015	15.03	15.3859	15.4317	15.5557	14.7903	16.0799	14.8279	15.7241
Q9CXY6	17.8607	17.9091	17.8158	18.2295	18.3084	18.1471	18.5218	18.3408	18.3411	18.7865	14.1339	19.2606	18.7484	18.9645	17.9315	17.6442	18.4004	18.4803	18.1261
Q8JZQ2	17.4733	17.2074	17.9846	17.5492	16.7517	13.7941	16.3043	16.0991	16.9265	14.4369	16.4331	16.2988	15.7074	18.1446	16.4757	15.9885	18.0179	17.3128	17.4931
Q9D1F4	15.7796	13.1342	14.8169	15.4627	15.632	16.997	15.7629	15.5063	16.5754	14.1746	15.0591	15.5865	15.9159	13.8215	15.5898	14.6674	15.5351	15.2939	15.7314
Q9D0A3	15.7946	15.1939	15.4293	15.2727	14.4978	17.0379	14.8462	13.723	14.0315	14.4106	15.5614	15.0267	15.9789	15.0426	17.2103	15.5758	15.2987	16.4338	16.7172
Q4VA53	14.0575	15.2329	16.0863	15.3466	16.6452	14.7452	16.1932	15.7884	16.5261	14.1642	18.5945	15.1939	14.3616	18.532	16.7754	15.8304	14.3722	15.7206	14.2854
Q91WM3	14.7077	18.3176	18.1549	18.5652	18.429	18.011	15.919	14.3783	16.7915	18.636	16.0179	15.452	14.769	17.6254	18.7514	18.4705	18.658	18.591	17.7806
Q3UMW8	17.0108	14.7411	16.3267	16.6534	16.2169	15.1413	16.5165	16.7049	15.6562	14.8991	14.5387	14.5631	15.7085	14.4519	16.6842	14.7491	17.8589	17.0906	16.7876
Q3UZ09	14.502	14.9932	17.5392	14.8601	16.6309	14.4874	14.3564	16.8333	17.3819	15.2117	16.6309	16.1546	16.2714	15.1576	14.8137	15.3102	15.9192	17.4177	16.8543
Q9JHJ8	15.2382	14.5157	13.9939	14.936	17.3907	18.4845	17.7033	18.7533	17.9716	19.54	17.8959	16.94	19.3776	18.0001	16.751	18.0816	18.3888	17.1583	17.0686
Q8K363	14.7205	14.5722	15.5951	16.3789	16.8175	16.6982	15.9116	15.3979	17.025	14.0651	15.6593	14.9998	15.0744	14.7796	13.6275	17.0793	15.1253	14.8424	14.1009
O88520	14.845	13.7107	14.8428	15.179	15.3855	15.9371	15.4845	15.1493	15.8067	15.0918	14.8854	16.2937	16.196	14.5	15.4695	12.7931	14.4337	13.7342	15.9249
P46638;P62492	17.0855	18.1394	19.6973	15.8192	19.0284	19.4129	19.2937	19.923	19.1555	14.8555	19.63	16.0473	16.8377	20.0643	14.6786	13.8101	19.4763	18.9835	18.9467
Q3V1L4	14.329	16.2148	16.1698	15.7019	14.8451	16.2993	16.6447	16.2399	16.5831	16.1026	17.5257	17.7712	16.9486	17.316	16.6307	16.0724	16.7674	15.2542	16.2518
Q811U4	15.4478	15.8828	17.0144	17.0299	16.7963	16.0215	16.5503	13.2787	16.6867	13.8977	15.2305	15.636	16.9546	14.4832	14.7565	14.5606	13.7595	14.8082	15.3
Q8R2U0	15.0113	16.5345	17.0944	18.4176	17.172	17.2122	17.3662	17.6963	17.8008	14.6247	15.9387	15.4941	16.4328	17.6501	15.9167	16.0836	17.5715	17.9195	17.2175
Q8BK30	14.2847	16.2376	16.1895	13.7042	13.6748	13.8921	14.4053	14.0107	18.0133	18.2041	17.9781	14.5575	16.8781	14.9987	19.7722	19.6421	19.2027	18.2803	19.9296
J3QNT6;Q8BMJ3	14.151	15.0795	14.6359	13.6826	16.9058	17.9228	14.624	15.14	16.8448	15.4801	15.4605	15.7932	15.7012	14.9544	14.4879	14.6896	14.4283	14.3591	14.8261
P16330	16.6931	15.8885	16.7598	16.3919	16.9443	15.8704	14.3275	15.9775	16.2605	13.1639	16.1466	15.8667	15.3416	14.7135	15.5137	16.9335	16.477	15.1847	15.6791
Q8R238	16.5148	17.1531	16.846	16.9502	17.6268	17.0719	17.7584	17.3274	17.726	14.3929	16.5541	16.074	16.0767	18.0304	17.1198	16.4584	18.8586	18.9619	18.8339
Q8K441	15.8384	17.003	17.9409	17.0222	19.258	19.2516	18.1445	19.3782	18.5176	15.8458	14.2832	18.4204	14.9333	17.3386	15.8402	15.0539	18.003	17.8329	18.3635
Q9D0E1	21.9716	21.9344	21.4345	21.6999	21.2872	21.6751	21.2781	21.125	21.0881	22.3588	21.2474	21.08	20.8666	21.2818	22.5519	22.2351	21.361	20.913	20.8044
P83741	14.4602	15.608	16.12	16.0094	15.0951	14.3194	14.9831	15.657	14.6318	14.6871	14.6169	16.0584	17.2067	15.1449	15.6992	14.5969	15.2735	16.0221	15.7485
D3Z2W7;O09158	14.8521	15.894	17.9781	16.0668	17.9586	17.3156	15.0277	17.5523	18.1424	14.5913	15.3094	14.6204	15.87	16.2199	16.2011	14.8636	14.4146	15.5507	15.2684
Q8R1S4	17.0155	17.4289	17.8316	17.6472	18.4219	17.6497	18.4973	18.5472	17.02	18.4587	18.2502	15.9689	16.152	17.6656	17.2522	18.1953	18.3112	18.3413	18.2511
Q8BJ71	17.5397	17.6683	18.826	17.2178	18.2215	18.0829	17.9779	18.749	18.9753	14.0637	18.906	15.049	15.6454	17.2839	14.1261	15.6265	18.0572	18.5207	18.2899
Q9JJK2	15.3037	16.978	16.7031	17.4948	17.7608	17.1894	17.1846	17.5429	17.2652	16.1164	17.9326	16.9811	16.9016	17.6557	14.2618	16.7651	17.7964	16.6267	16.8911
P31786	25.6196	25.2178	24.1961	24.9084	25.9269	26.5512	25.7232	25.3975	25.6151	24.4215	23.482	23.3667	23.3394	24.0595	25.7194	25.1556	23.1085	23.1907	24.2014
Q9CR59	14.72	14.1487	16.5313	15.0123	14.8917	13.6135	14.4439	16.0303	13.8316	15.4014	14.5955	14.9905	16.2699	17.5568	17.8343	17.2307	17.8277	18.3114	18.2698
Q8VCX5	14.9616	14.9676	14.7985	14.5775	15.9637	13.7415	14.9022	14.6975	13.6335	14.4804	15.3423	14.8953	15.5987	14.5976	15.17	15.4848	15.932	15.7112	15.3585
Q80X73	14.8052	16.4814	16.7756	15.888	17.4658	16.8863	16.754	17.3321	17.5631	15.9254	17.8216	17.3722	15.988	17.5085	15.6858	16.8135	16.8268	16.6612	16.7767
P14847	14.3058	16.7856	14.9689	17.1781	19.956	18.9992	19.3808	19.4907	19.7786	18.3997	18.4419	15.6176	19.3303	17.3029	17.3239	17.7705	18.1163	18.375	18.5621
Q91Z40	14.6385	16.8592	15.5494	16.67	16.8279	18.8136	18.3164	18.3836	16.8877	15.5093	18.1534	17.7823	16.6396	18.0554	14.7304	18.9213	19.2306	18.1122	16.9954
O08742	14.4802	15.351	13.0965	13.4759	17.4295	18.2728	17.8154	18.5637	17.8798	18.0919	17.8923	18.4058	18.6521	19.6838	16.6361	13.9272	14.5532	15.6031	13.5882
Q9CXS4	24.5436	24.2753	23.3217	24.2784	24.6816	25.2289	24.4862	24.1961	24.3035	24.0425	23.2556	22.6879	22.6481	22.2558	24.5988	24.6716	22.6214	22.5693	22.519
O70252	13.8727	15.0002	16.9386	14.891	17.9347	16.332	17.6605	17.5159	17.1173	15.4093	15.1875	16.54	14.9612	14.3017	16.1189	14.2254	17.5095	16.9368	16.8014
Q8BVG4	16.0749	16.4158	16.889	14.5202	16.6259	16.5022	17.1192	17.4389	17.5573	13.6767	17.9838	15.8999	16.8077	17.4978	13.9978	16.9746	18.1215	17.992	16.1972
P20152	22.9683	21.6977	21.7189	20.9427	20.4359	21.2461	19.4284	19.802	21.0377	21.6306	20.8952	20.8781	21.3618	21.8272	20.7198	21.3916	20.8326	20.8251	20.8147
O70251	22.3496	22.2154	21.486	21.7638	23.0391	23.2585	22.5539	22.2368	22.8019	22.7135	21.9749	21.7264	22.6233	22.177	23.3762	22.8552	21.8681	21.7753	22.0176
P70441	23.0071	22.5957	21.8198	22.2954	23.7321	23.9871	23.1587	23.2614	23.3156	23.7189	22.8246	22.6366	23.1683	22.6732	24.6266	23.5735	22.7847	22.2034	22.3213
Q4PJX1	17.4923	15.9056	16.8344	17.2268	17.4753	17.293	17.5341	17.4166	17.267	15.6439	18.4976	14.9314	16.2673	17.2973	14.3742	14.4878	17.7571	17.8503	17.7387
Q60668	22.5645	22.2173	21.4394	22.0009	22.2599	22.845	22.1929	22.0065	22.2892	23.0404	21.9909	21.6419	21.3179	21.4838	23.0496	22.8051	21.6937	20.5468	21.1253
Q9EP72	15.699	16.8937	17.3087	17.2344	17.805	17.6862	17.7764	17.5189	17.4278	15.0292	14.5088	15.4063	15.4062	17.8004	14.3476	17.9313	17.9126	17.3171	17.6408
O35682	15.7505	15.4899	14.0157	14.7361	18.7812	18.5745	17.3066	18.1813	17.3576	16.1968	14.3231	15.7103	16.5688	16.7865	14.5893	14.4651	16.5123	15.2183	13.9784
Q80XI3	15.8604	15.6566	17.0457	15.7861	14.8319	15.1735	13.4401	13.5072	15.2032	19.9301	16.9395	15.2414	18.2977	17.1355	16.4396	16.5659	16.1528	17.2042	16.9543
A0A1Y7VP24;Q9QZ73	14.8248	16.4881	14.2927	14.726	17.7192	17.9245	18.49	18.0895	18.0831	15.3173	15.5669	16.5457	17.046	17.8865	15.8035	15.3559	17.7152	18.0508	17.7084
Q7TNL5	14.6001	16.1946	17.233	15.4605	14.3489	16.2596	16.1013	16.1614	16.0876	15.9417	16.0752	15.9451	15.0538	14.5871	14.574	14.7005	14.3299	15.9185	16.0032
P07091	13.9431	14.8815	14.611	13.8417	14.2665	15.0462	15.4651	15.395	15.0812	14.891	16.5759	15.865	14.2259	14.5547	15.5012	16.6098	17.6034	17.5787	17.8621
P57776	22.5047	22.3613	21.5824	21.7981	23.1145	23.2524	22.4338	22.4741	22.7244	22.6542	21.7016	21.3164	22.2314	21.7079	23.4669	22.4338	21.5697	21.35	21.6702
Q99J83	16.4967	16.4872	14.968	16.4429	17.5906	15.6645	16.455	16.0955	16.5179	15.9792	15.6525	14.9033	15.6829	16.8757	14.358	15.9339	16.8446	16.5431	17.3052
P97868	15.0466	15.0445	15.2586	14.7425	17.862	16.6453	17.63	16.2352	16.9273	15.203	15.0128	14.7021	16.2296	15.6379	13.7411	16.6644	15.426	17.0942	17.5632
Q505D7	17.2401	17.2962	16.4187	17.4905	16.8715	14.1205	17.6283	18.0008	17.5004	14.9666	14.811	15.8036	16.9428	18.3895	16.6554	14.7047	17.4574	16.4177	14.7471
P61458	23.4952	22.7741	21.982	22.4179	23.4814	23.7588	23.0776	22.6297	22.3847	22.8637	21.5474	22.6158	22.2815	22.3319	23.3326	22.6881	21.0925	20.8064	21.1382
P34927	24.1052	23.7043	24.0641	24.2731	23.0503	22.0623	22.6194	23.179	23.0087	24.3795	24.0458	23.9314	24.8334	24.4097	23.9657	23.8693	24.7047	24.0536	24.0111
Q9D8Y1	16.5229	16.2807	18.3926	18.0927	17.9348	17.9426	17.9605	18.4417	18.4208	15.2491	16.7081	17.8359	15.16	18.7653	13.533	17.1448	17.6953	17.2227	18.0646
Q9D1M7	17.2731	17.3035	18.5632	17.2279	18.4435	14.3887	15.0531	12.8757	16.9951	15.8128	18.2297	17.8812	15.4119	18.6311	18.2422	16.9495	18.2668	19.2384	18.9413
Q99LC8	14.7293	16.0213	17.3008	14.3067	16.1167	16.5007	16.1754	14.6561	16.971	14.776	17.5234	15.3644	15.4772	16.016	15.6692	14.6314	13.9918	14.4355	14.7834
P17751	25.4274	25.1679	24.683	24.8995	25.4548	25.9199	25.1752	25.1283	25.3061	25.4969	24.6362	24.5319	24.7613	24.4133	26.1918	25.771	24.9148	24.6983	24.6012
P12710	30.4773	29.6948	28.8739	29.276	30.4139	30.4987	29.6437	29.4267	29.5837	29.518	28.4136	28.1995	28.2515	28.8044	30.3632	29.9135	28.3911	28.1835	28.6045
P70296	23.279	22.8004	21.907	22.4999	23.6174	23.9249	23.5332	23.1176	23.5713	22.5719	21.8268	22.0833	22.4864	21.991	24.0859	23.1224	22.084	22.0557	22.2676
P18760;P45591	22.5611	22.3706	21.9958	22.0589	22.6084	23.2398	22.3974	22.2568	22.6714	22.457	21.9283	20.9604	21.6435	22.1859	23.335	22.9553	21.8869	21.5416	22.01
Q9WUQ2	16.9595	17.1089	18.3498	15.5	19.27	18.7684	18.8666	19.2215	19.3005	16.0437	15.0665	19.6837	16.8017	19.719	16.9674	14.6111	19.1676	19.2572	18.5353
Q9CXR1	16.6743	15.6054	18.1531	16.876	18.0727	18.9063	18.2317	19.3861	17.9952	14.6438	15.736	19.3782	15.8247	18.0172	15.2604	14.6869	19.4188	17.7558	17.8202
E9Q007;Q61694;Q61767	19.5248	19.668	22.2886	19.2088	21.7365	14.9263	15.4304	13.8131	21.4381	15.0121	15.4626	14.5688	21.1326	22.0436	20.9252	12.24	14.579	21.4329	21.4021
Q9CWS0	20.8982	20.5442	19.3929	20.3062	20.2938	20.8457	20.4592	20.2545	20.7933	20.7967	20.2293	19.9123	20.1928	20.2637	22.1088	21.4654	20.1886	19.6853	20.51
Q91V16	16.2293	16.3949	16.4193	16.3773	17.1154	15.0349	16.4656	18.1946	17.5418	15.3303	14.4256	15.5137	15.7388	16.4681	18.5877	17.8756	18.7947	18.0904	17.9383
P20918	22.161	21.574	21.3822	21.4196	21.9052	22.0343	21.7457	21.6949	21.8767	23.3165	22.8926	21.9391	23.1205	22.755	24.4101	24.4032	23.8939	23.8319	24.3125
Q99L47	22.774	22.473	21.1195	22.0555	22.6287	23.1073	22.7024	22.1712	22.1649	22.2701	21.3411	20.8697	20.804	20.6031	22.9637	22.6179	21.2739	21.1794	21.4152
Q01279	22.8811	23.0886	23.7253	23.3865	24.3522	22.8424	22.9042	23.8444	23.9497	24.7455	24.0306	24.2154	24.9103	25.0267	24.1288	23.1763	23.9023	24.3237	23.9879
P63037	22.5133	22.2148	21.4182	21.779	22.7447	23.3143	23.261	22.71	22.7657	22.5313	21.4235	21.4337	21.4072	21.2963	22.7623	22.4458	21.3429	21.0851	21.2305
Q9CXN7	24.0186	23.5921	22.6262	23.57	24.3576	24.605	24.3437	23.5957	24.1378	22.8274	22.3947	22.2659	22.3707	21.9921	24.2351	23.6466	22.2938	22.35	22.4209
P11404	20.0849	18.7905	19.204	18.0848	18.9005	19.3242	19.1224	21.3247	19.843	22.565	20.1516	20.8414	21.2841	18.2247	15.9201	19.4025	17.2671	20.0633	20.0164
Q60605	21.1491	20.5351	20.5254	20.0924	20.3312	20.9523	20.2365	20.4505	20.6752	21.7911	21.7463	20.7959	21.3932	21.6687	22.2744	21.8154	22.5458	21.1019	21.4595
Q61937	20.8759	21.1084	20.621	21.0194	19.6839	20.3432	19.6062	18.6563	19.4335	21.6328	20.7938	19.9299	19.7438	20.2841	22.073	21.8484	20.4815	20.4964	20.5805
P11714;Q8BVD2	19.7228	19.6314	23.4851	18.5553	23.9565	15.2661	15.7154	13.7974	23.8697	14.8935	15.2342	15.2293	22.9241	23.5745	20.6161	21.1104	19.4648	22.9755	22.8275
Q8VDJ3	23.0023	22.9937	22.3685	22.6137	23.0257	23.2675	22.7486	22.5944	22.8876	23.4169	22.429	22.1039	22.5114	22.6983	23.9217	23.4842	22.1866	22.2408	22.3809
Q8R081	20.9815	21.114	20.9711	20.925	20.855	21.0639	21.029	21.1051	21.1232	21.1345	20.9	20.4574	20.3612	20.7906	21.5279	21.75	20.8215	20.2643	20.6669
E9PV24	25.4618	24.7731	25.092	25.5399	25.6929	25.6937	25.3663	25.6365	25.4725	28.1359	28.3218	26.7152	28.3377	27.9041	27.7731	27.5604	27.9634	27.7883	27.7415
Q91W90	21.3026	21.1874	20.8248	20.6164	21.2752	21.6147	21.1163	20.593	20.969	21.2627	20.3627	20.4102	20.6019	20.3856	22.0767	21.5797	20.4941	20.7613	21.0557
Q99PL5	23.9037	24.0681	23.7898	23.926	23.7414	24.0164	23.4942	23.297	23.4567	24.3312	23.8531	23.4275	23.4596	23.7092	24.6995	24.506	23.9802	23.441	23.4792
P70372	19.9398	19.9491	19.6333	19.397	20.1499	20.4952	19.4971	18.7973	19.6582	20.6537	20.1821	20.0091	19.8111	20.266	20.1056	20.5977	19.8831	19.7803	19.6774
Q8VCM7	24.9376	24.2395	24.3343	24.8208	25.0186	24.7769	24.5515	24.7361	24.6771	27.2756	27.6714	26.2716	27.6717	27.2159	27.3081	26.8535	27.4318	27.1541	27.1996
P63242;Q8BGY2	22.3591	21.959	21.3791	21.924	22.0325	22.5625	21.7578	22.4881	22.247	22.7695	22.3863	21.7047	22.3675	22.724	23.2947	22.2422	21.9494	21.9265	21.7721
P45878	23.6718	23.196	22.5899	23.1611	23.917	24.5131	23.8811	23.5627	23.297	23.6909	22.883	22.3621	22.2179	22.2868	24.127	24.0007	22.7968	22.3908	22.8333
D3Z5G7;P23953	22.327	21.8397	21.1798	21.7116	20.9412	22.0444	22.4096	22.2829	21.2913	22.0034	21.9173	21.8382	21.9679	20.7167	20.737	21.4775	20.4684	20.673	20.4493
Q9DCC4	20.6963	20.6353	20.3844	20.9292	20.9609	21.4236	20.9837	20.4947	21.2265	20.8823	20.0448	19.3316	19.9076	19.0292	21.2958	20.1732	19.9017	19.9894	20.1563
Q9D0T1	20.3115	20.3079	19.8266	19.9273	20.2503	20.4235	20.2031	19.96	20.7125	20.0687	19.3777	18.698	18.8863	19.8098	21.4118	20.8763	19.9423	19.6477	19.7803
O08807	21.2097	21.3053	20.4322	20.5642	20.9958	21.4811	21.6632	21.0276	20.9793	21.4387	20.44	19.364	20.7753	20.315	21.9518	22.1486	21.3506	21.1246	21.2816
Q9Z2Y8	20.9154	20.7628	20.3926	20.3794	20.7702	20.4569	20.5645	20.1878	20.5835	21.1748	20.0219	20.0014	20.4358	20.7938	21.559	21.0491	20.3615	20.3859	20.8168
O88569	23.037	22.9667	22.6156	22.6671	23.0615	23.6405	22.7081	22.6047	22.7922	23.5232	22.9239	22.6381	22.3254	23.0107	23.9562	23.8002	22.706	22.2408	22.4611
P32067	20.5563	20.3235	19.773	20.0222	20.0708	20.6563	19.7911	19.9227	20.2855	20.9129	20.3235	19.4791	20.4396	19.1622	20.9043	20.7947	20.3415	19.8263	19.5461
Q9WTX5	19.7659	19.6055	19.1788	19.4585	20.2279	20.2708	19.9218	19.623	20.0267	19.3863	18.8792	19.1291	18.7422	19.2229	20.7024	20.2175	19.1762	19.1829	19.4361
P34884	23.7461	23.395	22.8903	23.0012	22.8495	22.4419	21.8992	21.4447	22.163	22.9175	21.9633	21.8176	21.6149	21.9822	23.5349	23.0959	21.9223	21.8983	21.9157
Q8VIJ6	21.5747	21.6156	21.059	21.2447	21.3961	21.9089	21.2232	20.4898	20.8268	22.0727	21.0618	20.9047	20.77	21.3179	22.3383	22.2904	20.9734	20.625	20.8599
P28665	23.3777	23.2193	23.4953	23.1852	23.9496	22.6823	22.9412	22.7237	23.9168	23.0031	23.1794	22.0173	24.651	23.868	23.1583	22.0032	21.9583	24.1154	24.1039
F8VQC1	21.0355	20.9781	20.3925	20.7156	21.7704	21.6388	21.2429	20.8392	21.1545	20.7923	20.4479	19.9532	19.871	19.5794	21.6282	21.2381	20.0654	20.3451	20.1467
Q9JII6	25.758	25.427	24.5757	25.133	25.9024	25.9453	25.0527	24.5227	25.3183	24.8069	24.2315	24.3723	24.7814	24.2254	25.6808	24.9422	24.249	24.5435	24.5899
Q8K0E8	25.5011	24.7586	24.7734	25.3255	25.7038	25.4815	25.1461	25.5191	25.2435	27.7277	28.2557	26.8516	28.3068	27.8023	27.8453	27.4617	28.0818	27.8539	27.8274
Q91VR5	21.2792	21.3013	20.7836	20.9999	21.329	21.6659	21.2457	20.8352	21.3148	21.2572	20.7844	20.1077	20.5444	20.093	22.0334	21.4848	20.8122	20.8928	20.8207
Q9R0P5	22.0826	21.8728	21.3999	21.7768	22.1332	22.4981	22.0404	21.6812	21.7205	21.8563	21.5793	21.0458	21.2597	21.7711	22.4994	22.4413	21.4095	21.2837	21.4974
O35386	22.6917	22.938	22.8148	22.5343	23.9294	22.8048	22.361	21.9728	23.4357	22.0369	21.9695	22.0328	23.1813	21.7941	23.5685	22.1548	21.8282	22.1866	21.4126
O88685	20.7853	20.8881	20.2409	20.6416	20.5331	20.7425	20.6513	20.1317	20.213	21.0484	20.2538	19.4768	19.6911	19.6488	21.2615	21.2416	20.1357	19.8856	20.1211
P61979	22.5186	22.5424	22.1024	22.176	22.4147	22.6138	22.0099	21.6115	21.6795	22.8118	22.2599	21.9604	21.7344	21.9665	23.1387	22.8946	21.8993	21.7261	21.8153
P20029	24.5841	24.4959	23.9644	24.1397	25.0145	25.0522	24.6057	24.5267	24.7297	24.6539	24.1593	23.4374	23.9413	24.2155	25.7097	25.3852	24.5153	24.6637	25.2067
Q9D358	21.7797	21.3803	20.1247	21.1283	21.7925	22.2191	21.8414	21.0602	21.6878	19.4973	20.738	19.6314	21.035	20.6669	21.8265	21.9009	21.115	21.0196	20.656
Q6PDM2	19.8989	20.065	19.4317	19.1646	20.6038	20.2321	19.5162	19.2792	19.7302	20.2868	19.3622	19.5137	19.894	19.1129	21.0405	20.7314	19.5292	19.4809	20.2087
G3UYJ7;O35215	26.3889	25.977	25.107	25.7845	25.7176	25.992	25.1706	25.1863	25.1201	25.5065	24.6176	25.1169	24.9959	24.8734	26.0592	25.8425	24.7223	24.5577	24.8525
P40237	20.255	20.0914	20.1296	20.4024	20.9755	19.2036	19.6639	19.9007	18.8567	19.6098	20.0252	19.7828	21.1593	20.5288	19.6521	19.6089	20.4862	20.3872	20.9569
P62897	22.2687	22.1543	21.5206	21.9671	21.4653	20.5942	20.4635	21.6099	21.9751	22.2239	21.4389	22.0187	22.4408	22.1361	21.9825	21.9327	22.1063	21.7222	21.8472
Q3V0K9	20.3501	20.2996	19.6651	20.597	20.2928	20.6023	20.681	20.5122	20.5998	14.3795	14.8481	20.9505	15.4714	14.6128	20.8243	20.534	20.6063	20.5571	20.3935
P26039	21.8834	21.475	21.0902	21.0936	21.0824	21.7895	21.411	21.4759	21.2495	22.5845	21.7172	21.2541	21.8717	20.9126	22.1356	21.8323	21.8486	20.9531	21.2852
Q99LF4	20.0437	20.0931	19.8562	19.8854	20.3753	20.5624	20.5385	20.2502	20.6646	19.9079	20.2124	18.412	19.4637	19.4464	20.8173	20.5179	19.6835	19.8837	19.9014
P63017	25.4925	25.3315	24.6222	25.0843	25.8602	26.2386	25.9433	25.6887	25.6439	25.3859	24.8644	24.6324	24.6526	24.6771	25.6755	25.5669	24.528	24.4693	24.6625
Q9R257	20.9098	20.3736	20.1752	20.4328	20.1686	21.1782	21.1315	20.6273	21.1075	19.7671	19.7833	18.9765	19.8472	19.635	21.3265	20.903	20.062	20.1972	20.2644
Q9D819	23.6946	23.5209	22.8367	23.457	24.268	24.4974	24.2416	23.917	24.0155	23.0592	22.9832	22.9216	22.7583	23.0736	23.8479	24.022	23.0637	23.0941	23.1956
Q99L88	19.0539	19.1003	19.0084	19.1597	19.2138	19.1194	19.561	19.7317	19.2606	18.4315	18.4566	18.7346	15.9928	18.3967	19.0498	19.0435	18.2281	18.0716	18.5074
Q923D2	22.8757	22.5462	21.9956	22.192	22.2137	22.0971	21.5242	20.9582	21.8027	22.0777	21.233	21.4198	21.7475	21.7109	23.1767	22.2403	21.3176	22.1984	22.0986
Q921F2	20.6262	20.4273	19.9596	20.0115	20.8361	20.8974	20.585	20.0447	20.2477	20.6149	20.3055	20.1413	20.0174	20.3779	20.4815	20.4697	19.9268	19.9273	20.0042
Q9CPU0	23.7087	23.221	22.3055	23.0477	23.8844	23.3724	22.6256	22.2254	23.2158	23.6843	22.0587	22.6963	23.5527	23.2817	24.3277	23.0527	22.2809	22.5665	22.808
Q78JT3	23.5848	23.092	22.2794	23.0346	23.9882	24.0171	23.7228	23.41	23.4933	23.6027	22.7934	23.193	23.2424	23.0708	24.0497	23.7062	22.5893	22.3993	22.6206
P47199	22.1657	22.2731	21.5633	21.9401	21.4557	22.2088	21.9951	21.7646	21.7976	22.2469	21.7175	20.5788	21.1652	21.0956	22.6249	22.8112	21.5741	21.031	21.6872
Q9D883	18.1386	18.5018	19.4	18.9998	17.7971	18.0873	17.8795	17.4661	17.9282	19.7143	19.4326	17.7431	18.6456	19.4612	18.2319	19.2319	19.2963	19.82	19.705
Q9DCG6	24.0151	23.7959	23.1333	23.7353	24.8963	25.339	24.6978	24.0953	24.1367	23.1795	22.9201	22.9277	22.937	22.593	24.2022	23.815	23.0376	22.5403	22.8562
Q8R050	20.617	20.51	20.373	20.6121	20.3104	19.7314	20.2571	20.0198	20.302	20.602	20.4865	19.6198	20.3483	20.3475	20.9775	20.6311	20.1959	20.5312	20.4494
Q8VBW8	20.0078	20.2945	19.8644	20.1045	19.2313	19.7624	19.0503	18.8057	19.2016	20.2992	19.5757	18.6355	18.63	19.8416	19.7715	20.5252	19.1841	19.0913	20.0993
Q91XF0	21.2606	21.0646	20.5813	20.8016	20.6715	20.5209	19.9604	19.3813	20.2105	21.2619	20.1898	20.9635	21.2473	20.8357	21.479	21.2431	20.4958	20.7321	20.7735
Q9R0Q7	21.8781	21.8298	21.323	21.851	21.4469	21.725	21.4715	21.1602	21.307	21.2178	20.951	21.0886	21.256	20.6264	21.7587	21.9089	20.8632	20.8609	20.9564
Q9QYJ0	21.1785	20.9983	20.3127	20.7154	21.2472	21.5308	21.184	20.3747	20.8246	21.1707	20.8065	21.0784	20.9781	20.7618	21.9466	21.499	20.8498	20.4822	20.8276
Q99JW2	20.0532	20.0481	19.3561	19.8054	18.9688	19.4776	19.2179	19.241	18.5335	19.8812	19.6358	20.1608	19.3573	19.1941	19.2028	19.9434	19.397	18.7714	19.0125
P01029	20.8488	20.5927	20.7391	20.676	20.6584	20.4183	20.822	21.0264	20.7428	21.5663	21.4361	21.0765	22.3989	21.685	22.23	22.187	23.0548	22.5748	22.4572
O55131	20.7699	20.6114	20.2785	20.29	20.5974	20.9857	20.8751	20.6792	20.5695	20.203	20.4685	20.3488	20.2023	20.4368	20.6003	20.8507	20.519	20.0705	19.9451
P62196	21.4387	21.5966	21.0574	21.2056	21.3958	21.8586	21.7246	21.3541	21.5378	21.4121	20.8111	21	21.0215	20.6031	21.7748	21.5741	20.4502	20.3636	20.6541
P24547	18.8324	19.2621	18.7321	18.9012	18.5966	18.5315	19.3452	19.3189	19.7624	19.0998	18.2228	18.2251	18.9125	19.4062	19.5423	19.3833	18.8023	19.0111	19.1175
Q9CQM9	20.1487	20.287	19.6701	19.7961	19.9472	20.6518	20.6979	20.0384	20.1015	20.2005	20.1245	19.8821	19.541	18.9927	20.1957	20.4419	19.6834	19.1645	19.6333
P26043	21.9769	21.7283	20.8826	21.426	21.3757	21.1885	21.2962	20.6712	20.296	22.0859	20.9653	21.2957	21.4779	21.4468	22.8604	21.807	21.231	20.77	20.7289
Q9Z1Z2	19.6516	19.6851	19.1574	19.6377	19.9293	19.7041	19.884	19.0012	19.7418	18.2958	19.1464	18.7725	18.3058	18.817	20.2145	19.4611	18.797	19.1033	19.2684
Q01853	22.6696	22.8138	22.5585	22.5299	22.8969	22.9817	23.0038	22.6797	23.0046	23.5431	23.0379	22.7715	24.0143	22.2236	26.0688	23.9274	25.2434	25.092	25.2772
P53808	20.3819	19.8259	18.8082	20.2222	19.6483	20.4926	21.1919	20.4074	20.2143	20.4953	18.9494	21.3444	20.7078	20.4323	20.0763	20.6995	21.0642	19.9677	20.0926
Q8BUV3	21.3821	21.5337	20.8806	21.4901	21.3706	21.5109	21.6395	21.2033	21.3036	21.1089	20.6829	21.1115	21.3222	20.3316	21.8676	21.968	20.9569	20.952	21.0266
Q64105	24.6231	24.5016	24.34	24.6544	25.9551	26.246	25.3143	24.9715	24.8248	24.5653	24.1085	24.9228	24.712	23.8249	25.1362	24.7818	24.0624	24.4444	23.9626
Q9DBP5	22.6451	22.5685	22.2111	22.2619	22.8829	22.9946	22.7081	22.5939	22.7921	22.2021	22.0873	22.0011	22.3112	22.5101	22.6592	22.532	22.0944	22.1974	22.2678
P12367	19.3632	19.0433	19.0876	19.0448	19.7976	19.1447	19.8863	19.0933	19.4512	18.0248	17.8229	18.5247	18.6266	18.9903	18.2924	18.3315	18.5355	18.6502	18.4568
Q9JJL3	21.7517	20.939	22.0588	21.232	22.4026	21.8844	21.0862	21.4955	21.371	20.0745	20.7892	21.9669	22.0396	22.2124	20.6662	20.6205	21.3951	21.7378	21.7534
Q80X90	21.3033	21.0903	20.9926	21.1552	21.831	21.7452	21.2336	21.0622	21.3134	21.4062	20.7782	20.8209	21.5354	20.6535	22.3542	21.506	20.9855	21.2129	21.2306
Q99LX0	22.9346	22.9076	22.2722	22.6682	22.5833	22.7626	22.363	22.0908	22.4718	22.8617	22.0677	21.9343	22.0541	22.5285	23.7396	22.9987	22.2503	22.0413	22.5576
Q99K28	19.9665	20.2948	20.0227	20.2384	19.9495	20.0864	19.8836	19.3833	19.9211	20.5241	19.8304	19.6656	19.3258	19.6912	20.8601	20.2548	20.2865	19.9334	20.1228
P12787	20.4732	20.9918	20.9644	20.0552	18.2596	17.7478	19.6077	19.6234	19.9067	19.1458	21.1882	19.4901	17.5604	21.208	22.0429	21.3758	21.7458	20.9463	21.1008
Q8BTM8	22.5516	20.5916	20.4272	19.7621	20.1462	20.3492	20.2351	20.4899	20.8699	21.5913	21.4389	21.0613	21.8313	21.4931	21.5554	20.8865	22.2924	20.8595	21.0473
P97364	22.5241	22.5627	22.5119	22.491	23.196	23.2368	22.907	22.3654	23.0035	22.0994	22.1516	21.8003	22.3225	22.0368	23.2693	22.6254	21.9992	22.0971	22.1888
Q6PGC1	17.3943	17.3677	17.6831	17.7551	17.9961	17.9411	16.8228	16.3601	17.2065	16.5523	17.9183	15.1791	15.8223	16.9835	17.6848	17.0152	16.0448	17.7481	17.1936
P51855	22.0197	22.08	21.2668	21.8421	21.8155	21.841	21.8702	21.3786	21.5401	21.14	21.0975	21.5012	21.4043	21.1787	22.4106	21.8892	21.0483	21.1945	21.1093
Q9CR16	21.0172	21.0583	20.5422	20.7954	20.764	21.0126	21.0486	20.3111	20.5233	20.5292	20.0627	20.2703	20.2111	19.8636	20.7217	21.0278	20.1079	20.1703	20.1692
Q8BP48	17.4689	17.8848	18.7245	17.9462	17.7388	17.3964	17.7845	17.86	17.5263	18.5085	16.9667	19.228	17.4162	17.4576	18.2984	17.864	17.6094	17.8888	17.89
P17742;V9GX31	25.3957	25.2027	24.5421	24.9469	26.0043	26.1594	25.573	25.7278	26.0663	25.6264	25.2673	24.8124	24.8057	25.3516	26.0306	25.5151	24.5753	24.7531	24.9176
Q61656	20.3499	20.3361	20.3118	20.1749	20.8919	21.0013	20.9777	20.4704	20.8723	20.5689	20.6764	20.1157	19.9996	20.5155	20.9347	20.7437	20.7437	20.3367	20.0442
Q80VD1	18.1643	17.9375	17.814	18.1567	17.9365	17.9609	18.8843	18.9971	18.8973	18.6547	16.9254	18.5852	17.0176	18.646	18.6209	19.1931	18.4073	17.6972	16.845
Q8CDN6	20.3888	20.4256	20.5676	20.2536	20.699	20.3471	20.6923	20.7919	21.1605	19.4085	19.532	19.7208	19.9741	20.2454	21.1645	20.5424	20.253	20.3484	20.6528
Q9D1A2	21.9621	22.1109	21.5522	22.0017	21.8818	22.1758	22.3895	21.8003	21.9873	21.6513	21.661	20.968	20.8243	20.9536	22.0805	22.3248	21.2479	21.569	21.706
P30416	21.8901	21.7463	20.7789	21.5869	21.2733	21.4883	21.6027	21.1813	20.8454	21.3405	20.8684	21.0044	20.6089	20.6813	21.2789	21.5106	20.7789	20.6723	20.723
P05784	23.5135	23.3103	22.7274	22.9109	24.1725	24.2782	23.6607	23.2952	23.6452	23.8572	22.8383	22.9638	23.1257	23.2143	24.4414	23.5971	22.8212	22.9484	23.3587
Q8BT60	20.3038	20.321	19.9444	20.4218	20.9482	20.9502	21.2512	21.075	20.8313	17.9445	19.1461	20.5466	20.5276	19.5386	19.2875	19.211	20.0315	19.641	20.117
Q9WTP6	24.2698	24.1832	23.5744	23.8068	24.4919	24.755	24.2322	23.8604	24.279	24.2286	23.551	23.6748	23.8523	23.3021	24.5846	24.1729	23.5256	23.4611	23.5787
P14824	22.0331	22.2883	21.6439	22.2078	22.4125	23.3982	22.8133	22.2371	22.1956	19.8916	20.3094	21.3703	20.1865	21.0075	21.1518	21.4077	20.9995	20.4507	21.014
P17182	25.3502	25.1872	24.7384	25.0241	25.519	25.7283	25.4835	25.0942	25.1901	24.977	24.8174	24.4138	24.5794	24.5093	25.2946	25.1662	24.4426	24.2781	24.447
Q9WUM4	18.9274	18.9813	19.2419	18.8943	19.0697	18.9105	19.2574	18.6885	19.1664	18.5586	19.2457	19.493	17.8843	19.2647	18.3904	18.9152	19.0672	19.2927	19.2912
P10639	24.004	24.1864	23.5652	23.413	24.9886	25.381	24.86	24.7016	24.7103	24.9707	24.4211	24.6876	24.7004	24.6518	25.0708	25.0655	24.4076	24.004	24.0988
P28843	21.5014	20.9405	21.1153	21.6507	21.0474	21.0728	20.9336	21.1867	20.451	21.4804	20.6397	21.1618	21.037	21.1829	20.8149	20.7373	21.2571	20.9324	20.9908
Q9JKR6	22.2	22.3284	21.7579	22.0058	22.4336	22.2412	22.046	21.8684	22.0902	22.7767	21.9034	21.1824	22.051	22.0224	23.5372	23.6623	22.6686	22.864	23.452
Q9DCJ5	20.8515	20.8509	21.1091	20.8585	21.326	20.8865	21.0475	20.1959	20.9449	20.626	20.4076	20.3661	20.4022	20.4583	21.0686	21.1097	20.8317	20.8728	21.4681
E9Q557	19.2537	19.1653	19.038	19.275	19.1615	19.7056	20.0055	19.2267	18.7885	18.2274	18.4869	18.641	15.7422	17.8568	18.7728	18.7684	18.7389	17.9713	18.3008
P36552	21.8222	21.7969	21.3244	21.7041	21.9929	22.1795	21.8879	21.5	21.9156	21.319	21.0441	21.0422	20.9254	20.5783	22.378	21.6681	21.2547	21.0587	21.1935
P56391	23.5153	23.5387	23.7215	23.5441	24.0935	24.2707	23.9909	23.9184	24.1206	24.0997	23.5697	23.0634	21.7993	23.8506	24.573	24.2993	23.9365	23.4957	23.8486
P70694	25.8908	25.719	25.5718	25.8603	26.1621	26.216	25.6626	25.5185	25.859	24.9071	25.1128	25.2595	25.0759	25.4455	25.6169	25.1995	25.3545	25.3644	25.1518
P32020	25.8577	25.8836	26.4304	25.541	26.998	26.2022	25.6617	25.3127	26.6506	25.9992	25.3445	24.9933	26.2058	26.0329	27.3698	25.5094	25.8954	26.3662	26.5302
Q6P069	19.7226	19.6921	19.8674	19.8641	19.2646	18.9949	19.4511	19.0456	18.8633	20.1864	19.7963	19.5475	19.3802	19.699	19.3918	19.8897	20.1316	20.2704	20.2953
P62320	20.0208	19.8046	19.4373	19.7862	19.903	20.1347	19.7029	20.146	19.6565	20.5192	19.111	20.3945	18.9629	19.5552	20.5633	20.2986	19.9421	19.7107	19.9834
Q8VDQ1	20.5835	20.3886	20.338	20.2245	19.403	18.9193	19.5748	18.7453	19.4377	19.87	20.3619	20.1877	20.227	19.3711	20.0362	19.9467	19.4309	19.5968	19.5578
P62317	19.2661	19.4146	19.3253	19.5068	19.0483	18.8319	18.5554	18.4646	18.3632	19.8896	19.2437	19.4871	19.7221	19.5333	20.2999	20.1114	19.8392	19.1043	19.6001
Q61147	21.8079	21.3388	20.918	21.8605	22.2116	22.2969	22.2955	22.3748	22.0542	23.1979	23.0832	22.8933	23.4409	23.2379	23.2333	23.4136	22.9022	23.6973	23.6295
Q922B1	19.3124	20.3217	19.8529	20.4489	19.8978	20.0622	20.472	20.0775	20.0748	19.2382	20.282	19.8481	20.0917	20.4187	19.6063	20.3716	20.4443	20.4035	20.2735
P09411	25.2517	25.1735	24.7185	24.9992	25.4989	25.9032	25.4799	25.1833	25.4423	24.7889	24.6775	24.4722	24.5719	24.4999	25.3277	25.2219	24.6787	24.5863	24.5565
O88532	18.3051	18.6155	18.0032	18.2308	18.5108	18.5481	18.3806	18.798	17.7282	18.1418	18.1217	18.5825	16.3335	17.8522	18.5173	18.9627	18.4126	18.0895	18.6673
Q80X81	24.3697	24.3076	23.8937	24.2505	24.0805	24.7223	24.1826	23.6586	23.859	23.7461	23.4642	23.7589	23.7735	23.4027	24.2685	24.2793	23.7179	23.3076	23.7669
Q922K7	15.5075	17.3193	17.975	18.1094	16.1538	16.9496	16.5986	14.4689	17.5426	16.9322	17.8118	15.9823	14.8749	16.9853	17.2953	16.9498	16.9631	16.9289	14.8214
P19221	20.0832	19.9366	19.8172	19.9617	19.1021	19.4114	19.9782	19.5362	19.8913	20.9927	20.8518	19.8602	21.4046	20.4711	21.6738	21.3534	21.1944	21.5169	21.6561
O08709	25.0476	24.6952	24.0288	24.5476	25.4888	26.0253	25.4629	25.0682	25.1646	24.4694	24.1729	24.4104	24.1704	24.3011	24.8852	24.7815	24.0266	23.9177	24.0299
Q9CQ92	19.2017	19.3071	18.7426	19.1982	17.9197	17.792	17.4695	18.2487	18.3178	18.5469	18.9224	18.8461	19.2105	18.8023	19.9711	19.4864	19.4235	18.9804	19.1542
P14246	21.4565	21.5214	22.1133	21.4105	22.502	21.7234	20.7852	20.6179	21.0172	19.6033	19.9035	20.5067	19.6799	21.8032	19.9691	20.2066	20.5678	21.0792	21.6745
Q64727	21.8591	21.3679	21.3613	21.1181	21.876	21.6635	21.525	21.2245	21.8873	22.0323	21.4467	21.1139	22.0938	21.4666	22.1028	21.0382	21.1376	21.4769	21.9493
P14211	23.8831	23.9631	23.5812	23.5347	23.8693	23.6751	23.8074	23.0939	23.4187	24.1462	23.6018	23.6874	23.4678	23.994	24.6915	24.5839	23.9842	24.0125	24.437
P09103	24.82	24.8934	24.3538	24.6418	25.2067	25.0932	24.854	24.2926	24.5391	25.2272	24.6361	25.092	25.214	24.8718	25.5503	25.3938	25.1526	25.6264	25.555
Q62376	18.4732	19.4035	18.5535	19.3391	19.2627	19.1634	19.338	19.7982	19.4333	20.1317	19.2627	18.2571	18.8352	18.996	20.4752	20.2286	19.6805	19.1707	19.4595
P48036	23.0754	23.0667	21.6269	22.6986	22.5837	23.2213	20.4535	19.744	20.1094	21.0621	21.1009	19.4559	20.3021	21.2337	21.4592	21.9965	19.913	19.019	19.3182
Q91VM9	19.831	19.8267	19.5657	19.4858	19.5073	19.4609	20.1737	19.9284	19.9726	20.755	20.5422	20.1695	19.6101	19.6274	21.2219	20.9255	20.836	20.5793	20.7864
Q9DCT1	23.2273	23.0814	22.3388	22.7258	23.6032	23.5117	23.3812	23.1943	23.5486	22.728	21.654	23.0663	22.8276	22.5885	23.1146	22.755	22.779	22.8607	23.0914
Q8R146	21.2202	21.1854	20.6214	21.0944	21.3712	21.2694	21.5892	21.0415	21.4014	21.5132	20.7573	21.3511	21.0999	20.985	21.3758	21.1898	20.9096	21.2902	21.075
O70325	22.2464	21.2357	20.9812	21.6193	21.972	22.2877	21.2344	21.324	21.6588	20.6962	20.2888	20.3386	20.9989	20.8989	20.6869	20.4683	20.4342	21.1255	21.1093
P07759	22.2443	22.2493	22.7084	22.502	22.8446	21.2639	22.115	21.8365	22.9208	22.9802	22.8528	21.9374	24.2477	22.9397	23.4414	23.1292	22.6619	24.2985	23.8871
Q61081	20.3109	20.0865	19.4711	19.9624	20.8833	20.8698	20.797	20.7265	20.4047	20.819	19.9571	20.9093	19.7158	20.4725	20.7348	20.5427	20.4649	20.2794	20.0961
Q91YW3	21.5664	21.4763	20.512	21.4169	21.0556	21.2484	21.2379	21.3968	20.9442	21.4802	20.9926	20.4222	19.8825	20.8257	22.0575	22.1899	20.4828	21.2129	21.5304
P01027	23.8704	23.4685	22.9782	23.4067	23.6327	24.1887	24.0405	24.1532	23.4165	24.3198	24.6402	24.446	24.7253	24.5513	24.2149	24.7067	24.3424	24.8883	24.9052
P80314	21.153	21.34	21.1276	21.1824	21.2188	21.4602	21.7029	21.5049	21.3636	21.5336	21.3471	20.8224	21.1603	20.6892	21.5298	21.5696	21.3587	21.126	21.4358
P63323	22.1938	22.0722	21.7793	22.0217	22.2647	22.1722	21.8686	22.0592	22.2333	22.9826	22.4788	22.2254	22.1733	22.4501	23.2787	22.9782	22.3795	22.6519	22.6146
Q9DCM0	21.454	21.5097	21.9418	20.898	21.0394	20.4929	22.1624	21.9716	22.2448	22.536	22.6376	21.8647	22.2176	21.0447	22.6163	22.5499	22.723	21.9092	21.9371
Q14DH7	21.0426	21.461	20.0243	21.5767	18.4419	20.0867	21.1235	20.6929	18.7249	20.1368	21.2172	21.0409	16.8406	18.668	17.891	20.4404	21.1316	17.9142	18.5612
P00375	20.1005	20.2038	19.4446	19.9018	19.8212	20.3495	20.1555	18.9586	19.4834	19.2284	19.7635	19.1716	18.5107	19.6851	20.053	19.6686	19.3275	19.1433	19.1256
Q91WU5	20.187	20.2137	19.7667	20.2393	19.7883	20.7769	20.8743	20.2019	20.0014	19.91	20.4854	20.371	19.3102	19.8899	19.6085	20.7072	20.4758	20.2418	20.2469
P17515	14.2722	13.9476	15.1839	16.0324	20.6202	22.4089	19.9494	22.0835	22.1956	22.0485	21.5589	14.7953	16.1277	21.289	18.6446	15.4086	13.799	13.6119	15.0227
P25085	14.795	16.0449	15.5661	13.9335	20.8739	20.681	19.9538	21.3031	21.4323	23.5488	22.8882	21.8459	23.1128	22.4888	22.6938	22.5628	22.7503	21.9791	20.4624
Q8R2S8	15.1685	14.839	15.4259	14.8782	18.8113	19.2085	18.2201	19.2248	20.0751	21.1683	19.5839	18.0494	20.0242	20.1513	17.4684	15.0032	17.8046	16.0182	14.868
O88186	14.3286	14.5964	14.357	15.0937	18.7632	19.4738	18.5724	19.1449	19.0667	14.6616	16.7068	18.6032	16.6688	18.203	13.6141	14.9259	15.0158	14.3897	18.3253
P56400	15.2398	14.57	14.1857	14.2314	19.2273	19.9634	18.0485	18.9151	17.6224	14.3353	19.3963	20.2284	16.8629	15.0745	18.0576	14.0157	18.3497	15.1592	14.6501
Q9QUN7	13.7338	14.3064	15.223	14.9244	18.4953	18.3497	17.7204	18.7605	18.1007	15.3794	15.5401	20.2528	20.3497	20.3825	13.8563	15.3297	19.3837	14.3362	14.1013
B2RU80	15.6261	15.0463	13.2395	12.6569	17.1277	17.7889	18.0409	18.8076	17.9283	15.7362	15.8208	15.5848	15.3375	15.4783	15.6363	14.9793	13.4292	14.0684	15.6526
Q64152	15.7167	14.5332	15.0234	15.5495	18.2992	17.5683	17.7189	17.4603	17.422	17.9565	15.6982	17.9767	15.0119	18.3178	17.07	19.4928	14.2287	13.4385	15.7273
P41245	13.9911	14.3868	15.8737	14.4392	17.9748	15.0714	17.6266	18.0419	18.0236	16.6047	15.4392	15.9417	14.4161	15.0496	15.1053	15.254	15.7342	13.627	17.618
P59708	13.5975	14.2536	14.2164	14.9184	17.4521	16.8803	16.6639	17.9155	17.5436	15.3355	14.6447	15.5685	16.0779	14.5775	15.2539	13.9935	14.5467	13.6626	14.1298
Q8BHA3	13.0755	15.4562	14.4132	14.2042	17.5665	17.5507	16.5545	16.401	16.6505	16.6845	16.3604	16.6771	16.7883	16.1477	14.0722	13.7848	14.3247	16.8225	14.0094
Q9ESW8	14.6247	13.6625	14.682	14.2539	16.6623	15.6236	17.4023	16.9103	17.9365	16.5688	15.1224	16.3141	16.1468	13.9952	15.5925	15.1959	13.2145	14.0133	14.9271
Q9JLC3	15.3054	14.7585	15.5579	14.2497	16.0739	16.5402	17.2575	16.9378	17.3278	14.4743	15.4543	14.9903	15.9976	15.0906	16.1856	14.558	14.3463	14.7515	13.2015
Q9QYE6	14.9355	12.9516	16.1108	14.3706	17.0002	16.9553	16.9532	16.3918	16.7099	15.7218	14.6508	15.0697	15.4236	16.1961	17.9301	14.6426	16.1414	14.1873	14.5684
Q99LG0	15.2057	15.9231	15.6161	13.8254	16.8592	16.5299	17.0953	16.5938	16.4448	15.6616	13.7236	14.672	15.6918	15.7601	13.79	14.8629	16.0094	12.9689	15.1598
Q8VBV7	15.5093	14.8308	14.6998	14.9076	17.2116	16.9586	17.2238	15.3807	16.4106	16.1875	14.937	15.0186	15.5514	14.3972	14.9398	15.072	15.5734	14.7358	15.4103
Q9ERG2	14.2463	14.877	15.1524	15.7562	17.5319	16.2727	17.2659	16.1077	15.3188	12.5486	13.8702	15.5248	15.9379	15.081	14.7385	15.179	13.7538	13.7479	14.7623
Q9WTK5	15.9952	13.6366	14.3127	14.6751	16.4347	16.9052	15.7462	16.8891	16.0145	15.3519	16.7003	15.9907	15.6576	17.4395	15.0127	13.8151	17.3573	16.4718	15.4038
Q9CZL5	13.8294	15.5665	15.8082	13.6219	16.1898	17.1058	17.6427	16.1465	14.834	14.5813	16.1237	15.7162	16.5499	15.1987	19.9401	19.7431	19.6052	19.168	19.155
Q64520	16.5383	15.1579	13.8019	14.3084	17.2031	16.3659	15.3615	16.1868	16.7187	15.3198	14.831	15.2407	16.1216	14.9959	14.9119	14.3833	15.1157	15.2193	13.9551
Q9CPU4	15.033	15.1906	14.9686	14.9147	14.053	18.3485	16.3811	16.9373	15.7682	14.6201	17.7075	16.2821	17.2553	15.8973	14.9862	14.2638	16.5129	14.3379	15.5667
Q61647	14.7611	13.8108	14.3406	14.6663	19.518	20.6405	20.9152	20.7558	20.7	17.1078	15.0571	16.8156	15.3046	15.827	15.8484	14.2823	14.052	14.7047	12.8146
Q99PL6	15.0597	14.7827	14.9932	14.5377	16.6666	15.4817	15.8159	16.1263	15.1549	15.2611	13.6831	15.6892	16.8104	14.6812	15.7384	14.4732	13.8888	13.8443	14.0829
P62309	14.9734	15.5566	13.9427	14.8656	17.9344	20.1953	14.3976	19.0083	19.2384	15.1388	15.8022	16.5995	14.7925	15.3997	19.7182	18.8873	19.9445	14.4537	14.7498
P0C191	14.0602	15.8076	16.1917	14.2647	14.1517	18.5398	18.2768	19.1617	18.5805	15.956	14.4736	17.6495	16.2471	17.2496	15.0639	15.5798	14.2868	14.583	15.7561
Q8CDA1	13.95	13.4832	14.8954	14.552	18.8458	18.6611	17.4852	15.4748	18.3045	15.3262	18.8116	15.1179	16.4724	18.2953	15.7755	13.3374	19.0872	12.4147	12.5868
Q9JJK5	14.5471	15.2635	13.5527	14.1201	18.2492	18.003	15.2515	18.1124	18.8768	14.6321	14.8512	14.198	17.0312	16.7917	14.8693	14.8962	15.3998	16.2013	15.8914
F8VQM5	14.6151	14.7475	13.9108	14.0515	17.0617	17.791	14.9511	18.9234	18.5373	19.4592	14.6247	18.9667	16.877	15.1317	14.8649	14.7075	15.4934	15.7102	14.7595
Q9EP96	14.5135	14.2393	15.8554	15.5992	16.2823	19.3193	17.5199	18.7914	14.9835	14.0862	15.3194	15.1906	16.406	14.5491	14.7846	15.1147	15.1467	14.4727	13.5105
Q8CHP5	15.8334	15.1402	14.8805	15.2365	17.2067	18.5491	17.4062	14.4022	17.9009	17.5671	15.7127	14.6516	15.4402	18.1553	18.5953	16.6305	13.4171	14.3613	16.266
B8JJN0;P21180	16.1124	14.8081	13.914	14.2795	17.4774	14.6184	17.1806	18.0295	18.0953	18.2197	15.1288	16.5154	15.132	18.2836	15.7579	18.6409	16.556	18.2702	18.2731
P30415	16.855	13.7218	13.7255	15.2814	17.7716	17.7462	16.0577	17.1337	17.8852	15.5538	14.9015	15.4984	16.6993	14.9019	16.9562	17.3362	13.9997	15.301	14.1079
Q63850	14.5853	15.821	15.5776	14.9444	16.9516	17.8351	17.8833	17.8605	14.4126	14.8129	14.6445	15.2226	16.2604	14.5881	14.361	14.9675	14.3179	14.4374	14.6759
Q9CQI3	15.1161	14.0691	14.3208	14.1329	17.3657	17.9495	17.2929	13.9283	17.8271	14.3178	13.8908	15.4538	17.9578	17.4381	17.4203	14.8733	16.3467	17.4014	14.1374
Q61390	14.8868	14.1719	14.7643	14.299	17.5894	18.17	16.5975	17.7232	13.3789	15.4777	15.2758	16.1067	16.8959	14.8921	14.0723	13.8257	13.3265	15.3795	16.2949
Q9JHK5	15.3461	14.8913	13.8886	15.1867	15.0818	18.5998	17.2938	16.8588	16.9539	19.9025	19.5514	18.8178	20.4145	17.949	19.4152	18.5431	19.868	17.9422	18.7248
Q9CQ86	15.5152	14.2775	15.1013	18.333	18.3995	18.7244	19.0917	18.677	18.6161	17.2617	17.9148	17.1737	17.0424	17.5907	19.0903	19.7802	18.4634	17.8742	19.2863
Q8CBY8	13.2429	14.3665	14.3911	15.0105	14.9109	16.7616	17.2734	17.0665	17.4406	15.7517	14.4487	15.3431	15.2708	15.7303	14.8852	14.3406	17.5428	15.1505	16.9868
Q75NR7	16.0029	15.548	17.9293	13.962	19.7717	20.0919	19.7414	17.5607	18.9632	14.8457	20.1009	15.0087	21.2193	19.7949	14.9703	13.31	16.8543	16.902	18.1918
P08508	14.8433	14.6311	15.1455	15.361	16.5204	17.9631	16.8692	17.1683	15.9867	15.1039	14.5321	15.2779	16.9668	15.8928	16.8704	15.3923	15.017	14.9777	14.25
Q6P5G6	14.8951	14.4383	14.8259	13.8074	17.0692	17.1206	16.8418	15.1791	17.2761	15.7632	14.9071	15.5449	17.552	16.5135	14.7042	15.2267	17.378	14.1691	14.8411
O35216	15.4776	14.7363	15.9815	14.5324	14.6386	17.1475	17.0794	16.9136	17.1097	14.6115	14.81	16.3074	14.6006	14.3986	15.2337	14.8507	13.5276	13.9354	14.0994
Q80W68	14.3638	14.2671	15.2964	14.4257	14.8771	16.7686	16.8754	17.7347	16.8415	17.1554	15.0183	16.6765	15.9557	17.1509	14.5911	14.7921	16.6932	16.2673	14.4391
Q3UPH1	13.8845	14.61	14.4859	18.4321	18.2604	17.5895	18.1168	17.3714	18.4215	15.1282	14.5497	14.2746	16.3972	14.9557	18.609	17.9236	18.2393	17.9384	18.3637
Q8CFI0	14.6285	13.7779	15.1839	14.6046	14.4767	16.0993	17.0092	17.4295	17.4991	20.0926	19.8762	18.9341	16.526	17.8375	19.1533	19.1556	18.8049	18.0919	16.3962
P01921	14.6967	14.6108	15.0178	16.871	18.3305	17.3763	17.3816	18.1348	16.9842	15.011	14.7894	15.4839	15.2489	17.3806	13.4887	14.4877	16.3976	14.386	17.4268
O09126	15.0837	14.6851	13.9394	13.9001	15.196	16.7138	16.7045	17.2258	17.2294	15.0068	14.7784	17.6803	17.9629	18.3197	14.7686	16.1349	16.9325	17.6526	17.5605
P01910	13.8718	14.4797	16.2461	13.6912	15.4924	16.8792	16.0959	17.9243	16.9132	14.3814	15.9585	15.8133	16.0211	15.1222	14.5716	15.0728	15.1186	14.5914	15.4008
Q8C570	14.5919	14.6263	13.5122	15.1488	16.3645	13.9789	16.9337	16.5777	17.4507	13.7021	15.6716	14.8062	16.3815	14.3158	14.6952	15.3268	16.5122	15.6309	15.9898
O54909	15.4653	14.1557	16.088	13.772	17.9292	18.5822	17.4559	18.716	16.7216	14.1073	15.2948	15.525	15.7419	15.6704	15.3534	16.8479	17.5391	13.9688	13.6599
P13516	15.0972	15.1663	18.6066	14.4513	18.1847	17.2041	16.7964	18.9381	18.5172	14.8649	15.7369	16.1241	16.7661	14.6652	15.2732	13.5628	15.0525	15.3788	13.3436
Q8R1T4	14.2624	14.7062	14.8575	14.6416	15.9355	16.6483	16.2166	17.4253	16.6768	15.5671	16.0084	14.9366	16.2467	14.8197	15.5022	14.9065	14.8568	16.3197	15.5676
Q9CPU2	14.3403	16.1041	15.0061	15.6965	18.2163	17.7434	18.4611	17.3531	17.7285	13.867	15.206	18.5805	15.5599	18.7377	16.029	14.4307	14.3995	14.3201	14.7334
Q9D824	14.7179	14.3005	14.5013	14.6612	16.7096	17.2346	13.6369	16.2933	16.6007	15.2377	13.3111	15.7273	15.9063	17.2629	17.846	16.977	16.5716	14.2346	15.4
Q920Q8	14.6544	15.8796	14.1478	14.2378	16.7069	15.3004	17.0077	16.0513	16.6248	14.8641	16.5483	13.7008	15.3087	16.3828	13.6294	15.1709	16.8678	17.358	16.403
P98083	14.9284	13.4482	15.3041	15.0021	14.3861	16.8699	16.6912	15.8088	16.5372	16.0254	16.1132	15.7422	15.3378	14.2441	15.1746	14.4455	16.0273	15.8066	14.6644
Q9EST4	14.4705	14.7466	17.4403	14.5738	17.4007	17.4607	17.5434	17.6195	17.8709	15.0984	16.8357	16.5284	16.3194	16.6518	16.0199	15.3792	15.955	17.0009	17.2911
Q7TQK4	14.0544	15.7575	14.6298	13.823	17.0219	14.9374	14.9897	17.6248	15.2773	14.5194	14.9276	16.6605	14.3161	16.0487	15.011	15.8658	14.1478	15.5408	14.3456
Q8C7V8	15.911	13.7654	14.8645	14.1565	17.9917	17.7305	16.8764	16.5543	17.3601	14.4603	14.3607	14.8529	15.0115	18.2043	17.4337	15.7628	17.6366	18.208	15.6297
P46718	15.2263	15.1295	14.4339	15.6766	16.6589	15.307	16.5956	16.1567	14.8849	17.161	14.6244	16.2195	15.3987	14.9077	13.3543	12.8592	15.0644	14.8873	14.5859
A7UAK5	13.365	14.872	14.6762	15.0912	17.9073	16.4744	17.9101	16.9928	18.7603	14.1895	16.2052	14.5886	15.2062	18.0716	16.5087	13.5312	14.3772	17.6157	18.0149
P25799	15.2578	16.107	14.8308	14.8513	15.5037	14.5002	16.6678	16.5379	16.3736	14.0723	14.1341	15.8849	14.2565	14.8233	14.6557	14.7029	16.7655	14.9437	15.6553
A6H6A9	14.5889	16.1694	14.2017	15.1974	16.6391	16.964	16.3599	17.0386	16.5252	16.38	16.5744	16.72	16.1639	15.6754	15.0354	15.0199	13.8046	15.2352	15.2077
P09528	13.8231	14.7955	14.3107	17.0065	18.1137	16.7366	17.6438	17.4082	17.7998	15.9275	15.1926	16.7959	15.5408	14.0422	18.0148	17.5572	18.844	17.4704	18.4526
P25446	14.2357	13.6095	14.2677	14.742	14.953	15.3062	16.4718	16.7888	15.5457	15.9765	15.5665	15.0171	15.3098	17.4355	14.4372	15.8299	17.676	16.3866	17.367
Q5BLK4	14.4984	14.5722	12.8843	14.0248	15.6573	15.3899	15.1103	15.421	16.5865	14.7493	15.9002	15.2189	15.8469	16.2735	17.0366	13.6868	12.8069	13.9108	15.8881
P62257	15.0033	14.8542	15.2151	15.211	14.9258	15.7944	15.4454	15.0819	16.4262	15.7334	15.053	16.9969	15.6976	14.4674	13.6854	14.8522	15.7089	13.1847	15.5199
P08905	15.0473	15.3624	14.9831	13.2122	17.7454	17.6403	15.6363	17.5576	17.1643	17.7142	15.5699	15.2403	14.7949	18.3815	18.4294	17.5823	18.5928	19.1837	17.6582
Q9DCG2	16.247	14.5392	15.7892	15.4001	17.611	17.3364	16.1288	16.929	15.3111	13.6589	14.3055	15.3316	16.2989	14.759	13.5732	16.2629	18.0575	17.0278	17.5118
Q9Z1K6	15.0674	14.5341	16.1016	13.6844	14.7479	16.7456	16.3707	17.8041	18.0172	14.5389	15.7175	15.6349	14.75	15.7845	14.9818	14.959	15.5586	16.526	15.9801
Q2EMV9	13.9926	14.0124	13.6938	14.3684	17.5427	17.8431	15.5371	16.6717	17.0024	15.2802	17.7804	16.9243	16.3205	16.3985	16.2332	13.8464	16.8825	18.0522	15.8009
Q6NTA4;Q80X95	15.9408	13.9241	13.9556	14.3082	17.0765	17.1761	15.2892	17.0607	15.5544	15.6102	15.3769	15.1046	15.7914	14.8638	15.3579	15.9867	15.512	13.364	15.1101
P06537	14.1908	14.1411	15.4946	14.4599	16.4218	15.9212	15.8591	17.2818	16.7293	15.0513	16.906	14.5504	17.0649	14.9212	14.293	13.9283	14.9488	15.01	14.1797
Q61194	15.3461	15.1362	16.8748	15.1865	16.2587	16.0225	16.8225	16.0666	16.8672	15.0473	14.1212	15.5457	15.397	15.2535	14.901	14.0327	15.4243	14.3857	14.4156
P51432	14.7113	13.6085	13.9299	16.1223	14.9107	15.5415	17.1522	17.1364	16.2706	15.0678	15.8966	14.7154	17.8395	15.0131	15.7637	15.7408	12.8425	14.9694	15.6726
P21300	14.7453	14.6038	14.2122	14.3721	14.7849	14.5154	16.3434	15.2649	15.6992	15.0729	15.7428	15.3258	16.0401	14.764	14.3396	15.4491	15.6832	14.2117	15.6463
Q3TYS2	13.7683	15.2362	14.9723	13.9676	14.443	14.6071	15.7746	16.4406	14.9297	14.7842	14.924	13.9379	15.9254	13.1245	13.7129	14.4936	14.5588	15.4484	13.9904
J3QN89	14.9411	15.0112	15.8551	14.7663	15.8892	15.3414	15.6728	14.7806	14.211	15.1559	15.4282	16.4008	17.434	15.9235	17.3662	15.2146	13.927	15.8288	15.6589
D3Z3N4	14.0085	15.1029	14.4396	16.6271	15.6655	15.5107	14.9457	15.7532	14.6131	15.7006	14.9541	16.9723	17.458	16.2574	15.0862	16.9211	12.7259	14.4193	14.9509
Q793I8	14.6431	13.8889	14.5402	14.0486	17.1087	16.5882	17.0492	16.9409	17.2777	15.8408	16.9606	15.9511	17.1268	16.9623	18.703	19.4698	19.7905	19.3442	19.0307
O88343	15.277	14.0705	13.582	15.5762	13.8506	15.4619	14.6436	15.9723	15.2918	15.3504	15.7899	15.2341	16.0512	14.4558	15.0339	15.0107	17.3143	16.475	13.7386
Q3U9N9	14.2148	14.2603	15.0694	15.0986	16.1259	16.5518	12.0653	16.5897	14.5905	15.3271	14.9623	15.7801	16.1141	17.1815	15.496	13.5911	16.6626	12.8519	15.2679
Q8R1N4	14.5609	14.341	14.8056	13.8071	15.03	14.4664	16.3128	14.4514	15.4611	14.4784	14.9932	16.6947	16.2333	15.3722	14.1989	14.4019	14.7218	13.781	14.9379
Q8HWB2	14.3029	14.9185	15.7084	14.8731	14.5238	15.4076	15.8556	15.7349	14.1529	16.5488	18.4282	15.4326	15.846	16.8294	15.3665	16.1315	17.6887	16.2047	17.0309
A0A140LIS8	14.8203	14.3154	14.9546	14.185	16.3925	15.2137	15.3838	16.2888	15.0068	15.5196	14.707	17.2647	14.9212	14.9822	14.5505	14.879	14.3445	15.2177	15.302
P58801	15.4848	14.3267	16.0262	14.3116	16.1163	16.4286	16.8493	16.7008	15.7219	16.4987	15.5547	16.8379	15.9827	14.198	14.4606	15.3051	16.1303	15.5213	14.1735
P61022	16.0124	14.0249	14.2704	14.4178	15.4298	15.5793	14.7362	15.3061	13.8819	15.7398	14.9004	15.2284	15.7777	14.5678	16.2394	16.1598	14.6312	13.0595	14.9336
A2AT37	16.2527	15.6577	15.3705	14.9328	15.6813	13.8699	14.0956	15.0661	16.2165	15.088	15.4539	17.0568	14.9899	13.6307	16.3788	14.7632	16.0237	15.3997	14.3438
Q9CR64	14.8256	14.4403	15.1939	15.2616	15.7206	15.1338	14.2205	14.7558	15.0371	14.2257	13.9227	15.6744	15.746	15.3182	13.7518	14.9912	14.0161	14.4257	13.9723
Q9DBB4	15.4748	14.462	14.5323	16.1249	15.504	14.9947	14.5562	15.3662	14.5275	15.4194	15.6713	14.0794	15.5972	14.8215	14.6519	13.2994	14.2573	13.399	14.7947
P05367	15.1049	16.1204	14.221	14.5475	20.446	22.8639	21.9822	22.55	22.7858	24.6833	24.2459	24.1261	25.3608	24.5554	26.082	25.6678	27.6448	26.3261	24.9578
Q3U7U3	15.3072	16.2001	14.7194	14.1556	13.7525	15.0407	15.0039	15.0636	16.3055	16.0534	14.623	14.7065	16.694	14.4587	15.334	14.0704	15.4784	13.0175	15.3891
Q8BGB7	15.5428	15.3114	15.2125	13.9218	13.0208	16.3503	15.0327	15.6897	13.4233	14.6716	15.5876	15.8884	16.4529	14.2588	15.1516	14.7741	14.5657	14.5417	15.8169
P56565	14.1197	16.0449	15.2173	15.503	14.7545	15.7077	12.313	14.9318	17.8451	14.1065	15.5105	14.6078	15.5923	14.459	14.9013	14.8002	14.4449	14.9663	15.319
Q80UJ7	13.5022	16.0925	17.3085	13.2196	16.0403	16.6614	14.8945	16.2766	16.1814	15.0303	16.0868	14.7516	16.8451	13.7272	16.5762	14.6507	14.7278	14.6255	15.0111
Q8K0P3	14.3728	13.8277	15.2487	14.8177	14.1473	14.6291	13.3836	15.6617	15.2195	14.7114	14.4856	14.4842	16.0803	14.219	15.3454	15.5391	13.7037	15.0306	13.846
P00687	14.6236	14.1533	15.3534	14.7595	15.9339	15.2783	16.1102	15.2668	15.4329	14.9243	15.4508	15.6393	14.5948	15.178	14.4189	14.9769	15.3606	16.5362	15.0782
Q91YI4	14.4714	15.1962	13.7768	14.5822	15.6712	14.5082	15.8184	15.8863	14.743	15.4145	16.532	14.5402	16.511	14.6278	14.5353	13.7248	16.6529	12.9023	16.5912
P28033	14.708	14.5733	15.5566	13.0204	19.1828	18.5545	14.7954	15.2163	16.5105	15.3979	15.7091	16.6604	16.9928	18.631	19.4354	18.2512	18.2425	18.1761	16.0602
P54320	14.8994	14.142	15.1287	15.0696	17.7035	16.3266	17.1393	14.575	14.8522	17.5536	14.1148	17.9477	18.8987	16.1679	17.6319	18.0702	16.2645	17.445	17.7587
O88593	14.0654	14.909	13.7112	14.1127	16.4511	13.9503	18.0917	18.9937	18.2958	14.3706	15.7539	15.6456	16.3829	15.3696	15.2169	13.9381	14.7398	15.2579	14.8869
P06339	13.4364	14.6272	13.7748	15.0832	17.1627	17.5272	17.4458	17.8987	15.0583	20.5655	21.1832	20.3185	18.6712	19.5385	21.2935	21.7403	22.916	21.6335	20.4551
Q8BFZ3	20.1863	20.2022	14.2339	15.0771	20.0248	19.7516	20.2916	21.5105	21.0551	14.117	15.2353	21.7747	20.6158	22.1961	18.3972	17.5807	21.1501	20.254	21.2467
Q9CR26	13.5836	13.8208	14.1978	18.3077	18.0945	14.2738	18.3204	17.2108	17.4036	15.7026	14.8893	15.5063	15.5901	15.8131	15.9044	18.0223	18.314	17.6827	18.8533
P31725	18.0149	15.3414	14.9803	16.8786	19.9612	18.3532	19.1727	20.0019	19.9695	18.6452	19.0393	16.5583	18.7201	21.2681	19.7557	16.6209	19.5288	20.4919	19.1431
Q8BND5	13.9527	13.5515	15.2873	14.5473	15.8652	14.7253	14.1702	15.5004	16.8057	18.0387	17.5715	15.7719	18.2681	17.5403	16.1125	16.0311	17.4828	18.5097	17.8658
Q99KN2	14.254	14.5209	17.3175	14.4643	17.6725	13.7063	17.0424	16.3927	17.4779	15.0613	15.1559	14.8652	15.5485	15.4962	14.2136	15.3618	16.1049	15.8671	13.566
Q9CZH3	13.9834	14.8434	14.454	15.9333	15.0442	17.1032	17.7766	17.0182	15.9274	16.2519	14.4615	15.6117	14.5803	14.5971	15.4608	14.6453	17.0919	13.8341	13.5668
Q8VBZ3	14.2515	15.0901	16.1979	14.5321	16.6712	18.1606	15.3704	16.748	17.0637	14.3482	14.926	14.8099	15.877	16.4663	15.0731	14.0073	15.8229	16.695	14.8174
P52332	14.0919	15.3566	14.8952	13.747	17.3477	16.4518	16.9069	17.3029	13.1279	16.5507	15.8808	14.1191	15.5061	16.8592	15.0314	14.4794	15.0997	16.4821	16.9091
P18337	14.5459	14.8892	13.5878	14.7624	16.2239	13.9892	14.9888	15.7475	14.8108	14.3995	14.7111	16.0841	16.5409	14.5887	15.9599	19.3106	18.5026	17.6251	17.6332
Q3TW96	13.741	15.258	14.8324	14.0256	16.6028	13.641	17.2347	16.7139	16.7156	14.4742	15.3517	15.339	16.22	14.8418	14.5539	15.109	17.4018	17.6925	17.9633
Q921W4	14.4069	17.1183	13.6185	13.821	16.4532	13.4406	16.6662	17.4742	17.0222	15.5969	15.6234	15.4311	16.3514	14.8286	16.923	17.4379	16.4652	14.1101	17.3882
Q61805	15.3044	15.5965	15.4304	13.0333	17.7812	18.4341	17.9928	18.6046	18.1322	19.2441	18.62	18.489	18.0353	19.2019	17.909	18.6856	18.5587	19.1738	18.6217
Q924Z4	15.829	14.1946	18.7228	13.158	18.5003	18.0113	17.3673	18.9656	18.4653	15.4829	15.2258	18.3007	14.141	17.5873	14.295	15.2831	14.7832	14.6082	16.132
G3UW78;G3UW81;Q99N16;Q99N17;Q99N18;Q99N19;Q9EP75	14.9865	14.6015	17.2833	13.7421	17.0522	17.6035	17.3663	18.0473	16.439	14.68	14.4483	14.9404	16.5709	14.7855	15.632	15.1539	14.5473	14.2832	14.399
P05132	14.758	14.2434	16.3082	15.5747	17.5974	17.0567	17.9067	17.2424	17.7704	14.6555	15.4391	16.3238	16.3233	14.4139	14.7013	14.1102	14.8194	16.6576	15.1051
Q8R0L1	13.4304	14.8244	13.6244	15.0018	15.7307	14.5512	16.8716	16.2503	15.2241	15.3903	15.0599	15.4836	15.8776	15.2001	15.0357	14.4604	16.0772	14.0182	14.184
Q4VBD2	14.7249	14.3398	14.4368	14.0848	15.7317	16.5494	15.5857	16.7661	14.9358	15.8399	14.4793	14.9605	16.2252	14.909	16.7448	13.3597	16.0518	14.5559	15.7795
Q8CDM8	14.9698	14.0107	14.9339	14.8009	16.5745	14.7033	16.0119	16.8087	16.8708	16.5104	15.5856	15.764	16.6468	14.766	14.0323	13.4026	14.28	15.243	15.5
Q99J09	14.8615	15.7078	15.002	14.2661	14.8604	15.0387	16.115	16.1578	16.4469	14.0823	14.9251	14.3643	16.7916	15.6006	14.4052	14.0684	14.8868	14.7046	14.5747
Q8BNI4	15.4452	13.1134	15.2117	15.4696	16.7046	13.7805	17.0682	17.751	17.3472	15.3281	14.9011	15.2759	15.6269	14.7796	14.2149	13.7721	16.0824	16.4035	15.4944
Q9ERF3	15.0657	14.5126	14.6487	14.4642	16.8981	14.5268	15.2504	17.7596	17.4993	14.8567	15.7749	14.6705	15.5857	15.0632	14.3112	14.862	17.8981	14.8919	17.3203
Q8C5W0	17.3394	15.7101	14.8926	15.1259	17.828	18.093	18.3496	17.1972	17.817	15.1	17.2126	17.5237	17.43	17.7932	16.3639	16.5596	17.3175	17.398	16.877
Q8BWJ3	16.5673	13.9759	15.6983	15.6397	17.1711	16.4323	16.1039	15.9017	16.8759	16.0788	15.0846	14.2533	17.2859	17.3184	15.151	14.2744	13.7005	15.8416	15.6467
P63168	15.0284	14.4317	15.3499	14.1065	15.0677	15.3028	17.1735	16.9873	15.1393	15.5408	15.5625	15.2119	16.8442	12.989	14.8828	16.5799	14.8273	19.5953	14.0949
O70145	13.9372	14.4759	15.2546	14.7594	15.2928	14.3407	16.3478	16.5854	16.6789	15.9807	16.0018	15.8939	16.0606	15.7167	15.0638	14.3002	15.8322	16.342	14.8909
Q3UVG3	14.8522	14.7045	14.7475	16.4435	16.7726	16.6153	17.3461	17.1071	16.9551	15.7038	15.2564	14.4213	15.0796	14.4747	15.2875	15.8179	16.598	16.0053	16.482
Q0GNC1	13.7623	14.6312	15.7163	15.0896	17.6046	17.8048	17.1076	17.1663	17.3039	15.9918	17.2077	16.6556	15.4346	16.809	14.3197	14.1586	16.8538	16.8379	16.7996
Q9D4H1	15.9345	14.8096	13.6913	15.6591	15.3347	13.0366	15.3711	16.1987	15.973	15.4918	15.4011	15.2058	16.4152	14.7726	15.1255	14.1463	14.6398	15.6743	14.2738
O55242	14.7376	14.3734	15.5643	15.8057	15.9917	15.0837	13.1093	16.6931	15.021	15.3818	14.598	15.0468	16.3083	15.4435	12.4734	13.5178	15.3091	13.1095	14.0078
Q921T2	13.9417	13.4963	16.7691	15.2078	17.4895	17.4801	17.0715	16.6015	16.3049	15.579	14.9762	15.4976	15.0999	17.608	14.3907	14.926	17.7276	16.9555	16.1217
Q6P8M1	15.4959	16.2952	17.4571	15.1091	17.7947	18.0746	17.1933	16.3794	16.4025	15.9472	15.2753	16.1787	17.0235	14.4574	17.6041	17.3306	16.6731	14.3775	15.0881
Q3U9G9	14.6888	13.618	17.7768	13.1369	17.2534	17.8846	18.1502	18.0186	18.1488	15.1004	17.1415	18.386	15.2879	18.2738	15.4756	14.6324	17.8842	18.2488	14.6196
P57716	14.8596	14.1229	17.619	16.2523	17.7982	16.859	16.7894	16.9534	17.0138	15.0177	16.1185	16.0241	15.1225	14.3258	15.9431	14.826	18.1721	17.4614	17.9444
P56716	13.0824	14.9996	15.2685	14.2035	19.6524	19.4658	18.9568	18.3187	18.7952	15.1743	18.5799	15.6694	13.7479	13.7979	15.241	14.8721	14.6977	15.1067	14.4778
Q6P2K6	14.4873	15.6017	16.8077	16.5499	16.9591	16.7182	16.4358	16.004	16.6062	14.7978	17.7771	15.4309	16.3984	16.4667	14.9865	15.3395	15.9659	13.8921	14.9193
Q921M7	16.8127	13.5024	14.0679	14.5475	16.6693	18.1066	17.2303	18.0426	17.6044	12.7075	19.3437	18.577	16.0064	15.4899	14.9325	16.7184	18.1064	15.5636	15.2273
Q9DBK7	13.7137	18.051	14.4734	16.8962	16.8134	18.1599	18.0319	17.4798	16.2019	15.879	17.2261	17.5735	14.5806	16.3598	15.3187	18.4357	17.5956	17.2574	17.4773
Q9ER80	14.6156	13.5376	15.3457	15.4059	15.5585	17.4118	16.5207	16.916	16.4803	17.2276	17.5325	16.0633	16.9508	15.6908	14.8804	16.576	15.9809	13.2251	14.3965
Q9Z1G4	14.244	15.4521	17.3722	13.6381	17.7723	17.1358	16.0374	16.7055	17.0864	14.9201	13.7937	14.661	16.2048	15.2548	14.5358	15.0087	13.5533	17.2558	16.9125
Q3UP75	14.7479	14.9546	17.0673	14.9875	16.5112	16.8411	16.7602	17.5379	17.1075	15.5364	16.2178	15.5355	16.0572	14.343	14.7734	15.1537	14.8536	14.4884	14.207
Q9JI78	14.5679	15.7341	17.0303	17.471	16.8106	16.423	16.2065	17.169	16.9577	16.778	13.5742	15.6296	15.6251	14.3273	13.5105	15.3969	16.4242	14.4546	13.8946
Q8VDU3	14.0137	18.3849	14.619	17.8734	15.437	17.8908	18.0069	17.2211	16.7651	14.5742	19.8666	17.0689	16.8691	19.0086	15.3129	14.5615	14.0994	18.3797	17.0885
Q91VS8	13.234	15.4235	14.3604	16.1898	16.4195	15.0012	16.2201	15.1632	14.3456	15.4177	15.6986	15.5706	16.1294	17.2432	15.7297	13.0125	16.3088	16.2415	16.1145
P97390	15.7953	16.3832	16.3406	17.4764	16.5835	17.1389	17.1766	16.744	17.0239	14.7501	17.9174	15.3227	15.9993	14.6278	14.0568	14.594	17.1546	17.6973	17.1346
Q5SVR0	15.0194	14.9787	16.269	15.9523	16.8168	16.5013	17.3906	16.9513	16.7162	14.7191	14.7847	15.5907	16.8418	17.4946	16.3549	16.2985	14.4811	16.2157	14.4107
A2AGT5	14.9251	14.3734	14.281	15.7566	17.2735	16.7749	16.6944	17.0496	17.1708	14.1579	16.6049	15.6983	16.9844	14.3902	14.9623	15.5248	14.6286	16.2205	14.5314
O88738	14.776	15.923	14.5425	14.6272	16.487	15.4181	15.5087	14.847	13.8933	15.525	13.5674	13.1877	17.287	18.6394	15.5016	14.6516	13.7299	14.1923	14.1095
Q8BH61	15.36	15.1884	14.0247	14.5054	17.2533	18.1812	16.3686	17.7246	17.918	19.3548	19.8229	19.6473	20.3109	19.3014	19.6491	18.6636	20.6807	19.3725	18.9233
Q9QXK7	15.6328	15.1452	17.2556	15.9093	16.9645	16.1237	16.4729	16.7	16.428	17.2736	17.7537	15.658	16.4153	15.1131	17.1504	14.4594	16.0257	17.2738	14.448
Q3TDQ1	14.3638	15.1278	18.4594	13.6454	17.7606	17.5211	16.6791	17.9604	16.1663	16.0882	14.3546	17.2343	14.4578	18.8096	14.9679	14.6039	18.0307	17.4693	14.4541
Q9CWX9	15.4028	14.7199	16.3618	17.3358	16.229	17.0748	16.1788	15.2275	17.2017	15.832	16.2426	15.9616	16.0286	16.0617	14.3915	14.4957	16.6533	16.9994	16.5661
Q80W54	14.7898	15.2178	17.1369	15.6505	17.5079	16.8229	16.3783	16.6083	16.8489	15.4902	14.7979	18.6821	15.5902	18.3961	15.9264	13.7222	17.4838	17.7523	14.9979
Q8BTY8	15.6843	14.178	17.2129	17.8356	16.6753	16.1406	15.404	16.0042	15.6755	14.2487	15.684	15.2187	15.6053	14.2964	15.3421	14.2627	16.4769	17.2683	16.4716
Q61151	16.1622	14.2066	16.0618	14.796	16.9842	16.6634	16.0692	16.47	16.2972	15.6566	15.9387	13.3134	16.3658	13.1966	14.3348	16.1327	13.4091	14.8112	14.9842
Q99P31	14.3869	14.1288	14.4379	14.7376	17.4359	16.5904	16.6453	16.4903	15.2349	15.748	15.0751	15.65	16.7238	16.9241	14.568	14.3629	15.7886	16.1467	14.9033
Q08297	15.7395	15.5902	13.7926	14.4303	20.3349	18.6971	18.6224	17.0149	18.7904	14.3739	21.8279	21.6145	21.9784	14.0251	15.3401	15.245	21.5708	14.2599	13.0501
Q8VD65	14.3434	16.2387	16.148	14.1524	16.1443	15.5092	15.7623	15.3968	15.4667	14.2786	15.4501	15.8045	15.0713	15.3051	14.371	16.0092	13.8021	14.0715	15.3895
Q5SSH7	16.1239	15.0738	16.4466	15.1884	13.764	15.1473	12.5522	15.5733	14.2296	16.2498	16.0517	16.4892	16.2782	16.2194	15.8553	14.5516	15.5231	16.6646	15.2832
Q711T7	14.5149	14.9248	16.8948	15.4537	17.2146	16.2309	15.2935	15.6425	15.6286	14.439	16.3197	15.2561	15.77	14.8952	15.0511	15.0841	16.9532	15.0552	15.6422
P02798	13.9743	15.1855	15.4619	16.3769	18.8569	19.0586	17.7498	14.9794	15.9819	21.9287	20.9208	20.632	21.3502	20.5673	22.763	22.692	21.5391	21.7838	21.7111
P05366	16.0545	14.1522	13.3289	15.5497	22.2996	22.8373	21.4088	21.5155	22.1314	25.3027	24.6871	24.1931	25.4146	24.9904	26.3668	26.1604	27.5008	26.4584	25.278
Q8BUE4	13.8054	15.6969	16.886	17.1927	14.7822	15.6794	16.3404	16.2765	15.6838	16.0452	14.8232	15.2395	15.3982	14.6406	14.5821	16.862	15.1815	16.5645	16.372
Q9QY24	14.2194	13.389	13.9009	12.9907	15.8356	16.7308	15.6767	17.1332	15.0106	18.7961	17.4101	15.2475	14.54	17.878	19.2623	19.677	18.432	18.0927	18.3074
Q99KR7	15.7495	14.8295	14.5069	14.8761	14.9264	13.5929	14.759	17.194	16.4802	18.2107	15.6272	15.879	16.7032	15.5649	19.1131	18.7133	19.1162	18.2951	19.1954
P04918	14.7628	14.4326	14.9444	14.5865	21.4891	21.5182	19.7634	20.1398	20.8924	23.8462	22.4573	21.4685	22.1221	22.8366	23.9059	22.7246	24.448	22.9334	21.8486
Q8VE22	15.2034	14.6878	14.2085	13.604	14.8397	15.9423	15.0684	16.0994	15.6424	16.4583	14.4061	15.1108	16.519	15.6202	15.8907	14.0002	17.6187	17.2023	17.2703
Q9JIH2	14.4283	14.659	14.7764	15.1155	15.6897	14.6581	13.328	13.8351	14.475	13.045	16.1233	15.7263	17.0761	14.9882	15.3166	15.7425	14.7655	14.7068	14.5663
P08071	17.4723	18.1595	14.9246	14.6552	19.7366	19.4297	19.9271	20.1594	20.5031	21.1963	20.7018	20.4855	21.8658	21.2699	20.4936	19.5731	19.916	20.987	20.87
Q8R1Q9	15.8749	16.1741	17.8348	18.455	18.8316	18.8367	19.5614	18.8404	19.043	16.9874	14.6633	17.3679	18.4172	15.5308	15.057	18.523	17.8538	17.5743	17.9543
Q9D8S4	16.2311	14.773	14.3091	14.1813	14.7747	16.8455	14.3832	15.3766	12.491	18.4739	14.9979	15.3277	15.7409	18.4373	19.1049	17.3291	17.0197	17.6129	17.3776
O35166	15.3359	13.4594	15.6651	15.4413	14.4104	14.5911	16.7048	16.4416	16.714	15.3356	15.6395	15.9818	14.7907	16.8102	13.3906	14.2396	17.1785	16.3429	15.8228
Q91Y74	14.2305	14.4958	14.8037	16	13.7423	15.3876	13.4967	13.2172	13.4439	15.1655	13.7672	14.8271	15.9572	13.7602	15.654	14.614	16.7278	16.2089	16.2313
Q9CUN6	17.0829	17.273	15.9967	13.9325	17.7209	13.8414	16.494	16.931	16.0033	15.2263	14.9855	15.9472	15.6094	15.3515	14.0412	16.7551	15.3468	13.9599	14.1025
Q99LI2	14.6036	15.8869	16.2114	15.4101	17.2882	16.3918	15.1559	17.3298	16.2595	15.7593	14.4266	17.7504	16.4999	17.4251	15.1204	16.4741	16.9923	15.7363	14.0805
P53798	13.8075	14.7108	15.4288	15.8663	17.6995	18.591	17.6808	18.0384	18.1472	14.8502	14.9192	17.625	15.6209	15.8393	14.4231	15.5142	17.4488	16.4112	14.5565
Q8K1E0	13.8537	14.4769	15.8223	15.1951	17.6626	17.2392	16.7383	17.5736	17.8012	15.1737	12.9251	15.8194	15.5752	14.4588	14.3032	14.8945	17.3424	16.7915	13.8722
A0A2R8VHF3;P05213;P05214;P68369;P68373	14.3725	15.3059	20.3266	13.0465	20.5514	20.6367	21.2251	20.9963	20.7508	17.6555	20.1034	20.2102	19.8232	19.8081	18.1302	19.5934	20.5206	16.2601	14.5882
P51437	13.7805	14.8245	15.6549	15.7954	19.595	18.8881	19.6537	19.974	19.9397	15.8163	18.5325	17.1835	18.2468	20.3298	17.844	14.7216	18.0523	19.3089	18.7793
Q91WP6	17.2983	15.1863	16.7197	14.1608	19.6501	18.9204	19.4294	19.2342	19.7329	21.1809	20.904	19.3955	21.8525	21.349	22.2101	22.7074	21.9914	22.5599	22.4246
O70572	13.4329	14.7095	16.1631	15.3338	17.419	16.7072	14.5022	16.3593	16.2666	16.5918	14.283	14.9701	15.9269	18.3899	15.4083	14.6088	16.2861	16.8615	16.1242
Q91XD7	15.7414	15.9487	17.0843	14.9476	16.4052	15.4424	16.3477	17.4551	17.3392	15.5238	13.7243	17.8018	14.2254	18.4145	13.7032	14.4203	18.096	17.2096	16.359
Q9WUP7	15.8252	18.3405	19.0802	18.7876	18.4447	17.847	18.9652	18.6688	18.9672	16.4209	18.1261	17.1876	16.2375	18.29	14.1174	17.7022	18.3477	18.3866	18.6602
Q6DFZ1	15.565	13.8525	15.9186	13.9615	17.5303	16.7072	15.681	17.7761	17.6017	14.9107	17.465	17.8267	16.4706	17.7962	16.3815	14.8842	16.0866	17.335	16.4478
Q91WG4	14.5096	14.3326	17.0335	16.3768	13.7119	16.7887	16.5902	16.5802	16.3421	15.712	14.9436	15.9122	15.4945	16.5602	15.7043	15.7693	17.3536	17.6535	13.9468
Q8K2I3	15.1039	15.8427	15.6054	17.0881	15.443	17.0198	16.9105	17.6798	14.3588	14.6209	15.1343	18.1482	16.084	15.0983	15.4077	15.2875	17.8347	13.8776	14.7494
O35744	16.272	16.7205	13.7084	15.6178	20.4982	19.9134	20.8293	21.1412	20.8303	20.7793	19.8146	20.3583	20.0061	20.4693	20.6397	20.2621	20.836	21.5542	21.2487
Q5SWD9	15.322	13.9549	17.8356	15.1695	16.7456	15.4016	16.4981	15.7466	17.3568	15.8389	14.7942	13.4829	15.3429	13.7306	14.5151	15.5822	17.3015	17.5617	15.0477
Q9R1S7	15.0478	18.214	19.3317	18.0862	18.5513	18.4334	17.0871	18.8082	17.813	15.1208	17.4167	18.5214	16.4068	19.6645	14.4323	13.9155	18.7539	18.2535	18.3683
Q6PER3	14.6297	17.3326	14.6951	13.3358	18.4192	17.9786	18.073	17.9522	18.4814	14.5579	14.6843	16.5083	14.5547	18.2261	19.2042	18.3716	18.8356	18.3992	18.5052
K9J7B2;Q64435	14.801	14.4632	13.3052	14.5426	17.6115	16.8191	15.5645	17.5872	17.4509	14.8463	17.4174	15.1291	17.0631	18.5284	15.3392	14.702	13.5229	13.2834	15.2117
[truncated: 270 more rows]

## Sheet: Kidney
T: T: Protein.Ids	NHS_0h_kidney_1	NHS_0h_kidney_2	NHS_0h_kidney_3	NHS_0h_kidney_4	NHS_0h_kidney_5	NHS_6h_kidney_1	NHS_6h_kidney_2	NHS_6h_kidney_3	NHS_6h_kidney_4	NHS_6h_kidney_5	NHS_12h_kidney_1	NHS_12h_kidney_2	NHS_12h_kidney_3	NHS_12h_kidney_4	NHS_12h_kidney_5	NHS_24h_kidney_1	NHS_24h_kidney_2	NHS_24h_kidney_3	NHS_24h_kidney_4	NHS_24h_kidney_5
O09164	24.6464	24.3671	24.7466	24.8141	24.0285	24.3923	24.2009	23.7598	23.6067	24.1182	24.2347	24.6969	23.6821	24.0152	24.3357	25.1909	24.8632	24.0007	24.747	24.9468
P11087	23.8759	23.7286	25.1064	24.0901	24.5528	24.4125	24.5486	23.5549	23.1412	24.5434	23.0816	23.5333	22.632	23.2446	23.2938	24.7547	23.3213	22.6724	23.3146	23.3181
P43025	23.5113	23.7052	23.9749	23.6934	22.8998	22.2026	23.3128	23.2566	22.8008	22.5534	23.1422	23.226	22.4815	21.6419	22.013	22.5898	22.9335	22.1309	21.7531	21.8621
P11627	23.5468	23.788	23.5128	23.641	23.0776	23.5964	23.9376	24.0244	23.499	23.7939	23.6463	23.7302	23.7532	23.4347	23.4231	24.2992	23.83	23.4797	23.5993	23.6343
P55302	23.509	23.4361	23.7466	23.1977	23.3342	23.1318	23.0662	23.3619	23.9293	23.5019	22.788	22.6674	23.9691	23.6409	24.1798	23.5178	22.795	23.5257	23.0743	22.9795
A6H6E2	23.2354	23.2928	23.1876	23.3384	22.7283	22.7163	22.6231	22.418	21.7957	22.6106	22.9328	23.0535	22.7952	23.0902	23.1622	24.2543	23.5002	22.5712	23.4119	23.5442
P09813	22.8012	22.9709	22.9572	23.0778	23.4385	19.6117	20.2168	19.9949	19.922	20.7789	22.5081	22.1852	21.5794	22.6919	22.6684	23.0801	22.4051	19.8148	21.9938	22.2661
Q8VCC9	23.1721	23.6143	22.3173	23.9272	21.8511	23.1585	23.4513	23.3133	22.7321	22.9925	24.2421	23.8441	22.785	22.2371	22.4847	24.6834	24.7056	23.1955	23.9942	23.9658
P14106	23.4829	23.7427	21.8999	24.0999	21.3983	21.4945	23.2736	21.7033	22.525	21.4304	21.2045	22.9011	21.6579	20.5753	20.096	22.3583	23.4009	22.1224	21.6854	22.1536
Q9EPX2	23.0281	23.2579	22.8518	23.0274	22.3458	22.2971	22.9251	22.2611	22.5326	22.0654	23.0246	23.0614	22.5691	22.0695	22.2329	23.6314	23.2055	21.9958	22.573	22.7481
P70274	22.7064	23.331	22.6293	22.4437	23.3698	21.1564	21.7895	22.0184	21.0672	21.8026	21.6882	21.6863	21.4935	23.3538	22.5837	22.7336	22.2343	20.1677	22.0993	21.778
Q4LDF6	22.8414	23.2088	22.8189	23.1216	22.4752	24.3447	23.6194	23.646	23.0059	24.3235	22.6004	21.9381	21.8088	23.4677	22.2797	24.3238	23.0006	22.4036	24.1949	23.9531
Q99K41	22.9096	22.9706	22.9801	23.2099	22.3279	23.5174	23.7825	23.1423	22.6531	22.8776	23.17	23.4046	23.4199	23.8569	23.5559	23.5456	23.27	23.0599	23.6088	23.2787
P03953	22.8563	23.2029	21.9629	23.1039	22.2234	20.9047	22.1537	23.2512	21.5265	20.9275	22.6631	22.5678	20.8255	20.6581	21.2088	21.9542	22.1212	20.8131	20.9222	20.0571
P55284	22.6921	22.7054	22.6121	22.7566	22.2367	23.1474	23.0332	22.6702	22.3105	22.7987	22.3789	22.6159	22.332	22.5883	22.5359	23.5754	23.1932	22.214	22.5337	22.7348
Q9QZZ6	22.5915	22.8149	22.4954	22.8536	21.8261	21.9672	22.626	22.7911	22.2208	22.4917	22.7847	22.6141	23.0921	22.7398	22.9429	23.3278	23.2183	22.5107	22.8084	22.4301
E9Q8B5	22.3711	22.5335	22.6709	22.0463	22.9155	23.444	21.8112	22.008	20.785	23.3579	21.4577	21.5965	21.0478	23.4136	22.5093	24.2913	22.5867	21.6225	23.6901	23.5456
Q9QXC1	22.2323	22.5457	22.1158	22.2397	23.093	21.6363	21.3919	22.2525	20.6772	21.9288	21.8605	21.5398	21.2785	22.6176	22.2931	22.7187	21.948	20.8923	21.5075	21.1557
Q8BPB5	22.4904	22.5753	22.4731	22.5295	22.129	22.5593	23.0113	22.5043	22.1952	22.2135	22.4015	22.5079	21.8635	22.0494	21.6772	22.9767	22.6802	21.5054	22.1273	21.9615
Q01149	22.1097	22.0873	23.2192	22.4409	22.2905	21.167	21.3929	22.4794	20.0321	21.3136	22.0637	22.5593	21.6436	21.7008	22.5916	23.7089	21.8943	21.5565	21.9913	21.8034
Q64487	22.4912	22.4017	22.3916	22.7156	21.7932	22.7889	22.5806	22.6073	21.9412	22.2744	22.1679	22.4009	21.509	21.3569	21.7258	22.5055	22.53	20.8491	21.5337	22.1251
Q8VHY0	22.3422	22.3421	22.2749	22.3665	22.0255	22.8207	22.6196	22.7579	22.3665	22.6379	22.3855	22.4558	22.5224	21.7824	22.3369	23.2999	22.8847	21.9588	22.3592	22.6167
P39039	22.4539	22.3337	22.2462	22.3314	21.5803	20.6269	20.2371	21.0038	19.3322	20.9989	21.9223	21.9889	21.1039	22.1872	21.9257	23.6277	22.9663	21.3717	22.785	22.7786
Q8CFX3	22.3232	22.1463	22.3298	22.3583	21.6511	23.4951	23.3251	22.955	22.5221	23.1495	22.6404	22.5828	22.8195	22.9233	23.2654	23.6604	22.9396	22.2257	23.142	23.0241
P16056	22.0379	22.0952	22.0315	21.8918	21.9088	22.7103	22.1191	21.5396	20.3804	21.6944	21.1589	21.4995	20.7739	22.0024	21.0307	23.0787	22.278	20.6014	21.8021	21.8704
Q02105	22.5155	22.7796	20.9651	22.8171	20.8594	20.1271	21.3154	20.1971	21.8098	19.6518	20.0728	21.3721	20.7352	19.0562	18.4075	21.3331	22.2862	20.4267	20.1247	20.8065
P08122	22.1035	21.9087	21.8717	22.3912	21.5615	22.401	22.7183	21.3663	21.5816	22.0635	22.0876	22.3428	21.6724	22.0602	22.2222	23.5478	22.5433	21.9663	22.5291	22.2726
G5E8Q8	22.176	22.2979	21.7452	22.2395	21.2944	22.4141	22.5346	22.3453	21.9346	22.5029	22.2418	22.5294	21.9985	21.4957	21.8414	23.1094	23.0025	21.7861	22.2074	22.7097
P12023	21.8982	21.9422	22.1164	21.8946	21.5511	21.9858	22.0472	22.1153	21.3382	22.1649	21.8866	22.1137	21.8341	22.4535	22.1773	23.3248	22.3625	22.0888	22.4805	22.3031
P56677	22.1444	22.0775	21.7767	22.1433	21.1659	21.5869	22.1768	21.9835	21.6844	21.5552	22.1455	22.3343	21.9515	21.1711	21.4485	22.6644	22.7624	21.7995	21.7122	21.3307
Q80YC5	21.3546	21.9065	21.607	21.2612	22.8771	21.1208	21.5958	21.4419	19.0959	21.9566	20.8832	20.5832	19.5885	21.9944	21.3233	22.0062	20.9634	18.3001	21.2218	20.7858
P28828	21.983	22.0419	21.7216	22.018	21.1439	22.1875	22.1876	22.3103	21.9563	22.0879	21.7267	21.7874	21.9031	21.6456	21.6603	22.3871	22.1511	21.2645	21.5419	21.7963
Q80YX1	22.0314	21.74	21.7905	22.0779	21.1328	22.0265	22.9672	22.09	21.2015	21.6514	21.9345	22.4801	21.5318	21.3995	20.9028	22.2245	22.609	21.606	22.0418	21.9279
P29788	21.4529	22.0327	21.5753	21.7332	21.9643	21.8565	21.3926	21.8867	20.6804	22.0725	22.0477	21.7777	21.0614	22.8374	22.5891	22.8013	22.5493	21.184	22.7748	23.0685
P51885	26.6875	26.7318	26.2929	26.8439	25.7694	26.2555	26.8695	26.5295	26.3497	26.2032	26.6706	26.8084	26.233	25.3456	25.6851	26.723	26.893	25.9075	26.0815	26.2955
Q9CQN4	21.6664	21.8165	21.9185	22.1676	20.6913	18.7783	19.5034	15.7599	17.6016	17.8036	21.5375	22.0093	19.0443	19.2743	19.7454	21.6307	22.1244	18.8287	19.7532	20.7299
Q64314	22.1989	21.9838	21.2553	22.0741	20.7368	22.0858	22.361	21.839	20.8045	20.9026	22.8624	22.8991	22.5192	21.513	21.8919	22.2121	21.8008	20.7025	20.9367	20.6937
P97333	21.7961	21.9074	21.4401	21.7576	21.2969	22.0142	22.6474	22.2921	21.4232	21.6424	21.0329	20.9756	21.4922	21.4802	20.8929	22.1829	21.944	21.2227	21.6481	21.5491
Q8K4G1	21.6534	21.762	21.7325	21.5774	21.3588	21.7714	21.5989	22.0099	21.3452	21.9611	21.7912	21.9236	21.6579	21.7297	21.6646	22.4454	21.9275	21.0382	21.6505	21.5814
A0A075B663;P01723;P01726;P01727;P01728;P01729	21.7901	21.7295	20.7205	21.7651	21.4808	19.8784	20.2175	19.3838	18.185	19.7341	21.9359	20.6046	21.3153	15.055	21.0627	22.872	21.0416	21.8922	21.7971	21.3557
Q61406	21.6051	21.7719	21.6116	21.18	21.3037	22.4621	22.0345	21.727	21.2957	22.3381	20.4907	20.9522	20.9156	22.4805	22.1203	22.8079	21.8621	20.5634	22.5614	22.4705
Q9DBB9	21.1237	21.6088	21.1692	21.2099	22.0664	20.4446	20.1956	20.3042	18.9628	20.7036	19.7725	19.773	19.0842	21.2522	20.3845	20.9897	20.656	19.0404	20.9565	20.9967
Q8K182	20.5787	21.1802	21.9359	20.9038	22.4941	21.7869	19.1967	19.2944	18.3314	21.693	19.9493	19.361	18.2709	22.228	22.0092	23.0375	20.7318	18.938	22.4355	21.9379
O35452	21.4237	21.3639	21.3342	21.5681	20.9093	21.2472	22.17	21.6779	20.7129	21.2547	21.1747	21.4147	20.9815	21.0761	21.5593	22.2019	21.5581	21.2042	21.4516	21.4991
Q9R118	21.4244	21.5648	21.1839	21.6635	20.7556	21.1628	20.7699	21.6018	20.861	21.4647	20.8239	21.0989	20.6529	20.85	20.9928	22.4078	21.8076	21.241	22.2444	22.1871
P11680	21.3849	21.6131	20.8378	21.4131	21.2137	19.2906	19.3562	19.2551	18.8959	19.6789	20.9625	21.0589	20.5562	21.541	21.1493	21.5919	21.1584	19.2741	20.963	20.8708
O35188	21.6194	21.3902	21.4107	21.3646	20.654	21.9273	21.8209	21.0268	20.7211	21.2364	21.2528	21.8062	21.2444	21.7741	21.3469	22.5609	21.9481	20.4644	21.0243	21.413
Q640N1	21.3929	21.7122	21.1865	21.5317	20.4582	21.4233	21.4619	20.7103	19.9369	20.8131	21.4325	21.8062	19.8299	19.9274	19.3919	22.1923	21.9632	20.2455	20.9491	21.2764
Q9DBD0	20.9103	21.3092	20.7499	21.0967	22.207	20.4245	20.268	20.9114	18.64	20.7556	20.6551	20.0501	19.8298	21.4727	21.1801	21.4973	21.0451	17.8059	20.3163	20.1772
Q62059	21.8537	21.4797	20.8801	21.709	20.2206	21.2472	23.0345	21.7744	20.4375	21.4003	21.8749	21.8778	21.0222	20.7356	20.8074	22.0689	21.865	20.8871	21.4873	21.0718
Q9R097	21.5579	21.5088	21.1186	21.5414	20.2985	21.5624	21.8597	21.0869	20.2809	20.9467	21.5032	21.69	20.9298	20.9361	20.3915	22.4445	21.967	20.4233	20.8195	21.0596
O89103	21.3662	21.3191	21.4377	21.086	20.7741	21.5141	22.0568	20.7092	20.2998	20.7002	20.7809	21.4943	20.3141	21.2905	20.439	22.9534	21.6011	20.8479	21.2471	21.2925
O08746	21.4863	21.5731	20.8787	21.3562	20.4905	21.2142	21.8921	21.2417	20.1627	20.793	21.3416	21.4782	20.9239	21.2091	20.5524	22.0005	21.6795	20.6893	21.3622	21.0157
Q61730	20.5977	21.2659	20.7824	20.6856	22.4389	21.0456	20.7514	20.8849	18.7482	20.9455	20.4118	19.8581	20.2184	22.5593	21.6672	21.805	19.9643	18.6077	20.2863	19.9611
P29699	25.1722	25.6187	24.634	25.4165	25.5033	22.231	23.3318	24.6795	23.5284	23.3456	24.8983	24.5163	23.6813	24.04	24.0492	24.5657	24.6602	22.0995	23.6153	23.9053
P47878	21.0603	21.2914	21.2884	21.2258	20.8243	20.4796	20.874	19.9708	20.2787	20.7984	20.59	20.3025	20.3886	21.0317	20.7478	21.9587	21.6088	20.9492	20.8434	21.0106
Q05909	21.2091	21.1327	21.0238	20.9828	20.8107	21.7052	22.4397	21.568	20.8457	21.5427	21.1257	21.2709	22.2591	22.9162	22.544	22.7626	21.6256	21.9981	22.4273	21.5067
Q9Z0M6	21.0027	21.2611	21.0748	21.1149	20.5829	21.2683	20.9014	21.2927	20.2515	21.4125	20.6106	20.6542	20.2581	21.0238	20.6687	21.8388	21.0826	19.5817	21.0306	21.4425
Q8JZZ7	20.9678	21.1869	21.1406	21.2107	20.5139	21.7419	20.9585	21.2708	20.469	21.5831	20.9129	21.0221	20.0931	20.0775	20.677	21.6771	21.0662	20.0511	20.6116	20.9766
Q60590	20.7315	21.2481	20.1962	20.9246	21.9001	20.3309	21.0458	21.5901	19.9275	20.7387	21.99	21.854	21.2297	22.9534	22.5334	23.7423	23.5934	21.1751	23.0452	23.0245
Q8BL66	21.0304	20.9196	21.0951	20.5971	20.6702	20.8576	20.4767	21.0685	20.7545	21.0456	20.599	20.5409	20.5162	20.3208	20.9198	21.4682	20.7419	20.6349	19.878	20.3921
P32507	21.0057	20.8519	21.004	21.2477	19.9954	21.4899	21.3909	20.8351	20.5037	21.029	21.2315	21.3222	21.0314	20.3467	20.7137	22.0268	21.6755	20.6765	20.9423	21.2533
Q64726	20.4777	20.7202	20.5751	20.4806	21.7668	20.1104	20.3036	20.4408	17.9299	20.2174	19.8147	19.6882	18.5212	20.9707	19.9986	20.3978	19.8813	13.3812	19.9018	19.6875
Q3UQ28	20.7537	20.9527	21.0824	20.4947	20.7204	20.9172	20.7171	19.2148	18.3042	19.826	19.8546	20.2012	18.5939	20.6863	19.5708	21.881	21.0293	19.4898	21.0953	20.8146
P56959	20.7526	20.877	20.9716	20.8476	20.4426	20.7033	20.3245	21.7545	22.0703	21.0382	20.6368	20.4745	21.4367	20.6253	20.1861	21.33	20.6132	21.3534	20.458	20.2849
P02463;Q63ZW6	20.6161	20.8128	20.6723	21.2645	20.443	20.8894	21.3095	20.3088	19.6895	20.8067	19.7805	21.0142	20.2186	20.4479	20.6584	22.7657	21.4984	21.162	21.5833	20.9781
P01592	21.2934	20.8757	20.0923	21.1274	20.3454	20.8242	21.0815	21.379	19.7829	21.1753	19.8102	21.0828	20.2383	19.5124	21.0072	20.5761	21.5847	19.7902	19.593	20.5653
Q924C6	21.3114	21.6585	19.9435	21.724	19.0667	18.7466	20.6812	21.4305	19.9616	18.9346	21.2723	21.3643	20.8027	19.8282	19.1646	20.572	22.0306	20.7182	20.0549	19.7177
Q01339	24.6263	24.9615	24.5105	24.5088	25.1893	23.1426	24.2678	24.3175	22.3821	23.919	24.4428	24.1629	23.6555	24.9753	24.8769	24.8252	24.6243	22.0991	24.0063	24.0103
P42703	20.3896	20.982	20.4397	20.6569	21.1414	20.1623	20.6101	20.8083	19.2228	19.8686	20.1855	19.6543	20.0688	20.7325	20.1198	20.7546	20.0507	18.0517	19.5981	19.0889
P11688	20.646	20.8583	20.8851	20.8665	20.3266	20.529	20.9938	20.7103	20.5824	20.8066	21.1131	20.8601	21.3341	21.0388	21.3372	20.7636	20.5981	20.6617	20.8977	21.1664
Q60675	20.9678	20.8587	20.6303	20.9008	20.1832	20.9177	21.0605	20.5987	19.543	20.3969	20.489	20.8246	20.5484	20.9272	20.6145	21.6726	21.1233	20.2506	20.5202	20.564
A0A075B5Y4	20.9194	20.645	20.0804	21.2705	20.4414	13.1803	16.3344	16.6371	13.1925	15.9097	14.7522	14.8818	14.1367	19.0741	18.1571	16.1953	16.3791	17.2784	13.6208	14.9933
Q91WP0	20.7148	20.8648	20.6873	20.6966	20.355	20.0747	20.1498	19.4474	16.743	19.6889	19.6151	20.0423	18.8738	21.0648	20.1278	21.4867	21.0868	20.14	21.1061	20.9926
Q06890	24.7924	25.0381	24.6344	24.9527	25.0212	24.4858	24.4698	24.9013	24.158	24.7682	24.7248	24.8918	24.9394	25.661	25.4227	25.7347	25.2598	24.6388	25.7341	25.7979
Q91WQ9	20.6786	20.8384	20.9129	20.4504	20.314	20.1892	19.9894	19.8422	20.2431	20.4658	20.202	20.0657	19.2053	20.1177	20.2727	21.2705	20.7322	19.0643	19.3608	19.7597
Q9Z2X1	20.6904	20.7228	20.7574	20.2952	20.6529	20.3599	19.639	21.1272	20.936	20.1993	20.6562	20.4607	20.8557	20.4326	20.6157	21.1853	20.4892	20.6616	19.9818	20.2122
Q9QX15	20.6417	20.6321	21.1972	20.5677	19.9094	19.5968	20.1624	18.8797	18.3216	19.5178	20.9722	21.2923	19.7757	19.923	20.2581	22.2482	21.8091	20.4949	21.2021	21.6283
P29533	20.8744	20.6218	20.6704	20.8533	19.8911	22.2096	22.2517	21.9782	21.9054	21.9558	22.6287	23.2314	22.3921	22.0986	22.5677	22.9086	22.6706	22.2027	22.2789	22.3111
Q9QWK4	21.0421	20.7152	20.2769	20.8999	19.8988	20.0732	21.2961	21.5318	20.3987	21.1191	19.8809	20.5661	20.2774	20.6472	21.5956	21.1049	21.7459	20.2239	20.5959	20.3515
Q8R2Z5	20.6997	20.6235	20.773	20.8951	19.8066	20.5233	20.1409	21.3759	18.8783	20.5938	20.0069	20.2909	19.4409	20.1853	20.4732	21.733	20.9493	19.9069	20.9563	21.1547
P12025	20.744	20.5785	20.7175	21.0863	19.519	19.042	20.1714	14.3142	17.6259	17.6705	21.7173	22.0473	19.6182	19.9476	20.6214	22.1578	21.6715	18.8684	19.5499	19.8127
Q1ERP8	20.979	20.1394	20.539	21.3047	19.5585	22.2178	22.4495	21.3303	20.7352	21.2901	21.4093	21.7367	20.5485	19.9296	19.9174	22.0185	21.7316	19.4161	20.4395	20.9827
Q62266	25.5907	24.805	24.2233	24.5518	23.762	18.9872	20.4586	24.9203	22.3731	20.9135	25.1984	25.3939	25.8581	23.6852	23.0653	24.3648	25.01	25.8677	25.6312	23.6062
Q7TPD3	20.9737	20.7788	20.2441	20.5701	19.9028	19.5206	20.2939	19.9754	19.4833	19.7442	19.5642	20.3883	19.9774	19.9265	19.4684	20.5736	20.556	19.4772	19.5151	20.388
O35737	20.8381	20.7982	20.2896	20.5001	19.9767	20.5256	19.781	21.3658	21.6478	20.8237	19.9517	20.2817	20.8983	19.0776	19.8719	19.6861	19.5178	20.048	18.8121	19.2089
Q69ZU6	20.7824	20.6369	19.9666	21.0168	19.9471	19.7144	21.1027	20.672	20.016	20.0961	20.8153	21.298	20.6847	20.1729	20.7294	21.4984	21.2298	19.861	19.9817	19.9079
P47879	20.5809	20.5295	20.2506	20.3652	20.4156	20.1132	20.7018	20.3649	20.2876	20.5145	19.6678	19.653	19.6498	20.0478	20.4627	20.6428	20.4575	18.7866	20.0412	19.9658
Q3UPR9	20.5886	20.5307	20.5701	20.7661	19.6019	15.4873	16.5362	13.9891	16.7276	16.6291	19.3747	20.3138	19.9945	19.4974	19.4532	21.4487	21.5233	20.7169	20.9532	20.8495
P41317	20.8098	20.8354	20.0148	20.8258	19.5695	20.814	21.2667	21.8878	20.2804	19.9712	21.2601	21.245	20.5398	19.7598	18.7171	20.8419	21.4014	20.2597	19.7285	19.6616
O35516	20.3818	20.4229	20.3964	20.4248	20.1269	21.2008	20.8099	20.2564	19.6267	20.7339	20.0923	20.0038	19.6829	20.802	20.344	21.4284	20.4369	19.633	20.5536	20.5311
P26883	20.9349	20.2166	19.6945	19.9576	20.7756	20.8814	20.8108	22.1613	22.8077	21.8781	20.6027	20.3729	21.071	19.7013	19.4309	20.1097	20.8922	22.109	21.0005	20.4404
P70180	20.4017	20.6352	19.8886	20.2457	20.2708	20.6135	19.1093	19.7654	19.0963	19.8323	19.5344	19.8579	19.1864	20.3833	19.4083	20.7752	19.7897	17.8782	19.3288	19.8798
Q62000	24.2053	24.2813	23.7103	24.5752	22.9733	23.1316	23.8738	23.1975	22.8086	22.7727	24.0914	24.1542	22.7904	21.6224	22.6717	23.6602	23.7996	22.1852	22.6233	22.8369
P15116	20.5907	20.2911	19.939	21.0292	19.5171	21.2121	21.2187	20.7951	20.7326	20.5594	20.5405	20.6785	20.6335	20.7115	20.6492	21.7813	21.03	19.9387	20.6041	20.5003
P13595	20.4112	20.3399	20.2494	20.5393	19.7077	20.8481	21.8336	21.0343	20.1291	20.6155	20.4852	20.8627	20.8813	20.2649	20.509	21.2021	21.0201	20.6645	20.3064	20.2565
P97798	20.3917	20.5752	20.018	20.2931	19.9007	19.9693	20.8701	20.4324	19.5508	19.9955	19.9903	20.2695	20.5471	20.76	20.5771	21.238	20.6424	20.1779	20.6032	20.3453
A0A140T8M1;P01644;P01645;P01646;P01647;P01648;P04946	19.4688	20.3706	20.8704	20.4796	19.9248	17.5513	19.3746	18.7937	14.2462	17.8122	18.6859	19.6355	16.1703	16.2388	18.2905	19.0875	19.5663	17.9339	20.2039	20.5319
Q9R045	20.4969	20.7182	19.8489	20.4888	19.4998	19.6604	20.3786	20.1152	19.9874	19.456	19.7361	20.0502	19.5935	19.5139	19.0617	20.5022	19.9485	18.5669	18.8368	19.5018
Q61398	20.5317	20.3488	20.4451	20.536	19.0859	20.2296	20.2335	20.1468	19.253	19.4794	20.289	20.4953	19.5034	19.0027	18.9524	20.9833	20.6249	18.8762	20.1772	20.2387
Q9CZR2	20.2096	20.4118	20.1288	20.3974	19.7199	20.0944	21.6236	20.53	19.6295	19.968	20.2078	20.2436	20.8486	21.2664	20.7566	20.6342	20.4348	20.5172	20.8774	20.1904
Q07079	20.1854	20.0729	20.6399	20.0324	19.8582	17.0021	17.7007	17.9995	16.8169	18.4264	18.5083	18.9194	16.0539	18.7373	18.8243	21.5804	20.376	18.5288	20.2141	20.5801
Q8C310	20.0372	20.2534	20.1494	20.4724	19.8145	21.0311	20.2642	20.4312	19.7998	19.6375	20.5842	20.8199	19.9772	18.8846	19.364	21.2297	20.7593	18.9098	19.5055	19.9386
Q61581	24.5904	24.5321	24.1054	24.5933	23.0987	24.0175	24.7658	24.5062	24.3807	24.1566	24.6072	24.7511	24.5463	24.3305	24.0247	25.6281	24.8518	24.7143	25.0018	24.3211
P55002	19.8724	19.6745	20.4975	20.6992	19.7	17.4741	19.1587	15.2928	15.6721	15.4825	14.5314	15.8164	14.3881	14.4331	14.2091	16.3853	18.2397	13.4088	15.1764	13.7882
P26928	20.1726	19.9434	20.0748	19.7235	20.4279	20.206	20.5359	19.8214	19.4711	20.9466	18.5063	18.607	18.1708	19.9073	19.0553	21.0515	19.8091	17.8655	19.9002	19.8713
P58022	20.0166	20.2282	20.3721	20.1307	19.5754	19.0095	19.1401	19.4556	18.7261	19.075	19.3461	19.667	18.7789	19.1221	18.6061	20.339	19.7384	18.2627	19.3661	19.714
O55111	20.6187	20.6689	19.4443	21.0571	18.5174	20.4937	21.6003	21.4457	20.5525	19.9592	20.9591	21.226	20.8028	19.4024	19.938	20.9899	21.4549	20.4399	19.7186	20.0172
Q8BLY1	20.3706	20.545	19.5449	20.5438	19.185	19.6363	20.8108	19.5822	19.7837	19.606	20.7972	21.2101	20.5317	20.1181	20.2246	21.9353	21.8675	20.81	21.0249	21.3126
A0A140T8Q1;P01635	19.3361	20.794	19.7576	20.5638	19.6518	13.6805	13.0796	14.8451	12.7633	13.4603	14.4642	14.5267	14.9588	14.0055	14.2338	14.8387	15.0221	13.2583	13.4503	13.8698
P10711	20.2599	20.2898	19.9092	19.7856	19.8119	19.3356	19.3227	18.9804	19.8188	19.2614	19.7339	19.7045	19.8307	18.5001	19.3867	19.8197	19.6928	20.1322	18.9676	19.0282
P33434	20.3043	20.1586	20.1526	19.945	19.441	18.9546	18.8699	18.944	16.9495	19.1788	19.6143	20.1849	18.7556	18.6433	17.6175	19.9079	18.7779	19.2479	18.7649	18.8501
Q9R1B9	20.3016	20.3647	19.8239	20.2286	19.2761	18.4491	19.2405	19.6149	18.2379	19.752	20.058	19.6295	20.0653	19.7983	20.0417	21.0013	20.549	19.0063	19.5648	19.9128
A0A0B4J1J7	19.6782	20.8272	19.7908	19.8953	19.5254	14.5408	14.3127	14.7199	14.8515	18.7756	18.0091	20.6704	20.2971	19.0434	18.9081	21.5976	18.7509	17.7278	19.3829	18.9005
Q60631	20.5828	20.2301	19.6225	19.529	19.74	19.3562	18.8064	19.8162	19.6207	18.6471	18.4338	19.2276	20.6337	20.4837	19.0347	20.0454	19.8097	20.4878	20.2088	19.5726
Q6S9I3	19.893	20.1392	19.1969	19.9246	20.4009	19.1814	19.6137	20.1283	19.5105	19.7465	20.7081	20.4238	19.9654	20.6571	20.9328	21.2587	21.1694	19.1276	19.7259	20.0326
P50608	19.8512	19.5866	20.6737	20.05	19.3558	20.3522	19.6986	19.9651	19.2177	20.0459	19.2424	19.6558	17.5352	18.5696	17.9634	20.5778	19.7165	18.7754	19.6002	19.6924
Q7TQ62	19.9487	20.1867	19.7033	19.9802	19.6978	19.3757	19.3307	17.1999	16.3972	16.7567	18.5062	19.1051	16.1197	19.0171	14.3643	19.9735	18.5684	17.0649	16.1563	18.1526
Q9R022	20.2694	20.4501	20.0557	19.8646	18.8768	19.7078	19.2301	19.1776	18.5899	19.8185	20.084	19.862	19.2189	20.2416	20.5316	20.2161	19.3128	18.6886	19.0026	18.554
Q3UUY6	19.8156	20.9164	20.3081	20.525	17.9405	17.5066	18.5119	14.8524	18.4775	17.8797	21.0237	16.3988	21.4343	13.6365	21.4204	14.8224	16.7106	18.1678	18.2632	17.8831
B1AUH1	19.952	19.5297	19.7283	20.2831	19.9851	19.8933	17.4437	19.8563	19.1832	19.7533	14.5983	15.9627	13.1762	14.031	13.7816	20.2943	19.8463	14.4824	17.7602	19.7441
O88968	20.2179	19.7992	19.8597	20.3275	19.234	20.4239	20.379	20.0568	19.398	20.0657	19.2682	19.5848	18.6921	20.0151	19.8751	20.2438	20.1974	19.1218	20.361	20.1702
P37889	20.0359	20.0799	20.0361	20.1004	19.0786	20.223	20.7154	19.6503	19.2368	19.7957	20.1986	20.3997	19.2142	19.3417	19.0141	20.8746	20.3502	19.0172	19.3096	19.5343
A0A140T8P5	20.934	20.6676	17.3257	21.9535	18.4475	17.6696	16.9565	17.5658	17.0761	14.7692	18.3883	17.982	14.4635	17.1831	15.3437	18.5046	18.741	18.3002	18.146	23.0128
P98064	19.8045	20.1802	19.6031	19.633	20.0652	19.642	19.5464	19.9305	18.3372	19.5215	19.3889	19.1351	19.0305	20.171	19.154	21.0004	20.369	19.1496	19.8601	19.5808
P05017	20.4861	19.5349	20.0881	20.2633	18.8841	20.5699	20.8208	21.2632	20.6012	20.9579	17.4209	18.1416	18.0212	14.4996	18.7009	20.453	20.3597	17.5099	19.6448	19.6509
Q9QUR8	20.035	19.9995	19.6873	20.1285	19.3533	20.7166	20.3925	20.02	19.3637	20.1871	20.5301	21.1403	20.3613	20.53	20.3438	22.7462	21.9754	20.2723	21.55	21.7779
Q9R059	20.6	20.2972	19.413	19.3397	19.5368	16.9859	16.8128	18.037	18.9226	18.2878	19.9972	19.6144	20.8305	20.0998	19.3734	20.6163	19.8519	20.7291	20.4919	19.6661
Q91Y47	19.3992	19.8967	20.3318	19.8263	19.6007	20.0869	19.1108	19.0839	17.6925	19.5568	20.0284	19.6932	18.0012	20.043	19.6208	22.3667	21.0621	19.0929	21.0085	20.779
A0A075B5T3;P01796;P01797;P01799;P01800;P01801;P01802;P01803;P01804	19.9886	19.798	18.5816	19.8153	20.8253	14.6727	15.3244	18.8638	13.1421	14.1612	13.3609	18.7363	17.8051	18.0255	18.4759	18.7017	19.6414	16.3378	17.6317	18.3739
Q8CJH3	19.9657	20.1483	19.8222	19.8275	19.1723	20.3576	20.5608	20.2525	19.332	20.0483	19.1673	20.0142	19.7935	19.9941	18.6909	20.6411	20.5296	19.4449	18.8677	19.2155
Q8K0D2	19.4649	19.9415	19.6824	19.7109	20.1028	19.8589	19.7805	19.2626	18.5977	19.3981	18.8722	18.8269	17.302	19.8046	19.2499	20.6749	20.1651	17.0485	19.8091	19.9024
Q9WTR5	20.1668	20.1027	19.5603	20.2167	18.8428	20.316	21.328	20.0313	19.6672	19.7086	20.498	20.2138	20.4811	20.0852	20.537	21.1724	20.1066	19.8298	20.4009	19.5879
Q99P87	21.0489	20.5076	17.8272	20.7619	18.7246	18.8269	20.047	19.3724	20.2865	19.1401	20.2453	20.6165	21.2188	19.442	19.2454	19.0072	20.4255	20.6381	18.6176	16.783
P21460	20.145	19.7953	19.5884	19.9637	19.2657	20.4713	20.5289	20.7134	19.8052	19.2591	19.2505	19.5174	18.2272	17.8406	16.9119	19.4415	20.0539	18.3472	18.7263	18.7013
Q9JI33	20.3752	20.6832	20.4332	20.6053	16.646	14.971	16.4234	15.8869	14.9369	14.9729	21.0324	21.1119	20.5146	21.0643	21.0659	22.2644	21.832	20.5373	21.0458	21.155
Q9JJH1	19.9338	20.0316	19.7613	19.9347	19.0511	21.3342	21.1831	21.1041	20.4933	21.3576	19.6124	19.879	19.8548	20.1215	20.1172	21.0111	21.0711	19.2905	21.2338	21.3134
Q04857	19.7695	19.4793	20.058	20.1166	19.1996	19.8658	21.018	19.0532	18.5901	18.3514	19.4412	19.9887	19.6121	19.9054	19.5443	19.4836	19.78	19.0506	19.5503	18.2695
P30681	20.0174	19.6833	19.6341	19.8459	19.4416	18.8966	20.1153	18.8268	20.7441	19.4986	19.9131	19.8386	19.8111	18.9457	19.4951	19.6528	19.9293	20.4175	19.3806	19.8395
P06802	20.0968	19.9265	19.3744	20.237	18.9846	20.0787	20.9961	20.8094	20.7738	20.4822	20.3326	20.3865	20.691	20.1233	20.6531	20.758	20.8285	20.6159	20.3054	20.2923
P35330	23.6964	23.8615	23.8989	23.9495	23.1698	24.428	24.1439	23.8787	23.3157	23.5666	23.5237	23.905	23.1749	23.6022	23.0523	24.8634	24.4442	23.3077	23.7727	24.0576
Q02788	19.7154	19.3924	20.0841	20.0688	19.0756	19.4113	21.0943	18.236	17.4838	17.362	19.4648	20.4775	18.5944	19.6043	19.329	19.1761	19.7567	19.4719	19.8244	18.9959
O35887	20.2691	19.3857	19.6436	19.2931	19.7354	19.3083	18.9712	19.3375	20.5878	19.4832	19.5101	19.7611	21.2308	19.9661	20.0993	19.8478	19.5958	21.2572	20.1094	19.1802
Q8C145	19.6245	19.9226	19.8499	19.591	19.3111	17.798	18.7476	18.0177	18.6318	18.5494	14.9715	19.4297	18.8118	18.9927	18.6315	20.0375	19.7838	18.4743	19.1241	18.526
P55288	20.2561	20.0612	19.475	20.1374	18.3615	19.6629	20.5776	20.4708	19.9924	19.6866	19.372	20.0164	20.4999	20.1325	20.1311	20.3401	20.1841	19.4865	19.5883	19.8305
P52795	19.7182	19.8746	19.4023	19.6771	19.5971	19.4064	20.1373	19.4751	19.1003	19.5252	19.5732	19.4525	19.6161	19.5021	19.4745	19.8575	19.8445	19.255	19.4442	19.685
Q8JZS0	19.4856	19.6154	20.3346	19.4861	19.3285	17.9452	18.4753	17.7585	19.1755	19.1644	12.9435	14.3181	20.2834	15.0572	19.8405	20.7415	19.2018	19.6771	19.8773	14.7139
Q80T21	19.6528	19.8569	19.6224	19.9165	19.1876	20.768	20.7014	20.5218	20.2066	20.7818	20.4098	20.6414	19.1522	17.9567	18.7564	21.1663	21.0396	19.6405	20.1104	20.181
P47877	19.5631	19.7708	19.7505	19.5224	19.5127	19.7222	19.694	19.0414	18.1415	18.9867	17.3927	17.3214	16.2048	17.0264	17.8195	16.4759	16.3246	14.0597	15.8102	15.6626
Q91WJ8	20.0741	19.5362	19.5465	19.2869	19.4859	19.6295	19.1985	20.0753	20.2318	19.9614	19.2617	19.7063	20.5311	19.4198	20.005	19.9898	19.5069	20.4181	19.3648	19.0521
P01898	19.1244	19.4017	19.5197	19.3273	20.5328	19.5708	19.4748	19.9722	17.6872	20.2361	18.5673	18.5595	18.3156	20.9681	19.7251	20.3648	19.1393	17.2943	19.8096	19.4843
Q06770	19.6195	19.7807	18.6065	19.8783	20.0063	17.8804	19.11	19.5871	16.8257	16.7101	18.9954	18.7788	18.6512	14.421	17.4476	18.0301	18.8777	15.4705	15.6887	16.6451
O08532	19.8128	19.5481	19.6079	20.2742	18.5872	20.7482	20.9082	20.2798	20.2075	20.2087	20.4271	20.2846	20.3319	20.1196	20.426	20.5376	20.4585	19.9591	20.2427	20.1568
Q9QZS7	19.6306	19.7237	19.2893	19.7544	19.4232	20.0465	20.9146	20.1431	20.6415	20.5424	20.2963	20.1704	20.5383	20.0966	20.6057	20.8674	20.3784	19.9699	20.029	19.9522
Q62417	20.0862	19.644	19.4585	19.3717	19.2425	18.8294	18.0708	19.4408	19.6461	19.1019	19.4476	19.5292	20.0612	19.1842	19.838	19.8298	19.4801	20.3227	19.0909	18.8096
A0A075B5N6;A0A0G2JGT0;A0A140T8M5;P84750	19.074	20.0615	19.3314	20.1724	19.1557	17.1076	18.3902	18.5758	14.2432	18.6387	14.4372	19.6266	12.4174	18.3775	14.893	20.004	20.3025	17.4026	18.8628	16.4391
P07214	19.6734	19.4978	19.9157	19.5994	19.0788	19.0451	19.4103	19.5317	18.7321	19.296	18.5205	18.6985	18.0491	18.6045	18.0147	20.3863	19.3896	18.5536	19.1357	19.2853
Q78JW9	19.668	19.5387	19.8461	19.5248	19.0235	19.5433	18.9051	19.5752	19.5004	19.3492	19.09	19.0784	19.1561	18.5997	18.7995	20.2693	20.6788	19.5558	20.1456	19.5833
Q9R098	19.0872	19.8387	19.2204	19.1984	20.2224	18.1348	19.4672	19.3122	16.4794	18.5396	19.142	19.0526	18.5049	19.9827	19.0695	20.0863	19.5698	16.8301	17.6	17.5271
P70333	19.7476	19.6267	19.5523	19.2422	19.233	19.4387	19.2146	19.6725	20.181	20.0898	19.794	19.7311	20.1871	18.9069	19.0184	19.3501	18.6339	18.9636	18.3344	17.8596
Q9CZT5	19.8131	19.6394	19.7135	19.401	18.7886	19.6814	19.7959	16.5291	17.9323	19.1288	18.8583	19.155	18.2132	15.6682	18.6796	20.2192	20.1137	18.3429	18.0427	19.2659
P34928	18.5881	19.5771	19.736	19.4625	19.9652	18.4485	18.7269	17.8833	13.4454	18.4159	18.1123	16.6911	17.2185	20.676	19.6947	18.7812	19.7242	16.565	19.3331	18.3948
A0A140T8M2	19.1209	19.1959	19.1301	19.7984	20.0682	19.6794	17.8924	17.258	18.2775	17.571	17.7536	20.1303	17.1901	16.6177	19.419	17.962	19.2049	16.5414	19.7826	17.1381
Q9JKF6	19.7851	19.6864	19.3055	19.6689	18.8154	20.7654	21.0832	20.6768	20.0311	20.1855	20.8225	20.7993	20.5223	18.9924	19.8866	21.7216	20.8169	19.8561	20.0292	20.1685
Q8CIZ8	19.3321	19.5189	19.5028	19.4217	19.473	19.6424	20.2834	18.3624	17.6604	18.3468	18.5055	19.7736	19.0812	20.8605	19.9025	20.2479	19.5713	19.2241	20.2746	19.7494
P31230	19.5932	19.4742	19.5774	19.315	19.2655	19.8165	19.2055	20.3769	19.7349	19.1198	19.5056	19.2262	19.4246	19.1007	19.3471	19.8496	19.7506	19.7293	19.2788	19.4579
P23198	19.6891	19.5535	19.4986	19.2168	19.2536	19.8314	19.1371	20.2127	20.2759	19.8703	19.4396	19.0619	20.1471	19.6845	19.414	19.6337	19.8	20.0835	19.5745	19.1419
Q9ET54	20.078	19.7746	19.0182	19.2198	19.076	18.9589	19.0477	20.3912	20.5685	19.4268	19.4646	19.5648	20.7533	19.2429	19.4035	19.1731	19.5506	20.4627	19.9137	19.4001
Q91W50	19.5	19.3633	19.6286	19.1814	19.474	19.2413	18.4405	19.2118	19.2772	19.3583	19.1342	19.005	19.2731	19.1093	19.7778	19.9152	19.1392	19.3025	18.8315	19.0515
P29268	18.5485	19.3629	19.9793	19.6511	19.4671	20.0957	13.0474	19.7006	19.4168	19.6305	19.8839	20.1267	19.3258	19.3462	19.7033	21.05	20.583	19.0425	19.8461	20.086
Q9JHJ0	19.7691	19.3211	19.218	19.2279	19.3518	19.1287	18.6006	19.8082	20.0809	19.6256	19.5251	19.4922	20.1537	18.5805	20.0694	19.5293	19.5549	20.5802	19.535	19.1536
Q9ET66	19.6698	19.473	19.1286	19.6418	18.9568	17.832	19.4051	19.327	18.3653	18.1077	18.9469	18.4965	17.9151	16.8099	18.4685	18.6821	18.6149	16.635	17.3491	17.4069
Q02819	19.6339	19.3973	19.4914	19.156	19.1808	18.8202	18.6943	19.0115	19.2469	19.0245	19.2283	19.2184	19.4226	18.3842	19.6938	19.5608	19.0631	19.2723	18.4582	18.7017
Q9QZJ6	19.7457	19.2812	19.4003	19.876	18.5312	17.7995	18.5579	16.4264	17.8152	17.8193	14.7111	16.1864	13.4674	14.2516	15.0006	14.0267	18.6275	13.3666	18.5837	18.5772
O54931	19.7691	19.6088	19.2481	19.2668	18.9374	19.1127	19.1287	20.3266	19.8956	19.7879	19.3652	19.5258	19.8606	19.0199	19.2465	19.8005	19.5088	20.78	19.4185	18.7105
Q8CFG9;Q8CG16	18.9403	19.8914	18.9487	19.5994	19.3401	17.4942	18.6241	18.8199	16.348	18.2549	19.4772	20.1483	19.6164	19.8197	19.7489	20.2877	20.7927	20.1126	20.267	20.1871
Q9CR98	19.4786	19.3232	19.513	19.1671	19.213	20.0109	19.5096	19.7433	19.6843	18.4008	18.9422	18.6277	18.9595	19.0614	19.7228	19.8299	19.6184	19.422	18.3184	18.5878
Q8BK62	19.599	19.7359	19.9287	19.3084	18.0934	19.6576	20.0494	17.919	17.721	18.5012	18.0944	19.831	15.8042	18.236	17.3108	20.5769	21.3777	16.7097	19.7974	19.8688
A0A0B4J1N0	19.5292	18.958	19.311	19.6592	19.1046	17.6326	17.3504	18.0391	16.1969	18.0841	17.6141	18.261	12.1378	16.4829	15.2255	15.352	18.4867	16.2397	15.1857	17.8772
A2AS37	18.9201	19.4683	19.0593	19.2085	19.8856	16.9433	16.6803	19.256	16.8733	18.1895	17.0818	17.4853	14.2778	17.3284	17.6382	18.2776	18.4676	13.2398	17.1124	17.5544
Q9WVB0	19.9665	19.6608	19.2095	19.2643	18.4195	19.4911	18.8473	19.5684	19.9484	18.9838	18.5978	18.9469	18.7416	19.3053	18.6066	18.9694	19.2653	18.7487	13.3702	18.745
Q9WV69	19.1964	19.4303	19.3984	19.1743	19.2836	19.6047	19.5181	20.1484	18.9231	19.4042	19.5302	19.3395	18.6395	18.1632	19.1092	19.6331	19.0596	18.8494	18.2801	18.6819
O88393	19.5817	19.56	19.0655	19.5042	18.7204	18.4342	18.7295	19.1579	18.0413	17.6776	19.7855	19.3871	20.0946	20.7035	20.1733	20.6635	19.7999	19.6083	20.285	19.5804
A0A0A6YY53;F6TQW2;P01863;P01864;P01865	24.0169	24.1182	23.117	24.729	22.8	20.4583	21.4796	22.2824	20.1956	21.8428	21.1364	22.0024	20.0781	22.2915	22.5073	22.0236	22.0277	21.4961	21.9483	22.6592
Q3UTJ2	20.2411	19.4012	18.6257	19.3168	18.8247	18.9306	18.2784	19.9128	20.8874	19.0909	19.6657	19.4839	20.6864	18.7218	20.1641	18.9578	19.641	21.2306	20.0158	18.874
A2ARI4	19.4992	19.3644	19.3454	19.7116	18.4812	20.3458	19.8768	19.3459	17.2042	18.8366	18.7763	18.7135	17.6611	19.0625	18.2728	20.8154	19.6766	17.7535	18.695	19.3405
Q921H9	19.32	19.443	19.3709	18.9869	19.2072	19.9561	19.2973	19.6172	19.3915	19.5166	19.5474	19.522	18.9406	18.6685	19.8904	19.8436	19.4561	18.1971	18.2539	18.6393
Q6IRU5	19.3344	19.2314	19.5449	19.2857	18.9193	18.3119	18.339	17.3696	18.4623	17.8769	19.3214	19.3094	19.059	19.5637	20.5712	20.3529	19.682	19.6819	19.2214	19.3133
Q8K1I3	19.3703	19.4451	19.0997	19.1564	19.2089	17.606	19.3538	19.4676	18.1515	18.7173	19.1825	20.0898	19.7053	20.3117	20.4166	21.32	19.4357	19.0086	20.5855	19.9295
P48428	19.311	19.3754	19.6136	19.1568	18.7989	16.6522	18.0973	20.0105	17.7106	17.8491	18.8331	19.163	18.9955	18.9348	19.0188	19.7413	18.8297	18.9594	18.5486	19.3139
P97873	19.2197	19.7717	19.6041	19.2723	18.3628	19.6174	20.1487	20.1378	19.7041	19.8297	19.6213	19.7238	19.2586	18.9719	18.989	20.5231	19.423	18.5738	19.2014	19.3294
Q8CD91	19.6072	19.9715	18.8579	19.8984	17.8344	18.0814	19.4738	18.5837	16.778	17.1858	19.6438	19.8658	17.527	16.6628	17.4894	20.1203	20.4245	18.2471	18.3517	18.481
Q8VCS0	18.2241	19.2846	19.3524	18.969	20.3291	17.4565	17.7512	18.2413	13.205	18.0636	17.8687	18.0452	14.2043	18.9916	18.7939	19.4605	19.0542	14.5439	18.3057	17.1567
P25976	19.3635	19.1024	19.1809	19.6723	18.8302	19.4521	19.5709	18.7589	19.323	18.9226	19.0436	19.3372	18.2112	18.0729	18.5144	18.9485	19.084	18.7568	18.5381	18.8769
Q8R121	18.2685	19.3384	19.0394	19.1444	20.3065	18.2925	19.4138	19.3447	16.8765	18.6046	19.9086	19.5184	18.0794	21.0672	20.3713	20.7797	20.366	16.9972	20.2885	20
P70663	19.3113	19.6216	19.0842	19.2093	18.8419	18.1266	18.9586	18.4138	17.9944	18.5107	19.224	19.2872	18.385	18.5274	18.5698	20.0872	19.1207	18.2139	18.4067	18.4828
P70206	19.5307	19.4141	18.9495	19.4121	18.712	19.7419	19.8489	19.6908	18.4005	18.9606	19.6385	19.4899	19.2438	18.9192	18.6243	20.5848	20.2192	19.034	19.6561	19.3617
A0A075B5N7;A0A140T8N9;A0A140T8P2;P01633;P01634	21.0577	18.364	18.7649	19.3206	18.4574	12.9618	15.4919	17.8173	14.554	16.8063	15.1714	19.2494	13.4076	13.4035	15.331	14.2492	13.5384	13.8919	12.5855	14.0706
Q99M51	19.7892	19.5735	19.1404	18.9747	18.4723	19.3283	18.9449	19.5019	20.0748	19.358	19.4892	19.6004	20.1755	18.1731	19.2451	19.6815	19.2046	19.8999	19.4153	19.039
Q07968	18.8978	19.4358	18.7348	19.461	19.2566	18.4282	18.6484	19.1666	17.2631	18.5072	18.6598	18.5028	17.1856	18.6509	18.0825	19.2623	19.1797	16.672	19.7571	17.7585
P21570	19.4526	19.2543	19.3366	19.3973	18.326	17.5232	18.3966	16.3243	17.5697	17.6479	21.0807	21.0231	19.9269	20.5811	21.2835	21.6789	22.0811	20.0234	21.2868	21.5808
P58774	19.7477	18.6889	18.6627	19.2438	19.3768	18.5	18.2602	19.3435	19.5175	19.1525	19.1507	18.597	20.793	19.8734	20.1812	18.9505	18.8967	20.8297	20.0685	18.8803
Q8JZL3	19.1629	19.3917	19.3702	18.752	19.0119	18.1415	17.2352	17.5201	16.1575	16.9656	18.7259	18.447	17.8449	18.3389	18.3591	19.1455	18.1768	17.9365	17.6915	17.8508
B8JJN0;P21180	19.1603	18.9099	19.7486	18.7793	19.0482	18.9701	18.3212	18.2421	17.9147	19.6881	18.6934	19.4836	16.7478	19.213	18.8654	19.0002	19.9235	17.9072	19.9225	19.472
Q9EPL2	19.4116	19.6928	19.0348	19.1939	18.2331	18.4816	17.819	18.6776	17.2763	18.8743	18.1457	18.2162	17.3711	18.0452	18.0615	19.6967	19.3294	17.7407	18.6676	19.2543
Q925B0	19.5397	19.3552	18.9773	18.6404	19.0188	19.8486	18.4199	20.3762	20.6296	19.6845	19.0109	18.9533	19.5728	17.5303	18.1134	19.6256	19.4239	20.2907	19.5293	18.4341
P05622	19.5776	19.2552	19.154	19.5049	17.9933	19.748	19.8234	19.4666	18.5119	18.738	18.8036	19.179	18.1565	18.4629	18.2779	20.0103	19.4918	18.2988	18.832	19.3731
Q9Z1D1	19.0475	19.0251	19.4235	18.8653	19.0482	19.7865	19.6723	19.9061	19.9607	19.9439	19.0104	18.7547	19.3649	19.5563	20.1539	19.4823	18.7965	19.5947	18.8898	19.2705
Q8C4U3	23.4578	23.3164	22.944	23.6055	22.0282	22.8325	22.2363	21.3321	20.815	21.8144	21.4172	22.0161	20.3488	20.559	20.3582	22.6917	23.3031	16.2425	20.9755	20.598
P56376	19.009	19.4673	19.3348	19.0809	18.4932	19.0311	18.8532	18.8073	19.1238	19.0233	18.8328	18.7255	18.295	17.7807	19.4083	19.452	19.1623	19.054	18.4575	18.4384
P82347	19.0046	19.4908	18.6613	19.5785	18.571	18.1227	19.7808	19.1393	19.3104	19.134	19.0442	19.9384	19.6946	19.3227	19.6151	19.9975	19.7936	19.3358	19.5785	19.3668
P09036	19.3071	19.2738	19.2888	19.4791	17.9494	14.9682	18.6817	12.4443	16.2155	13.4704	19.1029	19.1153	19.0889	18.7576	19.1893	18.5347	18.9927	18.8202	18.2717	18.85
Q9JLB9	19.1553	19.8045	19.9647	19.5785	16.7469	21.1741	21.4984	20.9894	20.5451	20.5412	18.7949	19.1853	19.7246	19.2293	19.9478	19.5798	19.8449	20.2052	19.8044	19.5004
Q5U462	19.0268	19.4966	19.5526	19.2836	17.8872	19.6742	20.2125	19.2645	18.6048	19.2841	19.5171	18.952	19.6771	19.7038	20.1248	20.5533	19.4972	19.021	19.7732	19.6433
P08607	22.9713	23.4375	23.2442	23.5265	23.4561	22.3797	22.0687	22.2348	20.6713	22.5283	22.17	22.5427	21.6509	23.2739	22.8685	24.1025	23.5468	22.7741	23.5813	23.5547
Q9JJU8	19.781	19.8337	18.8413	18.6198	18.1196	17.8024	17.6679	18.7516	18.7412	17.5779	19.8199	19.6708	18.3162	18.1851	17.0291	19.9203	19.572	18.9104	18.468	18.0257
Q9CR00	19.2404	19.0972	18.8848	19.0953	18.8623	18.1501	18.4758	19.176	19.4055	18.3652	19.5041	19.3626	19.6327	18.9789	18.8387	19.1274	19.3775	19.6847	18.8988	18.4679
Q6GU68	19.5187	19.0549	19.046	19.3634	18.1203	18.365	18.7506	18.7636	17.749	17.6514	17.8175	17.8655	18.3778	17.7661	17.949	18.3554	18.1593	17.5448	18.141	18.1402
Q9CXI5	19.045	19.0922	19.4588	18.5039	18.976	19.4863	18.3297	19.1194	18.4175	19.059	17.8252	18.5869	18.9203	17.7554	19.6469	19.4124	19.1374	19.3717	18.1106	18.6281
Q9WV91	19.1437	19.3084	19.1337	19.1318	18.3403	19.2221	19.9652	19.173	18.7215	18.59	19.3265	18.8555	19.2378	19.7239	19.3987	20.303	19.6431	18.6208	19.8406	19.428
O88952	19.24	18.8118	19.4725	18.6273	18.8095	20.1972	19.4032	20.4868	20.6963	20.3593	19.6116	18.7544	19.4484	18.1375	18.8141	19.8313	18.8825	19.9334	19.1834	19.0084
A0A338P6S8	19.3002	19.3536	18.7617	19.1919	18.2911	19.3889	20.093	18.4015	18.1398	18.7132	19.0729	18.939	18.0705	17.3343	17.5708	19.5509	19.1963	17.3486	17.7952	18.0909
Q9CY62	18.5026	19.0724	19.6995	18.3806	19.1305	18.0408	18.248	19.0446	18.4608	19.6341	16.8777	17.1464	13.2883	18.957	17.4877	18.3324	17.7607	17.1773	18.1285	18.4992
Q91VW3	19.1418	18.9998	18.8626	19.6221	18.1402	19.4159	20.1162	20.7401	18.6416	20.5859	19.2451	18.9072	19.6063	14.0381	18.0544	18.8103	20.0713	20.8878	19.4171	19.5008
A0A075B5T2;A0A0A6YWU3;P01796;P01797;P01799;P01801;P01803;P01804	19.3615	19.6528	16.5525	19.8337	19.3112	17.0137	16.7532	18.1157	15.6084	16.1074	17.5259	17.9563	17.9516	19.7515	17.6618	19.0173	19.2058	17.7045	18.719	18.0054
Q8CG19	18.9404	19.2576	18.763	18.7863	18.8351	18.6789	19.4279	19.0998	18.4533	19.3296	19.0041	19.2797	19.3006	19.9943	19.3851	20.14	19.1112	18.3087	19.424	19.0505
O88200	18.4741	19.022	19.2575	19.0655	18.652	17.8418	17.7128	18.4989	16.1642	17.2799	17.7328	18.1438	16.8738	15.2175	13.7332	16.8503	18.1785	16.5919	17.2085	17.2918
Q62048	19.6812	19.4163	18.8244	19.4386	17.0445	16.3207	17.4328	15.2765	18.2487	16.4603	18.3759	18.7062	19.9733	18.3543	19.0248	18.3076	18.014	19.5041	17.8202	17.7698
Q8BIF0	19.148	19.867	19.0589	18.5436	17.6449	19.3801	19.5597	20.0725	19.1109	19.9991	18.6502	18.9647	18.7912	18.5803	18.1519	18.8907	19.4461	18.3692	19.4958	19.7451
Q9D8B7	18.9861	18.8625	19.2766	19.4563	17.6238	21.3978	21.2172	20.7139	19.6272	20.4506	19.2286	20.1252	19.146	19.6333	19.2306	20.779	20.3916	19.3774	19.5139	19.8496
P56812	19.3981	18.6923	18.9058	18.814	18.3855	18.0373	17.8598	18.8414	18.9636	18.3153	17.6224	17.1703	18.7158	17.0877	18.4337	17.8762	16.0578	18.5577	14.8727	16.0767
P04202	18.9818	19.1566	18.8477	19.2006	17.9915	19.9356	19.99	19.5894	18.3095	19.6696	19.5823	19.4984	18.4606	19.8509	19.6894	19.6927	19.5407	17.2885	19.0587	19.2067
Q9CQH7	18.7632	18.6135	18.9862	18.8652	18.9145	17.0712	13.9538	16.3351	18.6198	17.1248	17.9524	14.7737	15.0589	14.2032	14.9236	19.6511	18.5542	18.3027	17.8875	17.6627
Q9QYK5	18.6392	18.853	18.6407	18.9796	18.9728	19.7902	19.7818	14.0462	17.5679	18.6545	19.8546	19.8099	17.6946	18.0373	18.3235	20.547	20.2321	17.5275	18.608	19.2358
Q8R1G6	19.4762	19.0512	18.5861	18.5333	18.3752	17.2595	17.6919	18.3292	20.2043	18.7059	19.3324	19.2905	20.2804	18.6493	17.715	19.1208	19.1487	20.1722	19.0846	18.4671
P97326	19.9845	19.863	17.8077	19.7969	16.5424	13.7571	17.9978	21.0327	16.528	14.3514	20.0439	20.2599	20.4927	17.6433	17.4559	18.6204	21.0387	20.1032	17.5225	17.4598
Q810U4	19.078	19.1269	18.6426	19.0441	18.0731	19.5684	19.626	19.8743	19.3863	19.2915	19.0074	18.9558	18.6884	17.9111	17.9568	19.9833	19.646	18.3212	18.8301	19.0218
Q62507	19.0615	18.8158	18.8496	18.9095	18.315	18.9902	18.9651	19.1786	17.6749	18.6733	18.7089	18.5573	16.4387	17.8357	17.798	19.9047	19.7964	17.9492	18.497	18.8164
A0A140T8P3	17.1946	19.4691	19.8429	17.8944	19.5488	14.7221	12.5541	13.5782	13.6991	14.0849	13.2827	13.1439	14.4426	17.6234	13.793	16.5919	16.7495	16.3561	14.4322	16.6261
P01639	17.6334	21.3862	17.759	20.1172	17.0311	14.4371	15.3708	14.9116	13.5086	15.9529	14.4384	13.7847	13.2982	12.4173	13.4703	12.5695	12.9716	14.2149	15.5169	12.8175
P18406	19.0787	19.0458	18.687	19.014	18.0836	20.3758	18.9267	18.4935	19.395	18.8975	19.007	19.0166	18.6858	19.0161	18.4476	20.9647	20.5744	19.9463	19.5962	20.1035
Q9JLQ0	18.9812	18.9188	18.759	18.5431	18.6483	18.7496	18.2695	18.9364	19.2078	18.9681	18.4607	18.9768	18.5172	17.5105	18.7537	18.8942	18.5943	19.0409	18.0582	18.0768
A0A0B4J1J6	18.6793	18.7965	19.6583	18.6853	18.0276	16.7716	17.6559	17.956	13.9319	18.7314	15.8888	14.9924	14.3014	15.5169	17.5798	18.2416	18.5876	17.2746	17.2419	17.6267
A0A075B5N3	19.5377	19.7772	19.5809	18.3339	16.6131	14.2501	13.3801	14.0265	14.9873	12.4487	17.595	17.318	17.592	19.0125	18.4878	13.5652	12.7453	18.3767	13.7937	19.4456
D3YXK2	18.4723	18.829	18.9302	18.6413	18.8467	19.3079	19.1451	19.3474	19.9502	19.6332	18.4956	19.0693	18.1389	18.1149	18.7533	19.0601	18.5527	19.576	18.5728	18.4371
Q05816	18.9868	18.9417	17.8556	19.1318	18.7968	18.5694	18.9189	19.6282	20.1667	18.4589	19.1489	19.4052	20.1603	18.7455	18.6466	17.936	18.9431	20.1794	18.7934	17.9142
Q9CXW3	18.9846	18.8429	19.0809	18.6862	18.1072	18.8105	18.4288	18.4598	18.5469	18.9264	18.3747	18.2104	19.2926	19.2039	19.8054	19.4461	19.2623	19.313	18.7657	18.9138
Q9CXV1	18.8595	18.9259	18.3675	18.7122	18.8218	15.9545	16.005	13.8492	14.4604	13.3732	14.3902	13.6838	15.2573	13.1886	14.7615	15.4302	14.8234	13.3359	14.2564	13.9078
Q8R3Q6	18.8574	18.393	18.8076	18.9009	18.6933	18.8068	18.3326	18.1262	17.2309	18.5495	18.4197	17.4296	17.2106	18.049	19.3117	18.9378	18.664	18.7178	18.0544	18.069
Q01705	19.0022	19.2848	18.23	18.8893	18.2324	15.3646	17.1731	17.6431	15.7896	18.8113	19.5438	19.2122	19.6821	19.1381	18.5573	19.9319	19.774	18.6342	19.0129	18.9181
Q9Z0F8	19.308	19.4249	18.4111	18.8284	17.6656	19.9357	19.8357	19.1503	19.6658	19.8028	19.1219	19.5696	19.5361	19.423	20.0451	20.0514	19.2396	19.2384	19.2622	19.4049
O54819	19.2357	18.698	18.9569	19.3705	17.3059	19.5675	20.4438	19.5472	18.1117	18.8637	20.1547	20.4333	13.9231	18.8466	17.926	20.4775	20.5561	18.5387	18.6432	18.7815
O89020	22.1841	22.7404	21.6264	22.2884	23.5308	20.7588	21.7023	22.0265	20.2745	21.2055	22.3929	21.8727	21.7927	22.9186	22.1899	22.3236	22.0822	19.3767	20.8156	20.6305
A0A075B6D5	18.4711	18.8855	18.5027	19.1768	18.513	17.8928	18.4482	17.7936	14.1916	18.2444	13.2602	13.8308	13.1767	17.2087	19.7222	17.0668	18.2906	13.361	18.1194	19.313
Q3UH93	19.1181	18.7407	18.68	19.0392	17.9643	19.2501	19.2547	18.4582	17.8353	18.9295	18.8818	19.0608	17.8646	16.7704	18.183	19.6181	19.1748	17.9102	18.3725	18.7843
A0A075B5R1	18.4537	19.3641	17.5522	19.624	18.5187	13.5297	13.8978	12.9354	13.578	14.3312	14.1267	13.5575	14.9678	14.3092	14.6591	17.6347	17.7962	14.7566	16.9809	16.6007
Q8R464	23.3304	23.4372	22.8666	23.3043	22.3032	23.4992	23.8118	23.166	22.4562	22.5224	22.6515	23.3243	22.5642	22.5875	22.2493	23.6337	23.728	22.0939	22.0239	22.7027
P52800	18.9964	19.1732	18.8009	19.0211	17.4703	19.9349	20.0943	19.9715	19.2068	19.1509	19.3514	19.8967	19.8989	19.3829	19.5899	20.2052	19.8069	18.8377	19.1133	18.8171
P34022	18.8068	18.9886	18.7194	18.3527	18.5758	18.5414	18.3837	19.1648	18.0488	18.522	18.2533	18.8804	18.7232	18.6838	19.259	19.0029	18.3421	18.3833	17.8003	16.8046
A0A075B5R0	17.6908	18.2918	18.4961	20.9818	17.945	15.8473	17.2993	20.629	15.9726	17.0393	17.641	16.8159	15.9513	16.149	16.0401	16.7568	18.268	15.5518	15.3276	16.6826
P21956	18.484	19.1044	19.1149	18.9158	17.6885	17.8059	17.2762	14.0202	13.4271	16.4939	18.0843	18.1161	16.4236	17.6682	17.5957	18.5509	19.5833	18.0251	19.377	19.3231
Q8BH60	18.3012	18.4853	18.9652	18.3777	19.0401	18.2957	17.2684	17.7827	18.3347	18.649	18.1046	18.0188	17.8001	17.6573	18.9507	18.8753	18.2909	17.5763	17.7492	18.3729
Q8R422	18.6303	19.1267	18.6787	18.2519	18.3442	17.8865	18.9223	18.3719	16.3197	18.3483	17.367	14.7379	16.8773	18.4328	17.4504	18.6883	17.9803	17.5144	17.7965	17.3093
P58871	19.1977	19.0928	18.4462	18.0402	18.1988	18.3431	17.165	19.3619	19.7772	18.7314	18.7611	18.7112	19.6864	17.8662	18.1217	18.6282	18.4247	19.6793	18.3199	17.7539
Q6NVF9	18.2069	17.9149	17.8828	20.2261	18.703	18.6515	17.4033	18.6674	18.5403	18.268	18.7156	13.6148	18.5258	18.876	18.9531	18.5402	18.412	18.6574	17.9308	18.5412
Q62393	18.4141	19.0824	18.6236	18.2134	18.5927	18.9276	18.5253	18.8686	18.742	18.6607	18.2445	18.5989	18.2545	18.6401	19.2458	18.637	18.0723	17.7222	15.7275	17.7736
Q80W68	18.8931	18.3985	18.6205	18.8446	18.1352	18.4284	19.8234	18.3471	18.7815	18.498	19.0443	19.4398	20.0899	19.4927	20.2126	19.7951	19.2588	18.6772	18.8071	18.9404
Q9JIX8	18.6132	18.4585	18.6184	18.6779	18.5234	18.4327	18.0539	18.8762	18.2743	18.8094	18.4703	18.0071	18.6376	18.1846	18.3259	18.6408	18.3419	19.0584	18.3015	18.9827
A0A075B5N9;P01674	18.8164	18.2461	17.9201	18.9031	18.9385	14.7179	16.8166	19.1552	16.5009	19.9803	16.5646	16.9922	13.4476	16.7147	20.094	17.095	17.6299	14.1819	17.1769	15.0628
Q9D1J3	18.8821	18.9374	18.4203	18.5204	17.9266	16.714	17.156	16.9256	17.3161	17.545	17.8837	16.9817	17.9334	18.3662	17.5666	18.5623	17.9831	18.7897	17.71	17.4809
Q62219	19.3408	18.7701	17.9481	18.1326	18.4723	17.7877	17.5332	19.4079	19.6598	18.5787	18.7393	18.1943	19.913	18.5795	18.4097	18.1249	18.4158	20.5444	19.1162	18.1265
Q9D1I5	18.6222	18.3757	18.1658	19.0338	18.4609	19.0807	18.8129	19.2051	19.5687	18.7712	18.6937	18.8034	17.9804	17.073	18.644	18.1894	17.0338	18.8428	16.6403	13.5701
Q9CQR2	18.7777	17.997	18.4037	19.3391	18.1385	16.4326	18.2618	19.4513	19.4423	19.0124	19.5551	19.1469	18.3272	17.7248	17.3285	19.3625	19.6826	19.2485	19.2293	18.1221
P70232	18.6902	18.8488	18.0636	19.1378	17.8765	19.3623	19.0091	19.3139	17.6333	18.6284	18.545	17.921	17.9879	18.0465	17.0882	19.706	19.1443	18.5024	18.3541	18.2677
A2ARA8	18.2642	18.5379	18.9196	18.3912	18.4696	18.6067	19.9758	18.1013	18.3663	18.4391	19.5125	19.0768	18.963	19.5387	19.6148	18.1292	17.4377	18.4662	18.5291	17.5947
Q91YE5	19.3551	18.472	18.0385	18.3622	18.3468	14.2069	14.2814	15.4936	17.6178	16.0183	12.734	14.7443	15.8914	18.1695	19.0543	16.3727	14.3583	19.9682	12.7872	13.2873
O70591	18.578	17.9295	18.9012	18.6603	18.4573	17.7184	17.95	18.0347	18.4876	17.4221	17.8496	17.6412	18.6086	18.0552	18.2229	19.6104	18.7144	19.257	18.2732	18.0789
Q8K2K6	18.6251	18.4747	18.5666	18.522	18.2872	18.6076	19.0584	18.792	19.5437	18.7548	17.561	18.3903	18.3928	18.3601	18.3281	18.5739	18.2404	18.1891	17.7988	17.9808
P54728	19.0623	18.4487	18.7221	18.2252	18.0156	17.8949	17.3111	18.6838	18.3322	18.5473	17.3422	18.1797	18.04	18.289	18.0749	18.5324	18.2842	18.7437	17.76	17.4263
Q9R0P9	18.7726	18.2116	18.3464	18.5856	18.5543	18.1377	18.5619	19.2075	19.083	19.3221	19.3226	19.576	19.3616	16.0501	18.3204	18.2469	17.3781	19.3079	18.7976	18.4174
Q8BJE2	18.8615	18.6914	18.8401	18.6325	17.3961	20.6788	18.3692	18.0296	16.3723	18.0205	16.9785	18.1831	16.5761	16.5374	16.6245	20.2032	19.0829	16.0856	17.3148	18.5574
Q9Z175	18.6178	18.6245	18.5054	18.6104	18.0027	18.7349	18.7273	18.5728	18.1438	19.0048	19.1655	18.2379	18.3669	18.3194	19.0192	20.5027	19.3278	18.4275	19.5776	19.6837
A2AJI0	17.7632	18.478	16.9397	19.7698	19.2917	13.5706	13.3077	16.4949	13.3583	14.2279	17.2853	17.6991	17.4315	18.8446	18.7909	12.792	14.4168	17.1145	14.4279	15.7502
Q9DBG5	19.1709	18.4023	18.6433	18.49	17.5306	18.1298	17.8469	18.5569	18.6299	18.2476	18.2341	17.508	18.1484	17.0795	17.5864	18.0554	18.2616	18.6448	17.6154	16.6454
Q02858	18.5701	18.1555	18.6423	19.085	17.7809	18.7724	19.3012	18.1572	17.2761	18.3204	18.6985	18.8125	18.7421	18.7095	18.9913	20.1074	19.2949	18.0001	18.7121	18.847
Q9Z0Z4	18.7686	18.6587	17.9267	18.9079	17.9565	18.6638	19.7889	18.5999	17.7915	18.2288	17.7412	17.263	18.5508	18.4243	18.3635	19.0686	19.1018	18.4643	17.8123	18.4424
Q3UTY6	18.3016	18.6476	18.5052	18.639	18.0832	18.1954	18.3729	14.3466	13.8245	12.6703	18.7285	19.0072	18.0649	18.3483	18.0711	19.907	19.3592	18.4421	18.584	18.5849
Q60805	18.2469	18.9278	18.8796	18.174	17.8484	18.9341	19.0508	18.9906	18.687	18.1911	18.0428	18.8352	18.9881	19.6898	19.4152	19.6621	18.8738	17.6153	18.7666	18.8767
Q9CQ10	18.6246	18.6263	18.6033	18.8343	17.3573	18.1431	14.8945	17.0338	18.4428	18.0682	17.4541	17.6106	13.3854	17.013	17.3714	18.1748	17.7505	15.6301	16.5677	16.1385
P10810	18.3932	18.4567	18.2767	18.8498	18.0497	18.6047	18.4734	18.4343	17.5102	18.1018	18.7162	18.9642	17.2411	17.0248	18.3861	19.4343	19.4888	18.3653	18.9204	19.0689
Q9JHJ8	18.9616	18.4613	18.5363	18.5121	17.502	19.4456	19.8766	18.5193	18.7664	18.7983	18.9097	19.4402	18.6576	19.6968	19.1215	20.1863	19.5271	18.0922	18.4718	18.9485
Q64695	19.1422	17.6004	18.3621	18.5754	18.2809	18.1275	18.6057	14.4083	17.5793	17.4154	17.9887	17.9569	18.8423	19.1131	18.6945	20.1217	19.2232	18.1306	18.4967	18.9174
P01844	18.5548	18.8396	17.557	18.5209	18.4758	21.0024	20.1274	20.7853	18.1612	20.511	20.1009	14.602	15.099	14.9318	15.4039	21.0621	17.7251	20.0719	20.0308	18.817
Q9ERE7	18.769	18.4817	18.3855	18.3601	17.9419	18.2436	17.7779	18.2288	18.7219	17.7762	18.2638	18.8278	19.3366	18.7281	19.3096	18.8775	18.5471	19.2056	18.2916	17.88
Q03958	18.4992	18.5037	18.3057	18.5591	17.9572	18.8243	14.3388	15.7985	16.4298	16.9419	18.5073	18.1613	17.7458	17.4308	17.6449	18.4811	17.6469	17.2786	17.8693	16.8823
Q9CYZ2	18.8022	18.5442	17.989	18.1763	18.3095	17.6612	18.2055	18.4786	18.534	18.2526	17.9009	18.1487	18.751	18.1378	18.9071	17.8772	17.9553	18.704	17.8319	17.6015
Q9WVA2	18.1528	18.2458	18.6181	18.4819	18.2966	19.2109	18.8806	18.4619	18.4711	18.711	17.9526	18.4387	17.6882	18.0788	18.9961	18.5682	17.5336	18.3414	17.2926	17.7045
Q8R1U2	19.0293	18.762	18.7175	18.6864	16.5428	18.2195	18.6107	19.0071	18.9094	17.7661	18.5796	18.0138	18.721	16.4802	18.1406	19.3982	19.0633	17.9742	17.9375	18.154
P25785	18.8016	18.5899	18.2863	18.2277	17.8271	17.9626	18.9757	18.527	18.4686	18.1403	17.4585	17.9493	16.7878	17.0372	15.0159	18.175	16.9546	17.5713	17.4117	17.4313
Q9CQG1	18.7089	18.1538	19.0664	18.2007	17.5369	19.4613	18.7618	18.614	17.5251	19.0359	15.2053	15.677	13.9625	18.3962	18.0084	19.1485	17.2343	16.1398	18.1201	18.2201
P61759	18.3862	18.6639	18.4733	18.2966	17.8411	18.5492	18.3568	19.0686	19.2442	19.003	17.9165	17.8442	18.3941	17.532	18.8927	19.1102	18.5484	18.7886	18.2399	18.4538
Q9R1Z8	19.5473	18.7068	17.827	18.6295	16.9435	16.6129	17.2547	18.9421	20.0874	18.4472	18.4328	18.5698	19.8343	15.9307	17.303	17.451	18.1752	19.6788	18.1353	17.3413
Q78J03	18.3292	18.5037	17.8129	18.3846	18.5873	18.4063	18.2698	18.7011	19.0286	18.7112	18.7352	18.7839	18.4435	17.5344	18.7467	17.974	18.3756	18.6419	18.293	18.3635
Q8R366	18.5682	18.2032	18.2013	18.5019	18.0865	17.3566	18.7105	18.7132	18.2187	17.967	19.4888	19.2848	19.3579	19.0191	19.2504	18.252	18.3706	17.6692	18.9933	18.7702
O55033	19.2181	18.9787	17.9845	18.4612	16.8759	18.001	18.2716	19.2168	19.5736	18.8912	17.4191	14.8734	19.5533	18.8245	14.7906	18.1808	18.3006	18.3415	18.4636	17.8477
O09118	18.2065	18.2424	18.5655	18.7785	17.6899	20.1603	19.1647	19.3936	18.0188	19.5494	18.3073	18.4525	16.152	14.5623	18.7964	19.087	18.8638	16.7477	18.0677	18.079
P56213	18.505	18.5358	18.0529	18.5722	17.8151	17.6744	17.8618	18.2745	18.9217	17.6156	18.2212	18.3734	17.5466	16.1486	17.6966	19.0002	18.9053	17.5883	17.2348	17.5404
A0A1W2P6Q8;A0A1W2P7H4;A0A1W2P7S8;A0A1W2P7Z8;A0A1W2P855;Q6A068	18.157	18.3543	18.4035	18.1953	18.3562	17.3582	16.7924	16.7834	16.806	17.1045	15.9782	13.9468	14.8069	15.0563	15.8678	17.0938	17.2561	16.6425	16.006	16.525
Q3UHX2	19.0466	18.316	18.5489	18.0268	17.5162	18.7846	18.667	18.4154	19.1525	18.167	18.9188	19.0851	19.6285	19.0109	19.7211	19.154	18.9353	19.5331	17.7098	18.6882
Q9Z0J1	18.5883	18.4478	17.9357	18.5302	17.9398	17.9605	19.5615	18.3143	18.0473	17.3809	18.4701	18.5899	19.2807	19.1437	18.7527	18.9559	18.72	18.3811	19.0578	18.1195
Q9EQS3	18.6881	19.054	17.9953	18.2223	17.4595	19.4449	13.233	17.8353	18.806	17.3599	18.3254	17.6161	18.1706	16.8286	17.775	18.498	14.121	17.9621	16.174	17.4436
P81117	18.3454	18.1129	19.2357	17.7128	17.9737	18.1334	16.0215	17.2424	18.0343	18.6213	16.7305	17.9591	17.9844	18.0186	18.6793	18.7437	17.2263	17.6259	17.4719	17.7839
A0A075B5N4	18.0317	17.7793	18.6296	17.661	19.2717	13.4963	14.0814	14.3921	14.1814	15.3505	15.9209	17.1148	19.2752	17.3563	15.9887	17.3275	17.2932	15.0685	14.8862	15.9103
Q8CG14	18.1911	18.4523	18.6417	18.9403	17.1306	16.5033	17.6717	16.2332	16.0635	17.4541	16.8329	17.9599	14.0117	16.0355	15.9037	18.7213	18.9114	17.8069	17.8496	17.7809
Q9DBV4	19.1321	18.5786	18.0509	18.5816	16.9602	18.8322	19.3443	18.936	18.9638	18.1179	17.8326	18.4444	18.2806	17.516	14.4294	18.6987	18.5147	17.6102	18.3871	18.435
Q9WVJ9	18.2541	18.219	18.3891	18.3183	18.0749	19.5966	19.7214	19.1332	18.9127	18.6697	18.6241	18.8353	18.5063	18.7123	17.608	19.1257	18.9209	18.3594	18.8443	18.8437
Q9WU28	18.0783	18.3681	18.546	18.1375	18.09	18.9654	18.2251	18.9924	19.0317	18.0059	13.6855	16.6686	18.4822	18.6981	18.8697	18.7916	17.7185	18.3609	17.59	17.5943
P35917	18.14	18.5692	18.4154	18.1861	17.905	18.1877	18.0393	17.8404	16.0406	16.8675	18.8728	18.8476	18.1038	18.4558	17.8122	19.6704	18.7647	17.3617	18.083	18.3712
Q64213	18.5292	18.3111	18.5015	18.1087	17.7483	17.8503	17.8892	18.1764	18.9117	18.488	18.2708	18.3159	18.8607	18.0032	18.5048	18.9523	18.2062	19.3664	17.9563	18.153
A0A1L1SQU7	18.2762	17.7675	18.6964	18.3024	18.1556	19.4791	20.2549	19.8429	18.7572	19.9363	18.8819	18.3418	19.241	19.8946	19.9785	19.891	19.0306	19.4072	20.2185	19.9046
Q3TIV5	18.5527	18.5638	18.3344	18.5218	17.2165	18.2121	18.7443	18.4554	19.7301	18.5125	17.9437	17.9889	18.9963	17.5887	18.5279	17.8658	18.3631	18.3853	17.1433	17.2936
Q9QZF2	18.3964	18.4971	18.2269	18.7195	17.3258	18.1445	19.0676	18.2655	18.8365	18.4219	17.8161	18.4604	18.7151	17.8547	18.4328	19.2843	19.4343	18.7239	18.9076	18.6319
Q00560	18.1343	17.946	18.2322	18.5688	18.0899	18.8675	19.2104	18.2245	17.7982	18.5402	18.3037	18.608	18.2198	19.0895	18.9875	18.9268	19.0318	17.9431	18.3374	18.2134
P04925	18.283	18.5624	18.1266	18.498	17.4538	18.6984	19.8035	18.9994	18.7479	18.1209	18.3624	19.1836	18.2037	18.0872	18.1007	19.3218	19.1078	17.518	17.6727	18.177
O89026	18.8327	18.7465	17.9222	18.2822	17.0689	17.9743	18.7531	18.4625	17.2179	18.2957	15.1927	17.626	15.137	16.0841	16.5054	18.9806	18.7293	17.5394	16.6449	17.3333
Q62178	18.6498	18.5831	18.3016	18.5106	16.7937	18.6751	19.3429	17.8448	17.7325	17.6949	17.5234	17.8666	17.0208	16.9328	14.7722	19.2219	18.8767	16.4955	18.0204	18.4816
Q80X50	18.1338	18.3591	18.3762	17.9731	17.9483	18.2167	17.5673	18.7606	18.8323	18.4397	17.28	17.6873	17.2036	15.4334	14.2173	17.5439	17.3153	17.7879	17.3979	17.2395
P46656	17.5236	17.9472	18.2436	18.4194	18.5609	15.2205	13.5982	13.5881	16.0468	16.2916	19.6276	19.0633	19.0023	18.1561	19.3717	18.3421	18.424	19.1656	18.7588	18.6209
Q9CWZ7	18.2433	18.3634	18.0688	18.0182	17.9978	17.2402	18.1064	18.3505	17.9316	17.0616	13.863	17.9776	14.2672	17.395	15.1266	17.924	17.7455	17.6086	17.0005	17.7462
Q8VEE1	18.5606	18.1139	17.6885	18.1128	18.2057	17.8151	16.9575	18.6658	18.5254	18.2785	18.1064	18.0266	17.5951	17.3182	17.4892	17.5365	17.9989	18.0336	17.215	17.419
Q9ESY9	18.3317	17.6131	18.5607	18.0036	18.1403	17.2751	18.2995	17.2544	16.6815	18.0126	15.9505	14.7097	13.5367	18.5735	14.3221	18.6612	18.01	17.4606	18.7867	17.9143
P47941	19.0029	18.2839	17.5149	18.0357	17.7556	18.4278	18.0525	19.197	19.5737	18.7683	18.5467	18.5253	19.1391	19.1324	18.618	18.5949	18.2774	18.6539	18.1258	17.3718
Q8R4Y4	18.4939	18.4435	17.7413	18.2488	17.6451	19.1552	19.377	18.1359	17.3808	18.4861	17.2092	17.9239	16.1599	17.6642	14.4231	19.3692	18.2425	17.974	18.394	18.2067
P56212	18.1756	17.9848	18.9963	18.275	17.0706	19.9647	19.1871	20.4764	18.2936	20.339	17.6827	17.0355	13.3001	13.5464	14.3285	19.2402	18.8394	18.7158	18.7297	18.244
Q9Z130	18.4745	17.3452	18.3998	18.5642	17.7057	18.109	16.5495	18.3934	18.6523	18.3792	18.056	18.2258	18.2734	14.9526	17.4918	18.477	17.7776	18.5866	17.1269	17.4454
A2A8L5	23.2721	23.1202	23.1909	23.3715	22.5339	22.3638	22.4929	23.0833	22.0428	22.2962	23.2344	23.3575	22.9917	22.7113	23.0791	23.6131	23.5133	22.313	22.9526	23.0683
Q9DD06	18.5749	17.7955	18.2293	18.2807	17.5767	18.6095	18.6167	17.01	17.5722	18.1521	15.0451	13.8904	15.7945	14.9694	15.7294	17.4237	15.6046	16.1185	16.3585	16.7839
F6ZDS4	18.6257	18.1012	18.1654	17.6117	17.9219	18.4764	17.7971	18.4142	18.5164	18.5415	17.9405	18.2157	18.6017	17.2565	18.9857	18.7545	18.0991	18.8316	17.8639	17.8127
P47880	18.2455	18.3432	17.8382	18.1973	17.7776	17.1119	18.5353	18.3209	15.0896	16.2689	14.51	13.1844	17.1365	17.8565	14.7616	15.2999	17.8799	13.5724	14.0434	16.5138
P97792	17.9602	17.681	18.4046	18.8427	17.4867	19.8641	20.295	19.61	18.8029	19.3526	19.3742	19.1366	19.2736	19.2676	19.3305	19.1756	19.1278	18.021	18.9437	19.1072
Q4VBE4	18.4339	18.5943	17.4161	18.3692	17.5519	17.0872	19.1514	17.0548	17.3258	18.0248	18.0637	17.8746	17.3357	17.8459	16.4463	19.0063	18.5618	17.5972	17.7588	17.9233
Q99MD9	18.3907	18.2359	18.5436	16.7164	18.4751	13.6334	14.4873	14.6089	16.1329	17.7655	17.7308	17.7256	17.8036	17.2595	17.4252	19.0793	18.4671	18.0417	17.6817	17.8474
P51125	18.6309	18.3295	18.2714	17.6254	17.5041	18.7421	17.5602	19.2398	19.2594	17.9895	17.7638	18.0697	18.7364	17.9376	18.2155	18.3076	17.737	19.4738	17.9215	18.139
Q9CQ19	18.9607	17.8095	17.6733	18.0445	17.8497	17.4162	17.1758	19.2764	20.4001	18.9783	20.5983	18.2727	20.7494	16.5322	20.5731	16.8512	18.6843	20.4533	18.5719	17.998
Q8BUK6	18.0952	17.9385	18.2752	17.8547	18.161	18.1049	17.1358	18.1519	18.9397	18.5333	17.4275	17.177	18.0283	17.4847	17.521	18.5346	18.1819	18.5457	17.8641	17.8701
Q9JKX6	17.3612	18.1658	17.6628	18.6379	18.4317	17.9228	17.7769	18.7712	18.5456	18.3172	18.6149	18.409	18.1378	17.3952	17.7599	17.5708	18.2235	17.9397	17.2826	16.8504
A0A075B5U4	15.6281	17.6259	20.7534	17.4382	18.7888	14.565	16.2485	17.4625	13.6273	15.7089	15.0543	15.1924	14.1533	14.6402	13.956	14.256	17.7475	14.5836	19.1183	14.9662
Q9Z1M8	17.7286	17.7692	17.6643	19.0751	17.9721	17.0393	16.1291	15.4695	14.7764	16.646	17.1984	16.6293	17.0147	17.4794	17.0774	17.4444	17.2514	16.1363	16.0344	15.7419
Q8CGF7	18.363	18.2289	17.9081	17.6339	18.0672	17.8889	17.4146	18.0326	17.7138	18.0703	17.3766	17.7331	17.9414	17.321	17.9224	18.1924	17.8406	18.5217	17.3724	17.573
Q61001	22.6081	22.6635	22.1223	22.4833	22.1026	22.1495	22.5831	21.9544	21.003	22.1404	22.1073	22.2512	22.4643	23.6845	23.0062	23.2414	22.6917	22.1499	22.6639	22.5833
O89086	18.4925	18.3726	18.0016	18.3576	16.943	18.587	17.7514	17.8649	18.7652	18.7153	17.2055	17.5633	13.6227	18.0164	16.7529	18.928	17.1592	18.1677	17.7346	16.6972
A0A140T8M3	18.3994	18.5827	17.3036	18.9283	16.9467	12.689	14.0267	14.7169	13.2226	20.2683	14.6667	14.431	15.3999	14.8318	14.812	17.1231	17.0213	18.1731	15.8786	16.2262
Q9D1J1	18.0821	18.1505	17.9882	18.0318	17.8857	18.187	18.2046	18.559	17.4294	18.5585	16.012	14.5252	16.3551	17.5309	17.0964	18.22	18.1091	18.1629	17.9591	16.8364
Q9Z0H8	18.0469	17.5251	17.6555	18.1279	18.7648	18.0621	13.2614	19.528	18.9242	18.7594	18.1621	18.1951	18.0837	14.8434	17.2693	18.5519	18.04	18.3819	18.3918	18.3069
Q9EQU5	18.2668	17.6983	18.1496	17.8893	18.0688	19.0453	17.8528	18.6196	18.8719	18.6033	18.36	18.8204	18.0399	16.9608	18.9548	19.4679	18.2328	19.2491	18.1748	18.7188
Q6DFV7	18.2449	18.4809	17.7115	18.0109	17.5541	18.6863	17.4758	19.1475	18.5986	18.1381	18.8865	17.9336	17.5561	16.7915	18.2269	18.0553	17.9856	16.6483	15.9544	17.5266
Q9DBR7	18.5742	17.8428	17.7976	17.9425	17.845	18.3856	17.8883	18.9391	18.8036	18.6074	18.6485	18.1431	18.3861	16.8552	17.4325	18.0802	17.4998	18.8539	17.4547	17.9489
Q62419	18.6235	18.5284	17.8459	17.4963	17.4959	17.3506	15.7503	18.6212	17.6179	17.2616	17.1132	14.0237	18.1279	16.7395	17.6874	16.8934	16.9727	18.5577	17.1214	17.2039
Q9CWE0	17.8612	17.7656	18.2061	18.0431	17.9949	17.8857	16.7623	17.622	18.3409	17.7601	15.4195	17.0928	16.2955	14.7875	15.8066	16.6532	17.4535	16.7641	16.3769	16.301
P97430	18.1163	17.642	17.9575	17.9959	18.1319	16.9427	14.3114	13.4498	16.0913	16.6581	18.9765	19.3833	18.475	19.4304	19.5034	19.5945	18.7436	17.2351	18.8565	19.1472
Q8K012	18.2543	17.9395	18.0891	17.6553	17.8788	17.4445	13.1277	16.0268	17.2525	16.9894	18.0207	18.0457	17.1255	15.658	17.385	18.0064	17.8805	17.0616	17.2252	17.8878
Q9D8B3	18.4445	17.7337	17.8308	18.2823	17.5074	17.357	17.575	18.3971	18.7963	16.9674	17.8407	17.8041	19.1436	18.225	19.0832	18.8184	18.4406	19.6503	18.511	18.2011
Q9ERB0	18.137	17.8061	18.522	17.6682	17.6377	18.477	17.5673	18.5484	18.8073	18.3059	17.6624	17.3641	17.2978	14.9378	18.2072	17.5899	17.8672	17.7692	17.0781	17.7448
O70458	18.0711	18.531	18.0598	17.8496	17.2235	18.8421	19.9153	18.6021	17.4079	18.7115	19.1459	19.2504	19.2112	19.2376	19.3949	20.6513	20.2243	18.7785	19.2883	19.5188
P83870	18.182	17.6048	18.0493	18.1537	17.7347	17.7979	19.315	17.0585	19.01	18.1534	17.5003	18.1613	18.2823	17.5809	18.6352	18.4671	18.4348	18.6935	18.5422	18.0185
Q91V80	17.5829	18.1176	18.1801	17.9746	17.8425	18.1119	16.9327	17.4794	16.9876	17.4876	17.4533	17.8492	15.2318	16.5906	14.3223	18.4772	19.027	17.4891	18.339	17.9263
A0A140T8M0	18.6535	15.0182	18.0177	19.2099	18.7631	17.5012	13.978	18.8677	13.2881	13.956	15.1673	15.4374	15.2489	13.2838	15.056	13.1558	14.5308	14.1101	14.9078	13.9789
Q9QZ06	18.3319	18.0847	17.5454	17.6452	18.0444	17.7766	17.0166	18.0966	17.8984	17.7457	18.5239	18.5985	17.3263	17.4381	17.6081	18.1233	17.8429	18.2194	18.3041	18.1308
Q62028	18.2237	18.3183	17.712	17.0341	18.3581	18.0545	19.023	17.4271	15.9628	17.9568	17.7261	17.8895	17.8762	19.3468	17.2004	19.4189	18.3411	17.6032	18.7592	18.1563
P97822	18.4434	18.3402	17.9248	17.8598	17.0571	18.3146	18.6013	17.4438	17.7792	17.3774	18.4992	18.6973	17.2262	15.2062	17.381	17.9046	17.6101	18.2395	15.73	17.1455
E9Q6D8	17.0238	17.6892	18.8205	16.2026	19.8497	19.1224	14.9076	14.9755	13.722	19.1237	14.166	14.5788	14.5061	20.727	20.0038	21.5165	16.2267	12.8914	21.0853	20.0573
Q9CSN1	18.1298	18.0903	18.0244	17.7069	17.6122	18.4783	17.8242	17.8365	18.5913	18.4534	17.9846	17.8299	18.0439	17.9447	18.1692	18.9092	18.3338	18.8427	17.7961	18.1588
O08807	18.2212	17.5455	17.2501	17.8563	18.5956	18.2567	18.4246	19.0767	17.6623	18.4698	17.1235	18.3525	18.7811	18.3293	18.6708	17.9318	18.3975	18.8606	18.4679	18.0771
Q8BHG2	18.1077	17.8761	18.4146	17.2442	17.801	18.5736	17.6836	19.3472	18.5727	18.0415	18.1116	18.2006	17.8055	17.3321	18.1443	17.3987	17.2054	18.6908	17.4506	17.6317
Q9D0R8	18.1058	18.1602	18.1684	17.7409	17.2152	17.4142	13.3013	18.3402	18.0684	18.535	17.2651	18.0274	16.9181	14.5381	17.5197	18.4558	17.6587	17.4983	18.2564	17.7703
Q9CZG3	17.7131	17.9743	17.7305	18.0077	17.9523	18.9796	13.9135	17.831	17.7799	19.0703	17.1403	14.0443	16.8535	16.5078	16.2265	17.0512	17.2701	16.7728	16.3112	16.7241
P26618	18.4127	18.0293	17.8827	17.7651	17.2496	16.8561	17.9149	16.4952	16.4934	15.865	17.7275	18.7054	16.2744	16.8522	13.1066	19.8086	19.0848	18.0214	18.1329	18.2289
O35608	18.0642	18.2003	18.2589	18.2247	16.5781	18.2786	18.3239	18.0818	17.5779	18.5968	17.8968	18.3696	16.846	16.8305	17.3217	19.3159	19.2601	18.4086	18.2435	18.5188
P08121	18.1463	17.5858	18.5101	17.8781	17.1636	17.8741	18.019	17.7011	15.6602	16.971	13.1959	14.8653	14.6805	13.3287	14.5363	17.6931	16.5035	13.625	16.6092	16.7367
Q9CQ79	18.2196	18.0795	17.8601	17.5332	17.5296	15.1999	16.4527	16.4732	15.4958	15.5098	15.04	13.4351	14.7518	13.9314	15.0074	14.878	14.5139	15.8458	14.3791	17.3891
P26262	22.087	22.4678	21.7841	21.9378	22.5495	21.782	21.4922	21.6753	20.2448	22.1646	21.1917	21.0133	20.6238	22.1333	21.589	22.2486	21.4918	18.9953	20.783	21.1248
Q8BP92	18.3924	18.1484	17.669	17.3505	17.6497	17.4272	14.183	18.4228	16.1628	17.577	13.9794	14.3666	18.0337	17.1897	14.3538	17.156	17.4438	18.2197	17.7397	16.779
O35375	18.2061	17.9259	17.7413	17.7793	17.5189	18.3701	18.4778	18.2114	17.5766	17.7731	17.7953	17.9389	17.7748	18.4817	17.5397	18.2599	18.2852	17.2461	17.629	17.9529
A0A075B5S2	18.6071	18.125	17.0352	17.1855	18.2164	17.8175	13.4706	17.2573	14.964	13.6364	16.1088	15.6273	14.1654	16.5998	14.9394	17.5059	17.642	15.6355	15.9391	16.2303
A0A2I3BRL8;Q91VM5;Q9WV02	16.7006	18.4689	17.8305	18.1475	17.9273	17.4075	16.4527	17.3061	17.7463	17.8339	17.63	13.748	14.3895	17.3768	17.0455	17.7279	17.4567	17.112	17.1689	17.3267
P62073	17.6357	17.3104	18.2681	17.8312	18.0292	18.1822	18.6501	13.8106	17.9973	13.7222	18.1326	17.4824	17.978	18.3947	19.1418	18.427	18.1489	18.1221	17.8084	17.4864
Q8K4G5	17.8664	18.0418	17.5086	17.9062	17.7353	17.457	17.8125	18.3914	18.6447	18.0552	18.2495	18.3695	17.1721	17.6963	17.7178	18.3441	17.8943	18.0782	17.7454	17.2472
Q9Z1Y4	18.7521	17.5292	16.7718	18.1376	17.8624	18.4386	18.1735	19.4922	19.6331	19.2208	17.963	18.1513	18.3498	17.3648	17.8598	18.2958	18.348	19.1017	18.4255	17.5687
Q61508	23.6772	23.8044	23.7508	23.8439	23.1055	23.811	24.2965	24.121	23.6441	23.9434	23.5363	23.6324	23.4903	23.0335	23.4035	24.0592	24.0365	23.2398	23.4757	23.583
P62627	18.6768	18.4032	18.345	17.9922	15.6197	17.9093	16.5953	18.3121	17.9351	18.2182	15.1268	13.3216	16.877	14.6562	15.0649	18.2635	18.0912	17.3114	17.0999	17.3532
P35918	17.9026	18.1134	17.5776	17.9726	17.4671	14.7888	17.1285	13.1595	13.1174	15.7649	16.3691	15.9633	16.6521	17.3135	16.4071	19.0801	17.9562	16.6999	17.8193	17.4622
Q99MI1	18.0672	17.9418	17.9075	17.578	17.5223	17.6365	17.0755	17.6862	17.8187	17.6227	17.7421	17.7647	18.1677	17.8382	18.1998	18.4623	17.7978	18.0002	17.2959	17.1812
A0A140T8N9	15.7606	19.8634	17.9118	17.1613	18.3102	14.9205	18.2363	18.1938	14.2847	18.3443	14.4611	16.1843	15.85	16.4966	14.308	14.3803	17.053	13.9555	13.3965	16.5509
Q9ERT9	18.8759	17.514	17.2507	18.1178	17.2402	17.4742	19.2015	19.3602	19.8582	18.2602	18.3686	18.6609	19.1018	18.056	18.4811	17.5749	17.6555	18.6318	17.2097	16.1908
P70460	18.7353	17.9934	16.8169	17.8074	17.6419	17.6922	16.8631	19.3742	18.6864	19.2272	18.1944	18.371	19.8327	18.2758	18.2772	17.3636	18.1972	19.731	18.521	17.6607
Q8BGC0	17.6269	17.9796	17.356	18.3286	17.6177	17.4046	14.5638	17.6899	16.6332	17.0226	15.7093	15.6304	13.7556	14.268	17.6349	14.8354	16.9095	17.8037	17.9506	17.6799
A0A075B5N7	18.4194	17.7817	15.7648	19.0258	17.8454	13.6909	14.7538	14.9906	12.862	14.2033	17.6729	19.2257	16.3535	17.2395	17.2019	17.6864	19.2326	16.0438	17.0361	16.1148
Q06806	17.4786	18.1425	17.7972	17.98	17.3926	18.0974	18.2712	18.383	15.8898	17.1248	17.5113	17.8075	16.4627	18.104	16.9524	19.1867	18.767	17.1629	18.2975	18.249
Q08761	17.746	18.0749	17.3764	17.223	18.3369	15.6844	17.4405	17.5314	15.6182	17.1513	16.8124	17.2504	14.3495	17.1134	14.9006	18.4059	18.4569	15.8088	18.0308	17.359
B8JK39	17.8047	17.8814	17.8727	17.9984	17.1832	18.2322	18.7302	18.6077	18.0097	18.3636	18.3172	18.2801	19.0528	19.3763	19.3297	18.454	18.2964	18.4407	18.9807	18.1816
Q60902	18.1252	17.9628	17.6127	17.2276	17.7774	17.1614	17.3555	18.3216	17.9255	17.7573	17.3246	17.6811	17.877	17.5327	17.4991	18.3288	17.9751	18.4057	17.3638	16.8074
Q9Z2D6	17.5248	17.8336	17.3644	18.4605	17.5199	17.4614	17.7205	17.2081	17.7025	17.0287	17.2158	18.4179	18.3873	17.9959	17.5538	17.2258	17.4414	18.4604	16.9961	16.76
Q91V88	16.5494	17.9522	18.0291	18.575	17.572	19.0661	19.8579	18.9519	17.7603	17.9957	13.7876	14.3011	14.0896	13.9807	15.11	18.2856	18.7359	17.1582	18.1329	17.6052
A0A0B4J1H7;A0A0B4J1H8	19.2421	19.1216	13.9464	19.1301	17.224	13.3627	14.693	15.0065	13.2889	13.0431	14.1743	18.4908	17.9783	13.9635	21.0266	18.5128	18.9887	17.4643	17.7642	16.3329
Q9D820	18.3563	17.9267	17.6307	17.6142	17.1298	16.6903	17.2812	18.2448	17.8485	17.5619	15.6121	17.0653	16.532	14.493	15.1136	17.6019	16.9966	17.6483	17.0315	16.4835
Q91X96	17.9859	17.9876	17.3721	17.8489	17.4547	17.4695	17.6118	17.8945	17.7051	17.7819	14.9333	14.9981	14.2807	14.4476	14.0511	14.4702	14.3917	16.9167	12.4323	13.236
O70400	19.0343	17.8967	17.0201	17.5243	17.12	15.8691	13.8794	18.2905	19.7478	18.2463	18.1171	17.3312	19.8001	17.6158	17.3139	17.0595	17.7007	19.7885	18.4291	17.2697
Q9CWM4	18.133	17.5045	17.8839	17.7129	17.325	14.8116	12.5416	17.978	18.1562	17.5574	17.3206	17.1446	17.7101	14.2	18.5361	17.7123	17.2191	17.0606	16.8403	17.0418
P10923	18.5147	19.4097	16.7255	17.8473	16.0452	17.2339	18.74	18.5684	18.0743	17.3705	18.4856	19.2625	19.2754	17.7095	17.2038	18.8902	19.416	19.3673	18.783	18.169
Q9JHQ5	18.6473	16.7954	18.344	17.9678	16.7761	18.2869	17.0145	18.3205	17.8251	18.2019	17.2865	16.7682	16.8742	17.2347	17.5924	18.3771	17.0806	16.6283	17.6976	16.8374
P06800	18.2825	18.1622	17.32	17.9278	16.805	17.2946	18.6352	17.7669	17.5482	18.0397	14.394	17.9046	17.3414	19.0371	17.7933	19.7722	18.8736	18.1706	18.7058	19.193
Q9CYG7	17.9603	17.7893	17.6151	17.47	17.5781	17.739	17.3863	17.8994	17.5511	17.7049	17.6265	17.2801	17.1264	16.6507	14.4738	17.5151	17.6595	17.0359	16.5698	17.4001
P25118	18.1357	17.9789	17.383	17.7706	17.1397	18.0302	13.2595	14.7004	15.8809	15.5865	15.0168	13.4933	14.7427	17.0783	14.2912	19.4591	18.3626	16.2591	17.0994	17.7127
Q91VW5	17.8916	18.0537	17.7612	17.399	17.3005	18.7579	17.6462	18.3615	18.3045	18.3085	17.5243	17.892	17.2023	17.1243	17.8671	18.3573	17.7354	17.5808	16.9777	17.1589
A0A140T8N7	17.9673	16.6141	17.3922	18.2702	18.1312	14.2666	17.0299	17.2362	13.4459	17.1225	13.4759	16.5664	14.9379	15.7474	15.1002	18.2094	16.2998	12.6564	12.9237	13.9767
Q6P8I4	17.8586	17.8499	18.0044	17.6843	16.9407	17.3125	15.8752	16.5013	17.4685	17.1511	17.4286	18.2362	17.6821	16.8662	19.4072	17.8678	17.5262	18.4596	17.9745	17.3719
D3YZP9	17.7062	17.6998	18.0721	17.4536	17.4003	17.3002	17.5004	17.0129	17.8234	17.887	17.4083	16.9569	17.6834	17.0192	17.8416	17.2513	17.1437	17.425	16.2794	17.3499
P30987	17.757	17.7621	17.6453	17.6177	17.5282	17.3426	17.6184	17.3563	16.924	17.5525	17.3111	16.5751	17.1255	16.7958	17.0266	16.4721	17.328	15.5443	17.5108	17.1428
D3Z3N4	18.2314	18.0822	17.2894	17.8903	16.8118	16.9678	17.4737	18.5453	18.6378	17.5482	17.7649	18.0268	19.1562	17.2136	17.2411	17.4372	17.8406	19.0793	16.7627	16.5428
Q9DC28	17.0868	18.4249	17.5058	17.7821	17.423	16.7737	16.9973	14.5286	16.8486	13.6563	14.2222	14.2949	12.073	14.081	14.4214	14.9043	16.7799	14.5739	15.6247	16.1526
Q8R411	17.5813	17.8119	17.2702	18.3099	17.221	17.3813	17.5222	17.1118	16.8688	17.3959	16.8396	16.7668	16.5282	17.2887	15.1248	12.6235	18.0148	15.6652	17.8743	18.0735
Q61789	17.8298	17.7878	17.5056	17.3903	17.6778	17.3998	18.1296	18.1989	16.6193	17.7392	17.3203	17.579	18.7328	18.5471	18.8438	18.6285	17.8901	18.3895	17.765	17.6966
Q8CH25	17.5224	16.7264	17.919	17.7807	18.1999	18.8107	17.7018	16.3055	16.5488	16.9807	16.556	16.4914	13.048	17.1915	16.2268	18.085	17.2573	16.7864	16.4456	17.2426
Q9CPT4	18.0222	16.9359	18.24	17.994	16.9221	19.0564	18.7635	19.4482	18.288	19.3364	15.1121	14.1324	13.9632	13.7771	16.966	17.7372	17.9281	17.4088	18.0939	19.2242
P33622	17.1166	16.65	17.7818	18.0194	18.4817	15.9536	17.4051	18.0549	17.8625	18.6007	16.492	15.289	14.0883	20.0706	14.433	14.2442	18.329	14.6989	17.4041	18.0632
P97765	17.5717	17.6788	17.8708	17.5868	17.3244	14.2928	13.812	18.0924	13.0432	16.6602	17.6023	17.0566	17.2798	17.6249	17.5361	18.4246	17.4578	17.7319	17.7174	17.481
Q5FWI3	17.7536	17.6902	17.3601	17.9839	17.2447	17.6041	19.2653	17.6822	17.7559	17.8397	18.626	18.3317	18.6344	18.5832	18.777	18.8359	18.4501	18.271	18.153	17.8402
Q3TLH4	17.6128	17.6741	17.7963	17.5296	17.4062	17.8936	16.0855	18.1182	17.0726	17.6695	17.3852	17.7578	17.2288	16.475	17.2779	18.1507	17.555	17.3638	16.828	17.669
Q9QUR7	18.0094	18.0984	17.3965	17.4639	17.0498	17.9252	17.0902	17.7184	16.9395	17.9287	14.1811	15.1311	13.9535	14.0702	16.4217	17.9581	16.9723	17.2645	17.0392	17.4214
Q501J7	17.7401	17.6505	17.978	17.1168	17.493	18.1134	17.1789	17.0323	17.0962	16.9952	16.9804	17.5505	16.1546	15.116	15.5611	17.6956	17.6541	16.1114	16.3924	16.8276
Q6NZB0	18.3277	17.5149	16.8544	17.4595	17.7956	18.2921	18.0272	18.5063	19.4193	18.5018	17.4923	17.6766	18.5422	14.037	18.1968	17.484	13.537	18.8282	16.93	17.4868
Q922U1	17.4684	18.1	17.9616	18.1507	16.2284	17.5332	15.8043	13.7909	15.5086	17.0918	17.495	18.0342	17.8871	15.1496	15.1491	16.6929	17.3209	16.8414	12.6829	16.625
Q6Y685	18.108	18.4298	16.7606	17.2736	17.3043	14.34	16.4661	17.4831	18.0439	14.0353	13.3751	14.7686	18.7643	17.6834	17.2423	16.7651	17.7104	19.167	18.2491	17.1
Q8BWW4	17.1838	17.4764	18.0415	17.262	17.8918	18.771	17.7289	19.0665	18.2684	19.525	17.6729	17.7677	17.563	17.5506	17.4356	17.6383	17.645	17.9557	17.7738	17.7747
Q08091	18.0919	17.3967	17.3237	18.0054	17.029	17.0806	17.2513	17.3443	18.3698	14.2763	18.6838	18.8614	19.182	16.6856	18.2552	17.5812	19.0076	19.2018	18.3921	17.4413
O09114	18.2232	18.4364	17.8326	18.5276	14.7802	18.8327	18.6187	19.6049	18.9786	18.8183	19.3982	20.0717	19.9806	18.7585	18.7554	19.0067	18.4067	18.1133	17.4063	16.1699
P54103	17.5101	16.8716	18.1187	17.5009	17.7661	18.3305	17.2571	17.9475	17.3101	17.5679	17.1796	15.7738	18.1469	17.7513	17.3461	18.5542	17.1372	18.2222	17.8375	18.1292
Q9EPQ7	17.7287	17.9673	17.449	18.0855	16.4779	17.2522	17.9553	18.4632	18.2446	17.0123	18.0894	18.574	18.0094	17.9485	17.1317	18.7183	18.5774	18.0133	17.3263	18.0497
Q06335	17.713	17.4387	17.9023	17.9554	16.6926	15.4971	16.3006	14.0106	13.2372	16.9024	14.4002	14.5249	15.3944	14.0966	15.0125	18.6777	18.1865	16.3396	12.5345	12.8061
Q00731	18.4771	17.9288	16.6931	18.3005	16.2912	14.0917	16.88	14.1858	13.2153	16.1241	14.5812	18.5964	14.2526	14.5708	14.6043	15.1479	13.3731	12.8008	13.7783	13.7247
Q8BGT1	17.78	17.9836	17.6161	17.577	16.7108	17.5877	18.0149	17.3567	16.4355	15.9522	17.8469	17.71	16.7038	17.1414	16.1767	17.8807	17.5926	15.7898	16.1303	16.4497
P09581	17.3617	17.8983	17.1989	17.6097	17.577	16.2327	17.2864	17.2017	13.6933	16.1728	17.0867	16.3632	14.3901	16.0683	13.7222	17.7369	17.3281	13.3645	13.0196	15.5903
P20065	18.9241	17.1862	16.9687	18.1839	16.359	13.3889	15.2895	14.1815	13.9011	12.2912	18.8676	19.3396	19.9692	19.3792	19.2892	17.1152	17.8593	19.8527	18.662	18.1217
P59222	17.6621	17.7367	17.3798	17.7045	17.1018	14.2479	15.7173	14.2126	13.851	14.1064	17.0993	17.8677	16.3998	16.6768	15.0226	18.3793	17.9931	16.5761	17.3235	17.8458
P56394	17.4174	17.1974	17.5858	17.42	17.964	15.7216	12.9176	14.0371	13.2452	13.1545	18.3109	18.854	18.9892	18.444	14.0217	18.2516	18.6622	18.7892	17.9931	17.9543
Q7TQG1	16.9719	17.5732	17.3959	17.6424	17.9777	18.1977	15.835	18.0152	15.8708	16.356	16.33	16.7028	13.758	17.3645	15.2645	18.2309	18.0488	16.7973	17.3138	16.9607
Q920Q6	17.674	17.5096	17.0261	17.3967	17.9356	17.5319	17.194	17.7642	17.4833	17.3635	18.5712	18.2349	14.611	14.9856	15.1532	18.1606	18.3319	17.8859	16.9241	16.9723
P06728	25.2292	25.5871	24.609	25.3728	25.8686	23.5965	24.0098	24.7366	23.6348	24.1376	24.0907	23.9212	23.4901	24.5481	24.3412	25.1375	25.0669	22.7524	24.454	24.5565
Q922Y1	17.4117	17.7218	17.8895	17.3652	17.0783	18.3871	17.6892	18.226	18.0724	18.1773	14.0782	13.7383	16.6084	17.2057	17.9055	17.4971	17.2046	17.4023	17.0165	17.0366
Q8BG81	17.6494	17.4964	17.7968	17.6241	16.8391	18.2997	17.315	17.9703	17.8964	17.9572	16.2303	17.0315	13.9375	14.5453	16.3243	17.671	17.3043	16.8914	16.6818	16.938
Q9D1N2	17.3514	17.3806	17.7124	17.5774	17.3413	14.959	13.3794	14.4558	13.2462	14.8939	17.5012	17.3604	18.9624	19.2391	17.6978	18.6683	17.449	16.4158	17.8723	17.3976
Q62009	22.0913	22.1328	21.6169	22.2882	21.1443	21.3619	22.3999	21.7596	20.7773	20.8747	22.378	22.4642	21.5415	21.0617	21.0403	21.7806	21.7808	20.7445	20.5571	20.5732
Q61592	17.7729	18.184	17.2259	18.0909	15.9844	17.5699	17.279	17.2315	17.3208	17.5075	17.9779	18.6892	17.3953	17.2801	16.7682	19.2592	19.0479	17.7142	18.3876	18.967
O88448	17.7233	17.2055	17.2596	17.064	17.983	17.9912	16.0678	17.7864	17.156	17.7831	17.5643	17.3719	17.171	16.941	16.3038	17.2681	16.7232	17.6618	16.1998	17.227
Q9CRA0	16.8705	18.0212	16.8542	18.5053	16.9671	18.4449	19.51	17.9373	17.5015	14.0661	18.2457	19.0441	17.9499	17.6672	17.3974	17.9976	18.0403	17.7151	17.6379	17.1781
P51163	17.9118	15.837	17.8977	17.601	17.9196	17.8584	17.2732	17.8488	17.7033	18.1593	18.5831	14.6319	14.3119	18.1975	17.4098	17.3241	17.7341	17.6053	16.7073	17.7651
Q9WUP0	16.4033	17.6589	17.9611	17.7494	17.3526	19.2213	19.1205	18.5471	18.4356	19.1366	15.6286	14.728	17.6506	16.7839	14.412	19.4828	18.7875	18.2415	18.7497	18.5562
Q71FD7	18.0375	17.7335	16.7341	17.2112	17.369	16.9386	16.5086	18.6125	19.849	18.1292	17.6181	14.6677	18.8185	16.2877	16.1284	17.2546	17.5243	19.9819	18.6949	17.1361
Q9D5V6	17.4855	17.4265	17.4693	17.3248	17.3678	17.5826	17.9916	18.4195	18.1379	17.8795	16.7114	14.4144	16.5331	16.2347	15.4338	17.7127	17.0775	17.397	12.8693	16.364
Q8BSU2	17.647	18.4249	16.9505	16.3307	17.7205	12.6539	14.5823	14.427	13.5226	13.4105	15.0513	14.6883	14.6209	17.4871	13.5195	18.7726	17.698	12.6485	16.7391	17.1734
B1AVD1	18.2414	17.4336	17.5387	17.7589	16.092	16.4607	17.2481	17.6264	16.8302	16.7112	17.38	17.9089	17.5569	15.9228	16.4054	16.9479	18.1108	16.5015	16.1353	16.4263
Q9CR86	18.326	17.6661	15.7435	17.5984	17.6209	17.2203	17.1643	18.1301	16.9698	16.9134	14.9504	14.7982	14.1703	14.0604	13.9767	13.6221	15.0798	16.4455	16.8227	13.8364
Q8BH97	17.5865	17.4869	17.3337	17.1449	17.3758	13.9173	13.5454	18.1112	19.065	16.9111	16.6222	17.0222	19.8065	17.2838	17.6673	15.2785	16.5062	19.4115	17.39	15.8668
O35309	18.2318	17.7113	17.1361	16.4152	17.4255	17.5735	16.9614	17.9882	17.8682	16.5511	17.5968	17.0919	19.2398	17.7744	17.5249	18.2631	18.3047	19.4384	18.8256	18.2545
Q61738	17.4662	17.3543	17.9744	17.8227	16.2664	17.4087	18.1458	17.8687	16.9342	17.3801	17.3573	18.268	18.2594	18.4458	18.066	17.6323	17.5848	17.6687	17.8221	17.9219
Q0GA42;Q3TWN3	17.7482	17.3949	15.9254	17.5183	18.2472	18.4625	19.0134	17.4756	17.4916	18.0237	18.3976	18.3941	15.5078	13.4622	18.6868	18.0682	17.9905	16.998	17.7916	17.821
Q8CHD8	17.5425	17.2562	17.1852	16.8892	17.9537	19.0018	18.3612	18.0191	17.8822	18.8826	18.2032	12.2328	16.6129	18.1464	17.972	18.6845	17.962	17.1977	17.2532	17.6188
Q6PGL7	17.5171	17.3958	17.8294	17.1999	16.8529	18.0376	17.0445	16.8944	16.8868	17.8389	14.2535	14.757	15.4756	18.5981	18.3933	18.3908	17.6084	17.6758	16.7257	17.7169
Q8VD04	17.7844	17.3582	17.5591	17.0607	16.97	18.2634	17.3151	18.2268	18.1714	18.0427	17.1608	17.2212	17.5377	16.1427	17.0166	17.6524	17.6522	17.3314	16.8482	16.5373
Q7TQH0	17.2583	17.3607	17.5475	17.0143	17.4879	15.0078	13.6523	17.3894	16.7572	16.0238	17.1111	17.2737	14.5746	14.5874	16.917	17.8512	17.1513	17.5108	17.077	16.5764
Q9CYA0	17.8008	17.2328	18.3109	17.5974	15.7061	18.7123	16.7203	18.6834	18.0476	18.4904	14.2806	15.0673	17.246	16.6043	17.5427	18.5156	17.9287	17.9042	17.536	16.902
Q61464	17.1676	17.4593	17.1048	17.4241	17.4783	17.9903	17.5794	17.6638	17.8556	18.0363	17.5391	17.8877	16.0479	17.3451	15.9962	17.5971	17.2604	17.3205	16.6413	17.5508
Q9DBR0	17.6108	17.108	17.5583	17.3983	16.945	18.3071	17.2537	18.8162	18.1191	18.584	17.6165	17.7584	17.276	17.7639	17.1467	17.234	17.0494	17.2805	16.3529	16.6901
Q9D735	17.3203	17.3821	17.1649	17.761	16.9555	16.496	16.9308	16.3865	18.009	16.9506	17.2808	16.8384	16.4327	15.7683	16.7761	16.6576	16.8488	16.9948	14.8343	16.6549
Q8BGD9	20.9676	21.027	21.067	20.6707	20.7879	20.2087	20.141	20.2808	21.141	20.6399	20.8899	20.8393	21.0366	20.5159	21.0581	21.2818	20.5823	20.9757	20.5198	20.8357
P83917	17.7591	16.8426	17.8423	16.9193	17.1097	20.1366	18.5461	14.7414	12.805	13.5339	18.0593	17.2738	19.1007	18.2965	18.7088	18.1089	17.9925	19.0448	17.9546	17.7301
Q3UMU9	17.3336	17.3686	17.2305	17.2017	17.3303	14.1314	13.5607	13.2772	17.3526	17.0998	16.662	16.9348	16.4694	15.3137	17.3763	16.5645	16.9464	17.3363	16.2677	17.3514
A0A075B697;P01819;P01820	17.1072	17.4327	16.6598	17.9129	17.3463	13.2069	14.9973	14.9842	12.0032	12.8197	16.1415	16.2471	15.3452	15.9663	16.2545	19.1234	17.2146	14.4889	17.2579	14.4678
Q9D753	17.1684	17.4046	17.2309	17.2353	17.3329	12.3178	17.3885	17.9722	16.8663	17.5094	17.1396	17.2027	16.4185	13.8752	17.1726	13.9178	16.0802	16.1503	16.6817	17.096
Q925F2	21.0883	21.1555	21.4355	21.6066	20.1838	21.4999	21.2563	21.2703	21.0003	21.1794	21.6787	21.9412	21.2865	21.5749	20.8181	22.7715	22.1376	20.6434	21.1734	21.6248
P21126	17.6724	17.2355	17.3785	17.3065	16.6731	18.1673	17.354	17.8178	17.5289	16.786	14.0375	14.3081	14.1928	17.5569	14.9205	17.568	17.2288	17.669	16.5344	17.2205
Q9Z0J0	17.2046	17.2082	17.3158	17.7234	16.7856	18.2542	18.6143	19.0965	18.8021	18.587	17.7166	17.1799	18.1872	17.8663	18.2685	17.7978	17.5252	19.0951	17.8488	17.3929
P67871	16.7448	16.4504	17.044	18.1256	17.8699	18.454	18.2219	18.5844	17.1721	18.1894	13.6292	12.3612	18.96	18.7755	17.7331	18.5267	17.0884	17.7559	17.7992	17.1941
Q8VEJ9	16.4839	17.7058	16.8078	17.4037	17.8237	17.007	16.7233	17.4547	17.2342	17.2933	16.5946	14.3303	14.7785	14.5775	15.5382	14.4517	13.6787	16.2426	16.9118	13.7149
Q9JIX0	16.823	17.5553	17.5234	17.5396	16.7804	17.7304	17.382	16.9655	17.2145	17.5748	15.0881	14.7489	14.3466	14.6984	13.4547	16.8796	16.9424	16.8893	16.3173	16.0709
O88207	16.7986	16.3532	18.1452	17.7516	17.1559	18.8469	19.4759	18.6502	17.8235	17.986	18.5208	18.5158	17.5517	17.3843	14.8055	17.9349	18.0559	16.5326	17.8275	17.7828
[truncated: 2,253 more rows]

## Sheet: Heart
T: T: Protein.Ids	NHS_0h_heart_1	NHS_0h_heart_2	NHS_0h_heart_3	NHS_0h_heart_4	NHS_0h_heart_5	NHS_6h_heart_1	NHS_6h_heart_2	NHS_6h_heart_3	NHS_6h_heart_4	NHS_6h_heart_5	NHS_12h_heart_1	NHS_12h_heart_2	NHS_12h_heart_3	NHS_12h_heart_4	NHS_12h_heart_5	NHS_24h_heart_1	NHS_24h_heart_2	NHS_24h_heart_3	NHS_24h_heart_4	NHS_24h_heart_5
[truncated: 3,465 more rows]

[truncated: 1 more sheets: Spleen]
