# Supplementary material for: Vascular Proteome Responses Precede Organ Dysfunction in a Murine Model of Staphylococcus aureus Bacteremia
Source: mSystems. 2022 Aug 1;7(4):e00395-22. doi: 10.1128/msystems.00395-22 (PMC9426442; doi:10.1128/msystems.00395-22)
Supplement: DATA SET S3 [file msystems.00395-22-s0006.xlsx]

## Sheet: Liver Parenchymal
variable	PC1	PC2	PC3	PC4	PC5	PC6	PC7	PC8	PC9	PC10
A0A0G2JG52	0.050313	-0.0258601	-0.0169155	0.0484295	0.0261637	-0.00486006	-0.00108637	-0.0254664	0.055426	0.00595526
A2AJI0	0.0605411	-0.0118782	-0.0519974	-0.0295776	0.0620134	-0.00991953	-0.00175437	0.00939771	0.00185263	-0.0146239
A2AN08	-0.0455243	-0.00706829	-0.00936529	-0.00626962	0.0128394	0.0199589	-0.146219	-0.079335	0.114974	0.0865019
A2ARZ3	0.0434469	-0.033432	0.0343665	0.035603	0.031899	0.148013	-0.00104579	-0.0464135	-0.056157	0.0301249
A6X935	0.0644953	-0.00670785	0.00346878	-0.0182413	0.0468647	0.00922189	-0.00375742	0.00206066	0.0188869	0.0023618
B1AR13	-0.030704	0.0899139	-0.0103108	0.0750851	0.072961	-0.00403309	-0.0303293	-0.0788068	-0.0412385	-0.0424808
B9EKI3	0.0579162	0.0243004	-0.0250486	0.0657653	0.00293371	-0.0174198	-0.0420968	0.0443383	-0.0896951	-0.00229385
D3YYY8	0.0392504	-0.038678	0.080473	0.074528	0.0600835	0.0229371	-0.0591592	-0.10432	-0.0159213	0.00667627
D3Z6Q9	0.0388905	-0.0709015	-0.104296	0.00989993	0.0185156	-0.0384845	0.0498365	0.0029102	-0.00934682	-0.0124428
D4AFX7	-0.0490337	-0.0543654	0.0309418	0.0255454	0.0294142	0.00145631	-0.0778335	-0.0323444	0.0464502	0.071237
E9PV24	0.0581295	-0.0208345	0.00951279	0.0096277	0.0897739	-0.0311742	0.00908935	-0.000146748	0.0188451	0.0355327
E9PVZ8	0.061073	0.00766003	-0.0558017	-0.00693492	0.0459434	0.017103	-0.0365899	-0.0145124	-0.031573	0.011042
E9Q3C1	-0.0518733	0.00160692	-0.0850297	0.00211641	0.0393093	0.0406597	-0.0232306	-0.0590972	-0.0938849	-0.0104906
E9Q4Z2	-0.0441812	-0.0643692	-0.00656967	-0.0662399	-0.0606647	0.00328397	-0.0386483	-0.029769	0.0230253	-0.0217645
E9Q512	0.0561235	-0.0133761	-0.0578982	-0.0781312	0.0260308	0.0342553	-0.000503617	-0.0354836	-0.0322364	0.0262673
E9Q557	-0.0497772	-0.0179744	-0.00400624	-0.0219795	-0.116495	-0.035629	-0.0724388	0.00556541	-0.0378235	-0.0432196
F2Z3U3	0.0599208	-0.0372347	-0.0281759	-0.0500112	0.0323478	0.0209203	-0.0038305	0.00470651	-0.0242443	0.0196697
F8VPN4	-0.049587	-0.0786528	0.0325213	-0.013445	-0.022335	0.0298496	-0.0454016	0.0247852	0.0375136	-0.027647
K7N6C2;P56657	-0.0414631	0.00913436	-0.0299699	0.0648448	-0.0780818	0.098499	0.0360764	-0.123482	0.0653924	0.0168504
O08677	0.0494212	0.0592324	-0.0529582	0.0569154	-0.0197135	0.0154961	-0.000526689	0.0794145	-0.00695316	-0.0423543
O08692	0.0438996	-0.0797091	-0.0306599	0.0696031	0.0101051	-0.0466541	0.017748	-0.0557498	0.0268835	-0.0218202
O08784	0.0583633	0.00104703	-0.0687244	0.00691656	0.00965881	0.00556211	-0.0292239	0.0678639	0.0366308	0.0199636
O08992	0.0425917	-0.00176897	0.0923594	-0.054203	0.045993	0.0101103	0.0405781	-0.0729467	-0.0427096	-0.0388511
O09110	-0.0378997	-0.0751932	0.0562837	-0.0543934	-0.0576003	-0.0263165	-0.0448988	-0.00943214	-0.0171156	0.0862707
D3Z2W7;O09158	-0.0504324	-0.0636387	-0.0420258	0.00190293	0.0118058	0.0432227	0.00500626	0.0446054	-0.0859604	-0.024238
O35129	-0.0410699	0.032052	0.0641348	-0.0261758	-0.0740821	0.0787115	0.112736	-0.084527	0.0164826	0.0576171
O35309	0.0465383	-0.0512171	0.0638378	-0.0748773	-0.0735025	0.0242719	-0.0192449	-0.00835132	-0.0266152	-0.0289257
O35452	-0.0432144	0.00108833	-0.0580424	-0.0379603	0.0251146	-0.112827	-0.00482973	0.0880984	-0.0071548	-0.0554039
O35465	-0.0548095	-0.0114623	-0.0740068	-0.0477037	-0.00620719	-0.00899738	0.0358731	-0.0889621	-0.0353678	-0.0238838
O35660	-0.0536888	0.0106687	0.0106412	0.0176353	0.0404501	-0.0436768	-0.0682516	-0.109806	0.0974498	-0.0186319
O35691	0.0471091	0.0344963	0.0231969	0.0534806	-0.0630992	0.0223088	-0.0945244	0.0942084	-0.103432	-0.00281572
O35711	-0.0326319	-0.0410521	-0.0384409	0.0867321	-0.00120313	-0.0346445	-0.0151559	-0.103553	-0.128268	0.0871378
O35744	0.0519646	-0.0653552	-0.0392227	0.0250688	0.0121228	-0.0446222	0.050638	-0.0289707	0.0316626	-0.0415452
O35887	0.050776	0.063305	-0.0630883	-0.0278912	-0.0218289	-0.00316182	-0.012167	0.0153153	0.0365831	-0.0416967
O35955	0.0506297	-0.0575142	-0.0488327	-0.0491753	-0.0131537	0.0656404	-0.0173769	-0.00781554	-0.0160869	-0.0509419
O35969	-0.0422794	-0.0627448	0.0635004	-0.036066	-0.0671767	-0.0724123	0.0123909	0.0362791	-0.00975363	0.0309137
O54824	0.0405833	-0.05273	0.0163493	0.108271	-0.0510545	-0.0222068	0.0114676	-0.0263353	0.0813476	-0.0548711
O54931	0.0626705	0.00703408	-0.00705722	0.0191476	-0.0575533	-0.00615691	-0.0509975	-0.00628368	-0.0319656	-0.0274314
O55111	-0.0549541	0.00305906	-0.0280228	0.00995968	-0.0601754	-0.0221065	-0.0325938	-0.0413591	-0.0692244	-0.04882
O55135	0.0463157	-0.0561915	-0.0185443	0.0287263	-0.00880423	0.111187	-0.0953402	-0.0301469	-0.0113859	-0.0182387
O55239	0.0454065	-0.039117	-0.0314699	-0.122585	0.0321568	0.0215923	0.04421	-0.0158876	-0.0557939	0.0116973
O70194	-0.0368352	-0.0692638	0.049186	-0.0538741	0.0690258	-0.0623958	0.0339471	0.0707669	0.0231666	0.0746675
O70209	-0.0206319	0.0932505	-0.0178761	-0.0122287	-0.0951123	0.0220486	0.0485076	0.00566403	-0.118199	0.0798365
O70404	-0.047054	-0.0277714	-0.0743834	0.0525988	0.0152998	0.0693796	-0.0686755	-0.0367578	0.0839307	-0.0420017
O70475	-0.0530981	-0.0149399	0.0355441	0.0207557	0.0886262	0.00904975	0.0739163	0.0335001	-0.0655243	0.0738642
O70572	0.0278001	-0.0836487	0.0425717	0.0179481	0.0253856	0.0131614	0.0319867	-0.167625	-0.0830508	-0.00127158
O70585	-0.0472805	0.0395791	-0.00557594	0.0326206	-0.0589872	0.010977	0.010598	-0.0411027	0.0663986	-0.0479588
O88291	0.0481671	-0.0418322	-0.0180612	-0.0897532	-0.00413115	-0.0179555	-0.0333244	-0.0159401	0.0155698	0.117116
O88593	0.0326306	-0.0795772	-0.0260198	0.110557	0.0077376	-0.0681516	-0.0217283	-0.0381338	0.0164913	-0.0426383
O88947	0.038187	-0.052751	-0.00666325	-0.0502935	-0.0371769	0.136312	0.10079	-0.0153057	0.00253374	-0.0307018
O89053	0.0341081	-0.105005	-0.0148465	-0.0507576	-0.00765339	-0.00441377	0.036677	-0.00665692	0.0570703	0.0014576
O89086	0.0568493	-0.00639224	0.0240958	0.0804883	0.036431	-0.0101803	-0.0149615	0.0419028	-0.0445696	-0.00400422
P01027	0.0456571	-0.0792977	0.0288287	-0.0182193	-0.0466374	0.0692267	0.00257366	0.0240658	0.00124063	-0.024454
P01029	0.0432871	-0.0362703	0.0312857	0.01708	0.0380608	0.149614	0.0429006	0.0292846	0.0616464	-0.00414702
G3UXE9;P01898;Q8HWB2	-0.0491035	0.0422511	-0.0698725	0.0677915	0.0529767	0.00852889	0.0661732	0.0315728	-0.00839474	-0.0299521
P02798	0.055999	-0.0645763	-0.0227136	-0.00626974	-0.0109283	-0.0361771	0.0260189	0.00885888	-0.0124382	0.00439518
P02802	0.0575183	-0.0595869	-0.0232341	-0.013674	-0.00538305	-0.0250949	0.0185553	0.0279673	-0.0122793	0.00234462
P04117	0.0258091	0.100479	0.0360861	0.049567	-0.0475854	-0.0662344	0.022064	0.0518394	-0.012076	-0.0616781
P04441	0.037742	0.0593214	0.0290199	0.0743531	-0.0178382	0.058737	-0.0297399	0.0929414	0.0267976	-0.0197815
P04918	0.0500446	-0.0766455	0.0199279	0.0535989	0.00840877	-0.0248698	0.0111532	-0.0187274	0.0106013	0.0269351
P05366	0.0564285	-0.0501714	-0.0145936	0.0388777	0.0396035	-0.0430147	0.0172981	-0.0592781	0.0139751	-0.013897
P05367	0.0558259	-0.0562075	-0.00971254	0.0397994	0.0265296	-0.0464722	0.0148993	-0.0449185	0.00558176	0.000977056
P06728	0.0590081	0.0431191	-0.00754766	-0.00412132	-0.0032454	0.0218443	-0.0827909	-0.00431425	-0.00525483	-0.0291632
P06909	0.0560732	0.0494246	-0.0302962	0.023928	0.0515592	0.0382952	0.017953	0.0391424	0.0453522	-0.0365601
P07309	-0.0433297	-0.0423993	-0.0602571	0.089753	0.00573375	0.0771391	-0.0161692	0.0381502	-0.0140926	0.0459613
P07361	0.0610806	-0.0413574	0.0184227	0.0155525	0.0265928	-0.0122473	0.0306457	-0.0265732	-0.015462	-0.035501
P07743	0.0362307	0.0738093	0.0639689	0.0302453	-0.0197645	0.0282446	0.119538	-0.0112924	0.00234676	-0.0113005
P08003	0.0351395	0.062619	0.102616	-0.036836	0.029301	-0.00143877	0.00909284	-0.0259516	0.126525	-0.00836145
P08071	0.038317	-0.063643	-0.0202233	0.104102	-0.00692382	-0.0936665	-0.000486128	0.00900067	0.0611261	-0.0303642
P08226	-0.0485896	-0.00365314	-0.0646642	0.0658183	0.0935758	0.0500531	0.0100476	0.0185623	0.0093305	0.0251602
P08905	0.0540576	-0.0553201	-0.0464551	0.0548125	0.0185668	-0.0290808	0.0339111	-0.0254777	-0.00934718	-0.0254284
P09103	0.032785	0.0940065	-0.0295635	0.0343408	0.0436304	0.0541098	0.0218419	0.0216922	0.110536	-0.01977
P09581	-0.0284581	0.0850802	0.0315241	0.0687684	0.023549	0.0108535	-0.0878112	0.0420399	-0.0196759	0.0805229
P09803	-0.0421117	0.0182891	-0.0664568	0.0685318	-0.000256762	0.0445998	0.0536895	0.0378136	-0.0626576	0.0163194
P0DOV2	0.0520006	0.00988833	0.00614461	0.0726085	-0.015768	-0.0708692	-0.0129136	0.0320639	-0.00508759	-0.136038
P10107	0.0351024	-0.0950676	-0.0791174	-0.016517	0.0103095	-0.00197584	-0.00313901	-0.0366857	0.0184888	-0.0138891
P10922	-0.0104991	-0.100278	-0.0496176	-0.0227956	-0.115449	-0.0104157	-0.0104752	-0.023965	0.0285676	0.0324904
P11031	0.0486495	-0.0541429	0.00143998	-0.0748284	-0.0602466	0.029768	0.000656218	0.00368068	0.0230902	-0.0485464
P11247	0.0509168	-0.0623102	-0.0125282	0.0705312	0.0107795	-0.057457	0.0194044	-0.0411937	0.0248972	-0.0270725
P11276	0.0618503	0.0213995	-0.0351432	0.00254933	0.0272154	-0.00397445	0.0625675	0.0381065	-0.00475259	-0.0414245
P11672	0.0516704	-0.072793	-0.0160129	0.0288975	0.0219457	-0.0434936	0.0181267	-0.0548153	-0.00717762	-0.00388766
P12246	0.0565097	-0.0338757	0.0280707	0.062389	0.0016653	-0.0367735	0.0131023	0.066497	0.0518479	-0.0230703
P13597	0.0397761	-0.0605355	-0.090806	0.0117288	0.057905	0.00459771	0.0607158	-0.117358	0.00573297	-0.0260883
P14106	0.0322026	0.0295572	0.0980901	-0.108387	-0.00144558	0.0436545	0.086	0.040718	0.0134542	0.0186737
P14148	-0.0522121	-0.0396235	-0.0242261	0.04837	0.0925765	0.0507382	0.0391935	0.0208296	-0.0256172	0.0334854
P14847	0.0289323	-0.100001	-0.00927137	0.0827914	0.00941418	0.00326684	0.0511775	-0.0682705	0.00607578	-0.00367351
P14901	0.029558	-0.0737088	0.0619088	0.111146	0.0154534	-0.00643671	0.0407793	-0.0400864	0.0576737	-0.0430757
P15116	-0.0352562	0.0635723	-0.0556932	0.055519	0.0256415	0.00313571	0.0725754	-0.16968	0.019412	-0.015995
P16110	0.0559114	-0.0319498	0.0321147	0.0512881	-0.030727	-8.25184e-05	0.089786	0.0445624	0.0648322	-0.026074
P16301	0.0521558	-0.0385686	0.0683883	-0.0379298	-0.0366133	0.067857	0.0355458	0.000619502	0.0336693	-0.0393021
P16331	-0.0526809	-0.0595192	0.0533089	0.0184685	0.0111764	0.00350763	-0.0148118	-0.0270206	-0.0839573	0.0300331
P16332	-0.0513831	-0.0512676	0.0168609	0.00627263	0.0236668	-0.0410212	0.0540795	-0.0530885	-0.0964571	-0.0624956
P17427	-0.0466992	0.00495809	-0.0679809	-0.0143746	0.123409	-0.0145464	-0.0357481	0.0197693	0.00956905	-0.115061
P18760	0.0479588	0.0210707	0.0133664	0.124912	-0.0254686	0.0355758	-0.0327611	-0.0120762	-0.00501272	-0.00331952
P19973	0.0500094	-0.0718861	-0.0603237	0.0170943	-0.018472	-0.0363591	0.0135664	0.0142309	0.00954166	-0.0145945
P20029	0.0535596	0.0379114	0.022905	0.0284117	0.0876315	0.0174473	0.0198312	0.0216869	0.081527	0.0461445
P20065	0.0481515	-0.0271589	-0.0630996	0.053438	-0.013868	-0.0436601	0.0531594	-0.0593405	-0.0450746	0.0888096
P20108	0.0487333	0.0370696	-0.0205629	0.00409996	-0.0667468	0.0742242	-0.0355404	-0.0927938	-0.0388514	-0.0869577
P20152	0.052646	0.0492525	-0.0427442	0.0412019	-0.0580057	-0.0241748	-0.00271883	0.0586876	0.0163932	-0.0469697
P20852	-0.0451623	-0.0753333	-0.0179412	-0.0256858	-0.0444737	0.0738541	-0.0273266	-0.0595279	-0.0374484	0.0393457
P20918	0.0454921	0.046993	0.0472079	0.0490563	-0.00550854	0.0953442	0.0581724	0.0337287	0.0624254	-0.0541211
P21278	-0.0460937	-0.0187341	0.000426508	0.00520461	-0.0809839	0.113882	-0.0243154	-0.0134396	0.0605743	0.0437852
P21570	0.0574803	0.000165495	0.00611802	0.0627073	-0.0148863	-0.0571147	0.0253777	0.0012683	-0.0198559	-0.098833
P21981	0.0516104	-0.0260153	0.0643669	-0.0426305	0.0448755	-0.0105155	-0.00606901	-0.0492171	0.0843531	-0.0813528
P22599	0.0449692	-0.021254	-0.0165109	0.0300949	0.0309324	0.107916	0.0630043	-0.0237342	-0.0944864	-0.0626913
P23881	-0.0487184	0.0430449	-0.0662432	0.0411944	-0.0511117	-0.00439497	0.0724487	-0.0347597	0.0509528	0.017702
P24270	-0.0494053	-0.0332907	0.07523	-0.0507406	-0.0258552	-0.0354168	-0.0328276	-0.0288371	0.0939139	-0.0219998
P24452	0.0566489	0.000365522	-0.0262209	0.020592	-0.032451	-0.0860831	0.0332334	0.0926461	0.0225435	-0.0395283
P25085	0.0564751	-0.0315983	0.0253217	0.0639239	0.0088147	-0.0462534	-0.0120108	-0.0981821	0.01784	0.000219821
P26041	0.0440418	0.0254121	0.0992491	-0.0352277	-0.0389892	-0.0565826	0.0700102	0.020785	0.0771771	-0.00336367
P26262	-0.0571702	0.0144634	0.0132885	0.0514907	0.00700881	0.0163456	0.0689785	0.00412039	0.0400264	-0.0605573
P27005	0.0421423	-0.0774368	0.0154271	0.0904169	-0.0237442	-0.047353	-0.00209527	-0.0459896	-0.0177289	-0.00148697
P27656	-0.0523171	-0.00611093	-0.0595285	-0.00440353	-0.00938728	-0.038443	0.0843994	6.17852e-05	0.0113716	0.0469189
P28033	0.0450495	-0.0624883	-0.0961517	0.00319961	0.0145538	-0.0324011	0.011221	-0.0387232	0.0498041	0.014879
P28650	-0.0488333	-0.0736464	0.0215177	-0.0166312	-0.0288104	0.00642476	-0.0151928	0.0894394	-0.00882992	0.0451123
P28666	-0.0538059	-0.0426645	0.0247295	0.0414171	0.00216888	0.0443416	0.0387313	0.0062154	0.0990167	0.0166235
P29788	0.0577916	0.0416996	0.0415043	0.0133321	0.050569	-0.0115554	0.0354959	-0.0269736	0.0547125	-0.0095544
P30681	0.0532106	-0.0465994	-0.0599862	0.060236	-0.0233968	-0.0358767	-0.0167045	-0.0249297	0.0243404	-0.0293043
P30999	-0.0566392	-0.0198391	0.0472519	-0.0334439	0.021849	-0.0313159	0.0159193	0.016935	-0.00521061	0.0811493
P31725	0.0466266	-0.0672641	-0.000197301	0.08659	0.0147567	-0.0507174	0.00287686	-0.0515505	0.0232584	-0.0302028
P32261	-0.0508193	-0.00151918	-0.0758471	0.0188481	-0.0479571	0.00625523	0.0888075	0.0970896	-0.00130054	0.00396871
P33622	-0.0510042	-0.0502243	-0.0821907	0.0288463	-0.00325008	0.0132966	0.00139172	0.0250191	0.0347003	-0.0154428
P35441	0.00139507	-0.126387	0.0140914	-0.036008	-0.0220605	0.0257669	0.0330001	-0.0144858	-0.0325254	0.0106475
P35569	-0.0346541	0.028765	-0.121028	-0.0495538	-0.0895248	-0.00553236	-0.0482033	-0.00656579	0.0282108	0.0572236
P41216	-0.0542147	-0.0410795	0.00403632	0.0382639	0.0519117	0.0810287	0.027223	0.0275017	-0.00528659	0.0542662
P42225	0.0465059	-0.0598579	0.00989988	-0.0603346	0.0460025	0.0816437	0.0566617	0.0336507	0.0157024	-0.0290009
P42227	0.0483428	-0.0470905	0.0364595	-0.0828392	0.0484054	0.070834	-0.00790721	-0.0128449	0.0165409	-0.0453273
P42703	-0.0425861	0.0593679	-0.0468428	0.0724645	0.0258564	0.0325745	0.00855692	0.0296297	0.0191883	-0.0124881
P43883	0.0489153	0.0136052	0.0632712	-0.047644	-0.0958082	-0.00500695	-0.024068	-0.0800673	0.0840661	-0.0160214
P47809	-0.0396569	-0.0749998	0.0307274	-0.0257203	0.0522752	0.00449798	-0.0492069	0.0801751	-0.0203361	-0.0550571
P47876	0.0381143	-0.0724654	0.012494	0.0829715	-0.040735	-0.0216317	0.00447755	-0.116589	0.0517026	-0.028414
P47877	-0.0524829	0.00527802	-0.0171529	0.0371008	-0.0352747	-0.0111045	0.0785669	0.00335837	0.0926594	0.115165
P49710	0.0575065	-0.0202344	-0.0875918	-0.00660409	0.0124219	0.0017804	0.00813865	0.0310304	0.0371504	-0.00593139
P50543	0.0505979	-0.0150393	-0.0505743	0.0492598	0.026258	-0.0641674	-0.0254444	-0.0694552	0.00570069	0.00036455
P51437	0.0293018	-0.109796	-0.00499862	0.0531191	-0.0412623	-0.0180178	-0.00378926	0.011219	0.0365395	-0.0103509
P51881	-0.0558845	-0.053748	0.0164894	0.00526486	-0.00381389	0.0426	0.0533488	0.0450686	-0.0367798	-0.00529527
P54227	0.0512694	-0.021995	-0.0818907	0.049783	-0.0281746	-0.00173376	0.0349217	0.067087	0.036596	-0.000943999
P55937	0.0593377	0.0323005	-0.0312139	0.0531774	0.0186833	-0.000699785	-0.0529055	0.00219895	-0.0504407	0.00797722
P57776	0.053427	-0.00341036	0.0274594	0.0407766	0.0236631	-0.0301401	0.0107943	-0.00482497	-0.00576141	0.17384
A0A0U1RNZ6;P57784	0.0426586	0.00459068	0.0728821	-0.106723	0.045178	-0.0375461	0.00168248	0.0146861	0.063882	0.0407922
P59017	-0.0551463	-0.0288405	-0.0599155	-0.0327405	0.0263787	0.0106552	-0.0459504	0.00681049	0.043791	0.00156094
P60334	-0.0227868	-0.0226476	-0.0699594	-0.0110948	-0.139108	0.0414784	0.125777	0.0579761	-0.00764761	-0.105087
P60898	0.0401947	0.029559	0.0230315	-0.00965381	0.043968	0.0995599	-0.149695	0.0477944	0.10946	0.0986984
P61922	-0.0543605	0.0036047	-0.0554353	0.0131224	0.0646311	-0.0589334	0.0597888	0.0098435	-0.048606	-0.0560649
P62307	0.041033	-0.0772023	-0.0600152	-0.0391732	-0.0173104	0.0699306	-0.0487031	-0.00352785	-0.0435639	0.0524344
P62806	0.0581996	-0.0311033	0.0349663	0.00383913	-0.0509196	0.0284592	-0.00226155	0.0526632	-0.0150463	0.00146324
P62835	-0.049335	-0.0241173	-0.0170595	0.0191944	0.0457254	0.0420319	-0.129863	0.0652468	0.0744526	-0.118972
P62849	0.0342406	-0.071729	0.0458482	-0.0605836	0.0746445	-0.0234669	0.114825	0.0113912	-0.0277934	0.10364
P63028	0.0488654	0.0451943	-0.0236556	-0.0378004	0.0984621	-0.0249404	-0.0226574	-0.0411228	0.0429413	0.0328307
P63038	0.055601	0.0461656	-0.0163281	-0.00139442	-0.0543447	-0.00184365	0.0065578	0.00303116	-0.0892007	0.0589235
P67778	-0.0316095	0.0650494	0.0296618	-0.0518669	-0.0590337	0.07568	0.0888286	-0.142087	0.0528245	0.0216655
P70255	-0.0487901	0.00346373	-0.0082617	-0.019863	-0.0642518	-0.0137215	0.047513	-0.0516716	-0.0838021	0.0154245
P70257	-0.0491223	0.00223668	0.0238777	0.0984954	0.055067	-0.0484881	-0.0544377	0.0201031	-0.0610172	0.0247413
P70389	-0.040442	0.0559415	0.040566	0.0059411	-0.0321525	0.0809253	-0.0189093	0.0672385	0.0499005	0.138016
P70452	-0.0441228	0.0519446	-0.0512277	0.0512053	0.000292198	0.043593	-0.0196885	-0.0213246	0.0331235	-0.00197393
P70460	0.0557602	-0.061632	-0.018644	-0.0170286	-0.0278	0.00608301	0.0472651	0.00476033	0.00347386	-0.000604162
P70697	-0.0540451	-0.0429208	0.0445831	0.0185066	0.0494223	0.000739548	-0.00301808	0.0546174	0.0842922	0.0333286
P80313	-0.0535555	0.00146738	0.0265753	-0.0242193	0.0921334	-0.071348	0.0710343	0.0502244	0.0437902	-0.0237421
P81117	0.0614322	0.0157134	0.0335375	-0.00682018	0.0644338	0.0206881	-0.0109501	-0.0306023	0.018047	0.0199809
P84084	-0.0513016	-0.0496596	-0.0377654	-0.0327133	0.0746605	0.0588518	-0.00596962	0.0100482	0.0376003	-0.00774394
P97290	0.0447285	0.00171172	0.12023	0.0488297	0.00719734	0.0338857	0.0577772	0.0781034	0.0225345	-0.0291809
P97372	-0.0555805	-0.0351831	8.48667e-05	0.0515647	0.0840516	0.0215577	-0.00749485	0.043725	-0.0486996	-0.0152135
P97450	-0.0329099	0.0261937	-0.0897427	0.048218	-0.0684928	0.0690147	-0.0527668	0.0548338	0.139332	0.0373664
P97855	0.0573769	-0.00988597	-0.052297	-0.0299111	-0.0273264	-0.0423079	-0.056765	0.0223755	0.0111043	0.102426
P97864	0.0467352	-0.0405431	0.025196	-0.0675662	-0.0462114	0.0366811	-0.0753369	0.00101311	0.0281617	-0.078033
P98086	0.0340602	0.0452564	0.0942696	-0.0420674	-0.018663	0.0288683	0.0938408	0.0144433	0.0791131	-0.00272464
P99027	0.052918	0.0458442	-0.0614341	0.0198678	0.0477396	0.0194829	-0.00135556	-0.0311867	-0.0256474	0.0580618
Q00724	-0.0421031	0.0378497	-0.0961939	0.0264865	0.030005	-0.0389446	0.109484	0.0202273	-0.0293229	-0.00220488
Q01339	0.023744	0.0901538	-0.0576635	0.0734531	-0.0325181	0.0785596	0.0118491	0.0567717	0.0530141	-0.0467758
Q02257	-0.0597669	-0.0459146	-0.0330779	-0.00828415	-0.0148297	-0.00107925	-0.0244308	0.0240983	-0.0257203	-0.0242122
Q03734	0.0581782	-0.00627979	-0.017918	0.00755871	0.0176991	-0.0690011	-0.0201033	0.0643094	0.0903784	-0.0203772
Q03963	0.0623134	-0.00876205	0.00222845	-0.0334448	0.0366741	0.0184175	-0.021507	0.0501022	0.0461868	0.013646
Q04207	0.041682	-0.0487923	-0.0137419	-0.11615	0.030591	0.000547111	0.0638368	-0.0883505	-0.0093376	-0.0234974
Q05020	-0.00624176	-0.0517658	-0.0784199	0.0762742	-0.0970716	-0.0399189	0.1305	0.0837932	0.0715392	-0.0551863
Q05117	-0.0335124	-0.0521359	-0.0508307	0.0538922	-0.0697865	-0.017951	0.0435022	0.113156	-0.0304516	-0.0600841
Q05186	0.0545524	0.00344302	-0.0378133	-0.100755	-0.0306876	0.0254844	0.0307662	0.00485479	0.041139	-0.0423501
Q06890	0.0459169	0.010944	0.0456378	0.0731439	0.099966	0.0613676	0.0716046	0.0221867	-0.0123351	0.0605484
Q07456	0.0507079	0.0509624	0.019993	0.0354535	0.0301142	-0.0248391	0.0888099	0.00931639	0.101	-0.0851019
Q07797	0.0625951	0.0236823	-0.0307204	-0.0247722	0.0180324	0.0310448	0.00933138	0.0293767	0.0228074	-0.0163981
Q07968	-0.0417993	-0.00802882	-0.108486	-0.0290382	-0.0140793	-0.0506609	-0.0066221	0.07775	-0.0483083	0.0323666
Q08093	0.0386524	-0.0484885	-0.124244	-0.0332705	0.0126794	-0.0496865	0.016902	-0.00378197	0.0301816	-0.00300868
Q09014	0.0502609	-0.0632747	-0.0358587	-0.0187673	-0.0183821	-0.0593425	0.054287	-0.0313636	0.0250829	-0.00549841
Q2EMV9	-0.0345519	-0.0921426	0.00980748	0.0480846	0.0193668	-0.0628827	0.000836227	0.0406483	-0.00110641	-0.0525905
Q3THE2	0.0509678	-0.0460961	0.0308129	-0.0136752	-0.090071	-0.0102095	-0.00212885	0.0462966	0.0349758	-0.0421896
Q3THK3	0.0534411	-0.0113937	-0.0588585	-0.00645697	0.0139636	-0.0696931	-0.0615938	0.113708	0.0499502	-0.00606899
Q3UG98	-0.0263575	0.0872061	0.0163118	0.00369685	0.0151312	-0.0307455	0.0234245	-0.0391713	0.0648944	-0.0779269
Q3UP87	0.0364112	-0.0800689	0.0476929	0.0781126	-0.0401767	-0.0352353	0.0367831	-0.00900819	0.0462984	-0.0467574
Q3UPF5	0.0593887	0.0227577	-0.0228195	-0.0499161	0.0426685	-0.00793386	0.00655104	0.0445966	-0.0260808	-0.0534973
Q3UQN2	0.0201256	0.0413662	0.0913733	-0.0819226	0.0647939	-0.0446156	0.0233013	0.0748649	-0.0508123	-0.0270542
Q570Y9	-0.0480327	0.015557	-0.0618767	-0.0501377	0.0877541	-0.0687269	0.0677402	0.0245146	0.0407998	0.0380922
Q59J78	-0.051474	-0.0320286	-0.0459822	-0.00692214	0.0522517	0.0732833	-0.0120509	-0.00565317	-0.0960044	-0.00334244
Q5BLK4	-0.0516636	-0.021453	0.0098123	0.0308717	0.0481012	-0.0330567	0.0398515	0.0427286	0.0259834	0.0223994
Q5F2E7	0.053618	-0.0443046	-0.0745289	-0.0338212	0.0246447	-0.0103091	-0.00948994	0.0063991	-0.0287181	0.0598809
Q5NBU8	0.0582663	-0.0211532	0.0534432	0.0211949	-0.0123295	-0.0137358	-0.0304165	0.0709018	-0.0292851	-0.0356659
Q5SSK3	-0.0489871	-0.013515	0.0114583	0.0428519	0.0625156	-0.0492402	-0.0105073	0.0565336	-0.131199	0.0485593
Q5SW19	-0.0561753	-0.058895	0.00641873	0.0038984	0.0419577	0.0444954	-0.022101	0.0298081	-0.00392283	0.0105521
Q5SWU9	-0.0508337	-0.0658963	0.0314117	-0.0192738	-0.017559	0.0124594	-0.0400222	0.0185397	-0.0130014	-0.0567626
Q5XG73	-0.0354826	0.0783275	-0.0616969	0.041523	0.0930604	0.00348699	-0.00740443	-0.057193	0.0307042	0.0134602
Q5XJY5	0.040169	-0.0355756	0.100856	-0.100807	0.0326117	0.00111637	0.0400771	0.018611	0.00577965	0.0287701
Q60575	-0.0562034	-0.0383512	0.00681252	0.0151118	-0.0401054	-0.0154991	0.0335594	0.0144843	0.0874141	-0.0186405
Q60590	0.0582503	-0.0163177	0.0358189	0.0646126	0.0259956	-0.0280545	-0.00724842	-0.0197433	-0.0628519	-0.00733695
Q60605	0.0603834	-0.0188845	-0.0158604	0.0147429	-0.0737882	0.0102243	-0.0574263	0.0292065	-0.00174463	0.000367951
Q60754	0.055267	-0.0201939	0.0680865	0.0472672	0.00441444	0.0363686	-0.0236145	0.0548097	-0.0757262	0.0158519
Q60759	-0.0498462	-0.0294054	0.0144034	-0.0215097	-0.0767111	-0.0597454	0.0952174	0.0571102	-0.0384044	-0.0562006
Q60769	0.0107737	-0.0926663	0.0272407	0.120397	-0.00365598	-0.0593513	-0.0455196	0.00850605	0.00485363	0.0504145
Q61096	0.0425421	-0.0874096	0.027566	0.0420487	-0.014004	0.00516877	0.0287898	-0.066116	-0.0546293	-0.0131112
Q61112	0.0499154	-0.027034	-0.0135979	-0.086956	-0.072448	0.00342825	-0.024219	0.0448915	0.0598364	-0.00139992
Q61147	0.0616865	-0.032787	0.0138823	0.00425716	0.00625095	0.0539879	-0.0104103	-0.0228969	0.0204157	-0.0446723
Q61191	0.0555902	0.00634273	-0.0737532	0.00329798	-0.0261341	0.00388952	-0.105577	0.0349455	-0.00752924	-0.00920325
Q61268	-0.039351	0.0116032	-0.0980077	0.0756277	0.00618286	0.044338	0.12404	0.0109001	0.00540769	0.0474762
Q61292	-0.0513286	0.0149326	0.0103152	0.00265435	-0.0949001	-0.0447942	-0.00297117	-0.0148429	0.0247353	0.0792413
Q61599	0.0458019	-0.0749532	0.0061442	0.0841178	-0.0215929	0.00103219	0.014965	-0.0444221	-0.0164284	-0.0359864
Q61635	0.0314208	-0.09869	0.0452747	-0.0167442	0.0355655	-0.00620952	0.0942375	0.0354907	-0.0170378	-0.00430583
Q61646	0.0610696	-0.0196808	-0.00224278	0.0428457	0.0595071	-0.0222541	0.0148767	-0.0317018	0.0168197	-0.0308237
Q61687	0.0555013	-0.0266764	0.00530354	0.0651827	-0.0517535	0.0284216	-0.00788247	-0.000355962	-0.00294623	0.0381954
Q61702	0.0355655	-0.038706	-0.0312739	-0.0216176	-0.0213105	0.146758	0.0943919	0.0369946	0.0744897	0.0143422
Q61704	0.0620963	0.0211285	0.0181076	-0.0295984	0.0414848	0.021436	0.0240339	-0.00898464	0.0219838	-0.067247
Q61749	-0.0501759	0.024225	0.0327418	0.0788986	0.0618815	-0.0755702	0.0220068	0.0778251	0.0264976	0.0167435
Q61805	0.0189999	-0.0904324	0.00916529	0.118411	0.0371208	-0.0488214	-0.00173297	0.0361789	-0.0199418	-0.0254548
Q61823	-0.0490377	0.0253599	-0.0409031	-0.0202216	-0.0548018	-0.0361069	0.0504944	0.0614244	-0.0836041	0.00791539
Q61838	0.0518265	-0.0275836	0.0299166	0.051128	0.015791	0.118824	-0.0164638	-0.0026352	0.0137594	0.013675
Q62084	0.0555251	0.0168415	0.0195094	0.0343786	0.0514292	0.0154656	-0.030131	-0.0144617	0.0691264	0.0118884
Q64282	0.0534266	-0.0326417	0.0406456	-0.0350732	0.00295497	-0.0559471	0.0776903	0.029562	0.00494538	-0.0500846
Q64339	0.0601048	-6.08712e-05	0.0196873	-0.0178865	-0.00488036	0.0598579	0.0731409	0.0197354	-0.0311518	-0.0175826
Q64514	-0.0524329	-0.0432733	0.0517991	0.0267882	0.0833422	0.00434155	0.00273963	0.0193433	0.0715045	0.0269457
Q64726	-0.0452561	-0.00309209	-0.00965357	0.101104	-0.0222465	0.086602	0.12403	0.0405601	-0.051036	0.0107586
Q68FG2	-0.0624653	-0.01606	-0.00202543	-0.012835	0.0440416	-0.0416307	0.016558	-0.0229687	0.0146844	0.0255393
Q69ZP3	-0.0224751	0.0564174	0.0548009	0.0534307	0.0727229	0.0848389	-0.13132	0.0491926	-0.0960992	-0.0115521
A0A1W2P6Q8;A0A1W2P7H4;A0A1W2P7S8;A0A1W2P7Z8;A0A1W2P855;Q6A068	0.0421053	-0.0687173	0.0724081	0.00160866	-0.0625678	0.0551113	0.00134561	0.0353906	-0.0353639	0.0612496
Q6DIC0	-0.0429163	0.0139702	-0.0774162	0.020644	-0.0310383	-0.0486428	0.0425331	-0.0713639	0.0793023	0.131017
Q6GQT1	0.0377277	0.0477323	0.0376971	0.019013	-0.123917	0.0616583	-0.0218712	-0.0555606	0.0664035	-0.0167975
Q6NZC7	-0.0422977	-0.0695175	-0.0278234	-0.0267858	0.048733	-0.00658622	-0.0563897	0.0725342	0.0189779	0.0115017
Q6NZF1	0.0538126	-0.0156484	-0.090504	-0.0318456	0.0132655	0.03249	-0.0197936	0.0152183	0.0669002	0.0205464
Q6NZN0	0.0578738	-0.00599622	-0.0481614	-0.0369821	0.0658983	0.0100741	0.0585755	0.0190252	-0.000939696	0.0628458
Q6P8I4	0.0473498	0.00175925	-0.100619	-0.0285854	-0.0730442	0.0177122	-0.0190709	-0.00502723	0.0677356	0.0502671
Q6PAM1	0.0564818	0.0397479	-0.0147437	0.0543492	0.0260203	0.00485402	-0.0793588	-0.00395481	-0.0651474	0.00823632
Q6URW6	-0.0454992	-0.00779472	-0.0943911	0.0106636	-0.0367755	-0.0541056	0.00787051	0.0384728	0.0156559	-0.0724849
Q6ZPJ3	-0.0486197	-0.00783342	0.0341113	-0.00275344	0.0463557	-0.0904775	0.0111784	-0.00846766	-0.031275	-0.0663423
Q6ZWX6	0.0346363	-0.0147218	0.0871566	-0.0877397	0.0409707	0.0635981	0.0546686	0.00283048	-0.0422137	-0.088803
Q76LS9	-0.0478304	0.0509958	-0.0414136	-0.0555038	0.0894425	-0.0407434	0.0242331	-0.0525716	0.0380881	-0.0129248
Q78IK4	-0.0533358	-0.0106414	-0.0459611	0.0765929	0.0325036	0.0746229	-0.0585567	-0.0363742	0.02182	-0.0177005
Q78YZ6	0.0378076	0.0533807	0.0328354	0.0111162	0.0529885	0.0175859	-0.0623113	0.0874512	0.0236642	0.022403
Q793I8	0.0474381	-0.0735493	0.0268565	0.0707361	0.0270453	-0.0211544	-0.0287517	-0.0403988	-0.034787	0.0185656
Q7TMM9	-0.0512316	0.0161506	0.0289751	0.0264601	-0.0969155	-0.0295221	0.00636202	-0.0139334	0.0330404	-0.140166
Q7TPE5	0.0506843	0.0392259	-0.00244121	0.0911804	0.010312	-0.00792585	-0.0980202	0.0658893	-0.0306566	-0.00633138
Q7TQH0	0.0583182	0.00964145	-0.0591831	-0.0109194	0.0315164	0.0146342	-0.0475136	-0.0312568	-0.0735559	0.0515247
Q7TT50	-0.0553585	-0.00583963	0.01942	-0.0394267	-0.0472195	-0.0468582	-0.0125551	0.0256468	0.0195544	-0.0824038
Q80UY1	-0.0481586	0.0123813	-0.0232108	0.0300402	0.106736	-0.0485811	-0.03561	0.0857248	0.100221	0.0164791
Q80VJ2	0.0524905	0.0524595	-0.0266218	0.0355215	0.0368463	-0.0300292	-0.0468908	0.0836146	0.00455529	0.0222232
Q80W00	0.0549576	-0.0279156	-0.0716269	0.0187664	-0.00885315	-0.0447074	-0.0575545	0.0592795	-0.016367	0.0211475
Q80X71	-0.0515275	-0.0504928	-0.0318273	0.05315	-0.0336421	0.040736	0.0375865	0.0381586	-0.0162839	0.0494302
Q80XU3	0.0541714	0.0333331	-0.061134	0.00530903	0.0437668	0.0234116	-0.0598996	-0.0480884	0.012361	0.0236512
Q80Y55	0.0517322	-0.0164552	-0.0881817	-0.0745168	0.0291013	0.0223442	-0.00101823	0.0361407	0.0172872	0.00733876
Q80YT7	0.0530279	0.00661637	0.0250933	0.00239814	-0.0621031	-0.0533857	-0.0216358	0.137861	-0.0699237	0.0491398
Q8BFY9	-0.0554732	-0.0404388	0.0172641	0.0442626	0.0580678	0.0292199	0.0180146	0.0710576	-0.0219785	-0.00801523
Q8BGQ7	-0.0530224	-0.0589428	0.0519938	0.029268	0.0461204	0.0220037	0.00574095	0.0294752	-0.0267573	0.0304175
Q8BH00	-0.0528324	-0.0354739	-0.0102205	-0.0329558	-0.0159978	-0.00403552	-0.00668891	-0.00832001	0.010132	-0.146314
Q8BH60	0.0466742	0.0104745	0.115138	0.0297322	-0.0240459	0.000712613	0.0485296	-0.050712	-0.0567742	0.0343931
Q8BHC0	0.05976	-0.0119866	-0.0234082	0.0145391	-0.000276788	-0.0743432	0.0256943	0.0694516	0.0492967	0.0256268
Q8BKX1	-0.0412996	0.0472496	-0.0804346	0.049175	-0.0890759	-0.0357651	0.0534488	0.0288923	-0.0382143	-0.0498022
Q8BML9	-0.0508646	-0.0383207	0.00738418	0.0177437	0.123057	0.00522543	-0.0297087	-0.0148164	0.00388733	0.00139473
Q8BT60	-0.0541867	-0.033573	0.050481	0.0344339	-0.0307344	0.0631165	-0.0422738	-0.0486932	-0.0179947	-0.0276955
Q8BU11	0.0437131	-0.0298133	-0.0894493	-0.00276995	-0.0265452	-0.0630798	0.0712283	0.0408114	0.04706	-0.0117208
Q8BVY0	0.0432612	-0.000972594	0.0490408	0.0144082	0.13468	-0.0253427	0.00975467	0.00890621	-0.0367245	-0.0340544
Q8BWU8	-0.0571997	-0.0518268	0.0303523	-3.02237e-05	-0.0351774	-0.0376648	-0.022872	-0.0361036	-0.0322113	0.0272694
Q8BZ09	-0.044413	-0.07675	-0.0199107	-0.0440231	0.0209413	0.0492771	0.0127266	0.045045	-0.0606969	0.00645127
Q8C1B7	0.0475905	-0.0289291	0.0662657	0.0395681	-0.0396734	0.10746	-0.0423414	0.00890199	-0.00858787	0.0550802
Q8CBW3	0.0581436	0.00144467	-0.0501386	0.0301898	-0.0429303	-0.00262271	-0.0355925	0.0277571	0.0230114	0.0384739
Q8CFB4	0.0524026	-0.0541101	0.0341037	0.0403499	0.0349138	-0.0369476	0.03323	-0.0519094	-0.0361542	-0.0984428
Q8CFI7	-0.0443892	-0.068358	0.019587	0.014341	0.0518979	-0.00755087	-0.0162377	0.047891	0.0228057	-0.0801171
Q8CG79	-0.0500193	0.00328508	0.030316	0.0381077	-0.0485034	-0.0852923	-0.0202236	-0.0594207	-0.0202478	0.105918
Q8CGF1	-0.0101845	0.0591641	0.00509053	0.0319655	-0.11676	0.0256233	0.127495	0.00945916	0.0464457	0.0799667
Q8CHG3	0.0579208	-0.0122198	-0.0651708	-0.0588633	0.0346279	0.0239721	0.011801	0.0221828	-0.0242259	0.0304327
Q8CI08	0.0400235	-0.0738568	0.0429243	0.0291086	-0.0824824	0.0285219	0.0300835	0.0530436	-0.0394892	0.0778012
Q8JZK9	-0.00134253	-0.0795529	0.085659	-0.0759847	-0.000891242	-0.0441318	-0.11495	0.0880762	-0.0640077	-0.100788
Q8K019	0.0600294	-0.00491402	-0.0584213	0.00442983	-0.00400854	-0.016672	-0.0364661	0.0355787	-0.000885718	-0.00809458
Q8K0E8	0.0586958	-0.0154759	-0.00977602	0.00816707	0.0902099	-0.0398403	0.0169257	-0.00370462	0.0254857	0.0203693
Q8K0G8	-0.0576926	-0.00467349	-0.012787	-0.0255289	0.00213601	-0.0147945	0.025821	0.0801275	0.0730424	0.0490642
Q8K1E6	-0.0391881	0.0323899	-0.0160499	-0.00159088	0.0989736	-0.0979172	-0.0418939	0.106838	0.0572796	-0.0264297
Q8K1N1	-0.0439573	-0.0657763	0.0386588	-0.0150435	-0.0574331	-0.0259535	-0.0214074	-0.00170295	0.022025	0.0815967
Q8K2C7	0.0534369	0.0597273	0.0148648	-0.0587163	0.0196695	-0.035062	-0.0360414	0.0147107	0.0374572	-0.000941179
Q8K426	0.0249517	-0.0963257	-0.0186866	0.098747	-0.025542	-0.0128066	0.0371636	-0.0696211	0.0195696	-0.00981074
Q8QZR1	0.0313796	-0.112774	-0.0119718	0.00334006	-0.00674779	-0.0207905	0.0124047	-0.0137343	0.00685959	0.0173622
Q8QZY1	-0.0415108	-0.089671	0.00148084	-0.0188378	0.0367769	0.0580879	-0.0349168	0.0451734	0.0167857	0.0213858
Q8R0F9	-0.0509975	-0.0533593	0.0764898	-0.0290954	0.0134606	-0.0326338	0.0411863	0.057465	0.0287046	0.005547
Q8R0V5	-0.0533158	-0.0597466	0.00157722	0.0345888	0.0657656	0.0362298	-0.00485709	-0.0201374	0.00735552	-0.00297541
Q8R121	0.0549253	-0.0606121	0.050477	-0.0113103	0.0246702	0.0020715	0.0381442	0.031097	-0.00847333	-0.0153188
Q8R151	-0.0508975	-0.0587889	0.0308098	0.0278164	0.0373332	-0.031	0.0144907	0.086027	0.0402148	-0.00560706
Q8R1H0	0.0484597	-0.0435417	-0.0911501	-0.0483681	0.0363036	-0.0207559	0.031821	-0.0340514	-0.00623227	0.0458852
Q8R1S4	0.0487244	-0.047758	-0.00438563	0.0287113	-0.067669	-0.0903097	-0.0225609	0.0274771	-0.0388093	0.0407615
Q8R2U2	-0.0444037	-0.0194553	-0.0574686	0.00841574	0.00530615	0.00416061	0.000452665	-0.0172451	-0.0963974	-0.0154374
Q8VC77	-0.0585947	-0.0275855	0.0331028	-0.0550575	-0.0343295	-0.0521351	0.00733283	-0.0158554	0.00551295	0.0042045
Q8VC97	-0.0538345	-0.0503564	-0.0362537	0.0322284	0.0488624	0.0520271	-0.0409283	-0.0169328	-0.0042727	-0.00967524
Q8VCA8	-0.0456016	0.0127201	0.0217319	-0.0524628	0.0501024	-0.118273	-0.0075228	-0.00312127	0.127666	-0.013964
Q8VCC1	-0.0616482	-0.0209657	-0.0327606	-0.0273153	-0.0315608	-0.0122674	0.0104685	0.0332065	-0.0462735	-0.0238643
Q8VCH0	-0.0396755	-0.0265117	-0.0394044	-0.0767637	-0.0708851	-0.0585717	-0.0711091	-0.00620712	0.0682694	0.0125089
Q8VCM7	0.0585352	-0.0208742	-0.00674395	0.0130618	0.0844225	-0.035046	0.0245325	-0.00503932	0.0283785	0.0311438
Q8VDC1	-0.0482055	0.0248686	-0.0921544	-0.0445635	-0.0143053	-0.0368385	0.0554341	0.0196014	0.0123526	-0.101538
Q8VDD5	-0.0096229	-0.1113	-0.0601572	-0.00968358	0.0431479	0.0319446	0.0319745	0.0219862	-0.049299	-0.048094
Q8VDJ3	0.0546524	0.0523366	-0.0162612	-0.00123926	0.0755205	-0.0451119	0.000576718	-0.0275124	-0.0118431	0.0253029
Q8VDQ1	-0.0483101	-0.0431331	-0.0203841	-0.0557483	0.0721766	-0.0527445	-0.0421158	-0.0595664	0.0269017	-0.00456399
Q8VDU3	0.0352426	-0.0714435	0.0527391	0.0319513	0.010344	-0.0208117	0.0205476	0.118487	-0.00307258	-0.081261
Q8VE47	0.0180491	-0.113917	0.00444394	-0.038498	0.0199687	0.0679695	0.0186451	0.0151834	-0.00113355	0.081597
Q91VS8	-0.0540147	8.80258e-05	0.0598683	0.0788459	-0.0313472	-0.00508231	-0.00218612	-0.0157553	0.0228971	0.0668683
Q91VW3	0.0559118	-0.0107427	-0.0783074	0.0498682	-0.022493	-0.0363949	-0.0150971	0.0391901	-0.00693535	-0.0313227
Q91VW5	0.0555879	0.0178583	-0.081331	-0.048916	0.0194626	0.028807	-0.0457269	0.0245058	-0.00529699	-0.0138758
Q91W59	0.0485675	-0.0543201	0.0112835	0.00378722	-0.0689354	0.0899395	-0.0444917	0.0550602	-0.01013	0.0416849
Q91WG2	0.0463175	0.0327752	-0.0485352	-0.0375161	0.0450349	0.0127658	0.0311492	0.00113153	0.034016	0.0505971
Q91WP6	0.0528065	-0.053227	0.0785343	0.0230395	-0.0211505	-0.0189315	0.0116727	0.0103084	0.0150946	0.0246567
Q91X44	-0.0541617	-0.0681911	0.0276806	0.00573371	0.00824625	0.0275852	0.0134122	0.0340383	-0.019603	-0.00242956
Q91X72	0.0630225	0.0176278	-0.00259513	0.0225663	0.0607301	0.0176128	0.00456785	-0.0186556	0.00502347	-0.00226777
Q91XB0	0.054879	-0.0493383	0.0383976	0.040798	-0.00264205	0.0590379	0.00949837	0.018827	-0.0263512	-0.0513044
Q91XL1	0.0600911	-0.0244777	-0.0111177	0.0527524	0.0532223	-0.0411878	-0.00536304	-0.0279993	0.00776627	0.00214572
Q91YP3	-0.0518392	-0.0577475	0.018254	-0.0426959	0.0134216	0.0300782	-0.0871901	-0.0403073	0.000834575	-0.0602102
Q91YR1	0.0441806	0.0166586	0.0890834	-0.0913318	0.011236	-0.0363221	0.0770617	-0.0095436	0.0332725	0.0494447
Q91ZP3	0.0295417	-0.058965	0.0538189	0.0449315	-0.0191512	-0.0733505	0.0178169	-0.158365	-0.016539	0.102985
E9Q035;Q921I1	0.0560354	0.010601	-0.00981004	0.00585052	-0.028221	0.0950286	0.0252472	0.00433616	0.0182751	-0.106688
Q921M4	0.0594069	0.0206539	-0.06233	-0.042169	0.0133664	-0.00166925	-0.0323026	-0.00789479	-0.0485295	0.0317383
Q922D8	-0.0577373	-0.0345181	0.0564362	-0.0284544	-0.0278676	-0.0448097	0.0288288	0.0406277	0.0236132	0.00106136
Q922V4	0.0458448	-0.0417272	-0.10026	-0.0421884	-0.0151953	-0.0283671	0.0129357	0.0651593	0.00905272	0.0578815
Q923B6	0.0129775	-0.10684	-0.0077956	0.0639798	0.0330406	0.0850801	-0.0382329	-0.0657639	0.0483508	0.00857557
Q923D5	0.0531217	-0.0140764	-0.0634992	0.0141496	-0.0771616	0.00607854	-0.0504322	0.091095	0.04685	0.00957249
Q924Y0	-0.0596651	-0.0354206	0.0476152	-0.0271565	0.0103954	-0.0155843	0.0286338	-0.0213732	0.0225208	0.0283565
Q925B0	0.0539264	-0.00481985	-0.00654494	0.0834497	-0.0273115	-0.0103635	-0.0276824	-0.00627957	-0.1183	0.0041939
Q99J08	-0.0591619	-0.0399937	0.053253	-0.0307323	0.0075075	-0.00791981	0.0231478	0.033464	0.0222789	0.0152972
Q99JY3	-0.0593082	-0.0203427	-0.00981578	0.0350697	0.0548709	0.0365422	-0.013096	0.00816624	0.0733828	-0.040259
Q99JZ7	0.0513103	-0.0127654	-0.0328435	0.0882763	0.056333	-0.0324386	-0.00723496	-0.0440995	0.0827474	0.0831765
Q99KG3	0.0572032	-0.0156229	-0.0229755	0.0584953	-0.0324375	0.00314097	0.0460856	0.0325472	0.0358111	0.0723483
Q99KG5	-0.0447843	0.0194176	-0.100159	-0.040153	-0.0054878	0.084559	-0.0205165	-0.0589784	0.00764811	-0.0100371
Q99KJ8	0.055661	0.0474093	-0.0557687	-0.0178242	-0.000169183	-0.00406317	-0.0362261	-0.0197218	-0.0378197	0.0440947
Q99KV1	0.0458762	0.0409451	-0.0276984	-0.0897084	0.0847642	0.00969399	0.0735137	-0.0101808	0.065997	-0.0349487
Q99L04	-0.055807	-0.0591185	0.0360692	0.00670965	0.00383992	0.0432381	0.0133521	0.0580837	-0.014264	0.0219206
Q99L88	-0.0514947	0.0350428	0.028101	0.000395215	-0.0686931	-0.0870984	-0.0491948	-0.0281389	0.0219124	-0.0435068
Q99LP6	0.0566659	0.0321916	-0.0114831	-0.0687548	-0.0379811	-0.00945317	-0.00421838	-0.0396322	-0.0432716	0.0464589
Q99LX0	0.041931	-0.0581648	0.0404759	-0.0017118	-0.0495685	0.0333051	-0.0340838	0.0258732	0.0107325	0.150991
Q99PG2	0.0492738	-0.00765514	-0.104214	-0.06043	0.00850828	0.011692	0.0643624	-0.0361952	0.0148673	-0.0349837
Q9CPW4	0.0534188	-0.0456974	-0.00103274	-0.0612103	-0.0106652	0.0265622	-0.0646086	0.0109431	0.0263216	-0.0609238
Q9CQ20	-0.0440758	-0.0330512	-0.00701682	0.00543466	-0.0764715	-0.00636681	0.0936023	-0.089452	0.0491627	-0.15132
Q9CQC9	-0.0577076	-0.0307004	-0.0501301	0.00157063	0.0192071	0.0591759	-0.0649943	0.00708681	0.0323594	-0.0146599
Q9CQF9	-0.0474632	-0.0543643	-0.017025	0.0579958	0.0668472	0.0593852	0.0156958	0.00162984	0.0590899	-0.030567
Q9CQL7	0.0593453	-0.0304854	-0.0365384	-0.0469967	0.0138704	0.00954471	-0.0539874	0.012361	-0.013462	-0.0122157
Q9CR68	0.0116203	0.12196	-0.00902694	0.0276611	0.0294849	-0.0105834	0.0290507	-0.0450734	0.0198033	0.082134
Q9CRB8	-0.0513998	-0.0378496	0.00791194	-0.00382348	-0.056854	0.061099	-0.0684868	0.0171836	0.0190311	0.0373742
Q9CWK3	0.056153	-0.0187424	-0.0202923	0.0133054	-0.0173064	-0.0900494	-0.0298504	0.0607139	0.0551343	0.0486572
Q9CXI5	0.0556091	0.0459904	-0.0371303	0.0229368	0.0746403	-0.00450435	-0.0311593	0.0123422	0.0318338	0.0229373
Q9CXU9	0.052932	0.00950708	-0.00549675	0.0457613	-0.0250187	-0.0717925	-0.0367862	0.039555	-0.0724055	0.0902303
Q9CY27	-0.0459342	0.051853	-0.0675479	-0.00330493	-0.00664112	0.00448318	0.0348944	-0.129553	-0.0554963	-0.0125872
Q9CY57	0.0513853	-0.0371475	-0.071385	-0.0710523	-0.017981	-0.0319235	0.00448396	0.0653515	0.0207296	0.0596167
Q9CYA0	0.0554929	0.0359697	0.0163867	0.0181016	0.101344	0.00182503	-0.0400857	-0.00514344	0.02918	0.0460313
Q9CYH6	0.0540745	-0.0139371	-0.0443189	0.0218566	-0.0456967	-0.0104103	0.0124431	0.054683	-0.0349994	0.105177
Q9CZ42	-0.0564498	-0.00410988	0.0805263	0.0261205	-0.0269963	0.016416	-0.0268238	-0.0355679	-0.0437174	0.0219436
Q9CZM2	-0.0532911	-0.058491	0.0102344	0.0407274	0.0430972	0.060957	0.000685726	0.0338983	0.014834	0.0323884
Q80X68;Q9CZU6	-0.0545578	-0.00961667	-0.0343975	0.0518798	0.0447402	0.0607651	-0.0426106	-0.00781783	-0.0224222	-0.0987142
Q9D0A3	0.0526472	-0.0125591	-0.0527306	-0.102371	0.0365168	0.0141232	-0.00469678	-0.00516153	0.029263	0.00502115
Q9D1H9	0.000917016	0.100111	0.0476827	0.0283646	-0.0621282	0.00143172	-0.0220074	-0.0131947	-0.0876301	-0.0910772
Q9D281	0.0456611	0.0257715	0.0823426	0.0402583	0.0277322	-0.0738168	-0.00637692	0.00642004	0.0658422	0.0501324
Q9D2R0	-0.0557869	-0.0540481	-0.0117877	0.0134386	0.0555337	-0.0142561	-0.0438157	0.0631685	-0.0114849	-0.0426389
Q9D4H8	-0.0448362	-0.076877	0.0427602	-0.00452181	0.0250433	0.0212587	-0.0412736	0.0527339	0.0265693	0.0328598
Q9D6Y7	-0.048323	-0.0533249	0.0139837	-0.0599541	-0.0187924	0.0107088	-0.0131509	-0.0470452	0.132353	-0.0146062
Q9D8B3	0.0604946	0.0432875	-0.00849147	-0.0160819	0.0139139	-0.0488678	-0.0148607	0.0274338	-0.0015444	-0.0354062
Q9D8B6	-0.0513421	-0.0322392	-0.0202408	0.0640691	-0.0325795	0.0891812	-0.0246342	-0.00916476	0.027847	-0.0182149
Q9D8S3	0.0602408	-0.000767038	0.000339406	-0.0513468	0.0381982	0.0106501	-0.0931522	0.00696176	-0.00748251	0.0152774
Q9D8T2	0.0554732	0.0186619	-0.0464904	-0.00395206	0.0849921	0.0444573	-0.0408728	-0.0358364	-0.0405517	-0.0257596
Q9DAK9	-0.0277495	0.0904042	0.0246378	0.00114942	0.014657	-0.11228	-0.0786621	-0.0186383	0.0231899	-0.0318266
Q9DAM7	0.0555188	0.0291065	0.0313298	0.0373667	-0.0167253	0.0377056	-0.0972333	-0.0110718	0.0449644	-0.0263795
P28663;Q9DB05	-0.0489551	-0.0164719	0.0909762	-0.0396612	0.0388078	-0.0435733	0.0414549	0.0494751	-0.0283489	0.0304949
Q9DB16	-0.0428424	-0.0380128	0.0598866	-0.064924	-0.00365778	-0.107251	-0.0311217	-0.0309775	-0.020052	0.0423215
Q9DB20	0.0561745	0.0486647	-0.00908786	6.83282e-05	-0.011798	0.00920748	-0.0429466	-0.0263002	0.0178327	0.0630659
Q9DB43	-0.0505221	0.0121293	-0.00848808	0.0511614	0.0208507	0.0256124	0.00795535	0.0232579	-0.0809046	-0.0487147
Q9DBA6	-0.0586317	-0.0181496	0.0253059	0.0140598	0.0377546	-0.00281025	-0.0647127	0.00799659	0.0518033	-0.0425705
Q9DBC0	-0.0560055	-0.00405767	0.0795572	0.0374684	-0.0310895	-0.0419023	-0.00436567	0.0268674	0.0471565	0.0115265
Q9DBF1	-0.0542263	0.0208457	0.0226711	0.00951019	0.0995404	-0.060429	0.0602372	0.0194609	-0.00612814	-0.000442414
Q9DC63	-0.0477065	-0.0575718	0.0264464	-0.00142245	-0.0756746	0.00618759	-0.0831861	0.0330645	0.0416913	0.0320488
Q9DCD6	0.0485534	-0.00778681	0.0617521	0.0246929	-0.0340415	0.0221666	-0.143689	0.00895804	0.0963761	-0.0940922
Q9DCJ5	-0.0414894	0.0656369	-0.014331	0.100346	0.0308773	-0.0010488	0.0554522	0.0144821	-0.066624	0.022422
Q9DCN2	-0.0538804	-0.0376593	-0.0131117	0.0459101	0.0337925	0.0842199	-0.0443847	-0.020584	0.0664507	0.02357
Q9DCX2	-0.0446317	0.0296253	-0.00810634	0.0302698	-0.0799451	0.0687653	-0.0196435	0.0094034	0.143396	0.0172054
Q9EPK7	-0.0487138	-0.0696635	0.007897	0.021002	-0.0268717	0.0636237	0.0451509	0.0188754	0.0264903	-0.00302114
Q9EQ06	-0.0531208	-0.0597199	-0.029965	0.00769712	0.0401562	0.0442144	-0.04652	0.0538802	0.0403183	0.0116547
Q9EQ08	-0.0421411	0.0161973	-0.0469802	0.0562718	-0.0160662	-0.0151573	0.12552	0.0794254	0.079199	0.0942203
Q9EQ21	0.0257213	-0.0794728	0.0103067	0.0579736	-0.110698	-0.0732139	0.0681248	0.0115575	0.0404937	0.0474385
Q9EQ32	0.0449579	-0.0514657	-0.078773	-0.0938529	0.0233817	-0.00732205	0.00339143	-0.0068139	0.0400228	0.021815
Q9EQI5	-0.0411491	-0.0774224	-0.0789002	0.0412674	0.0267693	-0.0477784	0.0018827	-0.0108066	0.000996032	0.00144669
Q9EQK5	0.0616349	-0.00559562	-0.0191148	-0.0294115	0.0239079	0.0273436	-0.00648279	-0.0150686	0.0451786	-0.072133
Q9ESE1	-0.0539594	-0.0300105	-0.00482683	0.03596	0.0632817	0.0505781	0.0342097	0.059609	0.0560042	-0.0456628
Q9ESP1	0.0502433	0.0130125	0.0535835	0.0821297	0.0525608	0.0470297	-0.00710092	0.0260778	0.0468064	0.0671487
Q9ESU6	-0.0472045	0.0201173	0.014801	0.0488653	-0.0350636	0.0414498	-0.0709059	0.0704031	0.123539	0.0608909
Q9JHE3	-0.025936	0.0390608	-0.0611705	0.119827	-0.0240997	0.0760569	0.0980888	0.0347225	0.0426934	-0.0263066
Q9JHE7	0.0564304	-0.00178671	0.0247039	0.0251647	-0.0439098	-0.0736079	-0.0284757	0.0382303	0.0764282	0.0238137
Q9JHK5	0.0274365	-0.0748299	-0.0257654	0.0189019	-0.0406332	-0.11447	-0.0425224	-0.0466547	0.0331091	0.000769369
Q9JHU2	-0.0315934	0.0301569	-0.0919623	0.0693274	-0.0838468	-0.092148	-0.0622617	-0.0275597	-0.0219309	0.0629972
Q9JHU9	0.0536675	0.0133209	0.00355957	0.0573073	0.0467907	0.0914831	0.0377282	0.0300073	0.0153463	-0.0491045
Q9JIH2	0.0553392	-0.0160783	-0.050457	0.0560247	-0.0214894	-0.000708914	-0.0534938	0.00348493	-0.017807	0.0835833
Q9JJG0	0.0544747	-0.0121955	0.0519644	0.0768089	0.0441986	-0.0139514	-0.0210613	-0.072647	0.0251724	-0.021351
Q9JKR6	0.0528143	0.0344997	0.0696366	-0.0381385	0.0562001	-0.0302423	0.0507654	0.0165256	0.0555209	0.0492849
Q9JKX6	0.0513666	-0.0425823	0.00382279	-0.0132183	-0.0841515	-0.00480264	-0.0593418	0.00803329	0.0248127	0.0101862
Q9JL16	0.0374784	0.0549714	0.0903189	0.0474497	0.0554292	-0.0419906	-0.0334783	0.00533824	-0.0871743	-0.0630177
Q9JLC3	-0.0398759	0.0718861	0.000203164	0.0843519	0.0276077	-0.0853186	0.0063757	0.0231574	0.0282326	0.00465668
Q9JM99	0.0605164	-0.0163098	0.0422841	0.0370654	0.0119406	-0.0370869	0.00700869	0.000686452	-0.026313	-0.0400716
Q9QUJ7	-0.0506985	-0.0442922	0.0284915	0.0402857	0.0340818	0.00727855	0.0423581	0.0382773	0.0301698	0.0134455
Q9QWK4	0.0533349	0.0262004	-0.0705774	-0.00678766	-0.000574892	0.0307089	0.0214847	0.0731497	-0.0616377	-0.0782897
Q9QXG4	-0.0509709	-0.00726453	0.0124842	-0.033423	-0.0265684	-0.0962971	-0.12397	-0.0631464	0.0451757	-0.0507181
Q9QXK3	-0.039708	-0.0866503	0.00373747	-0.0358734	0.050182	0.0394867	-0.0157302	0.0508494	-0.0355601	0.0292291
Q9QXS6	0.0532262	0.0235297	0.0665047	0.0577486	-0.0539643	-0.00650578	0.00189098	0.0506563	-0.054757	-0.034103
Q9QXY6	-0.053534	-0.0249362	-0.0668845	-0.0322679	0.0710724	-0.0131587	-0.022082	0.0101917	0.0368151	-0.0541722
Q9QY24	0.0635182	0.00400376	0.0271516	0.00363645	0.0086208	0.0422116	-0.0165833	0.0385329	-0.0259219	-0.0331905
Q9QY30	-0.0478246	-0.0528582	-0.0675809	-0.0115032	0.0547474	0.0757575	-0.0222733	-0.0431742	0.0319656	0.0339258
Q9QYG0	-0.0567864	-0.0490342	0.0455665	-0.0229879	-0.00433285	-0.0213749	0.00320704	0.0264193	-0.079795	-0.00933477
Q9QYY9	-0.0363304	-0.0533362	-0.036246	-0.10509	0.00243943	-0.0526423	-0.105629	-0.0632788	-0.029122	-0.0953491
Q9QZD8	-0.0566238	-0.0545842	-0.00549629	0.0318324	0.0135661	0.0538254	-0.0277435	0.0267569	-0.00496759	0.00437373
Q9R022	0.0401119	0.015626	0.0942262	0.0391224	-0.00219945	0.0533281	0.0242524	0.12562	-0.0618963	0.0301122
Q9R1J0	-0.0520796	-0.0515324	-0.00945	0.0341735	0.0304128	0.0635709	-0.0955825	0.00615372	0.0393797	-0.0400212
Q9R257	-0.0452057	0.0301929	-0.0395914	0.0552218	-0.101193	-0.0622449	-0.0920701	0.0309603	-0.00774376	-0.0493609
Q9WTK5	0.0124177	-0.0786746	0.0518911	0.0613403	-0.0182509	-0.11104	-0.0564589	-0.1503	0.0249623	0.0194511
Q9WTQ5	0.0603428	-0.0255308	-0.0195301	0.0161054	-0.0329154	-0.048792	-0.00967622	0.0686241	-0.035923	-0.0202403
Q9WU78	-0.0518639	-0.015833	0.0299853	0.00649843	0.112808	-0.0642939	0.0488045	-0.0125979	0.00618271	0.0360261
Q9WUB3	-0.00239859	0.0979288	0.058714	0.0350544	-0.0555989	-0.00183159	-0.0251644	-0.00753305	-0.0726329	-0.0237741
Q9Z0M9	0.0303732	0.0677179	0.0691454	0.0566463	0.00516015	0.0542884	0.0248747	-0.0670339	0.0923101	-0.0704365
Q9Z0P5	0.0470527	-0.0702787	0.043553	0.0627707	-0.0452016	0.00194217	0.0160055	0.0168474	0.0543617	-0.0242928
Q9Z126	0.00257064	-0.11652	-0.059251	-0.00767211	0.0473947	-0.0517681	-0.00665453	0.00532638	-0.0431841	0.00403146
Q9Z1K6	-0.0512107	-0.00858941	0.0764398	0.0259702	-0.0113794	-0.0656543	-0.0606963	0.00718528	0.0454322	-0.0385496
Q9Z1X4	0.0401958	-0.0675632	-0.0372546	-0.0544646	-0.00521046	0.0691762	-0.0228976	0.0395643	-0.0651964	-0.0700458

## Sheet: Heart Parenchymal
variable	PC1	PC2	PC3	PC4	PC5	PC6	PC7	PC8	PC9	PC10
O70571	-0.0249437	0.0668351	0.06707	-0.0127279	-0.0168711	-0.0437429	0.00288825	-0.00506934	0.0536277	-0.00508015
O08810	0.0173583	-0.0569321	0.0636714	0.00354959	-0.0671671	-0.112942	0.0547034	-0.0426761	0.0489181	0.0746203
P68510	0.0467562	-0.0306198	-0.0501367	0.0504418	-0.0161418	-0.0304404	0.0250117	0.0205838	0.0126034	0.0721564
P61982	0.0613766	0.00732394	0.0125926	0.00337045	0.0235391	-0.00910301	-0.022393	-0.0131293	-0.00378031	0.0248003
Q9D517	-0.0550526	-0.0127985	0.028116	0.00529619	0.0301709	-0.0230764	0.00659835	-0.0272919	0.0623683	0.041748
Q8BG32	-0.0528914	-0.0269141	-0.0140985	-0.0381162	0.059683	0.0272846	-0.0680771	-0.0460807	-0.0466032	0.0217477
P62192	-0.0503602	-0.0176453	-0.0555621	-0.00260211	0.0189483	-0.054518	-0.0496581	-0.051809	-0.0585783	-0.0401178
Q8VE22	0.0484425	-0.00706473	0.065359	0.00727007	-0.00823753	-0.109576	0.0781082	0.0712042	-0.0071693	-0.0307509
Q8BJZ4	0.0374614	-0.045015	0.0230374	-0.0177158	0.044704	0.0591343	0.0334637	-0.0523364	0.0034429	0.0222327
Q9CQF0	0.0459691	0.00281789	0.087633	-0.0424259	0.0751178	0.0929472	0.0338016	-0.0270599	0.00406828	0.0256842
Q9DB15	0.0499562	-0.0425345	0.0459156	0.00466107	-0.0221955	0.0297349	0.0245797	-0.0555914	-0.0520004	-0.0476387
Q9DCU6	-0.03737	-0.0435089	0.050362	-0.0213772	0.0478236	-0.012587	-0.0891872	0.00681704	0.0109855	0.00677356
Q9CQN7	0.0456298	-0.042658	0.0250771	0.0205715	-0.0208988	0.0360024	-0.0328194	0.010633	0.0943203	-0.0302135
Q99L13	0.0615921	0.00632486	0.00925886	0.0255993	-0.0347879	-0.00113833	-0.0158974	-0.000353953	0.0346734	0.0118701
Q8VCH0;Q921H8	0.00353864	-0.0519673	0.0588863	0.0583995	0.0208071	0.031611	0.0223598	0.179887	0.0326537	0.0972496
P62281	-0.058059	0.0110811	-0.0521078	0.00394169	0.0548235	0.00648276	0.00544877	-0.0188269	-0.00950358	-0.0587355
P62301	-0.0608712	0.00787021	0.0318014	0.0193487	0.00992093	-0.0116557	0.0253668	0.00987073	0.0212402	-0.00782252
P14131	-0.0555313	-0.0231277	-0.0481241	0.0143218	0.0294587	-0.0507184	0.00437947	-0.0263738	0.039563	0.0411639
Q9CZX8	-0.0342305	0.0459088	0.00794128	-0.0673593	0.0564634	-0.0764871	-0.00268578	-0.0239387	0.076774	-0.0726003
P25444	-0.0573397	0.0127946	0.0432842	-0.0127713	0.00483864	-0.0466559	-0.0180855	-0.016729	-0.000211358	0.045015
P97351	-0.0561298	0.0282886	0.02512	-0.00397173	0.0134692	-0.00705007	0.0605392	-0.0276219	0.0307505	-0.0661496
P62242	-0.0314573	0.0562366	0.0136433	0.0437834	-0.0465714	-0.0345246	0.00740534	0.075126	-0.0215	-0.0901941
Q6ZWN5	-0.0623874	-0.0111908	0.00806886	0.0306553	0.00725025	0.00566177	0.0102575	-0.00590368	0.0237875	-0.0275997
Q8K010	0.0192061	-0.056259	-0.0202422	-0.0342963	0.0119479	-0.139379	-0.00270384	-0.0322709	-0.00304065	0.0501329
Q9CXW4	-0.0469668	0.0244039	0.00143781	-0.0195954	-0.106238	-0.0347114	-0.00338378	-0.00972914	0.0255748	0.0136573
P62900	0.00575167	0.0606913	0.0457541	-0.0521514	0.0848401	-0.0152219	0.0572504	0.0652456	0.0373284	-0.00503693
Q9D8E6	-0.0556598	-0.0256771	0.0102476	0.0730495	-0.0438361	-0.00866733	0.0150236	0.0341012	0.0338224	-0.0135267
P47962	-0.059797	-0.0256923	0.00228152	0.0377299	0.0254444	0.00211457	-0.0103099	0.0210695	0.0137093	0.0273591
Q9DCD0	-0.0236242	0.0785278	-0.00418314	0.0348452	-0.0194144	-0.0254401	-0.0197963	-0.00842365	0.0217132	0.0320699
Q8QZT1	0.0508909	-0.0268728	-0.0182739	0.0128651	-0.0782072	-0.0177023	-0.00318705	-0.019953	0.086715	0.014317
E9Q4Z2	-0.0547937	-0.0386625	-0.0199048	0.0251914	0.0304259	-0.00677823	0.0045905	-0.016284	0.0314465	0.00584178
Q80X81	-0.00940127	0.0700337	-0.058493	-0.0360687	0.0126237	-0.062669	-0.0260092	0.0760564	0.0388798	-0.0319133
O35381	0.0403405	-0.0137407	0.0165439	0.0644329	-0.025987	0.0849058	0.0491634	0.0275272	0.0735879	0.0326876
Q8K4G5	0.0615852	0.0107043	0.0175839	0.00381268	-0.00997255	-0.000808738	0.0124368	-0.0484548	0.0198919	0.0305874
Q9WV32	0.00149946	0.0696037	0.00220837	0.0813199	0.0328397	-0.101144	-0.0390839	0.00353031	-0.0373435	0.0240098
Q9CVB6	-0.0590375	0.00848077	-0.0116682	0.0491605	-0.0156633	-0.0129615	-0.00411142	0.00896567	0.0392177	0.0715687
Q9CPW4	0.0117283	0.0534686	-0.00214978	0.0061618	0.123542	0.0225631	0.119331	-0.0342273	-0.0574588	0.0432335
P11031	-0.0273575	0.0415389	0.0104033	-0.0641999	0.0176591	-0.0331926	-0.0219277	-0.0208532	0.0637437	0.170452
Q9CR21	-0.00938832	-0.0772291	-0.019875	-0.00537836	0.0262101	0.0765277	-0.0310517	-0.0429368	-0.00779744	0.0472401
P56376	0.0194619	-0.0525236	-0.00831401	0.0019555	0.0168411	0.0740456	0.0241997	0.11652	0.0141688	0.0950806
P56375	-6.0442e-05	-0.0764375	0.0314415	0.0854167	-0.0248493	0.0633497	-0.03152	-0.0258822	-0.045007	0.0347
P50247	0.0280213	0.0662914	0.00044166	-0.047818	-0.0657522	0.0901167	-0.00498368	-0.00990803	0.0336841	-0.00744016
P54822	-0.0561572	-0.0304857	-0.0275067	-0.00153577	-0.0182863	-0.0206282	-0.00119214	-0.0272672	-0.0200093	0.00937517
Q9CYT6	0.0169907	-0.062486	0.0119224	-0.0624352	-0.0728133	0.0345297	0.0616171	-0.090146	-0.0774917	-0.0284279
P48962	-0.0607952	-0.01653	0.010465	0.044746	0.00217501	0.020747	0.00897943	0.0337501	0.0380457	-0.0297121
P51881	-0.0602768	-0.00720509	0.0218707	0.00523737	0.0218629	0.0286744	-0.0120226	0.0343323	0.0241894	-0.0594956
Q8JZQ2	-0.0596531	-0.0269602	-0.0057071	0.0187863	-0.0215293	-0.0075865	0.0473317	-0.00357774	-0.0284808	-0.015517
E9Q616	0.0589688	-0.00186512	-0.00822007	0.0784747	0.0236841	-0.026341	-0.0498537	-0.00186196	0.026417	0.00381313
O54931	0.0321478	0.0621985	0.0362729	0.0754252	0.0486	-0.00248558	-0.060806	-0.030796	0.0390559	0.0161242
P00329	0.0261854	0.0617263	-0.0405642	-0.0029127	-0.0273904	0.0500517	0.0858098	0.0259126	0.0972736	-0.0552375
P47738	0.0477865	-0.00301801	-0.0890909	0.0997584	0.0258608	0.00803307	0.0453878	0.0139393	0.0594748	0.0153585
Q60590	-0.0148432	0.0787386	-0.00829536	0.0201027	0.0222149	0.0581939	0.0247559	0.0212603	-0.0790659	0.0231553
P07361	-0.0134689	0.0834196	0.0224822	0.0101756	0.0277463	0.0308257	0.00250299	0.00192023	-0.0124752	-0.0221875
P82350	-0.0436918	-0.0548329	0.0237331	0.0654504	0.00641006	-0.0494786	-0.00365563	0.0241519	-0.00721085	-0.00914952
F8VPN4	-0.0500942	-0.0452843	0.0114129	-0.00779151	-0.0428195	0.00202614	0.0281728	-0.0333064	-0.00457306	-0.00162111
Q8WTY4	0.0558026	-0.0280832	0.0184096	-0.0400637	-0.0114681	-0.0289897	-0.040133	-0.0377607	-0.00798941	0.0448236
Q9CR42	-0.0346327	0.0710384	0.010721	0.00734784	-0.0384826	0.00536431	-0.0310153	-0.0482084	-0.0072314	0.0137214
P10107	-0.0370112	0.0570429	0.00621469	0.0823264	-0.0444302	-0.0434424	0.0370162	-0.00156752	-0.054333	-0.0116028
O35639	0.0214153	0.0476129	-0.00843779	0.117365	0.0770933	0.0409645	-0.0116378	0.0466624	-0.0551079	-0.1093
Q07076	-0.0505963	0.030334	-0.00486738	0.0172821	-0.0849126	-0.0418274	-0.00507375	0.0352111	-0.0120935	-0.0359339
Q6DFX2	-0.042074	-0.0389834	-0.0124842	-0.010512	-0.0778525	-0.00986377	-0.0401709	0.0512729	-0.032359	0.000301191
P06728	0.00549644	0.0655025	-0.118104	-0.00787624	-0.052837	0.0412858	-0.0588994	0.0233062	0.0055829	0.0632179
E9Q414	-0.0469911	0.046681	-0.0247133	-0.0109914	0.0474757	0.0432317	-0.0251569	0.0591667	-0.0518997	-0.0601612
P08226	-0.0565438	0.0177578	-0.0340299	0.0102525	0.0725625	0.0441649	0.0582108	-0.00324736	-0.0288632	0.00448026
P30355	-0.027646	0.0493437	0.07696	0.0622265	-0.00297971	0.121305	0.0154937	0.0296352	0.0570062	-0.0570416
Q8K2K6	0.0553784	-0.00336228	0.0211342	0.04843	-0.0169698	0.0432173	0.0176606	-0.0550066	0.0448404	0.0273834
Q9D0I9	-0.0558992	-0.0296247	-0.0367693	-0.0105497	0.0164963	0.000558485	0.0285612	-0.0260104	0.0493773	0.0233214
Q91YI0	-0.0138392	0.0664063	-0.00878413	-0.0255181	-0.0800503	0.0274835	-0.0171328	-0.0104829	0.0581392	-0.107084
Q8BP47	-0.0506214	0.0151112	-0.049145	0.00850249	0.00166331	-0.101341	0.0515602	0.0278704	0.0679295	-0.00848354
Q922B2	-0.0432407	0.0358951	-0.0339085	-0.0407831	0.0242802	0.114756	-0.0292729	-0.0265891	0.0637085	0.00236973
Q9Z2W0	-0.0473665	0.0308115	-0.0552765	-0.038802	0.063697	0.00232167	-0.0435542	0.0556618	0.0513207	-0.0523011
Q9CQQ7	-0.0598412	-0.0246901	-0.0272813	0.00501497	0.0384156	-0.0156243	0.00951451	0.0253807	0.00327485	-0.0135941
Q78IK2	-0.0493643	0.023736	-0.00876248	0.055522	-0.0318599	0.0202748	-0.0666958	0.0745556	0.067707	0.0072174
P03930	-0.0608007	-0.00750298	-0.031083	0.00900686	0.0154198	-0.00422559	0.0651008	0.000714832	0.0158874	-0.0234843
Q925I1	-0.0563524	-0.0273906	0.00165775	-0.00577587	0.0238376	0.0069228	0.0168753	0.0666732	-0.040055	0.039287
Q9JI39	-0.0542816	-0.0380862	-0.0210886	0.0319111	0.00319455	0.0309012	0.0368592	-0.000949479	-0.00038036	0.00266308
P12382	-0.0520922	-0.0388432	-0.0174925	0.0249838	0.0359472	0.0491202	0.0241931	-0.0445318	0.0103158	0.0625882
P47857	-0.0543535	-0.0437677	-0.0051906	0.0288225	0.0293813	0.00977645	-0.000109477	-0.0202976	0.0134305	-0.0197361
P04919	-0.0585043	-0.00702556	-0.0603856	-0.0106025	0.0577959	0.0409548	0.00234321	0.0395217	-0.025375	0.0236231
O70318	0.0331707	0.0221852	-0.0295875	0.0917293	0.13301	0.0340336	-0.0157744	0.0184505	0.0197376	-0.0469497
Q05793	0.0612608	-0.0127659	-0.0181102	-0.0118703	-0.00539445	-0.0186131	0.0477585	-0.0422896	0.0302397	0.0253429
O55003	-0.0505921	0.0234292	0.0623217	-0.039066	-0.00483517	-0.0251941	0.0276009	0.0375931	-0.0887913	0.037138
Q01339	-0.0470646	0.017649	-0.0775608	-0.0581433	-0.044391	0.025848	-0.0351729	0.0840785	-0.00480055	0.0210209
P82349	-0.0524004	-0.0350085	0.0116295	0.034121	0.0182618	-0.0338633	-0.0642997	0.00846584	0.0283023	-0.0262301
Q8VBT1	0.0515659	-0.0495	6.09084e-05	-0.0193795	-0.0277395	0.0100681	-0.0160356	-0.0222787	0.00263765	0.007274
Q8CGC7	-0.0588477	-0.0325815	-0.00470554	0.00455611	0.0328309	0.00605627	-0.000493032	-0.022919	0.0242596	0.0104222
P56380	0.0419051	0.0365548	0.00908465	-0.0542582	-0.0288498	0.0245943	0.0576649	-0.00105608	0.071024	-0.0124211
Q9ES83	-0.0518535	-0.0373539	0.00857906	-0.0477736	-0.0175627	0.018538	-8.28421e-05	-0.0541682	0.0127958	-0.0471559
Q9D8S9	0.0469418	-0.0302976	0.0611586	0.0232578	-0.0269107	-0.0400171	-0.064185	0.0258718	-0.0947703	0.026022
P07743	-0.0339781	0.0361862	-0.0105876	0.000485984	-0.0212085	-0.0514075	-0.0691746	-0.0180609	0.0471091	0.0909198
D3Z6Q9	0.0127775	-0.0440981	-0.143259	0.0673631	0.000284198	-0.0156362	-0.00404947	-0.0496573	0.0335371	0.0724199
Q9WTR5	-0.0471496	-0.0398068	-0.00192611	0.0442162	-0.0688994	0.0813953	-0.00667685	0.0103136	0.010007	0.0481862
Q6PHZ2	0.0450036	0.0386692	0.0314893	-0.00787629	0.0716956	0.00415491	-0.0367613	0.0130989	0.0790755	-0.027678
Q9QXX4	-0.060328	-0.0280298	0.00776918	0.0234305	-0.00558872	0.017091	0.0417133	0.00270801	0.000750367	-0.0157562
E9QA15	0.0560323	-0.0142746	-0.0112451	0.0616065	0.0198891	0.054332	0.0246146	-0.0141109	-0.0865499	-0.0240584
P51125	0.0580096	0.0225522	-0.00633295	-0.00692628	0.0217785	-0.00856445	-0.00723087	0.0161343	0.0166584	0.084198
O09161	0.0380005	-0.0364777	0.0456656	0.0389209	-0.103986	0.116322	-0.0379604	0.0526796	-0.00831428	0.0228064
Q922J3	0.061304	-0.00638413	0.0107777	0.00537579	-0.0217364	-0.0571816	-0.0164064	-0.021446	-0.00858163	-0.0177976
Q3UZA1	0.0565329	-0.026995	-0.00789708	-0.00377613	-0.0199898	-0.0280578	0.0112658	-0.0386546	0.0293316	0.0193572
Q8VCT4	0.0535317	0.00727413	-0.0365563	0.101249	0.0153477	0.00483517	-0.0535975	0.00974841	-0.0134736	0.0385717
Q9JHH6	-0.0233744	0.0540931	-0.0987012	0.0266429	-0.0288066	0.0131355	-0.0493093	-0.0469518	-0.0469509	0.0314642
Q70KF4	0.0457134	-0.0343358	0.0201841	0.0213699	-0.0217182	0.0554049	-0.050719	-0.00435811	-0.071659	-0.104676
Q924X2	-0.059633	-0.0285896	-0.00213404	0.0339687	0.000223849	0.0204103	0.0370737	0.0084863	-0.00197054	0.0131672
P52825	-0.057204	-0.0341764	-0.00966472	0.0391988	-0.00290029	0.00660833	0.0437108	-0.01746	0.000379808	0.0135176
P51437	-0.0161821	0.0782017	-0.0161793	0.0498971	-0.00301497	0.0254672	0.0299482	0.0248791	-0.000554247	-0.0505635
P28293	-0.0110891	0.0630369	0.0446813	0.0619096	-0.0950995	0.0276637	0.00650726	0.0472332	0.0249561	-0.019707
Q9WUU7	0.0122724	0.0677183	0.0174615	0.0370083	0.0242833	0.0290746	0.053878	-0.0853982	0.0573445	0.0686613
Q07113	-0.0220109	-0.0686911	-0.00718149	0.0146285	-0.0324264	0.0185386	0.052289	0.00382547	-0.040016	0.078752
O54724	0.0581513	0.00939408	-0.0110785	0.052716	0.0448081	0.00543884	-0.0764802	-0.0139855	0.0167264	-0.020191
Q63918	0.0558781	-0.0151684	0.00774665	0.101265	0.0263706	-0.0367382	-0.0138943	-0.0168875	0.0202808	-0.0101768
Q8R2S8	-0.0191544	0.0705767	0.0566251	0.0890135	0.0114809	0.0483754	-0.0321335	0.000813863	-0.0120351	-0.0184301
Q91WS0	-0.0600003	-0.0207394	-0.0109181	-0.0252859	-0.00884337	-0.00313221	-0.0275039	0.0583266	0.010836	-0.0268443
P60766	-0.0518927	0.0397926	0.0101414	0.041559	-0.00687629	-0.0531126	-0.0278355	0.0319665	0.0398671	-0.048872
P53996	0.0578198	0.00380267	0.0371059	0.00999442	0.0137113	-0.0444438	0.000174884	0.031421	0.0473414	0.0469086
Q61147	-0.0126471	0.0854865	-0.0183696	-0.00403855	-0.0136354	0.0179392	-0.0263046	0.0108073	-0.0279078	0.00982202
Q9EQI5	0.0222942	-0.0681456	-0.0985401	-0.0109722	0.0503656	0.0112578	-0.030342	-0.00389168	0.0229613	0.0259901
O35744	-0.00171172	0.0836571	0.0280476	0.0432778	0.0120095	0.0441873	0.0184632	-0.0125793	-0.0427897	0.0174516
Q9Z1Q5	0.00737187	0.0662211	-0.0036172	0.031433	0.0241284	0.0341443	0.0687369	-0.0765326	0.0610803	0.10586
Q8C025	-0.0315063	-0.0212104	-0.084728	-0.0393208	-0.0535923	-0.0141776	-0.0876284	0.0495231	-0.0632893	0.0640282
Q80TV8	-0.0528313	-0.0446445	-0.0163002	0.00606751	0.0371687	0.017043	-0.0103151	-0.0310321	0.0142255	0.0323034
Q5SW19	-0.0369075	-0.0664616	0.014121	0.00160955	0.050084	-0.0471613	0.0260262	-0.00393758	-0.0391632	0.0092021
Q9EQS3	0.0455998	-0.030275	0.0249948	0.00547199	-0.0525165	0.100677	-0.0197279	0.0503044	0.0220166	-0.0177187
P45591	0.060497	-0.0118763	-0.00777785	-0.039579	-0.0158505	0.0669709	0.00998378	-0.0188646	0.00067067	0.019204
Q8R3Q6	0.0557571	-0.0275401	0.0437374	-0.0312362	0.0122673	-0.0173193	-0.013129	0.0204431	0.0394425	-0.011451
P02463;Q63ZW6	0.0220074	0.06143	-0.00945219	0.0387233	0.0295665	0.00937284	0.0616746	-0.0729586	-0.101695	0.0810713
Q04857	-0.0561944	-0.0272014	-0.0126999	0.00837872	-0.0120604	0.00444508	0.0409654	0.010614	0.00321325	0.0465285
O35206	0.0602776	-0.00874857	0.0233674	-0.0225313	-0.000840125	-0.0253759	0.00700968	-0.0680274	-0.0238494	-0.0245207
Q01149	0.0332104	-0.0389216	-0.0460089	0.0937296	0.052732	-0.0997934	0.0291834	0.00975403	-0.0468027	-0.0129691
Q02788	-0.0559851	-0.0332416	-0.0097607	-0.039649	-0.0106438	0.0156373	0.0158743	-0.0374675	-0.0201066	0.0497396
P01027	-0.00813967	0.0755367	-0.0474534	-0.00623773	-0.0168066	0.0339085	-0.0956504	0.021431	-0.0273633	-0.0103415
P01029	-0.00926295	0.062559	-0.130744	-0.030612	0.0283795	0.0367744	0.0273811	0.0125586	-0.0358454	-0.0186905
O35658	0.0500458	-0.0178032	0.030534	0.0540235	-0.107635	0.0317274	0.00846499	0.0445504	0.0465076	-0.0344943
Q64735	-0.0363367	-0.00650146	0.00224805	0.0376221	0.0623872	-0.0725975	-0.143122	-0.0462453	-0.0371767	0.0636075
P06909	-0.0110702	0.0762951	-0.0927102	-0.00610089	-0.013525	0.0493724	-0.012392	-0.0135576	0.00372084	0.022198
O35864	0.0502418	0.0134721	-0.0616852	-0.0636789	0.04132	-0.0335926	0.0249495	0.0798152	-0.0274269	0.0534093
P14847	0.00336614	0.0583269	0.0405581	-0.0111948	0.131504	0.0115208	0.0347798	0.0527239	-0.070935	0.0630522
O88712	0.0480847	-0.0119964	0.0243043	0.0523089	-0.0671942	-0.0538529	0.0376443	0.0704442	0.0345904	0.0454487
Q9WTX6	-0.0562904	-0.0244232	-0.0166829	0.0410464	0.0343421	0.0460209	-0.00479039	-0.0533348	0.0564496	0.0147169
A2A432;Q3TCH7	-0.0249114	-0.0515158	0.00842947	0.0630519	-0.0125938	0.0393734	-0.0788925	0.0292798	-0.028304	0.0283575
P46414	0.0508651	-0.0228959	0.0381445	0.0417545	0.039226	0.0328571	-0.0142833	-0.0119307	0.0706913	0.0616604
Q8R1I1	-0.0406962	-0.0600337	-0.00829313	0.0280416	-0.0248631	0.00616867	0.0708113	-0.0397365	-0.0175259	-0.0177917
P00405	-0.0608596	-0.023878	-0.0070936	0.0172247	0.0169531	0.00342272	0.0337554	0.0174734	-0.00291726	0.000312504
P19783	-0.0597042	-0.0289763	-0.00642788	0.0378283	0.0138834	0.0108862	0.0297721	0.0150279	-0.00299106	0.00983218
P19536	-0.011799	-0.0710461	0.0476074	0.0770693	-0.0258904	0.00971579	-0.0768127	0.03626	0.0092453	0.0197769
Q9CPQ1	-0.0586998	-0.0151728	0.00196117	0.0697924	0.000337048	-0.0122906	0.0209726	-0.0127437	0.0104046	0.0118423
P48771	-0.0516226	-0.0478583	-0.0120767	-0.00241779	-0.0135974	-0.013215	-0.00468767	0.0100552	-0.029799	-0.00983256
P62897	0.00502424	-0.0682426	0.0324514	0.0645755	0.017678	0.122039	-0.0427483	-0.0483099	0.0425521	-0.0306383
Q9D0M3	-0.0615064	-0.0208166	-0.00662863	0.0278156	0.00310912	0.0121051	0.0287844	0.00425132	0.00405088	-0.00905573
P53702	-0.0518411	0.0146001	0.05225	-0.00219226	-0.0153833	0.0119154	0.0207243	0.0805507	-0.00491433	0.000312166
Q8R1Q8	0.0307321	-0.0623274	0.0366241	0.0234455	0.0221277	-0.0435343	-0.00813029	-0.0727201	-0.00885246	-0.0443435
A3KFX0	-0.0181671	-0.0606008	-0.0303623	-0.0260575	-0.0114597	-0.0328524	-0.0841332	0.0673531	0.109312	-0.00338686
P28654	0.057642	-0.00218137	-0.0617758	0.0539413	-0.0340449	0.0172712	-0.0210375	0.00153355	-0.0242112	0.0491724
Q60710	-0.0463481	0.030659	-0.0368621	0.0616326	0.0509936	0.0137883	-0.0200718	-0.011848	0.0690821	-0.0323764
Q8BHC4	-0.0580691	-0.0321178	0.0194534	0.0144452	0.0292934	-0.00380896	-0.0132555	-0.0322773	-0.0292215	-0.0260217
P31001	0.0453691	-0.0448073	0.0346286	0.0826503	-0.0163492	0.00961762	-0.0341977	0.00472185	-0.0265015	0.0658397
O55111	-0.0463825	-0.0519855	0.00483364	0.0409956	-0.0116844	0.0451483	0.0127271	-0.00635068	-0.0234412	0.037425
O08749	0.0581969	0.0111538	0.0516917	0.00865052	-0.0234819	-0.0511329	-0.0240935	-0.0226716	-0.0182071	-0.0217588
Q9D2G2	0.0557567	-0.00163193	-0.055941	-0.0470982	-0.0289895	-0.0241618	0.0612791	-0.0599678	-0.0301579	-0.0195034
O08553	0.0547973	0.00299291	-0.0676757	0.0630367	0.0561841	-0.028179	0.00890659	-0.03016	0.0143807	-0.0437426
Q62188	0.0530891	0.0255233	0.00644941	-0.00972739	-0.0299013	0.0247609	0.0416894	-0.0550771	-0.0646428	-0.0449302
Q5U458	-0.0588955	-0.0307686	-0.00178529	0.0258518	0.0156201	0.0193801	0.0248214	-0.0284741	-0.00706338	-0.0216437
O54734	-0.0577501	-0.0235852	-0.0260262	0.0617666	0.0171874	-0.00689232	0.0327011	-0.0379962	-0.00456796	0.0202398
Q99KJ8	0.0545771	-0.0186881	0.0235228	-0.0257536	0.0731683	-0.00895845	-0.0535563	0.0148295	-0.00585632	0.0280593
Q9Z0Y1	0.0452304	-0.0170653	0.0150836	-0.00567849	0.0889863	0.0213023	-0.000331183	-0.0494497	0.022747	-0.0910499
Q9ESD7	-0.0586351	-0.0297729	-0.00799458	0.0176039	0.0288227	-0.0222354	0.0302827	0.0362227	0.0130842	-0.00894217
Q9ERU9	-0.043373	-0.00814517	0.0371774	-0.0787537	-0.0149781	-0.0196333	-0.105759	-0.0402518	0.013406	-0.0202675
Q7TMY8	-0.0478053	-0.0382356	-0.0365984	0.0114851	0.0889598	0.0156587	-0.05084	-0.0186056	0.0233497	0.00614903
P46935	-0.0314143	-0.0548811	-0.089282	-0.031282	-0.0187332	-0.0606497	-0.0265537	-0.0121559	-0.0642068	0.0759493
Q8BL66	0.0568667	0.0214791	-0.00839116	0.000882765	0.027532	-0.0100583	-0.0306811	0.0188191	0.0847711	0.0205352
Q8BPB5	0.0509284	-0.00137939	-0.0821256	0.0787018	-0.000865796	-0.00605488	-0.0349922	0.000443632	-0.00349229	-0.0169658
Q99MS7	-0.0451103	-0.050231	-0.0219252	-0.0157813	0.00530454	0.0139378	0.0544172	-0.0407421	-0.0508331	0.00981999
Q99LC5	0.0577871	0.0219905	0.0346878	0.0174833	-0.0418799	-0.0283552	0.0163461	-0.066056	-0.00899825	0.0286205
P58252	-0.0604523	0.00157117	0.0170515	0.0164366	0.0141124	-0.0396776	-0.0109002	-0.0416995	0.0636303	0.0256636
Q8K0D5	0.00126254	-0.0653826	0.0892208	-0.0203342	-0.0157178	0.135167	0.0504654	-0.00974925	-0.0150967	-0.0213887
Q8BFR5	0.0371729	-0.031384	0.109376	0.0512339	0.0188043	0.0933398	0.0152211	0.0101392	0.0598745	0.011301
Q7TQ95	-0.0489898	-0.040894	0.00155429	0.0607155	-0.0228657	0.0467746	0.0347775	-0.0348723	0.023794	0.0421752
P08113	-0.0535763	0.0139535	0.00169289	0.0762971	-0.0261057	-0.0103537	0.00156693	-0.0980056	0.00773693	-0.00774271
Q9DCS3	0.0464752	-0.00884392	0.0264486	-0.0384156	0.0934066	-0.0494004	0.0138064	-0.0444162	-0.054799	-0.0999007
Q8CHU3	0.0447816	-0.0229535	-0.0255706	0.0844843	0.0534854	0.0793204	-0.0305506	-0.00736409	0.0383173	0.0191066
Q9CZX9	0.000230827	0.0333248	-0.062675	0.0905594	-0.109169	0.0151974	0.0331176	0.0189995	0.00794167	-0.175416
Q922E4	0.0466569	-0.0256301	0.0111694	-0.00896128	0.0383338	-0.0560123	0.025469	-0.0344294	-0.0761639	-0.0427125
Q8R1B4	-0.0568627	-0.0202471	0.000670848	0.0667002	0.0341679	0.0236523	0.00230432	-0.0351147	-0.0130717	0.038843
P60229	-0.0551401	-0.0324877	-0.00938152	0.0284288	0.0449334	-0.0250819	0.0055121	-0.0645463	-0.00662582	0.00549565
Q9Z1D1	0.00713841	-0.0508336	-0.0669782	-0.0496376	-0.0480535	-0.154831	-0.0366872	-0.00113566	0.0340821	0.00403112
Q8QZY1	-0.0479576	-0.0350671	-0.02847	0.00272127	0.0640581	0.0396696	-0.0426085	-0.0638855	0.0408844	-0.00179117
Q6NZJ6	-0.056067	-0.029132	-0.0116021	0.0301798	0.0283169	0.0391841	0.0352506	-0.0566691	-0.00734525	0.0178411
O55135	0.0213624	0.0687998	-0.0197479	-0.0522205	0.02594	0.0642331	-0.081611	-0.0546079	-0.00264009	-0.00455875
Q9EPK7	-0.0562159	-0.0304937	-0.0455185	-0.0060285	0.0492039	0.0187806	-0.0054594	-0.0270989	0.00655985	-0.0191473
A2AS37	-0.00727938	-0.0380279	-0.129671	-0.0207485	-0.0777286	-0.0836618	0.0716299	-0.0860368	-0.00403083	-0.0860303
Q3TIX6	0.0399889	-0.0145064	0.0228975	-0.0327795	0.0927565	0.00880388	0.00803436	-0.108185	0.0137768	0.0609742
Q91YM4	-0.0542196	-0.036346	0.0233248	0.0197045	-0.0294524	0.0231313	0.0258011	0.0012884	-0.0139401	0.0380136
P04117	0.0594135	0.0163918	-0.0129193	0.00882502	-0.0552062	-0.0157822	0.0109738	-0.0180233	0.030205	0.0497887
P11404	0.0345662	-0.0551628	-0.0120274	0.00178569	0.0502481	0.0535198	0.017547	-0.0681563	-0.0950905	-0.0397157
P47740	-0.0451484	-0.0361986	0.0320744	-0.0694463	-0.066352	-0.0132824	0.0468214	-0.0207093	-0.0172646	0.0985662
P09528	0.0183222	-0.0548401	0.0790407	-0.046682	-0.00804207	0.0319068	-0.0644887	-0.0379036	0.0588254	-0.00291669
E9PV24	-0.0131726	0.0838768	-0.0224824	0.0271254	0.0273821	0.00949364	0.000803333	0.011532	-0.0201126	0.0139927
Q8K0E8	-0.0089046	0.0851875	-0.0183349	0.0285313	0.0168156	0.0279394	0.000226745	0.00709935	-0.00868927	0.0242611
Q8VCM7	-0.0111523	0.0840599	-0.0304424	0.0190545	0.02697	0.0166033	-0.0038179	0.0156432	-0.0224802	0.0162353
P11276	-0.0145335	0.0829832	-0.0343713	-0.00348491	0.00311819	0.02739	-0.0300523	-0.000777009	-0.0278031	0.0320565
Q08879	0.0279969	-0.0353189	-0.127107	0.0563344	-0.0382932	0.00501634	-0.0435631	-0.0762255	-0.0733581	-0.0549566
Q71FD7	0.054698	-0.0336612	-0.00753346	-0.0148997	-0.0358322	-0.0478329	0.0431971	-0.0159653	0.0333568	-0.0124784
Q60634	-0.0511584	-0.0360488	-0.00511011	0.0540235	0.0412204	0.0276471	-0.0165016	-0.0515592	0.0245368	0.0250692
Q61584	0.0267813	-0.0540931	0.0159102	-0.0705733	0.0201712	-0.0592341	-0.0636233	-0.0104124	-0.0473385	0.00684471
Q9QXD6	0.0284459	0.0661464	-0.00908956	-0.0552599	-0.00125579	0.0432234	0.0629774	0.026263	0.0599174	-0.0614079
Q91Y97	0.00652587	0.0769083	-0.0262227	-0.0746001	-0.0614735	0.0259724	0.0555657	-0.020197	0.0229483	0.00157661
P35505	-0.0025494	0.0651062	-0.0585149	-0.0687035	-0.0205583	0.0526876	0.0647489	-0.0252334	-0.03175	0.0355665
Q8VDC1	-0.0346799	-0.0655861	-0.00328256	0.0605532	-0.0412603	-0.0366696	-0.0216519	-0.00962541	0.0127883	-0.00610829
P16045	0.0582549	-0.0125363	0.0353098	0.0325045	-0.0247301	-0.037467	0.0110365	-0.00524616	-0.0304444	0.00819975
Q9D7X8	0.0119511	0.0632183	-0.0283584	0.0403978	-0.0298116	0.0462459	-0.0818193	-0.0160828	0.0989062	-0.0505991
P23242	-0.0581912	-0.0280561	-0.00104684	0.0355042	-0.00787605	-0.0250762	0.0237621	-0.0167263	-0.0220858	0.00470121
P13020	0.0392878	-0.0230679	-0.0889779	0.0668406	-0.0605229	0.0399749	-0.123905	-0.00658818	-0.0433466	0.0167484
Q9Z1Z0	-0.0540013	-0.0217785	-0.0426972	0.0225645	0.02817	-0.0473407	0.016283	-0.042766	0.0397333	-0.0676563
P06537	-0.00173751	-0.0703641	-0.0172659	0.0835851	0.0111872	0.0158931	0.0358681	-0.0673282	0.0439346	-0.0315383
P97324;Q00612	-0.0132625	0.073533	-0.0611262	0.0370437	0.0230012	0.032991	-0.0648366	0.0396863	-0.012021	0.0707938
O09172	-0.0427159	0.0357359	-0.100894	-0.0549364	0.0333208	0.0282327	0.0235989	0.0232708	-0.0748878	0.057495
P46412	-0.00978349	0.0702321	-0.0804762	-0.00292641	-0.0378441	0.0486975	-0.0707854	0.0374887	0.00618191	0.0440235
P47791	0.0412592	0.0520784	0.0329463	-0.0217425	-0.0403045	0.0402126	-0.0132838	-0.055154	-0.0300967	-0.0600169
P30115	0.0301575	0.0247275	-0.125287	0.0546512	0.0250271	0.0649969	0.0354263	0.000439161	0.10014	-0.0503435
Q64521	0.0590939	-0.00349834	0.00980489	-0.0129694	-0.00280182	0.0228148	0.0678272	-0.0212877	-0.0116194	0.0615644
Q9QXF8	0.0196042	0.0595569	0.0244371	-0.0526088	-0.0523783	0.09918	0.0713385	0.0982709	0.0563562	0.0182043
Q9Z1E4	-0.0532457	-0.0430268	-0.0373013	-0.00157261	-0.00855095	0.0138092	0.020879	-0.0211592	0.0236001	-0.0420897
Q8CI94	-0.0563485	-0.0400096	-0.0120314	0.00718188	0.0207138	-0.00810643	0.00860056	-0.0234511	0.0305299	-0.0101208
Q9ET01	-0.0149816	0.072273	-0.0385223	0.0103629	-0.0259837	0.0396196	0.0357638	-0.0958814	0.046669	0.0365949
Q9WUB3	-0.0578081	-0.0360403	0.0014845	0.0311789	0.00802021	0.0146806	0.01507	-0.0233668	0.00469494	-0.00194414
Q61543	-0.0544943	-0.0157657	0.00957744	0.0412562	-0.00640637	5.31842e-06	-0.00176171	0.0435531	0.0543412	0.0140265
Q6IR34	0.0458312	-0.0230411	0.0359576	-0.0390301	-0.000530262	0.147585	-0.0238847	-0.0578803	0.0312455	-0.045395
Q99LP6	0.0551815	-0.0193266	0.0469521	-0.0493925	0.0149919	0.0531424	-0.0200834	-0.028066	-0.00588205	-0.0374015
Q61635	-0.0332946	0.0379727	0.00774325	-0.0605508	0.0101668	-0.0425433	-0.0537051	-0.0611312	0.0320252	0.132896
O88667	-0.0508767	0.0134292	-0.0077457	-0.00230735	-0.0783004	0.0483924	0.0576333	-0.0461772	-0.0141318	0.00240818
P08752	-0.0505236	0.027363	-0.00247412	0.0485382	0.00475294	-0.0937598	0.0604846	-0.00331882	0.0730497	-0.00301629
Q9Z0E6	-0.0375108	0.0516774	-0.0362771	0.0272331	0.00497134	-0.0435183	0.0781898	0.0359762	-0.000261418	-0.0251491
Q8CFB4	-0.017271	0.0720729	0.0142361	-0.0338738	0.000119243	0.0206265	-0.0721292	-0.101157	-0.0435603	-0.0291966
P01897	-0.014029	0.0642599	-0.00656352	0.0388167	-0.0231351	-0.0954117	0.0878471	-0.000116313	0.064757	0.0115974
Q61646	-0.0120803	0.0624219	0.0328512	0.0104024	0.0737662	-0.0332729	0.0870111	0.079406	-0.122663	0.018625
Q61699	-0.0236118	0.0495939	0.0577997	-0.0121821	0.0916744	0.0118003	0.0255965	-0.105836	0.00184573	-0.061452
Q9CQN1	-0.0474943	-0.0498271	0.0195493	0.000816938	0.0612996	0.0024616	-0.0186017	-0.0591165	-0.00954251	-0.040949
P14602	-0.00574047	0.0587198	0.0513775	0.0590067	-0.091082	0.0669764	-0.0591419	-0.0962906	0.0171953	0.0593983
Q9QZ57	0.046088	-0.0264544	-0.0322135	-0.0466938	0.0228081	0.0220824	-0.0475887	0.037373	0.07156	0.0552144
P11499	-0.0389275	-0.00514542	0.0383384	-0.0198866	0.013858	0.027577	-0.125702	-0.182207	-0.0200257	-0.0266047
P49710	0.000950787	0.0697924	0.0427316	0.039773	0.0114851	-0.063033	0.0478078	-0.0756204	0.00534609	0.0717218
Q91X72	-0.0176146	0.0807387	-0.0332207	0.0234093	0.00865541	0.00652176	0.0423601	0.0148303	-0.0534291	0.0269387
Q9Z204	0.0517509	0.0323427	0.0487146	-0.00604764	0.0166782	-0.0544004	0.0260013	-0.0792733	0.0280532	0.0573656
Q3TRM8	-0.0240106	0.043272	0.024248	0.0836565	-0.0813461	0.0208713	-0.0946519	-0.00235722	-0.00146766	-0.0450113
P30681	0.00162591	0.060125	0.051572	0.00725674	0.0691247	-0.0474209	0.0620559	-0.114358	0.0651711	0.0090401
G5E8J6	0.055735	-0.0149615	0.0551007	0.0403901	0.0016303	0.0131591	-0.0244005	-0.00292033	-0.0412112	0.0595807
Q9Z2Y3	0.0309605	-0.0488449	0.0326355	0.0333891	0.0357976	-0.0319119	-0.0173812	-0.058579	0.00298167	-0.0702647
O09173	-0.0037879	0.0731544	0.00884484	-0.101053	-0.0672071	0.0426371	-0.0185186	0.0129537	-0.00438439	-0.00963553
Q6P9N1	-0.0196913	-0.0432169	0.0428539	-0.0326344	0.0646496	0.0488612	-0.107304	-0.0407486	0.154915	0.020854
Q2TPA8	-0.0320603	-0.0425231	0.0812615	-0.0236004	0.0979191	-0.0292005	0.0175143	-0.00466038	-0.005608	0.0335779
A0A140LIF8	-0.0340971	0.0379665	-0.0573781	-0.0858484	-0.0339312	0.0258485	0.0189303	0.0437207	0.0417981	0.0381601
Q60766	-0.0520089	0.009129	-0.00046486	-0.0152701	0.0749169	0.0166901	-0.0987311	-0.0302576	-0.0461526	0.00666958
Q8BKC5	-0.050773	-0.0241225	-0.0068674	0.0455343	0.00563079	-0.0526213	-0.0715949	0.0352688	-0.0120556	0.0497681
Q8BTX9	-0.0436909	0.00181318	0.038784	-0.0763422	0.0270767	-0.0987837	-0.0251456	-0.0138982	0.0509488	0.0646891
Q91VM9	0.0514766	-0.0220893	0.0114679	-0.00390881	-0.085652	0.0444481	0.0519492	-0.0129654	-0.00898481	-0.0228907
P11835	-0.0299962	0.048167	0.0652441	0.110728	-0.0119555	0.00412182	0.00797987	-0.0180726	0.0409526	0.0259986
A6X935	-0.0172765	0.0836415	0.00741868	0.0207138	0.0227001	0.00647477	0.0063554	0.0170239	-0.0429768	-0.0108979
Q61704	-0.0188496	0.0795239	-0.0251806	0.0141951	0.0153979	-0.0298398	-0.0323462	0.0153356	-0.0364019	0.0373849
Q9DCE9	-0.041419	0.0549639	-0.0259763	0.00846092	-0.00221641	-0.0119348	-0.00403554	-0.025111	0.0370193	-0.00544501
A0A1B0GT68;Q99J93;Q9CQW9	-0.0315303	0.063865	0.0167715	0.00797863	-0.0129351	0.0568665	0.0496807	0.0113336	-0.0425035	0.00726416
Q9QZ85	-0.0367218	0.0484026	0.0175423	-0.0541205	-0.0614743	-0.108784	0.0187088	-0.0326845	-0.0142922	0.000797457
Q91V64	-0.00242505	-0.0717238	0.0549367	0.0311544	0.00604416	-0.0382994	-0.0729898	0.0593913	0.0169685	0.0208661
Q8BU30	-0.0553189	-0.00633797	-0.0470845	-0.00406135	-0.0323092	0.0142864	-0.024574	0.012381	-0.00500483	-0.0626588
Q8BIJ6	-0.0530549	-0.0375037	0.0262868	0.0313253	-0.0176837	-0.0627359	0.0104221	-0.00704376	0.0453771	-0.0636101
Q02257	-0.0563026	-0.0368042	0.0241033	0.00935373	0.0307472	-0.0180717	-0.0115001	0.000114853	0.0334092	0.00490182
A2AUC9	-0.0231946	0.0627178	-0.00368353	0.00235661	-0.0431365	-0.0538503	-0.071837	0.0256167	0.0719347	0.037841
P19001	0.0346579	0.0182579	-0.126784	0.0986549	0.0532646	0.00588266	0.0279976	0.034796	-0.0407609	-0.0251597
Q9DBS5	0.049544	-0.0129376	0.0676012	-0.032454	0.0707971	0.0199573	-0.0403198	-0.0322731	0.0703546	0.00213198
Q8BX02	0.044701	-0.0317242	0.0326295	0.0100342	0.0443949	-0.0402296	0.0698033	0.0334557	-0.05628	0.02312
Q9Z1P7	0.0510299	-0.0127408	0.0253609	0.0318588	0.0643109	0.0267512	-0.00630526	-0.0236144	0.00364049	-0.0474685
P08071	-0.0038069	0.0720038	0.0948276	0.0211874	0.0654134	0.00914614	0.0402972	0.0290358	0.00609814	-0.00329904
Q60675	0.0568745	-0.0117506	0.0316332	0.0447576	-0.0458826	-0.0362672	0.0154041	-0.0117281	-0.0406635	0.0522589
P97927	0.0598009	-0.00717298	-0.0207821	0.0405157	0.0406509	0.0169518	0.0451097	-0.000448671	0.0217633	0.0376657
P02469	0.0606169	-0.0150813	-0.0101335	0.0138861	0.0175103	-0.01725	0.0170522	-0.0420284	-0.0148227	0.0465018
Q61292	0.0568513	-0.0208497	0.00266712	0.0400169	0.00949229	-0.0656355	0.0370712	-0.00622253	0.00399063	0.00902966
P02468	0.0579001	-0.00731643	-0.0176838	0.0398977	0.0214154	-0.00516403	0.063475	-0.0218342	-0.000949832	0.076007
Q8K4G1	0.0534878	-0.0172913	-0.0401618	0.0363541	0.0535508	-0.0229216	0.0453768	-0.0183088	-0.0306668	0.0217787
Q91XL1	-0.00369452	0.0823023	-0.0154908	0.0209127	0.00589057	-0.00692654	0.0577959	0.0175365	-0.0592632	0.0310861
Q91WK0	0.0415548	-0.0248027	-0.0916538	-0.0303845	-0.023388	0.0450704	-0.0342782	0.0460537	-0.00763988	0.0592719
Q61735	-0.0564575	-0.0132846	0.00117935	-0.0155364	-0.0267063	-0.000375273	0.0639111	-0.015607	-0.0574976	0.0628747
P24527	-0.0507327	0.0241064	0.0792714	0.0874267	0.0291942	-0.0131063	0.00541607	-0.0300929	0.0133338	0.0150353
E9PYF4	0.0543984	-0.0133431	0.0281092	0.0798432	0.062599	0.0245823	-0.00225241	0.0141886	0.0474264	0.0190097
Q9JKS4	0.0616076	-0.00510535	-0.0112187	9.9291e-05	-0.0303163	-0.025358	-0.013185	-0.0561411	0.0213049	0.0351161
P53395	0.028228	-0.0422788	0.124538	0.0784098	0.024506	0.0586304	-0.0359485	0.0388282	0.048279	0.0144172
Q8BFW7	0.0553849	-0.00364361	-0.0537923	0.00582156	0.0501865	0.0016507	-0.0286065	0.0172698	0.027586	0.00644818
P06151	-0.0587249	-0.0157714	0.0211678	0.0321106	0.0536244	0.00480139	-0.0166732	-0.00834438	0.0139643	-0.00203445
P51174	0.0527636	-0.00974236	-0.0281524	-0.0669094	0.0590229	-0.00413801	0.0304123	-0.0738302	-0.0127749	-0.0736281
P51885	0.0572844	-0.00105743	-0.073019	0.00977817	-0.0258608	0.0453838	0.014397	-0.0460648	-0.0273834	0.00365813
Q3UN02	-0.0550115	-0.023058	-0.00648796	-0.0666359	0.0141338	0.0254623	0.0381266	0.00239215	0.00840205	-0.0154544
P08905;P17897	0.00696475	0.0712364	-0.0301593	0.0757751	0.0227399	0.00925909	0.0771146	-0.0314631	-0.052098	0.0591616
P39039	-0.0135231	0.0503009	-0.157939	-0.0237834	-0.0161961	0.0185065	0.0107246	-0.0189491	-0.0629001	0.0678368
Q9DBK7	-0.0444586	0.00935903	0.012186	-0.0603925	0.0392815	0.0397826	-0.0884751	0.0479824	0.047923	-0.0734534
P45952	0.0503236	-0.0202759	-0.0351359	0.0321859	-0.048742	-0.00806782	0.0939719	-0.0825146	0.00915964	0.0258677
P02802	-0.00839864	0.0546658	0.084272	0.0456378	-0.0981814	-0.0211527	0.0099434	-0.000938008	-0.0516998	-0.00940026
P02798	-0.00622222	0.085313	0.0462537	-0.01457	0.00233191	-0.00488095	0.0126896	0.00970511	-0.026761	-0.00579172
O08663	-0.0517713	-0.00163764	0.0197188	0.029038	-0.0130642	-0.0346782	-0.0452875	-0.064546	0.011337	-0.0126137
Q78J03	0.0535343	-0.00217136	0.0530744	-0.0185985	-0.0487928	-0.0587107	0.0581376	-0.0329223	-0.0076199	0.0067382
Q8BU85	0.0550806	-0.0200455	0.0431012	0.0221837	-0.00933223	-0.068883	-0.00350254	-0.0329456	-0.0522926	-0.0513614
Q99MR8	-0.0488174	-0.0407156	0.00797534	-0.0153361	0.00719394	-0.0100546	0.0420987	-0.028969	0.00869669	-0.0327134
Q9CRB9	-0.0589325	-0.0199734	0.0201134	0.0134758	-0.00930147	0.0086276	0.00900838	0.0111278	-0.0396318	-0.0166459
Q9CPU4	-0.0494361	-0.00392885	-0.0266809	0.00492457	-0.0644744	0.0106899	0.0402965	-0.0043394	0.108048	0.037548
P14873	0.0466993	-0.0239503	0.0618586	-0.0368603	0.0252852	-0.0247843	-0.00353542	-0.0546896	0.0525946	-0.0295113
P27546	0.0570069	-0.0145491	-0.00159393	-0.0116294	0.0285474	-0.0191524	0.0156808	-0.0525311	0.0528611	0.0473435
Q62000	0.0496954	-0.020872	-0.0693493	0.0686183	-0.0388494	0.00967428	-0.0329501	-0.0206762	-0.0355678	-0.00600494
Q9Z2Z6	-0.0581952	-0.0315393	0.00586431	0.0303166	0.00364471	0.00917656	0.0518579	0.014109	-0.0188191	-0.00871117
Q791T5	-0.0532375	-0.0288051	-0.00371164	-0.0191592	0.00499849	0.0144297	-0.00683111	-0.0177074	0.012053	-0.0100352
Q9CQ92	-0.0485839	-0.0451117	0.0393769	0.0378104	-0.0370008	0.0351045	-0.0204293	0.00174393	-0.0206272	0.026767
Q9CWE0	0.0547607	-0.0153515	0.0515648	-0.00104787	0.00298068	-0.0625916	-0.013266	0.00400227	-0.0904041	-0.0407466
Q9D6Y7	-0.0420839	-0.0582601	0.0122703	-0.0115322	-0.0370635	0.025809	0.0558693	-0.0433429	-0.0518426	0.0106621
P63030	-0.0543258	-0.0397028	0.0274315	0.0291064	-0.0241831	0.00882684	0.0113897	0.0309813	-0.000699622	0.000362366
P10810	-0.030493	0.0569017	0.00800976	0.0109952	-0.0393392	0.0177304	-0.0588471	-0.0437481	-0.0965523	0.0306374
Q5FW52	0.0585466	-0.0202713	0.0352724	-0.00695984	0.0162419	0.0353776	-0.0159436	-0.0408194	-0.031277	-0.0247002
Q7TPV4	-0.0579037	-0.00161242	-0.00882268	-0.0126756	-0.00693999	0.00610933	-0.0694374	0.0466331	-0.0701327	-0.0179261
Q61096	-0.00830839	0.0792036	0.016437	0.0655483	-0.0395158	-0.0130363	-0.0280375	0.0177138	-0.00892736	-0.0352656
P11247	-0.00911618	0.0806822	0.0486717	0.049684	0.0249457	-0.0056524	0.0301417	-0.0149437	-0.0288661	0.0120053
Q14BI5	0.0413294	-0.0430232	0.0742334	0.0413177	-0.0730168	0.0315562	-0.0116441	0.0113452	0.0685265	0.0268677
Q62234	0.0560857	-0.0116113	0.065641	0.044835	-0.0726	0.00500737	-0.0248572	-0.0189841	-0.00477033	0.0329659
Q3UIZ8	0.0126608	-0.0556118	-0.0700035	-0.0360931	0.0181422	-0.0790503	-0.0585622	0.0341604	0.0357817	-0.00771149
Q6PDN3	0.0453612	-0.0270868	-0.0246506	0.076584	0.0028748	0.0523242	0.0191622	-0.0439373	-0.123661	-0.0320652
Q9CQ19	0.0346893	-0.0349291	-0.0910629	0.055082	-0.0262879	0.120976	-0.0161361	-0.0198169	-0.0528528	-0.0454866
Q99LD8	0.0525507	-0.0259646	0.00425603	0.0743467	0.0110467	0.0547204	0.0179852	0.0122022	0.000864636	-0.0271065
Q9JHL1	0.0463798	-0.0192138	-0.0138457	0.0509963	0.0947943	0.00126331	-0.0465232	0.0571225	0.00367681	-0.120357
Q8C5H8	-0.0101997	-0.0596597	0.0116314	-0.018293	0.112905	-0.129785	0.0122687	-0.00856608	0.0103384	-0.00308689
Q64669	-0.0424391	-0.0340525	0.0275576	-0.0439584	0.0628667	0.0465118	-0.0117197	-0.0523431	0.0445831	0.0474116
Q9ERS2	-0.059062	-0.0299542	-0.000406229	0.0153971	0.00865503	0.00383124	0.0365143	0.0211524	-0.0263531	0.0140223
Q9CQZ5	0.0272822	-0.00248988	0.0748209	-0.0583972	0.164263	-0.0377284	-0.0462625	0.0173985	-0.0648163	-0.0148546
P0DN34	-0.0598976	-0.0270729	0.0139598	0.0103569	0.0295169	0.00913279	0.0336882	-0.00170472	-0.0236364	-0.00128828
Q9DCS9	-0.0583924	-0.030535	0.0202629	0.022662	0.0013909	0.0212003	0.0414299	0.0105293	-0.00533242	0.0146149
O09111	-0.0571815	-0.0378019	0.00542363	0.0282744	-0.0120103	-0.0158973	0.0295116	0.00877876	-0.0170699	0.0129201
Q9CQC7	-0.0597713	0.00433398	0.0193507	-0.00384507	0.0506552	0.00711419	0.0488507	-0.00350187	-0.0295339	-0.0598209
Q9D6J5	-0.059987	-0.0265401	-0.00582379	0.0186462	-0.000134087	0.0154143	0.0582045	-0.00341085	-0.00972567	0.00865307
Q9CQ54	-0.0599366	-0.0268478	0.008722	0.0347213	0.00873159	0.0181466	0.0309089	0.0129166	-0.0115605	-0.01606
Q91YT0	-0.0507815	0.0415073	0.0655793	-0.00674401	-0.0117825	-0.00570776	0.00845567	0.00381314	0.0309986	-0.0218522
Q91WD5	-0.0581289	-0.0239892	0.0117027	0.0191167	-0.0304183	-0.00486184	0.0359457	-0.0177307	0.0511462	-0.0268817
Q9DC70	-0.0557053	-0.0235211	-0.0413688	-0.0403171	0.0559552	-0.0488282	0.0328663	0.0298334	0.010767	0.0203321
Q9DB73	-0.0511935	-0.0381194	0.0190715	0.0133054	-0.0793421	0.0493493	0.0418556	0.0235915	0.0278458	0.0197333
Q61578	-0.0150689	-0.0460573	0.126175	-0.0278351	0.0255239	0.012965	0.0555436	-0.0576995	-0.0508528	-0.00534786
Q80XB4	-0.0175676	0.0705448	0.0279415	-0.0503378	-0.0430471	-0.00954042	-0.0511107	-0.108003	-0.000550331	0.0269631
Q91YP2	0.03896	-0.036121	-0.056642	-0.0596772	0.0212731	-0.0679855	0.0131578	0.101634	0.0235465	-0.0382689
Q8BLF1	-0.0541385	-0.0386093	-0.0260503	0.00364161	-0.00986388	-0.00285457	0.0752627	-0.0307314	-0.0151733	-0.0134967
Q09014	-0.0318202	0.0439396	0.0567813	0.0878223	-0.0591307	0.0920862	-0.0568363	0.00060644	-0.0282709	0.0202873
Q3UP87	-0.0197571	0.0773043	0.0184106	0.0247999	-0.0306464	0.029408	-0.0292953	-0.0240823	-0.00940878	0.0043324
P11672	-0.00930678	0.084312	0.0098752	0.0214087	-0.0201886	0.0240459	-0.020582	0.0265471	-0.0108037	-0.0571417
O08692	-0.00638151	0.0715877	0.0959642	0.0194875	0.0667376	0.00337224	0.0372962	0.0285576	-0.0117311	0.00447001
Q7TPW1	0.052821	-0.0421935	0.0483179	0.0356519	-0.00995831	-0.0247158	-8.16817e-05	-0.0140169	-0.0373681	0.00156673
Q8VCM8	-0.0404919	-0.0248538	-0.0295839	0.066623	0.0518988	-0.0448057	-0.141617	0.0307299	-0.0456498	0.050131
Q99KQ4	-0.0542028	-0.000221418	0.058677	0.0358961	-0.0263603	0.00435951	-0.0420916	-0.0460026	-0.0512803	0.0647407
P10493	0.0601706	-0.0157923	-0.00236337	0.0331971	-0.0117285	-0.0380113	0.0318101	-0.0269936	-0.00685105	0.0152123
O88322	0.0584213	-0.0198613	0.00520183	0.0399291	-0.0544654	-0.027714	0.0387627	-0.0117907	0.0141418	0.015873
Q9CZ44	0.0538692	-0.0164635	-0.0428005	0.0265742	-0.0249849	0.0371852	-0.023798	-0.0207364	-0.00848029	0.0336826
Q02819	0.0566771	-9.10281e-05	0.0451551	0.0683399	0.0292558	-0.0467572	-0.0293539	-0.00339581	0.0106299	0.0200847
Q9CRD0	-0.056895	-0.029823	0.00885584	0.0373853	-0.0411652	0.00276624	0.0145382	0.0143339	-0.0218736	-0.0523358
Q505D7	-0.0571943	-0.0298413	0.00865464	0.0280572	-0.00273602	0.0306146	0.0285731	-0.00767086	0.0513236	-0.0223683
Q62422	0.0238768	0.0681114	-0.00390818	0.0120067	-0.0813157	-0.0118642	0.0638748	-0.0540001	-0.0486978	-0.0581574
Q9ET54	0.0578011	-0.0289448	0.000699493	-0.00135718	-0.00474112	0.0329523	-0.00247728	-0.0227579	0.0116539	0.00324332
Q80YV4	-0.0368087	-0.0416377	-0.000968867	-0.00335128	-0.066958	0.00223847	0.0483044	-0.0874843	0.0325915	0.0374456
Q9EPX2	0.0483822	-0.0260947	-0.0210013	-0.0275537	0.0486949	0.0492013	0.0287716	-0.0160802	0.0706017	0.063258
Q8BR92	0.0439038	-0.0334971	0.0463802	-0.0237759	0.0213334	0.0147181	-0.00289183	-0.0820593	0.0454926	-0.106949
Q9D0J8	0.0468265	-0.0174612	0.054598	0.124104	-0.0435701	-0.0110876	-0.00880959	-0.0525805	0.00794249	-0.0284144
Q8VI36	0.035892	0.0622959	-0.0209733	0.065862	0.043922	-0.00264069	0.00759363	0.00824651	0.0640929	0.00230115
P70271	0.0554111	-0.00789088	-0.0721859	-0.0294299	0.00427952	-0.0322108	-0.0300594	0.00364772	0.0611545	-0.00835856
Q3TJD7	0.0462449	-0.0245874	-0.0736423	0.0596204	-0.0289314	0.0252994	0.0657271	0.0157675	-0.021767	0.0771512
O88593	-0.0200182	0.0784311	0.0365764	0.0386502	-0.0167958	0.0206373	-0.0257991	0.005168	-0.0186708	-0.012812
Q62446	0.0554197	-0.0239293	-0.0245035	-0.0144696	-0.0639303	0.0214664	-0.0136804	-0.0292764	-0.00144974	-0.00869662
Q64378	-0.0143577	0.0486747	0.0697656	0.048267	0.0442457	-0.0814308	-0.0115337	0.02152	-0.129866	0.0734804
O54998	0.0426869	-0.0404432	0.00712695	-0.0462893	-0.0248245	0.0815743	-0.00369889	0.10408	-0.0482398	0.0650706
P15331	0.0358049	-0.0469144	-0.0447276	0.00631376	-0.0388841	-0.0699352	-0.0158658	0.0359015	-0.0217259	0.0235325
Q9CYH2	-0.0484402	-0.0337922	-0.0503461	0.0340579	0.0271532	0.0454041	-0.0818221	-0.0497895	-0.00387744	-0.0218082
Q9DCM0	0.0592187	0.000706906	-0.0134855	0.0223347	0.0514388	0.0165716	0.00886565	0.000994019	0.0149794	0.00194696
Q149B8	0.0266609	-0.0667164	0.00429536	-0.062172	-0.0277664	-0.0318311	-0.0553499	0.00458857	-0.0417916	-0.0235152
Q8VEM8	-0.0619259	-0.0142466	-0.000528691	0.0376776	0.0102748	0.00362045	0.0268242	0.0286914	0.0152062	0.0160121
Q9D0F9	-0.0540687	-0.0456129	-0.00746105	0.021081	0.0161351	0.00752816	0.0209727	-0.0227347	0.014622	-0.000883698
P27612	-0.0474969	0.00572706	0.0406042	-0.0592376	-0.101016	0.0469161	-0.0325692	-0.035256	-0.0154743	0.0138337
O35386	0.00585494	-0.00844807	0.057201	-0.0511112	0.166185	0.0740195	0.0638641	0.136629	0.00417079	0.0263363
G5E829	-0.0544966	-0.0330462	-0.00333354	-0.0642203	0.00182066	0.0374763	0.00202656	-0.00231256	-0.0408353	0.0045725
P97290	-0.0219779	0.0669629	-0.0859959	-0.067681	-0.016282	0.0447176	-0.0215304	-0.0240801	-0.00965454	0.0302968
Q61233	-0.00346782	0.0741876	0.0033711	0.0576715	-0.0267801	-0.0885969	0.0386686	-0.0654554	0.0365486	0.0617199
Q9Z126	0.0310527	-0.0482543	-0.111044	-0.0239077	0.0580305	-0.0221045	-0.0744926	-0.0316644	0.0418573	-0.0226228
Q08857	-0.0601114	-0.0170017	-0.00860468	0.0213921	0.0119221	0.0559613	-0.00394741	0.0127853	-0.0235941	-0.0416842
Q60963	-0.0420054	0.0426786	-0.00123666	-0.00992996	0.0580723	-0.0485961	-0.0083173	0.00171739	-0.0289652	0.117198
P48678	0.0525326	-0.00488718	0.0216892	0.0938853	0.0317768	0.0237119	-0.0996381	0.0257831	-0.000707638	-0.00907998
Q8K411	-0.0247694	-0.0672942	0.0327457	-0.00347923	-0.0410262	0.0352678	0.0115076	0.0593606	0.0820883	0.0135121
Q7TNG8	0.0505302	-0.0323252	-0.0402965	-0.0311902	0.0265208	0.0473591	0.0648009	0.0277945	0.025471	0.00104891
Q9WU78	-0.0515896	-0.0288076	0.0201616	0.0853302	-0.00746746	-0.026916	0.000813618	-0.0107695	0.0194625	0.0439493
P28798	0.0149953	0.0642829	-0.0124765	0.048891	-0.00566484	-0.0794853	0.0582286	0.0833005	-0.0281351	0.089017
Q9WU79	-0.0433996	-0.037303	0.00127029	-0.0354824	0.0712007	-3.01323e-05	-0.0762876	-0.0280703	0.000787903	-0.0365391
Q91ZA3	0.0336841	-0.0530501	0.00888208	-0.105693	-0.0399021	0.0575052	0.00920845	-0.0640958	-0.00180312	0.020523
P97372	-0.0592779	0.00645029	0.0345899	0.0168631	0.0450473	0.00484915	0.0124085	-0.0291998	-0.0109393	-0.0581102
O35955	0.00153566	0.0722729	0.00203283	-0.031834	0.0336222	-0.0304039	0.0263582	-0.0880256	0.0570592	0.0808812
P28063	-0.02091	0.0587073	-0.0892962	0.0410032	0.0408028	0.007555	-0.0397634	-0.0679867	0.0627581	0.0303022
P28076	-0.00227119	0.0722501	-0.0103949	0.0159272	0.0114394	-0.0594311	-0.0573994	-0.0266605	0.0613451	0.11983
Q8VCR7	0.0412151	-0.026409	-0.0657128	-0.0694026	-0.0237277	-0.0221253	0.023956	0.0948467	0.0985542	-0.0476782
Q07456	-0.0108286	0.0769275	-0.0678061	-0.0180261	-0.0417798	0.0197407	-0.0208841	0.00327327	0.00964566	0.0262404
Q8BR07;Q921C5	0.0460535	-0.0183381	-0.025938	0.0240378	0.0281761	0.00192561	0.0655692	0.0846224	0.0882965	0.0976392
P27773	-0.0571149	-0.00239713	-0.0241597	0.0838267	0.010942	-0.0194888	0.0223292	-0.0711229	-0.00229808	0.00254654
P08003	0.00221592	0.0579149	-0.0490656	0.10001	-0.0628806	-0.0450595	-0.0383073	-0.127878	0.0143395	-0.00309905
Q922R8	-0.0538947	0.00865821	-0.0117515	0.0934342	-0.00571909	-0.0331832	-0.0274081	-0.0269169	0.0652459	-0.0596241
Q9D0F3	-0.0601945	-0.0225766	-0.00829707	-0.00155681	-0.0130474	0.0262652	0.0504853	-0.0142474	-0.0164539	0.0116319
Q9CR98	0.0532975	-0.0175191	-0.0128683	-0.0464075	0.0460251	-0.0676244	-0.0232814	0.00326841	0.00956075	-0.0118016
Q9WVE8	0.0489061	-0.0329751	-0.0037967	-0.0700317	-0.00659589	0.0791862	-0.0212225	-0.0115495	0.0445919	0.021454
O55126	-0.0606017	-0.0137128	0.0169322	0.042757	0.0133571	0.0303844	0.021424	0.00557976	0.0414721	-0.0263486
Q3UM45	0.059238	-0.00870719	-0.0216197	-0.0400301	0.00125289	-0.0026998	-0.0467579	-0.00638283	-0.0195387	0.0110576
Q8CGA0	-0.0179251	-0.0602318	0.00764413	0.0304005	0.00938495	-0.0628659	-0.0307996	-0.0691651	0.0947208	-0.00878533
Q7TSC1	0.0424661	-0.0384583	-0.0180846	-0.000545607	-0.0400243	-0.0231303	0.0131883	-0.0165103	0.0231252	0.0808455
Q9QYS9	0.0469045	2.37634e-05	-0.0485707	-0.0403988	0.0668109	0.103377	-0.0201643	0.0382945	0.0267258	0.0572687
P27005	-0.00459643	0.0799959	0.0406713	0.037109	-0.0312593	-0.0148944	0.0385926	0.0045438	-0.00140997	-0.0275394
P31725	-0.00423301	0.0791269	0.046737	0.00995034	0.0490449	0.0189891	0.0449287	0.013694	-0.00108485	0.0202279
Q8CGY6	-0.0505056	-0.0473378	-0.00363486	0.016392	0.0419697	-0.041243	-0.037185	-0.0200957	-0.000721533	-0.0248917
Q9CX30	-0.0140421	-0.0601838	0.0260891	-0.03886	-0.0685768	-0.0632391	-0.014684	0.022504	0.0213246	0.0237937
Q8R121	0.00038894	0.080537	-0.0253876	0.0100221	0.00258622	0.0501357	0.00697252	-0.054753	-0.0202433	-0.0388524
P21981	-0.00561087	0.0620698	0.0600133	-0.00770626	-0.0702987	0.02574	-0.114812	-0.0741828	-0.0197609	0.0267694
P19221	-0.047511	0.0279591	-0.0977848	0.0070794	0.0514659	0.0681602	-0.0408835	0.0410759	-0.0271464	0.0367707
Q8BKZ9	0.0625173	0.0020463	0.00236702	-0.0252408	0.0153684	0.0268776	-0.0310201	-0.0283477	-0.0090025	0.00306258
A6H6A9	0.00242532	-0.0605207	-0.0312886	-0.0350407	0.026831	0.000201441	0.0142323	0.0651759	-0.0451956	0.0751464
Q5ND29	0.0516106	-0.0395313	0.0437626	-0.0131116	0.0209414	-0.00721389	0.037376	-0.0103752	-0.021474	0.0225122
P26043	0.048148	-0.0090625	0.0568294	0.0846516	-0.0120592	0.0248227	0.00357912	0.0595527	0.0274339	0.0329479
Q01730	0.0447469	-0.0308437	0.0373374	0.0772173	0.0423298	-0.0200627	-0.0533855	0.111594	0.00788743	-0.00264523
Q05144	-0.0416737	0.0452008	0.0207979	0.0472985	0.0228582	-0.054824	-0.0280524	-0.0285626	0.00968204	0.0707052
P35283	-0.0365729	-0.0352899	-0.0713437	0.084386	-0.0333228	-0.0501014	-0.0781524	0.0743538	-0.0503453	0.0245365
Q91V41	-0.0537843	-0.0383862	-0.0392953	-0.000749296	0.00924088	-0.0210453	-0.0145537	-0.0344713	-0.0209289	-0.0153042
P35282	-0.0517925	-0.0169701	0.0252579	-0.0379928	-0.0288525	-0.0283064	-0.0591634	0.00533476	-0.0127638	-0.0903127
P63011	-0.0395628	-0.0546161	-0.0468023	0.00602699	0.0270611	0.0605626	-0.00846501	-0.0263919	0.0309622	-0.0273605
P35278	-0.0508484	-0.00218314	-0.0570173	-0.0238477	-0.00478478	0.0673219	-0.0365836	0.0255651	-0.0621752	0.0727096
P51150	-0.0513644	0.0309705	-0.0270754	0.063893	-0.0403463	0.00817786	0.0428543	0.00667738	0.0474691	0.0280053
Q64374	0.0437381	-0.00527926	-0.0296106	-0.0167606	-0.0202924	0.0241193	0.1072	-0.0196081	0.145619	-0.0484704
Q8K426	0.0127618	0.0512014	0.0633781	0.0361631	0.0272839	0.0739311	0.0153773	0.0257553	-0.0414289	0.0629955
O70622	-0.053797	-0.0357793	-0.0374832	0.00700457	-0.0290876	0.012221	0.0448302	0.0237438	0.0426269	0.00293172
Q00724	0.0345523	-0.0561243	-0.0884984	-0.0384182	0.0614359	0.0361748	0.0531536	-0.0266631	-0.00697405	0.0161229
Q61599	-0.000142011	0.0623396	0.0679638	-0.0154824	0.0201403	0.00225017	-0.0263807	-0.0735637	0.073271	0.0190115
Q9ES28	0.0152774	0.0603754	-0.00951347	0.088063	-0.0504657	-0.0139605	-0.0874269	-0.0599338	0.0208757	0.0245967
Q9JJH1	0.0123708	0.067453	-0.0182588	-0.0286287	0.0122394	-0.00469213	-0.000228068	0.0525852	0.0810338	-0.0309555
Q8R2Q4	-0.00538292	-0.0735077	0.0338095	-0.0417434	0.000208112	0.00253587	0.0536552	-0.0497213	0.00308731	-0.0966116
B8JJ69	-0.0506597	-0.045888	0.019849	0.00606543	-0.0190127	-0.00969564	0.0466871	0.0132514	-0.0396287	-0.012367
E9Q401	-0.0589752	-0.0309699	-0.00245807	0.0262076	-0.000873868	0.0361646	0.0208748	0.00471557	-0.000784617	0.00825193
Q8R127	-0.0587153	0.000334751	0.0401002	0.0045166	-0.0126508	0.0428279	0.0174066	-0.00296463	0.0382254	-0.045944
Q7TQ48	-0.042773	-0.0548129	0.00740309	0.0488515	-0.0285127	0.0199207	0.0116086	-0.00157629	0.0741209	0.017201
O55143	-0.0613153	-0.0213628	-0.015117	0.0264998	0.00857922	0.00948369	0.023564	0.0109427	-0.00231832	0.0132844
G3X972	-0.0487153	-0.0325886	0.00957785	0.0480731	0.0837185	0.0375919	-0.0258576	-0.0461705	0.0598957	0.00905727
Q8K1I3	0.0399252	-0.0367643	-0.049415	0.0291867	0.00940112	0.0884418	-0.000883439	-0.0385128	-0.071336	0.061377
Q9JKV5	-0.0343705	-0.0241451	-0.0441172	-0.0698655	-0.0761709	0.0216658	-0.0564009	-0.0306162	0.0322199	0.0548281
Q03734	-0.0119901	0.0765158	0.0445453	-0.00911879	0.0542357	0.0398711	0.0287635	-0.00710641	0.0248946	-0.0120392
Q91WP6	-0.0109172	0.0826005	0.0313492	0.0132084	0.044598	-0.0059399	0.0601895	0.021394	-0.0250223	0.00592142
Q6PD03	-0.050343	-0.0432976	0.033989	0.0258842	-0.0201476	0.0393857	0.0443138	-0.00179516	-0.0186462	0.0332603
Q76MZ3	-0.0593165	-0.0204765	-0.0102257	0.0158137	0.0304167	-0.0188402	-0.0492838	0.0159365	0.0162119	-0.0320288
P62141	-0.0284012	0.0478772	-0.0173072	-0.0965073	0.100499	-0.0570742	-0.0509287	0.0304025	-0.00582419	-0.0731091
P05366	-0.0169286	0.0663902	0.0728995	0.00455616	0.0891999	0.00495392	0.0595332	0.0263786	-0.00922796	0.0309609
P05367	-0.0135821	0.070083	0.088461	-0.00111426	0.0721289	0.0187994	0.0455856	0.00491393	0.0177692	0.0330283
P04918	-0.0386926	0.0558909	0.0349801	-0.00449346	-0.0634124	0.000145229	-0.0552073	-0.0202037	0.0255655	-0.00949403
P31532	-0.0244596	0.0681196	-0.0303835	0.00067331	0.0847688	0.0176182	0.0516112	-0.0165478	0.0164224	-0.0184295
P12246	-0.0116237	0.0826135	-0.00398836	0.0068918	0.00821257	0.0413673	0.0101257	0.00644525	-0.00912131	-0.0680767
Q9R0P3	0.0108634	0.0747224	-0.0198354	-0.0403809	-0.0193891	0.00255164	-0.052733	-0.00152919	0.07296	-0.0290212
Q07417	0.0582679	-0.00557502	-0.0307285	-0.0316354	-0.0184172	0.0397322	0.023701	-0.0387417	0.0525527	-0.00340258
Q9DBG7	-0.00715114	-0.0559355	0.0721176	-0.00586838	0.0440432	0.00584299	-0.0370432	0.0350774	-0.0388452	0.0818427
P42225	-0.0472921	0.037418	-0.00490135	-0.0549307	-0.000545605	-0.033479	0.0263246	-0.0363481	-0.0769488	0.019604
P42227	-0.0551017	0.0176572	0.00411362	0.0163107	-0.0252734	0.00785709	-0.0159729	-0.00436136	0.00378232	-0.127376
P42232	-0.0336131	-0.0436737	-0.0180652	-0.0268209	-0.0214906	0.0359328	-0.10519	-0.123404	0.0177262	0.0306853
Q9DC77	0.0521796	-0.0260897	0.031192	-0.0746859	-0.0161687	0.00303984	-0.0463346	0.0251023	-0.0203968	0.0347641
P62309	0.0466838	0.0123349	0.00483264	0.0745506	0.0329324	0.0364711	0.0155536	0.0742206	0.110025	0.0174482
Q6PIE5	-0.0597089	-0.00366888	-0.0336945	0.00941312	0.00684385	0.0545957	0.0522529	0.0233044	0.0163038	-0.00733938
P14142	-0.0511012	-0.0398764	-0.0166143	-0.0253117	0.0260319	0.0232192	-0.020257	-0.0361397	0.00597684	-0.0295603
Q62417	0.0578169	-0.00805395	0.062298	0.0281167	-0.0463999	0.0344697	-0.0203074	-0.040383	-0.0347077	0.031553
Q64442	0.0155852	0.0684	-0.0211106	-0.0723344	-0.0352855	0.0863128	-0.0185431	-0.0321185	0.0814149	-0.00140256
Q8BGH2	-0.0570518	-0.0286847	0.019931	0.0217304	-0.0478799	0.0364043	0.045819	0.0248593	0.0219366	0.00490329
P16546	0.0442689	-0.0547819	-0.0014532	0.0703043	0.0250498	0.0142624	-0.0303283	0.00565934	-0.00254173	0.0435912
Q8R3Q0	-0.0295951	0.0453313	0.118835	-0.0210318	-0.0300659	0.0357388	-0.0655383	-0.0278358	-0.0740916	-0.0185204
Q9CXV1	-0.0575299	-0.01859	0.0113305	-0.000297711	-0.0534305	0.00288054	0.0267714	0.0668917	0.0149743	0.0350878
Q3U276	0.0442156	-0.0457316	0.0652515	0.057419	0.0130155	-0.0499211	0.0375954	-0.0134035	-0.0479914	0.0687305
Q9CZB0	-0.0546837	0.00373442	0.0298102	0.0217053	-0.0461301	-0.0526661	-0.0129465	0.079902	0.0755359	-0.0124087
Q9Z2I9	-0.0484252	0.012286	0.0438295	-0.0646121	0.0304944	-0.0105719	-0.00893923	0.00198236	0.159517	-0.00332066
Q9Z2I8	0.0232656	-0.0651232	0.0155918	0.0290369	-0.0376035	0.0544344	0.0487847	-0.0743753	-0.00230662	0.0232735
Q8BND5	-0.0322435	0.0579898	-0.0325977	-0.00254937	0.056663	0.0882691	0.0772426	0.0403116	-0.0108097	-0.0191923
Q8K4L3	0.0497429	-0.0231012	0.000664197	0.0076632	0.0550634	0.0343312	0.0894381	-0.0436454	-0.0193003	-0.0432823
Q9CQW1	-0.0517905	-0.0316387	-0.0210859	0.0421983	0.0627639	-0.0116923	-0.0173092	-0.0282352	0.012545	0.0202602
Q91YE8	0.0582002	-0.0224376	-0.0117271	-0.0431623	-0.030589	0.0128575	0.011844	-0.0147816	0.00938499	0.0495786
Q9R233	-0.0463642	0.0430883	-0.0299511	0.0101355	0.0136636	-0.00259323	0.116394	-0.0289824	0.00450973	0.00782479
Q9CXF4	-0.0362078	0.0398991	0.0296685	0.0935987	0.0319757	0.0347651	-0.0252547	0.00138132	-0.0287002	0.0351366
P80315	-0.0423588	0.0342762	-0.0633103	-0.04671	0.0573611	-0.0517839	-0.0102264	-0.104331	3.51483e-05	0.00911911
P80313	-0.0592684	-0.008481	-0.0484004	-0.00857251	0.0541137	-0.00655935	0.0108148	-0.0223195	0.0123199	0.000106925
P80318	-0.0378139	0.0381094	-0.0631895	-0.0487315	0.0786171	0.0403829	-0.0594446	-0.0476654	-0.00317883	0.105073
P42932	-0.0565407	-0.0157279	-0.0318378	-0.011358	0.0300455	-0.0224905	0.0290461	-0.0596156	-0.00520331	0.0421116
O35452	0.0393933	-0.0372309	-0.0415283	-0.0608966	0.0435361	0.0958564	0.0411881	-0.000926793	0.0398803	0.0842299
Q8VBT9	0.0376531	-0.0425724	-0.0587324	-0.00804639	0.0397339	0.040436	0.0239911	0.00354894	-0.0652533	0.0169055
Q91W90	0.0550701	0.0178149	-0.0463434	0.0296305	-0.0155972	-0.0238095	0.0276689	-0.0290733	0.086958	-0.00382585
Q9JLT4	0.0443339	-0.0400586	0.00948872	-0.00886991	0.00209273	0.0494395	0.00612921	-0.0732078	-0.12899	0.00306233
Q8BLY2	-0.0106863	-0.0736176	-0.00229841	-0.00320912	0.0133964	0.0477987	-0.0265434	-0.00177426	0.0496922	0.0746765
P35441	-0.0100137	-0.0568494	-0.125878	0.0433385	0.0114924	0.0115374	-0.0738329	-0.0228386	0.00270017	0.0278984
P01831	-0.0118396	-0.0212097	0.0901631	-0.0665662	0.064031	-0.0261033	0.0750043	-0.0508073	0.106932	0.167849
Q9Z1Y4	0.0473391	-0.0427783	-0.0148382	0.0081903	0.0299967	-0.0151286	-0.00828906	0.00546212	0.0409859	-0.0023388
P39447	0.0547812	-0.000503787	0.00876913	0.0588321	0.0765555	0.00602857	-0.0245259	-0.00863894	0.0694153	-0.0386724
Q9Z0U1	0.0474972	-0.0128479	-0.048211	0.111152	0.0436176	-0.0153993	-0.0211762	0.0391222	0.0657381	-0.00646968
Q9JJG0	0.00186886	0.0825759	0.0383637	-0.0303119	-0.040248	-0.0382158	-0.0220882	-0.0430988	0.0245819	-0.0140094
Q62219	0.0515549	0.00130666	-0.0781891	0.0481677	0.0270092	-0.0269064	0.0252648	0.0208184	0.0453961	-0.0669788
Q9WVA4	0.0479205	0.0301069	-0.0690498	0.10658	0.0133764	-0.0222088	-0.00271988	0.00251162	0.0124509	-0.00507624
Q8BU14	-0.0483691	-0.0200428	0.0227411	-0.0436721	-0.0947898	-0.0558819	0.0448758	-0.057215	-0.0473193	0.0174114
P58021	-0.0384891	-0.0407989	0.07288	-0.0076857	-0.0170116	0.00151696	-0.0736137	0.0656498	-0.050853	0.0523372
Q9D1D4	-0.0581098	-0.0243139	-0.00441504	-0.00540059	0.0442668	-0.0369961	-0.0283786	0.00156115	-0.0174815	-0.0317493
P07309	0.0416492	-0.0278364	-0.108911	-0.0433018	0.0424634	0.0722083	0.0508065	0.0571071	-0.053994	0.00675173
Q99JY0	-0.0557531	-0.0262299	-0.020311	0.0269568	0.0172999	0.0134687	0.0182939	-0.0202259	0.0670351	0.00757355
Q9JHJ0	0.0561082	-0.00285468	-0.0406099	0.0502854	-0.0148967	-0.0406099	0.0466605	-0.00845978	0.0553031	-0.0618689
D3Z2H9	0.0148097	0.0648689	-0.0297599	0.075019	0.0994036	0.00989989	-0.00448011	-0.0548015	-0.00771694	0.0782723
Q6IRU2	0.0514935	0.00220372	-0.0657133	0.0765319	0.0770304	-0.0209755	-0.0086767	-0.0298228	-0.0462685	0.00743801
P32921	-0.0212236	0.0591247	0.0353099	-0.0433545	0.038337	0.0463004	-0.0505076	-0.0159471	-0.0343616	0.00876476
Q9JJZ2	-0.00543393	-0.0637395	-0.0185538	-0.00807205	0.0814686	0.0370733	0.0136508	-0.00154582	0.0614023	-0.0906636
A2AQ07	0.00636194	-0.0514142	-0.0904718	0.0214503	-0.0903929	-0.0459619	0.0802785	0.00457557	0.00814904	0.034456
Q9CRB6	0.0510607	0.0169698	-0.0174183	0.0821605	0.0510838	0.0218816	-0.0733949	-0.0158926	-0.0557832	-0.0431388
P29351	-0.00607387	0.0631701	-0.0265192	0.0620433	-0.0215691	-0.0990837	0.0110907	-0.0544027	0.0675564	0.0435505
Q8K1Z0	-0.00179823	-0.0779605	0.0289113	0.0573151	0.0161811	0.0460726	0.0327994	-0.0800653	-0.0456497	-0.0220849
A0A0A6YW67;P0CG49;P0CG50;P62983;P62984	-0.00399009	0.0661446	-0.0316908	-0.0146078	-0.00796423	-0.0135667	0.0165284	-0.115941	0.107489	0.00397814
P21126	0.052058	-0.00713956	-0.0214807	0.0177416	-0.00944636	-0.0781435	-0.0077512	-0.0793826	-0.0312087	-0.0735283
O70475	-0.016254	0.058816	0.0345327	-0.00849315	0.0247351	0.0317202	0.0332295	-0.0189487	0.00643741	-0.0507876
Q9JMH9	-0.0554431	-0.0335746	-0.0153361	0.014535	0.0416171	0.0332251	0.0227853	-0.0752846	-0.0130176	-0.000300722
P52624	-0.01026	0.0711891	0.0381085	0.00632638	0.0153739	-0.0183228	-0.0857943	0.0195721	-0.0368683	0.0582603
Q8R105	0.0387732	-0.0461577	0.0346735	-0.0118274	0.0427806	-0.0246558	-0.0631499	0.00610991	0.0370707	-0.0380738
Q3U2A8	-0.0400146	-0.0427025	0.043469	0.00557099	-0.0937102	0.0409564	-0.00116908	0.0191453	0.00629636	0.0771862
Q9QY76	-0.0565924	-0.037505	-0.0150161	0.0150026	0.00725687	0.0233024	0.0196273	0.0317258	-0.0193113	-0.0283088
Q9DBH5	-0.0574366	-0.0274868	-0.0133582	0.0353096	-0.0220682	0.0162089	0.0331558	-0.0333912	0.0434471	0.0226351
P20152	0.0552719	0.0123898	-0.0363533	0.0384951	0.0236027	-0.0739921	-0.0119508	0.00478678	-0.0346543	0.00479259
Q60931	-0.0599639	-0.0281433	-0.0067861	0.00361875	0.00130441	0.00157495	0.0246736	0.0333707	-0.0219148	-0.0089605
Q8CC27	0.0268557	-0.0436541	-0.0115761	0.0359527	-0.00947167	-0.0727597	0.0571347	0.084117	0.0396207	-0.0345668
P62814	0.0191481	0.0287051	-0.0852756	0.0344994	0.00959314	-0.0615241	0.111298	-0.0944972	-0.0424313	-0.0857428
Q923D5	0.0271039	-0.0472595	-6.92009e-05	-0.00212146	0.00387386	-0.0971253	0.00885083	0.122576	-0.0387983	-0.0566999
Q00519	-0.00480556	0.0723694	0.0352241	0.00557682	-0.00220419	-0.0516863	-0.0950386	0.0323154	-0.00140363	-0.040416
Q5IRJ6	-0.0522939	-0.0347758	0.01105	0.0470898	0.00601855	0.0177816	0.014245	-0.0119743	-0.0155192	0.0159349

## Sheet: Kidney Parenchymal
variable	PC1	PC2	PC3	PC4	PC5	PC6	PC7	PC8	PC9	PC10
A0A140LIF8	0.117505	0.0558518	-0.0378106	-0.00587163	0.15246	0.116218	0.021527	0.0747749	-0.0558283	0.151017
A6X935	0.12624	-0.0380175	-0.0390904	-0.0870909	0.0402635	-0.0226143	-0.00442729	-0.0463539	-0.0618248	-0.0568714
E9PV24	0.123781	-0.0193002	-0.0401614	-0.132596	-0.0374976	-0.0590095	0.00606513	-0.00178815	-0.0281283	0.0302364
O08692	0.0513452	-0.203164	0.137569	-0.0290301	-0.0264025	0.140601	0.165017	0.106383	-0.04286	-0.207927
O09159	-0.113003	-0.0797027	-0.0209667	-0.0206622	0.0490071	-0.103919	-0.141903	0.0242987	-0.112651	-0.21563
O35657	-0.106182	-0.086524	0.0402642	-0.159709	-0.122814	-0.13119	-0.0641644	0.0867224	0.0478474	-0.0570583
O35744	0.0904101	-0.190386	0.038517	0.0579037	0.0809608	0.0103468	0.048031	-0.0984846	-0.0256871	-0.0818522
O35955	0.120945	0.0217268	0.0970946	-0.0979365	-0.0144252	0.100674	0.0456055	0.0537288	-0.0631363	0.0898433
O54786	-0.0857273	0.00728738	0.21797	-0.111541	-0.10019	0.0809752	0.0265939	0.0274272	0.231088	-0.0523889
O70571	0.106839	0.0504187	-0.0991691	0.130696	0.0850594	-0.120124	-0.172415	-0.0885966	0.0130534	0.0365871
O88593	0.0200476	-0.210252	0.0884945	0.0909593	0.0177722	0.108474	-0.380257	-0.0692994	0.0685545	0.0695758
O88696	-0.10868	-0.0690786	0.0948269	-0.102923	-0.0794414	0.0178974	-0.00105798	0.0360416	-0.123485	-0.0445389
A0A087WPC3;A2A8T1;F8WGU9;O88833	0.112057	0.0909937	0.00452949	0.111981	0.117126	0.0846669	-0.107688	-0.0294577	0.0148354	0.0486219
O89020	-0.1015	-0.0954965	0.0838378	0.0175889	0.259251	0.0235367	0.159714	-0.0172635	-0.00332542	-0.0687691
P01887	0.0984284	-0.0586844	0.191149	-0.126134	0.0914833	0.0773689	0.0105093	0.0687159	-0.153852	-0.0117811
P01897	0.124202	0.065187	0.0599201	0.040919	-0.010516	-0.0930855	-0.0257348	0.00398859	-0.0504961	-0.0529047
P01901	0.115941	0.0998059	0.05803	0.0872117	-0.0569434	0.117344	0.0308797	-0.0287207	-0.0139367	-0.0519078
P01921	0.103221	0.116426	0.0555409	0.0190383	-0.167856	-0.0754642	-0.0172904	-0.0251244	-0.084674	0.0359435
P02798	0.109404	-0.10254	0.0652096	-0.0637553	0.0572054	0.161641	-0.0618103	0.137638	0.0154013	-0.132215
P04441	0.0930301	0.0828808	0.190192	-0.0575947	-0.0181111	-0.100141	0.110565	0.0131641	0.0877936	-0.100553
P04918	0.120444	-0.0248884	-0.126786	-0.0296976	-0.0086117	0.0372417	-0.103075	-0.0685527	0.100933	-0.0529231
P05366	0.106258	-0.147769	0.000616206	0.0121542	-0.0846148	-0.00343133	-0.0203452	-0.136369	-0.00992826	0.0159117
P05367	0.105389	-0.153783	0.00606372	0.0301445	-0.0742977	-0.00109535	-0.0382503	-0.127094	-0.022389	-0.0158193
P07361	0.124942	-0.0661296	-0.0202316	-0.0189212	-0.0177855	0.0810255	-0.0336947	-0.0846517	-0.0332438	0.0192457
P07743	0.107871	0.086659	0.0578434	-0.0323825	0.0820583	-0.132158	-0.156518	0.0238787	0.0173213	0.19533
P11276	0.112676	-0.0538802	0.112439	-0.141623	0.0512523	-0.0509137	-0.010753	0.117	-0.0468043	2.31787e-05
P11672	0.101328	-0.174102	0.00951538	0.0212307	0.0102569	-0.0138785	0.0365629	-0.0406577	0.0183768	-0.081725
P12246	0.119099	-0.0509269	-0.0323932	-0.0775824	0.0325042	0.0461032	0.0308523	0.0582762	-0.0812587	-0.0460749
P16014	-0.0340319	-0.117667	0.20481	0.29743	-0.047264	0.149943	0.0295183	-0.0017045	-0.0528248	0.0302627
P16294	0.0923118	-0.145787	0.0877368	-0.00837781	0.140046	-0.164351	0.106473	0.0395743	0.0442411	0.111004
P28033	0.0636715	-0.203766	-0.0764461	-0.0251579	-0.085698	0.0977476	0.0929768	-0.0903592	-0.097038	0.163591
P28076	0.111141	0.0217494	0.139477	-0.0967621	-0.118769	-0.0206853	0.0647832	0.0375682	-0.137686	0.0648884
P35441	-0.109766	0.0499004	-0.0470093	-0.0974665	-0.238582	0.0258959	0.118673	-0.0976545	0.0180975	-0.0173672
P36371	0.10972	0.0231984	0.0484159	0.0835991	0.171501	-0.0269975	-0.0739219	0.0863594	0.239559	-0.152712
P39039	0.0842938	0.0620808	0.133529	-0.232445	0.102482	-0.040699	-0.184999	0.113695	0.11838	-0.0658898
P42225	0.123481	0.0757023	0.0108601	0.067519	-0.0297753	0.0703055	-0.0145201	0.060017	-0.0978117	0.00474867
P42227	0.118686	0.0622937	-0.0475766	0.00879036	-0.110418	0.157877	0.0107137	-0.0477656	-0.0715504	0.00315046
P43883	0.0894598	0.0426054	0.111496	-0.0456671	0.174067	-0.124502	-0.00246555	-0.362017	0.0787004	0.178618
P46656	-0.0660158	-0.167552	0.183772	0.0355382	-0.129258	0.0682677	0.00388959	0.0216696	-0.0689811	0.267263
P47876	0.0408536	-0.229606	0.0388707	0.117153	0.0040563	-0.132387	0.0142129	-0.128439	0.195531	0.0237114
P49586	0.107761	-0.042679	0.00656926	-0.0978816	-0.264136	0.103942	-0.0858137	0.0778567	0.124277	0.00534971
P97290	0.11033	0.000714949	-0.0363419	-0.171775	-0.0875197	-0.0805705	-0.0967191	0.204995	0.112241	0.0296334
P97298	-0.109854	-0.0923669	-0.0429886	-0.0402934	0.037906	-0.0981794	-0.185506	0.173387	-0.0239144	0.106451
P97371	0.111112	0.0906552	0.130643	-0.0100331	0.0316995	0.0220333	0.111753	0.0846126	-0.0816775	0.0141004
P98156	-0.0299708	0.136458	0.244631	-0.027339	-0.206126	0.0997047	-0.166659	-0.135508	0.00404066	-0.20461
P99026	0.00984662	0.2017	-0.157181	-0.100076	-0.0486547	-0.106697	0.0740338	0.228895	-0.206296	-0.154858
Q00519	0.11175	0.00161767	0.128938	0.0559063	0.182035	-0.0521294	0.17368	0.00804362	-0.0239881	0.0191835
Q00724	-0.112495	-0.0945175	0.0338898	-0.0875734	-0.0655694	-0.0692768	-0.0958627	0.190109	-0.0168382	0.0337474
Q03517	-0.0367379	-0.0621348	0.2834	0.218409	-0.12921	-0.0044695	-0.0206545	0.0793563	-0.24217	0.104072
Q03734	0.125992	-0.0338592	-0.038885	0.0216752	0.0321468	-0.0206403	-0.0372726	-0.0269067	-0.0934409	-0.0568924
Q03963	0.108053	-0.0258793	0.148876	-0.103173	-0.0143827	-0.108706	-0.0101629	0.0566102	-0.100405	0.039556
Q07456	0.110484	-0.139206	-0.00629991	-0.0557272	0.0498024	0.065941	-0.0514664	-0.0019154	-0.0319988	-0.061521
Q07797	0.114047	0.00906739	0.139375	-0.0482187	0.172244	-9.85796e-05	0.00433249	0.0581855	0.0125682	0.0185575
Q3U4S0	0.000774668	0.145851	0.259634	0.0421966	-0.119299	0.121033	0.00579414	-0.0805391	0.362211	-0.0206475
Q5NBU8	0.0871281	0.103194	0.0593836	-0.0477861	0.223404	0.00403235	0.0198759	-0.0730581	-0.0837521	-0.0264687
Q60590	0.121914	-0.0443328	-0.0259611	-0.109984	0.0771072	0.0528595	0.0465944	-0.124478	-0.0342142	-0.0656241
Q60710	0.113337	0.0608008	0.0318368	0.15809	-0.0616771	-0.0767237	-0.142275	0.0219377	-0.000946768	0.118409
Q60766	0.113591	0.114521	0.00441324	0.106961	-0.0417326	0.0882464	-0.0187033	0.0492789	-0.0764043	-0.0200587
Q61147	0.123568	-0.0184453	0.0506109	-0.0809646	0.15007	0.00342118	0.0779312	-0.0259078	-0.0488096	-0.0237284
Q61635	0.121116	0.0476968	0.00719256	0.0848498	-0.0895566	0.0439521	0.0396824	0.141848	0.0668393	0.0821259
Q61646	0.109542	-0.0996623	-0.0462024	-0.0672295	-0.0895951	0.0699669	-0.158612	-0.174765	-0.0514492	0.066266
Q61704	0.123795	-0.0116925	0.0420484	-0.10879	0.0502644	-0.0659098	-0.0765007	-0.0195438	-0.0762939	0.00296599
Q61805	0.0823111	-0.123495	-0.144546	0.186322	-0.160342	-0.0629515	-0.0370094	0.0967656	0.0538332	-0.0907604
Q64374	0.0113059	-0.136501	-0.251086	0.0174865	0.15456	0.27056	0.0541783	0.231322	0.1336	0.0593238
Q64378	0.116355	-0.0149442	-0.0829206	-0.066569	-0.21109	-0.0792062	-0.00784712	-0.0534231	0.0730666	0.0558672
Q7TNL9	-0.0873952	-0.142545	-0.051862	-0.112508	-0.00721045	-0.0510453	-0.147991	0.147565	-0.10279	0.112969
Q8BND5	0.119647	-0.0242549	-0.110537	0.00335204	-0.0908997	0.080046	-0.103457	-0.0377106	-0.107627	-0.0531874
Q8CFB4	0.118962	-0.0568991	-0.0334214	0.0256795	-0.0323883	-0.0193468	0.0724882	0.0933568	0.0716969	-0.209976
Q8CIE4	0.109824	-0.0137054	0.0451121	-0.185606	-0.0703036	0.0715161	0.145034	0.0339667	0.0805767	0.0612256
P14430;P79568;Q8HWB2	0.103507	0.0507459	0.0415798	0.0120461	0.0314353	0.124703	-0.140661	0.160575	0.147099	0.26381
Q8K0E8	0.124071	-0.0198083	-0.0132657	-0.131007	-0.0145426	-0.05786	0.0295539	0.00361221	-0.0416111	-0.00161266
Q8K426	-0.0144103	-0.241374	0.113863	0.0104962	-0.0844164	-0.0479476	0.00128921	-0.148522	-0.0361033	-0.121918
Q8VCM7	0.124017	-0.0256347	-0.0212936	-0.134154	-0.0216165	-0.0636988	-0.00317873	0.00159625	-0.0367415	0.0139618
Q91WP6	0.12332	-0.0756518	-0.0579126	-0.0178749	-0.0682109	-0.0385398	-0.00341986	-0.0884859	-0.00299731	-0.0545234
Q91X72	0.123431	-0.00374359	-0.0253489	-0.147117	-0.00436967	-0.00157374	-0.0432846	-0.0897958	-0.0348271	0.0325164
Q91X83	0.0609776	-0.124398	-0.216418	-0.0138913	0.0560529	0.199007	0.299607	-0.0532725	0.0869535	0.11665
Q91XL1	0.116837	-0.0860038	-0.0259885	-0.132114	-0.0143015	0.0229411	-0.0822058	-0.0940233	-0.0366887	-0.000141382
Q91Z40	0.108406	0.0253809	0.057794	-0.00494952	0.0313845	0.19367	-0.116503	0.199847	0.263269	0.021611
Q91ZP3	0.0929358	-0.0855684	-0.0983476	0.209116	0.0185423	-0.211014	-0.11626	0.0819277	0.00393993	-0.0823785
Q99JV5	-0.114318	-0.042885	-0.0333139	-0.0162857	0.126286	-0.161836	-0.176318	0.0667944	0.0667743	0.139497
Q99JZ7	0.0734812	-0.209296	-0.0167043	-0.062166	-0.0441772	-0.111395	-0.101337	0.0375518	0.0200782	-0.17937
Q99KQ4	0.113339	0.0622488	-0.0588665	0.0860663	-0.126248	-0.125962	0.124567	-0.0389098	0.0785441	0.106792
A0A1B0GT68;Q99J93;Q9CQW9	0.107114	0.0139332	-0.0978181	0.162541	0.00289966	0.0822616	-0.138347	0.029404	-0.179061	-0.172308
Q9DCE9	0.124202	0.0594328	-0.012793	0.0491265	0.0104279	0.0557631	0.0129972	0.0925837	-0.0681098	0.00122249
Q9EQ21	0.0473835	-0.19555	0.141624	0.146515	0.00182526	-0.17875	0.126294	0.0875691	0.0802867	-0.148501
Q9EQH2	0.0811733	0.188855	-0.0193045	0.0566294	-0.0383116	-0.0841753	0.0627427	0.0310114	0.0458656	-0.246933
Q9EQI5	-0.117267	-0.0805094	-0.0350127	-0.0397625	-0.0971871	0.136839	0.00236441	0.141442	-0.088312	-0.0211365
Q9QXF8	0.0943848	-0.0409145	-0.225476	-0.0439805	-0.0999636	0.0962994	0.0231549	-0.08057	0.207754	-0.0402329
Q9QXN5	-0.106515	-0.0429923	0.0150895	0.0892201	0.175644	0.234205	-0.111145	0.0276185	-0.0793884	-0.122235
Q9QZ85	0.119818	0.0694572	0.00222164	0.0794813	0.00837492	0.098345	-0.093187	0.0826645	-0.0244823	-0.131867
Q9R233	0.115627	0.0679943	0.0126651	0.133024	-0.15707	-0.0515603	0.0592768	0.0893978	0.00196414	0.0646328
Q9WTK5	0.0764515	-0.152467	0.0277639	0.134599	-0.0896894	-0.0749106	0.191356	0.258615	-0.0276731	0.193867
Q9WV32	0.106134	-0.00195206	0.0396425	0.256157	0.0311407	-0.0649939	-0.00698518	0.0508751	0.0902669	-0.060972
Q9Z0E6	0.099808	0.116549	-0.0324328	0.12418	-0.0223992	0.0767622	-0.0871449	-0.0613257	-0.236987	0.098676
Q9Z2V4	0.107562	0.00214406	-0.0971067	0.0725046	-0.0328577	-0.276867	0.126396	0.0932458	0.0548696	0.041185

## Sheet: Spleen Parenchymal
variable	PC1	PC2	PC3	PC4	PC5	PC6	PC7	PC8	PC9	PC10
A0A075B5N9;P01674	0.0205277	0.015893	0.00265885	0.015867	-0.00274714	-0.00631416	-0.0228005	-0.0310326	0.0470377	-0.0125854
A0A075B5R2	0.0131784	0.0108239	0.0273195	0.0227777	0.0281194	-0.0279321	-0.0476237	0.0244215	0.0431598	-0.0243836
A0A075B677	0.0241015	0.00188105	0.0017664	0.0102176	0.0116045	-0.0154542	-0.0166117	-0.0262478	-0.00538474	-0.00806787
A0A087WQF5	-0.0167925	-0.0212741	-0.00275971	-0.0152339	0.0261779	0.0376846	0.0136679	0.0176425	-0.039096	-0.00546462
A0A087WRC2;Q9D937	-0.0102659	-0.00964217	0.0362019	-0.0347971	-0.00643155	0.0188245	-0.0274245	-0.00419483	0.0626952	-0.00801219
A0A0A6YW14;A0A0A6YXD7	0.0177618	-0.0306852	0.013082	-0.0237473	-0.0175254	0.00139326	-0.0034635	-0.00418404	-0.0166984	-0.0179203
A0A0B4J1G0	0.000499395	0.0334328	0.0247638	-0.0389123	-0.0049506	-0.0359921	0.0047603	-0.0142673	-0.0189723	0.0162715
A0A0B4J1I7	0.0214803	0.0107377	0.00119303	0.0401612	0.00906368	0.0148904	-0.0392073	-0.0183401	-0.0234763	-0.018049
A0A0J9YUD5	-0.0257235	-0.0124493	0.00630472	-0.0185468	0.00691892	-0.0643232	-0.013032	-0.02783	-0.000350122	0.00350837
A0A140LIF8	-0.0148782	0.0408189	0.014031	0.00234324	0.00689065	-0.00904903	0.00849766	-0.0101482	0.00565127	0.00372031
A0A140T8P6	0.0138723	0.0121764	0.0352243	0.014323	0.0137117	0.00778526	-0.0137931	-0.0404728	0.0416835	-0.0270931
A1L314	-0.00992223	0.0229797	0.0278658	-0.0413889	0.0254832	-0.0238661	0.00970102	-0.0522303	-0.00767204	-0.018253
A2A8Z1	-0.0247403	-0.0124343	0.0223145	0.017624	-0.00360131	0.0309994	0.0262195	-0.0129509	-0.0143912	-0.000690248
A2ADY9	0.0280215	0.00345145	0.0161474	-0.039566	-0.00833692	-0.0133505	-0.0049952	0.00989533	-0.0466611	0.0106811
A2AF47	-0.0270719	-0.0210448	0.0137109	-0.0148902	0.0108172	0.0139776	-0.0234542	-0.0182557	-0.00588581	-0.00915012
A2AFS3	0.00426132	0.018891	-0.0470109	-0.0179885	-0.0235963	0.0170962	0.0085145	0.0227657	-0.0101477	-0.00166291
A2AN08	-0.0293538	0.00311371	0.0244062	-0.00353636	-0.0248844	-0.00626008	0.0219608	-0.0135406	-0.030539	-0.000700253
A2AQ07	-0.0136145	-0.0343239	-0.0048297	0.0131517	0.00332698	-0.00915201	0.0470805	8.69849e-05	-0.00107006	0.036932
A2AR02	0.0045247	-0.0152191	0.0360072	0.0183308	-0.034889	0.0113128	-0.034859	0.00455847	0.0255328	-0.0488799
A2ARZ3	-0.00690848	0.0274609	0.0117303	-0.0243634	0.0524107	0.00375613	-0.00838941	0.0371781	-0.0354182	0.0357846
A2AX52	-0.021532	-0.00588033	0.00424967	-0.00711295	-0.0183816	0.0133815	-0.0422029	0.0159315	0.0162432	-0.00972433
A2CG49	-0.0246241	0.00447827	-0.00648991	0.0244161	0.00363296	0.0232074	0.0497458	-0.0227278	0.0130278	0.0366229
A2RSY6	0.0216011	0.000312224	0.0145762	-0.058086	0.00770454	0.0212557	-0.0328363	-0.00971768	-0.00931083	0.0243303
A6H5X4;B4XVP9	-0.00410003	0.0387736	0.0166494	0.00317193	0.0255954	-0.00348263	-0.00010211	0.0159949	0.00130721	0.0162151
A6H5Y3	0.0287754	0.0150149	0.0178394	-0.00407287	-0.0130106	-0.0043102	0.0040926	0.0182276	0.0144468	-0.0116426
A6H6E9	-0.0223446	0.005975	0.00670806	0.03561	-0.0302622	0.0342862	0.0295421	0.0357734	-0.0442955	-0.0111356
A6X8Z5	-0.0264796	-0.0167526	-0.00761119	0.0216588	0.0122298	-0.0259355	-0.0116869	0.0169607	8.11736e-05	-0.0156466
A6X935	-0.0181592	0.0392436	0.0110428	0.00074927	0.00127349	-0.00665743	0.00683313	0.00614898	-0.00796683	0.0124317
A8DUK4;P02088	-0.024795	-0.0271139	-0.00925494	0.0260512	-0.011635	-0.0090566	0.00422476	0.0348753	0.0156862	0.0102889
A9YVJ5	-0.0131965	0.0182646	0.030307	-0.00533457	-0.00109204	0.0108774	0.0475839	0.0486248	-0.00884194	-0.0133965
B1AUY3	-0.0114091	-0.0320593	0.0285403	-0.00209424	-0.015367	0.0287194	0.0217418	-0.0307825	-0.00779725	0.007062
B1AXH1	-0.0210021	-0.0287131	0.00447144	-0.0215331	0.00563116	0.0205534	0.0228171	0.0204059	-0.00753552	0.0257359
B1AZI6;E9Q5E2	-0.025245	-0.0152634	0.00265907	-0.0309337	0.0142731	0.014617	-0.0121843	0.0130193	-0.0273521	0.0291126
B2RPV6	-0.00680098	-0.0416116	-0.0164098	0.0109497	0.0164283	-0.00798797	0.0074264	-0.0104294	-0.0132945	0.028615
B2RUP2	-0.0269889	-0.0196964	-0.00726156	-0.027177	-0.00394225	-0.024789	0.00696472	0.00174571	0.00840618	0.0198627
B2RXM6	-0.0225965	-0.0289857	-0.0067726	0.0236811	0.0102367	-0.00583676	0.00938567	0.0283392	-0.0193863	0.00598717
B2RXR6	0.00633933	-0.0368855	0.0221273	-0.00861714	0.0251486	-0.00484458	0.0265482	0.0124107	-0.0280327	0.0108442
B2RXS4	0.0211038	0.0235477	0.00863843	0.0210365	0.0443978	0.0326163	0.0125975	-0.0146301	-0.00931123	-0.0161243
B8JK39	-0.0134312	0.0223061	0.0228785	0.0386722	-0.0366278	0.00211704	-0.0226627	-0.0384641	0.0174335	-0.0207805
B9EJ80	-0.0249338	-0.00540086	0.00264064	-0.0214575	0.00630567	-0.0529476	-0.0232623	-0.0176199	-0.0107889	0.0268278
D3YXK2	0.0223315	-0.0204266	-0.00334233	-0.0089332	0.00236601	0.0121536	-0.0582037	-0.00550373	0.0256316	0.0316297
D3Z3N4	0.0278699	-0.0153767	0.0144611	0.00601832	0.0176464	0.0135947	-0.0218529	0.0441846	-0.0253692	0.00926728
D3Z6Q9	-0.00874347	-0.0375641	0.0107872	0.0385587	0.00945914	-0.00497546	0.0324153	-0.00199037	-0.00254816	0.0143331
D4AFX7	-0.0275026	-0.0130284	7.20006e-05	-0.00269328	0.0139918	0.0166745	-0.0224895	0.00235136	-0.0109326	0.0300034
D7PDD4	-0.0172207	-0.0389753	-0.00988267	0.00245354	-0.00595917	-0.0178494	0.00504243	-0.00813253	-0.0058134	-0.00425239
E9PV24	-0.0239994	0.0269951	0.0169288	0.00835417	0.0306996	-0.0102206	0.013782	-0.00431048	-0.0120417	0.0239255
E9PVA8	-0.0259724	0.0105281	-0.0108598	-0.0315406	0.00524021	-0.0506136	-0.00689766	-0.0334176	-0.015911	-0.0139051
E9PWQ3	-0.0282868	-0.0102621	0.0173112	-0.0316387	0.0174432	0.00527512	-0.00526952	0.0181956	-0.0092481	0.00704394
E9PX68	0.0305331	0.00895638	0.0144373	-0.0135866	-0.0311637	-0.0059445	0.000665912	0.0129623	0.022674	-0.000791857
E9PYK3	-0.0240594	0.0019051	0.00868876	-0.0278897	0.017028	0.029417	0.034891	0.00700838	0.00669741	-0.0101444
E9PZJ8	-0.0132337	0.022646	0.0126178	0.0134855	-0.0275111	-0.0111117	0.0413924	0.0233937	0.0219767	0.0252734
E9Q0S6	0.0114363	0.0259963	0.0358572	-0.026414	0.0167725	0.0124021	0.0240861	0.00679965	0.0202089	-0.0106673
E9Q2M9	-0.0192709	-0.036437	0.00659944	-0.00876522	-0.00823416	-0.00263054	-0.00261793	-0.0318718	-0.00659455	0.0167666
E9Q3L2	-0.0207684	-0.0116997	0.0259701	-0.038166	-0.0186889	-0.0475568	-0.000434916	-0.0366196	0.00636166	0.00135343
E9Q414	-0.0204876	0.034403	0.0182556	0.000797572	-5.22422e-07	-0.00266552	0.0129258	0.0102502	-0.00720765	0.0190183
E9Q4N7	0.00428066	-0.0362606	0.00303696	-0.000506009	-0.00990697	0.0261372	-0.00956897	-0.0381219	0.0272214	0.0237415
E9Q555	-0.0223839	0.0314662	0.0217234	0.00498721	-0.0128377	-0.0148776	-0.00449397	-0.0138739	-0.00444845	0.0039124
E9Q5C9	0.000210446	0.0362431	0.013136	0.0165922	-0.0242198	-0.0390264	-0.0196493	-0.0316774	-0.0363732	0.00751884
E9Q612	-0.0253355	-0.0146674	-0.00427833	0.00758899	0.0311022	0.0233076	-0.000153721	0.0352006	0.0430659	0.0150713
E9Q7G0	0.0268103	-0.0247215	0.0121628	-0.0166431	-0.00785527	-0.0229945	-0.0006433	0.0183229	-0.0123801	-0.0131248
E9QAM5	-0.0126517	0.0344116	0.0221976	0.0143557	-0.0340957	-0.00517578	0.0277702	-0.00437329	0.0134436	0.0195547
F6ZDS4	0.0255677	-0.0256757	0.00729065	0.023217	-0.00401528	-0.0352382	-0.0104581	0.00428084	0.0026404	0.00113881
F8VPK0	-0.0225364	0.0117398	-0.0197577	0.00119188	-0.00543726	0.0444594	-0.00776853	0.0154705	-0.029197	-0.00400401
F8VPN4	-0.0341597	-0.00459866	0.00176153	0.00612921	0.0122905	0.0141706	0.0095487	0.00823196	0.0144278	0.0202225
F8VQC1	-0.0185607	0.0206833	-0.0297125	-0.0328844	0.0244059	-0.0276962	-0.00813533	-0.0173065	-0.00692744	-0.0168954
F8VQK3	0.0199643	-0.0120301	0.0239702	-0.0552572	-0.0237321	0.000901664	-0.00962622	0.00733559	0.00631496	0.0033506
G3UY67;G3UYK7	-0.00953255	0.0302541	-0.0141815	-0.000663011	-0.0128934	-0.015866	-0.00350884	-0.0377913	0.0359633	0.0131201
G3X8U3	0.0251625	-0.0122912	0.0111238	-0.0105571	-0.0365233	0.00782684	-0.0299409	0.000730543	-0.0417419	-0.0178728
G3X9K3	-0.0263541	0.0105895	0.00360932	-0.00983685	-0.00623839	-0.00447096	0.0172646	0.00622981	-0.0424124	-0.0145583
G5E897	0.023158	-0.0018223	0.0253475	-0.0297641	0.0105231	-0.0259131	0.0216439	-0.00124215	0.0290098	-0.0114406
O08528;Q91W97	-0.0322983	0.00736563	0.0128325	-0.00538862	0.00642379	-0.00482204	0.0155731	-0.0196436	-0.0108155	-0.0127867
O08532	0.0212774	-0.0160803	0.00738383	-0.055606	0.00185212	0.0211559	-0.0179951	0.00635304	0.0275502	0.0259095
O08539	0.0321679	-0.014984	-0.00362859	-0.0236534	-0.0101903	0.00037699	0.00683495	0.0108261	0.00115496	-0.00203668
O08547	-0.0198741	-0.00219283	-0.0398369	-0.0147869	-0.020151	-0.0358421	-0.0292034	0.00970165	-0.0128388	-0.0206795
O08553	0.0295233	-0.0197453	0.0112065	-0.00118174	0.0166491	-0.00948613	0.0294819	-0.00738747	0.000983074	0.0109666
O08573	-0.00235901	0.0397158	0.0228607	0.0291149	-0.0015434	-0.0282945	-0.0134772	0.00453418	0.0021664	0.00360207
O08582	0.0165625	-0.0245516	-0.000287348	0.0155623	-0.0118664	0.0237911	0.037495	-0.0293639	-0.0325482	-0.0348863
O08585	0.0200918	0.00868587	0.0289434	0.0173272	0.0638042	-0.00889815	-0.00814762	0.0151089	-0.0261983	-0.00557372
O08600	0.0289031	0.0117617	0.00452037	-0.0382942	0.00575368	0.0098777	-0.0149355	-0.026336	0.00598994	0.0240191
O08638	0.0024839	-0.0286419	0.026876	-0.0359539	0.0137097	0.0271554	-0.00252439	-0.000571577	0.00599099	0.00400908
O08677	-0.0138319	0.0287766	0.0113088	-0.0079343	0.00817589	-0.0282286	0.0133276	0.0349698	0.0482622	0.0245517
O08692	-0.0329555	-0.00564114	0.0109269	-0.0190589	0.024056	-0.00542306	-0.000915203	0.00858846	-0.00106748	0.0122092
O08738	-0.0123222	-0.0283482	-0.0104049	0.0394164	-0.0283904	-0.0220436	0.0271906	0.003459	0.0162353	-0.0191028
O08739;Q3V1D3	-0.0245043	-0.0075908	-0.00590058	0.0137102	-0.0124211	0.0402577	-0.00777328	-0.023653	0.0640149	-0.01426
O08742	-0.00883594	-0.0383354	-0.0129313	0.00818895	0.00997071	0.00099949	0.0258809	-0.0137703	-0.00876629	0.025525
O08746	0.0121472	-0.0299512	-0.0127138	0.0168377	-0.000394196	-0.0193117	0.00364013	-0.0201859	-0.00673202	-0.0260013
O08749	0.0243964	0.000839947	-0.0384365	-0.0305642	-0.00372287	-0.0137284	0.0009317	0.00653105	-0.00400907	0.0241383
O08795	0.000297058	0.032504	-0.0109144	0.0278417	0.0595507	-0.010026	-0.0201993	0.00834784	0.0013141	-8.79624e-05
O08804	-0.0207849	0.00486826	0.033868	0.00268977	0.0146797	-0.0139058	0.0127104	0.0106076	-0.00187851	-0.0324367
O08808	-0.0268017	-0.0123494	-0.0116915	0.00619305	-0.0066558	-0.00755382	-0.00834162	0.0129935	-0.00548999	0.0304319
O08810	0.0318474	-0.00534981	0.0232605	-0.013508	-0.0140616	-0.0103126	-0.00405894	0.0105331	-0.0119718	-0.00218398
O08900	0.0158677	-0.0354553	0.0124656	0.0245481	0.0208379	0.00817668	-0.00910007	-0.00161359	-0.00722483	0.0213952
O08915	0.0287902	0.00364598	0.0111262	-0.0465104	-0.012814	-0.0159425	0.00410413	-0.011342	-0.02334	0.016093
O08917	-0.02918	0.00162436	-0.0143564	-0.030722	0.00122949	0.0238741	-0.0106009	-0.018531	-0.023368	-0.0160459
O08989	-0.000521042	0.0270287	0.0281637	-0.00596202	0.0304073	0.0266298	-0.021198	0.00844553	-0.032625	-0.00605428
O08992	-0.00857567	0.03914	0.00950938	0.013863	0.00723968	-0.0206514	-0.021049	-0.00350642	-0.0387035	0.0112832
O08997	0.0258903	-0.0137005	-0.00114567	0.00916651	-0.0323384	-0.0357455	0.0135226	9.7612e-05	-0.0136816	-0.0441399
O09000	0.026052	-0.000113107	-0.00542217	-0.00861746	0.00691948	-0.0219614	0.0301131	-0.0170083	0.0255242	0.00250607
O09044	-0.0294399	-0.0199821	0.00823544	-0.0145373	0.00762789	-0.00573683	0.022913	-0.0152	-0.00934945	-0.00622703
O09046	-0.007725	-0.0237658	-0.0059162	-0.0108651	-0.0164877	-0.0244501	0.0497806	-0.0171736	-0.0403205	-0.0142642
O09061	-0.00266795	-0.00650747	0.0445692	-0.012159	-0.00110355	-0.0139236	-0.00755513	0.0260493	0.040805	0.0065748
O09131	0.0216953	-0.00544445	-0.0314767	0.0367891	-0.000738374	0.000977194	0.0130475	0.00731123	-0.00251416	-0.0317967
O09164	0.016107	0.0109441	0.0179514	0.00447425	0.0172425	-0.00430077	-0.0273768	0.0416701	-0.0027676	-0.0631767
O09167	-0.0262468	0.0142071	-0.0206506	-0.0207785	-0.0226113	0.00978558	-0.0152549	-0.0176685	0.0164555	-0.0351493
O09173	-0.0197051	0.03462	0.00551826	0.0122508	-0.00412116	0.00102543	0.00293166	0.0121192	-0.000190284	-0.0188371
O35075	0.0155517	0.00075193	0.0409344	-6.76315e-05	0.02099	-0.00781737	-0.0277868	-0.0156935	-0.0142838	-0.0318738
O35114	0.011581	0.0017192	0.0272987	-0.00744069	0.0219035	0.0249674	-0.0395573	0.0354124	-0.00572656	-0.0220004
O35127	0.0260631	0.00848644	0.000326589	0.0466872	0.00434042	-0.0107928	0.0407594	0.0043506	0.00992883	-0.0142961
O35177	-0.00960756	-0.0364952	-0.00424799	0.00371673	0.0153966	0.0411678	0.0183651	-0.00550355	0.00550705	0.0434802
G3UYJ7;O35215	0.0330481	0.00519647	-0.00685739	-0.0132472	-0.00237315	0.00644448	0.0265953	0.018357	0.0010088	-0.0103323
O35218	0.0268402	-0.00931717	0.0181805	0.00635108	-0.0333113	-0.0253291	0.0172457	-0.012831	-0.00170725	0.0161326
O35226	0.0323207	0.00757228	0.001362	-0.0262809	0.00234108	0.0125536	0.0166522	-0.000453257	-0.00297498	0.0210328
O35286	-0.0187921	-0.019425	0.0374596	0.0159919	-0.0215023	0.0114967	-0.0281906	-0.00505723	-0.000714145	0.0154962
O35295	0.0102211	-0.0321151	-0.00655677	0.00638588	-0.0052684	0.0184054	0.0560858	-0.0180433	0.0171819	0.0183962
O35309	0.0258392	0.0253691	0.0184079	0.00539259	0.00423815	-0.00985317	0.00387332	-0.00714514	0.0244096	-0.00937133
O35345	0.0278469	0.0124949	0.00907146	-0.0222804	-0.0146351	-0.000380982	-0.00587401	-0.000400419	0.00287805	-0.0104154
O35350	-0.0292404	-0.0179481	0.0189511	0.017748	0.00650228	-0.00309012	-0.00171051	0.00452786	0.00312307	0.010908
O35381	0.0328582	-0.0158435	0.00400835	-0.00207102	0.00560197	-0.00311074	6.91022e-05	0.0035236	0.00149262	0.00142684
O35382	-0.0186575	0.0149717	0.0154949	0.00449678	-0.0121036	0.0657133	0.0160575	0.023312	0.00438366	-0.0272493
O35405	0.0207737	-0.0219803	-0.00193799	-0.0122001	-0.0218225	0.0297185	-0.0169708	0.0185952	0.0207073	-0.0471096
O35424	0.0170089	-0.0284056	0.00418881	-0.0221757	-0.0174106	0.0216524	-0.0103916	0.0234573	0.0581118	0.00753294
O35452	0.00219758	-0.0425653	-0.00868073	-0.0147353	0.0227788	-0.0163317	-0.0101027	0.0302462	0.00677574	0.00541908
O35459	0.0181594	0.0304188	0.0144943	0.0117827	0.015079	-0.0147242	0.00271101	-0.022342	-0.00962212	0.0211328
O35465	0.024073	0.00783315	0.0192271	-0.0421208	-0.026261	-0.00983743	-0.0312326	0.00724513	-0.0203479	-0.0148724
O35473	0.0221574	-0.0114652	-0.0179985	0.00295371	0.00394335	-0.00880641	-0.0261043	-0.0121629	-0.0502927	0.0391131
O35490;Q91WS4	-0.021203	0.00836425	-0.00645192	-0.00372311	0.0411382	-0.0156721	0.0402717	0.0104818	0.0339532	0.0406704
O35593	0.0129588	0.0251061	0.0225276	0.0124247	-0.0218288	0.00086607	0.0172512	-0.0325371	-0.0273605	-0.0107085
O35598	-0.0184096	-0.0365692	0.00350293	-0.0190862	0.0135397	-0.0249541	-0.0030666	-0.0113758	0.00435663	-0.00412178
O35601	-0.0209784	-0.0310384	-0.0067348	0.0192544	0.0195313	-0.0073428	0.0285081	-0.000147768	-0.00726546	0.00966387
O35613	0.0116227	0.0311514	0.00417797	0.014807	-0.0276627	0.0115406	-0.00688002	-0.0171238	0.0501976	-0.00734112
O35639	-0.0309763	0.00507929	0.0170783	-0.0220735	0.02168	-0.0104265	0.0200464	0.0103375	0.0127275	0.00320719
O35654	0.0264811	0.00178487	0.023933	-0.0273915	-0.0290261	-0.0279266	0.00486026	0.00367091	0.00593589	0.0434317
F6XX07;F7BJH9;O35664	-0.00863816	0.026059	-0.0115349	0.00934946	0.0306617	0.00519868	0.00644891	0.0168563	0.0123003	0.0206933
O35680	-0.0251434	0.00757837	0.00927069	-0.0143821	-0.0383063	-0.0338471	0.000524	-0.0454085	0.00854336	0.0129995
O35685	0.0046515	0.0390772	0.0253576	0.0108723	0.0120887	-0.0126991	-0.0248026	0.00582758	-0.00177264	0.0204062
O35730	0.0194154	-0.00525096	0.0139962	-0.0145271	-0.0019409	-0.0229828	-0.0023524	0.00386947	0.00141503	-0.0337886
O35737	0.0300211	-0.00530057	0.0152712	-0.000646914	-0.00620876	-0.0239832	0.0151963	-0.0338065	0.0162848	0.0254824
O35744	-0.0326839	0.00335101	0.0137241	-0.0169078	0.0187145	0.000704526	-0.00329009	0.018525	0.00575969	0.00784214
O35841	0.0296129	0.00442478	0.00419072	-0.0224946	-0.0365311	-0.00298715	0.0308449	0.0101874	0.000517695	0.0270261
O35855	-0.00346685	0.00485647	-0.0602635	-0.00601114	0.00376755	0.00877196	-0.0119904	0.000425103	-0.00238924	0.00445577
O35887	0.0282637	0.0154313	0.0138558	-0.0419649	0.000193776	-0.00103591	-0.01179	0.0164131	-0.00586605	-0.0211522
O35892	-0.0293987	-0.0123727	0.024089	-0.0139295	-0.00298653	-0.0156837	-0.00933445	-0.0194958	-0.00287588	-0.0103775
O35900	0.00779351	-0.0259564	0.00187392	0.0319398	-0.0475677	-0.0417798	-0.0127512	0.0283897	0.00787377	-0.0408241
O35930	-0.0033927	-0.0422919	-0.0187922	0.0115156	0.0142914	-0.00523068	-0.00823474	-0.00224557	-0.0183222	0.0306473
O35943	-0.0165882	-0.0192411	0.0064597	-0.0420724	-0.0254943	0.0138038	-0.0329739	0.011708	0.00637857	0.0526088
O35954	-0.0127814	-0.0258253	-0.0174589	0.00768732	0.0112007	0.0581431	-0.0105773	-0.0160769	0.0222418	0.0449736
O35955	0.0154672	0.0181601	0.0437326	-0.0166548	0.0177743	0.00554354	0.00955429	0.0161582	0.0153678	0.00476942
O35988	-0.0272093	0.00291332	0.00864946	-0.00770777	0.0043307	-0.0260521	-0.0203685	-0.019602	-0.0352155	-0.0266857
O54692	0.00266697	0.0294428	-0.00919818	0.0214193	0.0171514	0.0475244	0.00947916	-0.0416506	0.0256949	-0.0306135
O54724	0.0254655	-0.00385429	-0.0120223	-0.0155507	0.0428604	-0.0385562	-0.00337518	0.00604308	0.041601	-0.00866062
O54734	-0.0123625	0.0241607	-0.0467459	-0.0199479	0.00487354	-0.00417205	-0.00369916	0.00673212	-0.0176042	-0.00139547
O54774	-0.0285678	0.00989409	0.0166438	-0.0138292	0.00638774	0.00945573	-0.00438305	0.00266291	0.0212627	-0.0251752
O54781	-0.0183713	-0.0157847	-0.000107296	-0.0376032	-0.0104528	-0.0161423	0.0166418	0.0205473	-0.0218507	0.0311463
O54786	0.0265052	-0.0144257	0.0192451	-0.0227409	-0.0070148	-2.47284e-06	-0.0139564	0.0387128	-0.0185321	-0.00930478
O54824	0.00824094	-0.0383105	0.0152232	-0.0138463	0.0276691	0.0285089	0.0132644	0.00339962	0.00550627	0.0291782
O54834	0.00369738	-0.0367393	-0.0235273	0.00773664	0.0309709	-0.00287315	0.0197775	-0.00740424	-0.00348744	-0.0174108
O54865	-0.00975032	-0.0313859	-0.00042005	0.0253364	0.00593546	0.0365993	0.041402	0.0102705	-0.020945	0.00551221
O54890	-0.0201426	-0.0323749	-0.0114461	0.0131873	0.031403	-0.00859637	0.0155603	-0.00469676	-0.0207684	0.0188698
O54910	0.0142582	-0.0310734	0.00664606	-0.0017857	0.00134195	-0.0157369	0.0175008	0.00619359	0.00263306	0.0414727
O54931	-0.021294	0.0286541	0.0164683	-0.000734921	0.0220142	-0.0158052	0.0303771	0.0167422	0.00976136	0.00255992
O54962	0.00143987	-0.0306103	-0.00336883	-0.0101944	-0.00775041	-0.0170166	0.00160207	0.0478499	0.00461744	-0.0788066
O54988	-0.0181581	0.0148364	0.00373734	0.0184986	0.0194526	-0.0581162	0.0346985	-0.0181097	-0.0161863	-0.00646833
O55023	0.028416	-0.0173578	0.01364	-0.0276519	-0.0122685	-0.0114827	0.0256479	0.0156299	-0.00713184	-0.00520567
O55029	-0.0193756	0.0272394	-0.0312276	-0.0101706	0.0182686	0.013705	-0.0212902	0.0139052	-0.00253107	0.0161161
O55042	-0.0110502	-0.0378825	-0.0120591	-0.0055783	-0.0231839	-0.030726	0.0206798	0.0123349	0.0148513	0.0103168
O55057	-0.0275677	0.00416021	0.0153454	-0.00713934	0.0165965	0.0191434	-0.0197694	-0.0327077	0.0252627	0.0481987
O55098	0.000801107	-0.0392637	0.0049553	0.0112908	0.00248236	0.0458478	-0.0303255	0.0040654	-0.00457465	0.0197963
O55106	0.0319824	-0.006909	0.0057027	0.00263689	0.00665329	-0.0137986	0.0290961	-0.0117068	-0.00554198	0.00436776
O55126	-0.0186142	-0.00482697	-0.0428023	-0.00666431	-0.00996641	0.0164461	0.0124635	-0.0399201	-0.000166511	0.018252
O55131	0.0265881	-0.0169804	0.0195727	0.0101725	0.0259393	0.00273218	-0.00231483	-0.0141813	0.0363324	-0.00152353
O55135	0.0259116	0.0224332	0.0185994	-0.00675564	0.00860646	-0.0127462	0.0132426	-0.000846399	-0.0255618	0.0131446
O55142	-0.0235984	0.0182215	-0.0206936	-0.0203787	-0.0312068	0.0164537	-0.0323277	-0.0113641	0.0230558	3.40612e-05
O55143	-0.0289445	0.0121286	-0.021532	-0.0236525	0.0120519	-0.0235413	-0.00165881	-0.0272948	-0.00672331	-0.0023722
O55222	-0.0191017	-0.0355973	0.00382872	0.00624896	0.00324054	0.0166241	0.0173575	-0.0156698	-0.00628018	0.0112084
O55234	-0.0173224	-0.0134892	-0.0390055	0.0214259	-0.0150154	-0.0300882	-0.0153279	0.00685036	0.020081	-0.00896356
O70138	-0.0291105	-0.00342289	0.0151594	-0.0193203	0.0445711	-0.00138313	-0.0142797	-0.00304484	0.00353102	0.00932447
O70145	-0.0339282	-0.00277494	0.0124665	-0.00235524	0.0166907	-0.00256411	-0.00465899	0.000479649	-0.00832189	0.0183545
O70152	-0.0301106	-0.002361	-0.0239626	-0.00336736	-0.018384	-0.0030953	0.00523236	-0.0109605	-0.00406555	0.00861485
O70172	-0.0128635	-0.0339454	-0.00511169	0.0391768	0.00246279	-0.0150697	0.0177101	0.00381488	0.0100857	-0.0129223
O70209	0.0185562	-0.0278908	0.00538945	-0.0380589	0.0184167	-0.0119234	0.0157896	-0.00181523	0.0200443	0.0314214
O70250	0.00783121	0.0307005	-0.00930817	0.003861	0.0287879	-0.0120849	-0.0383987	0.0179341	0.0107693	-0.0239109
O70251	0.0234046	0.0240142	-0.0229647	-0.0229899	-0.013552	-0.0160539	-0.0130283	-0.00275992	0.0171635	0.00683636
O70310	-0.010068	0.0211534	0.0153277	-0.0185133	-0.0295161	0.0144793	-0.0529379	-0.0201356	0.0579636	0.0164754
O70318	0.0215413	-0.00926996	0.0401857	-0.00941071	0.0123222	0.0177262	0.00710733	-0.00377791	-0.00721636	-0.0284985
O70325	-0.0293384	-0.0125944	-0.0144321	0.0032312	0.00926056	0.011754	-0.0256033	-0.0105277	0.00642405	-0.0181443
O70338	-0.0108775	-0.0271673	-0.011243	-0.0166736	0.0227853	0.0279322	0.0260846	0.0173677	-0.0107218	-0.0169394
O70370	0.00674165	0.0318819	0.0331174	-0.0281752	-0.00124497	0.0065519	-0.0162051	0.013151	0.0196293	0.0196365
O70400	0.0239558	-0.0240546	0.0142185	-0.0113365	0.00685642	-0.0129664	0.0161716	0.0256218	0.0373661	-0.000317705
O70433	0.0146265	-0.0259265	0.00576836	0.0322642	0.0182187	0.0316099	-0.0108197	0.0189814	0.00104004	-0.0143012
O70456	0.0275104	-0.00826863	-0.0082842	-0.0387675	-0.00292983	0.0271302	-0.0181678	-0.0162919	0.0242852	-0.0117642
O70492	0.0200464	0.00937212	0.0196431	0.0368137	0.0331507	-0.0464286	0.0118591	-0.0137436	-0.0217317	-0.0223565
O70497	-0.0207602	-0.00423073	0.00398481	-0.0254814	0.00115628	-0.00978155	-0.0113332	-0.0372161	0.0198561	0.0339089
O70503	-0.0305996	0.00117187	0.000808355	-0.0178662	0.00487137	-0.02894	-0.0421221	-0.00575121	-0.00041199	-0.0114554
O70571	0.000267843	0.0281613	0.0328315	-0.0163045	0.0160382	0.0269776	0.0244614	0.0491061	-0.00564357	-0.039635
O70591	0.0179688	0.0136664	-0.00749631	-0.0185248	0.0308479	-0.000661096	0.000241366	-0.0569792	-0.020715	0.00185959
O88186	-0.0187752	-0.0317988	-0.00507572	0.000641883	0.0178455	-0.0134683	-0.00851892	-0.00228174	0.00356692	0.0540219
O88307	-0.0142383	-0.0139959	0.0218134	-0.0601079	0.0170294	-0.0186932	-0.0244415	0.0126737	-0.0252967	-0.0151766
O88342	0.0221827	-0.0301833	0.0204596	-0.0156801	0.00498937	-0.00259867	0.0192554	0.010962	0.00972095	0.0068547
O88379	-0.0264931	0.00692347	0.0270302	0.000830626	0.0299644	-0.013721	-0.0141893	0.027425	0.00855555	-0.0339183
O88428	-0.0138328	0.0345788	0.0178486	0.00095855	0.0154208	0.00607805	0.0359905	0.0109175	0.015171	0.0341244
O88508	-0.0261676	-0.00231366	0.0126693	0.0107002	0.00983057	0.0423202	-0.00774877	0.00118749	-0.0148954	-0.0182883
O88569	0.00994844	-0.0243651	0.0280611	0.0271706	0.0198131	0.00973353	-0.0487628	0.0233269	-0.0136353	0.0301678
O88587	0.022965	0.0152174	0.0268584	-0.000573847	0.0293367	-0.0029392	0.0169712	0.000279179	0.0112047	-0.0238761
O88593	-0.0333186	-0.00339638	0.0104883	-0.00974099	0.0231916	-0.00370126	-0.00163763	0.0164779	-0.00364041	0.0081819
O88653	0.0244872	0.0052847	0.00995429	-0.0468908	0.00847911	0.0101849	0.00768021	-0.021575	0.0205116	-0.00430865
O88685	0.0295304	0.0190611	0.00333397	-0.0253948	0.000534629	-0.00681232	0.00327379	0.00471143	-0.0160242	0.00104058
O88696	0.0137098	-0.0030941	-0.0399301	0.0248962	0.0278454	0.0205844	-0.0161394	-0.00804737	-0.0120335	0.0515714
O88746	-0.0201139	-0.0146928	-0.0312122	-0.00792592	0.0434032	-0.00794328	0.00433193	0.0224071	-0.0116144	0.00694069
O88783	-0.01813	-0.0293525	-0.00788668	0.015691	0.0403941	0.00715033	-0.0130397	-0.00024421	-0.0286063	0.0394003
O88824	-0.0140519	0.0223348	-0.0395966	-0.00213988	-0.000385379	-0.0260749	-0.0196739	0.00133257	0.0195601	0.00152021
O88842	0.00596112	-0.0359311	0.00185049	0.0210819	0.0194185	0.0279433	-0.00541193	0.0246589	-0.00940328	-0.000725434
O88879	-0.02642	-0.00806812	0.0213847	-0.0247481	-0.0227706	0.0221275	0.00731009	-0.0126541	0.024763	0.0392179
O88958	-0.023942	-0.0184249	0.011188	0.0119303	0.0175847	0.00215059	-0.0280114	0.058491	0.00897958	-0.0301086
O88967	0.0112319	0.0290259	-0.0129643	0.00414746	0.0319473	0.0173747	-0.03242	-0.0194988	-0.0408045	0.00234339
O88968	-0.0301558	-0.00420383	0.0138601	-0.0203309	0.021735	-0.0343932	-0.00852692	-0.00280897	-0.00670296	0.00301997
O89017	0.0255138	0.00950736	0.0320562	-0.0298282	-0.0264623	0.00373568	-0.00321409	0.0105553	0.0212895	-0.017898
O89020	-0.0192981	-0.00753546	-0.0237172	0.0216212	-0.032936	-0.000920302	-0.00644867	0.0640168	0.000762134	-0.0197834
O89023	0.0263211	-0.0150323	0.00256979	0.00800656	-0.000486803	0.0141287	0.0405409	-0.00683553	0.0234163	-0.0369178
O89051	0.0138531	0.0234074	0.006836	0.0237898	0.0114127	-0.0297174	0.0479687	-0.0223166	0.0091796	-0.00844921
O89053	0.0182802	-0.0336614	0.0203618	-0.00401349	0.0113399	1.62307e-08	0.000447535	-0.00699803	-0.0131967	0.020885
O89079	0.0235161	0.0236209	-0.0312585	0.00421277	0.011904	0.00109148	0.00451057	-0.00623176	0.0159159	-0.0238208
O89090	-0.0236591	-0.0198907	0.00681406	0.0208459	0.026686	-0.0143218	0.0474655	-0.00695845	-0.0147915	-0.00283444
O89100	0.0165339	-0.0320625	0.0196015	0.0162312	-0.0171032	-0.0142025	-0.0180342	0.0169225	-0.000593183	0.0181442
O89110	0.00337583	0.0280093	0.0377262	0.020377	0.00558223	-0.0335068	0.0172861	0.00717343	-0.00267348	-0.0361601
O89112	-0.00122776	-0.0260976	-0.0270427	-0.0359094	0.00810535	-0.00451864	-0.0520155	0.0210687	-0.0269399	0.00421823
P00329	-0.0194384	0.0106284	-0.0368304	0.00567431	-0.00807001	-0.0122403	0.0211126	0.0352065	0.0327649	0.000457637
P00920	-0.0208334	-0.0300697	-0.00753083	0.0298318	-0.018958	-0.0284575	0.0121828	0.0175782	0.0194356	-0.0059965
P01027	-0.0253054	0.0276237	0.0185509	-0.000253449	-0.00345622	-0.0128342	-0.0162394	0.0194589	0.00312194	0.0164721
P01029	-0.0118671	0.0298066	0.0150701	0.0226576	0.0415137	-0.0244411	0.00998046	-0.0410597	0.0151919	0.0365114
P01592	0.0131363	-0.0214901	-0.00375893	0.0304029	0.00983228	-0.0134415	0.000203844	-0.0365538	0.0456638	-0.00701005
P01831	0.0174917	-0.0329915	0.0209123	-0.010103	-0.0168417	-0.0152402	-0.00157266	0.00905628	0.00394444	0.0152006
P01844	0.0228108	-0.0073067	-7.17607e-05	-0.00163607	-0.0143114	0.0211201	0.00200326	0.0235654	0.0332638	0.0149737
P01872	0.0227015	-0.00825686	0.0182394	-0.00169034	0.00909644	0.00564352	-0.00306581	-0.0241975	0.0466015	0.014695
P01887	-0.000172067	0.0254929	0.0431169	-0.0204397	-0.00317331	-0.0018887	-0.0159435	-0.0125288	0.0293028	-0.00116468
P01897	0.0121506	0.0216425	0.0482901	-0.00752401	0.00876463	-0.0187552	0.0020709	0.0011835	0.0172909	0.000270415
P01901	0.00550861	0.0309553	0.042311	0.00466404	0.013594	-0.0114548	-0.000110105	0.000530704	0.00342528	0.00930692
P01910	0.00150641	-0.0358891	0.00879989	0.00964881	0.0226403	-0.0178366	-0.0112966	-0.0425492	0.00923381	-0.0154977
P01921	0.00174978	-0.0438489	0.00322715	0.00909674	0.000799767	-0.00734577	0.0169378	-0.0281935	-0.00437006	0.00497149
P01942;P06467	-0.0206695	-0.030351	-0.00767013	0.0289274	-0.0150793	-0.00969364	0.0101192	0.0143675	0.0344405	0.00770943
P02463;Q63ZW6	-0.0227221	0.0228409	0.00244446	0.00935449	0.0147878	0.00306786	-0.0246213	0.0576397	0.0273917	-0.00819787
P02798	-0.0253142	0.0218678	-0.00627253	-0.00850782	-0.0288046	-0.000440665	-0.0119708	0.0243192	-0.00109206	-0.0298103
P03975	-0.0152178	0.00500892	0.0202597	-0.0317363	-0.0452536	-0.00126745	-0.0662746	0.00552953	0.0193599	-0.0210635
P04202	-0.0113083	-0.0367463	-0.0100415	0.0171768	0.0420218	0.00739402	-0.00162456	-0.0136855	0.000338057	0.0159664
P01915;P04230;P20040	0.00792743	-0.0337447	0.0112792	0.0152765	0.0197608	0.0335785	-0.0213702	0.0148349	0.0262352	-0.00340733
P04441	0.00838191	-0.0415422	0.00968962	0.0193312	0.00229036	0.0115373	-0.00351411	0.0132127	0.00265575	0.0178545
P04918	-0.0151585	0.038479	0.00910873	0.00730178	0.00719479	-0.00784537	0.0132478	0.00234617	-0.00519737	-0.0223597
P04919	-0.018293	-0.0360146	-0.00733965	0.016403	-0.0199559	-0.022092	0.00555214	0.0162553	0.0116714	-0.000286081
P05063	0.0012007	-0.0185525	-0.0372659	-0.00903086	-0.00870648	-0.0406882	0.0444149	0.0214352	-0.00403688	0.03255
P05202	0.0305798	-0.0104249	-0.000976887	0.0194952	-0.0165971	0.0127685	0.0144396	0.00580906	0.00545601	0.0343142
P05366	-0.0254073	0.0295001	0.0176709	-0.00695274	-0.00245515	0.000780596	0.00620506	0.00333406	0.000694062	0.00539841
P05367	-0.0248294	0.0294753	0.0150875	-0.00993836	0.00105187	-0.00141902	-0.00517368	0.0139058	-0.0113449	0.000744078
P05480;P16056;Q62190;Q62270;Q922K9	-0.0249314	-0.0252216	-0.000715113	0.00438968	0.0083519	-0.0244663	0.0282669	0.00266299	-0.0107295	0.0107724
P05533	-0.0026249	0.0408343	0.0173943	-0.00174379	0.041027	0.00669856	0.00147485	-0.00460967	0.00776039	0.0116157
P05622	-0.00317237	0.033607	0.0295671	-0.0218637	0.0356257	-0.0103826	0.0236385	0.0183009	-0.0155491	0.00440276
P06240	0.0125972	-0.0339764	0.024761	0.00809523	-0.0056885	-0.00220522	-0.0288246	-0.00996954	0.000342569	0.021084
P06339	-0.00667134	0.0311154	0.00933628	0.000106969	0.00599702	0.0346238	0.0487128	0.00166533	0.0284469	-0.0147901
P06537	0.0207654	-0.0292712	-0.0185491	0.00199088	0.00843966	0.0126191	0.02208	-0.0168113	0.016664	0.0295973
P06728	-0.00194876	0.0422481	0.00462304	-0.0110828	0.0181065	-0.00324358	0.0220745	0.0145414	0.00682863	-0.00534551
P06745	-0.0330868	-0.00353516	0.00152908	-0.0247274	0.0195206	0.0112673	-0.00250342	0.00127808	0.012952	1.4827e-05
P06909	-0.0165346	0.0357238	0.0135537	-0.00232837	0.0342064	-0.0224264	0.000687253	-0.0074944	0.00743677	0.0211478
P07091	-0.000573455	-0.0346349	-0.0146172	0.00676092	0.0233996	0.0011394	0.0270524	-0.00539385	-0.0235093	0.0567888
P07214	0.00463762	0.0401296	0.0111643	-0.00849329	0.0228234	-0.029326	0.0226383	-0.000657927	0.00676193	0.00514396
P07309	-0.0121977	-0.0327907	-0.0226799	-0.00340239	0.0141831	-0.0256075	0.0189815	-0.0287269	0.00394818	-0.0154387
P07361	-0.0164801	0.039493	0.00698119	0.0122477	0.0101441	-0.0123788	0.00926367	0.0139535	0.00111051	0.014326
P07743	0.00196576	0.0256246	0.0297519	-0.0474756	0.0116405	-0.0208499	-0.0011881	-0.0207021	0.00616359	-0.0366026
P07903	0.0205795	0.00108995	-0.0243104	0.0107616	0.0237049	0.00504215	0.0249441	0.00117513	0.0242581	0.00335367
P08003	0.0250858	0.0212423	-0.0283828	0.00665996	-0.00055719	0.0168068	-0.00802468	-0.0176363	0.0169739	-0.0173595
P08030	-0.0200202	0.000581514	0.0262542	-0.0288503	-0.00527356	-0.0196534	-0.0230558	0.0246111	-0.0121355	0.039522
P08032	-0.0223497	-0.0307784	-0.00775863	0.0233563	-0.00787309	-0.0254813	0.00588782	0.0170185	0.0209083	0.000585737
P08071	-0.0326941	-0.00609734	0.00946014	-0.0173919	0.0267761	-0.00539347	-0.00177691	0.00897615	0.00406854	0.0117209
P08103	-0.0277346	0.0201597	0.0240713	0.00158573	0.0115663	0.0210089	0.00450919	-0.00460777	0.0144639	0.00380016
P08113	0.00838131	0.0315053	-0.039469	0.0108465	-0.0210615	0.0182451	-0.0103736	-0.0130317	0.00234892	-0.010477
P08122	-0.0221454	0.0300178	0.0101955	0.00782079	0.0258779	-0.00848696	-0.00766765	0.0329069	-0.00199708	-0.0209347
P08226	-0.00700607	0.0279015	0.0244558	0.0444903	-0.0210581	0.0363072	0.0347558	0.00487629	0.00390678	0.0110362
P08228	-0.0219985	-0.018795	-0.0151251	0.020887	-0.0167226	-0.0214716	0.0252485	0.0221444	0.0183301	-0.0491987
P08249	0.0247543	-0.0145713	-0.0102783	0.0105833	-0.00452056	-0.051933	0.0269359	-0.0322042	-0.0269683	-0.00237173
P08607	-0.0211284	0.017872	0.0115165	0.00630053	0.0588733	-0.0295564	0.0042946	-0.0233877	0.0122537	0.0379314
P08752	-0.00394493	-0.029675	0.0411386	-0.00694226	0.0240228	0.0184677	0.0123299	-0.0181412	-0.0119167	-0.00356676
P08905;P17897	-0.032016	-0.00568179	0.0130235	0.000326002	0.0319206	-0.0103622	-0.00204508	-0.01118	0.0107637	0.0162518
P09405	0.0275488	0.0173573	0.023392	-0.00525682	-0.0130536	-0.020141	-0.0103137	0.0219063	-0.00975969	0.0139851
P09411	0.0263375	0.0030749	0.00294853	-0.0546036	-0.0181527	0.0180166	-0.00170064	0.0251033	0.00974449	-0.00559746
P09450	-0.0267697	-0.0126125	0.00377484	-0.0179091	-0.00487194	0.0238184	0.00832151	0.0539347	0.0118236	-0.0067645
P09581	0.0256224	0.0198482	-0.00549642	0.0191012	0.0149129	0.00285578	0.000339037	-0.0176036	0.0332817	-0.00881762
P09813	-0.028335	-0.00649227	0.00046714	0.0139342	0.0319113	-0.0495203	0.00717064	-0.00449648	0.0181034	0.0301575
P0C191	-0.0119578	-0.0343406	-0.0145026	0.00724864	-0.00308467	-0.00459095	0.018437	-0.0204776	-0.0463574	-0.00338461
P0CG14	-0.0224792	-0.0174556	0.00840972	0.00358049	0.0423212	0.021103	0.0127572	0.0214155	0.000413581	0.026436
P0CW02	-0.0072299	0.0410988	0.0177691	-0.00498701	0.0324742	0.00889975	-0.00109422	0.002882	0.00321219	0.0029761
P0CW03	-0.0325028	0.00034002	0.0096838	-0.0161715	0.0344978	0.0114753	-0.00537298	-0.00304885	0.000349144	0.0188329
P0DOV1	0.0127243	0.0232469	0.0152145	0.0274274	-0.00747411	-0.0135121	0.0350665	0.0123871	0.01041	0.0557166
P0DOV2	-0.0163495	0.0382556	0.0178026	0.0104538	0.0121671	-0.0014327	0.0158994	0.0113638	-0.000155554	-0.00253117
P10107	-0.0333686	-0.00256524	0.00705434	-0.023704	0.0231879	-0.0120404	0.00110201	0.00714581	-0.00526016	0.00875636
P10605	0.0200836	0.0183249	0.0214039	-0.00167437	-0.0432511	0.0150782	-0.011261	0.0239001	0.0219245	-0.0488593
P10637	0.0150486	0.00909507	0.0142365	0.0266375	0.0367415	-0.0331439	0.00784532	-0.00865533	0.0222918	-0.0491844
P10639	-0.0189394	0.0184421	0.0234039	-0.0056761	0.020612	0.00868498	-0.0362633	0.0394075	0.0192472	-0.0286552
P10649	-0.0254985	-0.00320934	-0.0349012	-0.0139253	0.0132668	0.0204641	-0.0210032	-0.00783334	0.0229121	-0.00307145
P10810	-0.0310918	0.0121086	0.00972605	-0.0160183	-0.00156438	-0.00140037	0.0270594	0.0258152	-0.0155565	-0.00903072
P10852	-0.0147297	0.0202525	-0.0416071	0.00634307	-0.0256764	-0.0332344	-0.0043054	0.025062	-0.00331288	-0.0146838
P10922	-0.0303993	-0.00415763	0.00328771	-0.0324655	0.0320861	-0.00153861	0.0183991	0.019862	0.00625258	-0.0189833
P11031	-0.0278415	-0.0218931	0.00630287	0.0123399	-0.00534409	0.015599	-0.0191596	0.00261053	0.0152612	0.00425318
P11032	0.0245239	-0.00351685	-0.00625898	0.00124337	-0.00083194	0.0098978	0.0365301	-0.0342426	-0.0218674	-0.0283183
P11247	-0.0337355	0.00365715	0.0102059	-0.00948306	0.0233387	-0.000950444	0.000388436	0.00955329	0.00173553	0.0073741
P11276	-0.0144193	0.0388703	0.0212655	0.00490336	0.0137208	-0.0146454	0.00751042	0.0167372	0.000799881	-0.00224265
P11352	-0.0248263	-0.0286328	-0.00118061	0.0201389	0.00239838	-0.0115597	0.0131022	0.0123796	0.0303434	-0.00944178
P11438	0.00854201	0.021556	0.0263757	0.0178103	0.060176	-0.000278542	0.00573426	0.0249043	-0.033077	-0.0373718
P11499	0.00613091	0.0296145	0.0347811	0.032904	-0.0413384	-0.0126364	-0.0131815	0.0047527	-0.0147698	-0.000496399
P11627	9.84372e-06	-0.0109546	-0.0232946	-0.0127666	-0.0166988	0.00198674	0.0696078	-0.00433063	-0.0182671	0.00827004
P11672	-0.0333424	-0.00163463	0.0108003	-0.0156538	0.0230419	-0.00863924	-0.0041129	0.0101591	0.00578469	0.00597815
P11680	-0.0286464	0.0156517	0.0110688	0.0162833	0.00311104	-0.00800205	-0.0298939	0.0157113	0.0282723	-0.0104883
P11688	-0.0128985	0.0318784	0.00278514	-0.00855987	0.0434667	-0.0129953	0.00417849	-0.00950046	0.0135135	-0.01188
P11835	-0.0330869	-0.0101046	0.0102977	-0.00508749	0.0251403	0.00788429	-0.00636396	-0.0114779	0.000663938	0.00123048
P11881	-0.0198428	-0.0220248	0.00802757	0.000461392	0.00428174	-0.037673	-0.0231026	0.00141	-0.0133049	-0.0166624
P11983	0.00524088	0.0197273	0.0408374	0.0326613	-0.0229731	-0.000546163	-0.0268863	-0.00997764	-0.0486682	-0.00159958
P12023	-0.000410374	0.0316851	-0.00838439	-0.0228867	0.0206612	-0.00586768	0.0201651	-0.0287851	0.0264589	0.00856681
P12246	-0.0144916	0.0401839	0.00519809	0.00044217	0.0101841	-0.00688531	0.0199102	0.00124073	-0.00709276	0.0229331
P12399	-0.00957196	-0.0369101	-0.00966074	0.0173917	0.0347149	-0.00129094	-0.00124871	0.0106328	0.00141005	-0.00445392
P12787	0.0303594	0.00448149	-0.0204129	-0.0114379	0.00153899	0.0165665	-0.0119087	0.022614	0.000808897	-0.00192194
P12804	-0.0100083	0.0266765	-0.0018256	-0.00612433	0.0599234	-0.00867104	-0.0207941	0.0230834	-0.0413737	0.0242245
P12815	-0.0292502	-0.00373978	0.0150845	0.011996	0.000844498	-0.0250698	-0.00405149	0.0143861	-0.0312045	0.00903188
P12970	-0.0328191	0.00435098	-0.00977038	-0.0222788	0.0182771	-0.00455847	-0.0130487	0.0158102	0.00186542	-0.0177713
P13020	-0.0139084	-0.0413447	-0.0103655	0.00544303	0.0150789	-0.00933107	0.0203713	0.000871472	-0.000932865	0.00511148
P13379	0.00853643	-0.0291269	0.0376263	0.0138269	-0.0219298	0.00143941	-0.0140516	-0.00149117	0.0119947	0.0260819
P13439	0.0126477	0.0318225	0.00475514	0.00762995	-0.0414697	-0.0323252	-0.00232878	-0.0417322	-0.00167291	-0.00391288
P13597	-0.0135824	0.0230051	0.0227097	0.0254807	0.00185028	0.0326133	0.0470883	-0.00326773	-0.0152957	-0.0144721
P13634	-0.0288378	-0.0207884	-0.00707007	0.0178098	0.00394549	-0.0339983	-0.0100775	-0.00647649	0.0145949	0.0115656
P13864	-0.0115233	0.00892209	0.0363717	-0.0201221	-0.0211808	-0.0569283	-0.0368774	-0.0393601	-0.0124627	0.0171348
P14106	-0.00222855	0.0425809	0.0168014	-0.00333573	0.0106075	-0.0233447	0.0105194	0.0152046	0.00159662	-0.00800969
P14115	-0.0317151	0.0017356	-0.0107646	-0.0315556	0.00259366	0.00556332	-0.0237257	0.000726316	0.00535982	-0.0131255
P14131	-0.0245187	0.0161249	-0.036792	2.79943e-06	-0.0116102	-0.0101572	-0.0206294	0.00203538	-0.00143544	-0.00149379
P14148	-0.0335359	0.00287241	-0.00591294	-0.0133815	-0.000382232	0.0179834	-0.0117003	0.00867951	0.00340955	-0.00853948
P14152	0.032253	-0.00592025	0.00610245	-0.00161318	-0.00469797	0.0333244	0.00765698	-0.0212383	-0.0200962	-0.00583124
P14206	0.0150032	0.026703	-0.0406169	0.00416464	-0.00938929	-0.0198309	-0.00734657	0.00788616	-0.0101619	-0.00372441
P14211	0.0163243	0.0342478	-0.0240075	-0.00684167	0.0115635	0.00428852	-0.0280095	0.0189049	0.00502395	-0.00290614
P14234	-0.0320716	0.000993961	0.0177374	-0.003178	0.025559	0.0194115	-0.000424282	-0.00591899	-0.000908069	0.0151963
E9PXC0;P14576	-0.005086	0.0219472	-0.0505406	-0.00507575	0.012961	0.0189945	0.0143138	-0.00815144	-0.00437509	-0.00137572
P14602	0.0133147	0.0309795	0.0284371	-0.027883	0.0201009	-0.0138111	0.0260844	0.00997423	0.00686031	-0.0134218
P14685	-0.0289463	-0.00337804	0.0143809	0.003244	-0.0188301	-0.00203552	-0.010482	-0.0505149	0.0333571	-0.0197176
P14733	0.0239452	-0.0306399	0.0178204	-0.0186047	-0.000623493	-0.00510449	-0.000862916	-0.000454246	-0.00809274	0.00161865
P14824	0.00817959	-0.0343474	-0.00483188	-0.00862854	0.0568507	-0.0220289	-0.00120655	-0.0138038	2.11814e-05	-0.023751
P14847	-0.0239162	0.0287966	-0.00338002	0.00285271	0.01044	0.00413049	0.00750595	0.0250287	0.0236042	-0.00627049
P14869	-7.00391e-05	0.0292852	-0.0415804	-0.00266832	-0.0267465	0.0280413	-0.0113392	0.00209577	-0.0157713	0.0114316
P14873	0.0144779	0.00249658	-0.0370398	-0.000830629	0.020007	-0.0126178	0.0161931	-0.0451706	0.0340898	0.0127224
P14901	-0.0212596	0.0201859	0.0318723	0.00544561	-0.0403322	0.00378299	-0.014537	0.0139451	0.00125317	-0.00117427
P15105	-0.00622088	0.0386519	-0.00787481	-0.0177162	0.0216773	0.0133566	-0.00930939	-0.000417706	0.0319042	-0.0419543
P15306	0.00794223	-0.0315266	-0.0153252	-0.0256904	0.0446917	0.0122633	-0.0254291	0.007055	-0.00988842	0.0165516
P15307	0.0128181	-0.0274317	-0.00306816	0.0175316	0.00620084	0.0457888	-0.0209789	0.0147142	-0.00907874	-0.00419307
P15327	-0.0242709	-0.0293202	-0.00845987	0.0201124	-0.00979572	-0.00915933	0.0119131	0.0266245	0.0232734	0.0014351
P15379	-0.0283256	0.0165448	0.0177547	0.000697033	0.00858587	-0.0260565	0.0122332	-0.0259739	0.00150834	-0.0010473
P15508	-0.0242934	-0.0293085	-0.00391085	0.0272337	-0.0123382	-0.0162049	0.0086365	0.0154631	0.0137779	-0.00075765
P15533	-0.0195886	0.0208951	0.021601	0.0232682	-0.0245605	0.00760164	0.00718897	0.0485053	0.0415794	0.0211467
P15535	-0.0144815	0.0354071	0.000177243	0.00923309	0.0318514	-0.0113264	-0.0181919	-0.0023392	-0.0049781	-0.016285
P15626;Q8R5I6	-0.00532785	0.0243043	-0.0483977	-0.00168266	-0.0218594	0.0173534	0.0113431	0.020077	0.0112838	-0.00291143
P16045	0.0221183	-0.00317048	-0.0281691	-0.00615079	0.0444537	-0.0157816	-0.0257407	-0.000636573	0.022819	-0.0101275
P16110	-0.029394	0.0191545	0.0147919	-0.00230475	0.0252636	0.00776427	-0.00228811	0.0162302	0.0103835	0.00332241
P16254	-0.0172994	0.0270017	-0.0314176	-0.0300319	0.0069442	-0.0178486	0.00300656	0.019195	0.00167381	0.0139165
P16294	-0.011634	0.0293451	0.0253692	-0.0178534	0.0486141	0.0126275	0.0144602	-0.00509795	-0.00260177	0.02407
P16301	-0.00481552	0.0341058	0.000816287	0.0303802	-0.00558419	-0.0349836	0.0111929	0.0407837	0.0045939	-0.0176494
P16406	0.0174901	-0.0215811	-0.0101026	-0.0448705	0.0152806	-0.00510809	0.000369846	0.00808867	0.00160023	-0.0382085
P16460	-0.00414126	0.0420736	0.00145655	0.0154477	0.0114331	-0.00896248	0.0100694	0.0225259	0.00997344	0.0215998
P16546	-0.0222197	-0.00871725	0.0208405	-0.0116592	0.0577927	-0.0112984	-0.0111049	0.0110247	0.0418964	0.0268297
P16675	0.0162791	-0.0104538	0.0415513	-0.0113379	-0.00837635	0.0251089	-0.0163034	0.0427152	0.018452	-0.0302545
P17047	-0.0177628	0.025563	0.0060089	0.0166737	0.0275123	-0.030329	0.00750069	0.0522656	-0.0167529	-0.0039049
P17156	0.0272709	-0.0114077	-0.00241706	0.00320985	0.0311783	-0.00770713	0.0199156	0.0144827	0.0249854	0.00609253
P17182	0.0291255	0.00146384	0.0310553	0.00649022	0.00524096	-0.00260795	0.016286	-0.00743307	-0.0024061	-0.0217333
P17225	0.0218549	0.00274908	0.0358935	0.0144399	0.00502363	0.022165	0.00442089	-0.0332734	-0.0484597	-0.023506
P17427	-0.0188298	-0.00277465	0.0338506	0.0123541	-0.0280183	0.0161747	0.0246389	-0.0239821	0.0295273	-0.00140193
P17742;V9GX31	0.0320377	0.003588	0.000535158	0.00484947	-0.0011714	-0.0147716	-0.0144304	-0.0402112	0.0322758	0.0114827
P17751	0.032423	-0.00829165	-0.00134234	-0.0209735	-0.0154421	-0.00993542	0.0141368	0.0331004	-0.00754098	0.000928888
P17809	-0.0232318	0.00414105	-0.00912554	0.00577912	-0.0459256	-0.0127284	0.0100584	0.0422942	0.0289305	0.0423222
P18337	-0.00248095	0.0355838	0.0133044	0.0305492	0.0277753	-0.0129943	-0.00648959	-0.00495114	0.0511632	0.000500269
P18653	-0.0263324	-0.0249728	0.00458356	-0.00850976	-0.00613284	0.0330449	0.018238	-0.0294006	0.0102168	-0.000990911
P18760	0.0294408	-0.0103224	0.0250819	0.0161066	0.00586382	-0.00441874	0.0260742	0.0123588	-0.00051804	-0.0118672
P19070	0.0153979	-0.0333275	0.00441221	-0.0129404	-9.13712e-05	0.0158955	0.0161085	-0.0360239	0.0198734	0.000313073
P19157	0.0159794	0.0115769	-0.0465657	-0.0328909	-0.0114825	-0.00422581	0.0150988	-0.00157874	0.0155934	-0.00596377
P19182	-0.0274936	0.0187835	-0.0161541	-0.0105179	-0.00790883	0.0111124	0.00587314	0.0303734	-0.0160799	-0.012458
P19221	-0.0178219	0.0305441	0.0194201	0.0342848	0.0154298	-0.0123947	0.00213497	0.015677	0.014696	0.0263745
P19324	0.00198647	0.0394628	0.0285031	0.00487081	0.0142455	-0.0220888	0.00608079	0.00362257	0.000881318	0.00451711
P19783	0.00943166	-0.00431562	-0.0455747	0.0317105	-0.0247232	0.0149497	-0.0284039	-0.00552666	0.000164241	0.00258937
P19973	0.00609156	-0.0432741	-0.00866294	0.00447794	0.0210793	0.0100111	0.00437172	-0.0140363	-0.00672863	0.0247945
P20029	0.00138428	0.0281663	-0.048964	-0.00602946	0.0057663	0.00475734	-0.00715171	0.0104474	0.00689037	-0.00454475
P20065	-0.0152464	-0.0317752	0.00629802	0.0139157	0.0219396	-0.00236058	0.0527923	0.00754795	0.0149912	-0.00658545
P20108	0.0213314	0.00986001	-0.00792233	0.0204396	0.0274849	-0.0584749	-0.00741886	-0.0195591	-0.0211647	-0.037089
P20152	0.0193335	0.00800916	0.0284622	-0.000998498	0.0581507	-0.00662246	-0.0128876	-0.0271448	0.0229498	-0.0122838
P20444	-0.0290689	-0.0244873	0.00236067	0.014412	0.0089007	-0.00878783	0.0124987	-0.0083182	-0.00293283	0.00694862
P20491	-0.0130181	0.0297374	0.0401133	-0.0166938	0.00205725	-0.00441869	0.00981506	-0.0093055	-0.00581993	-0.0157447
P20918	-0.0262989	0.0249147	0.0060837	0.0122946	0.0296043	-0.0117356	0.00502499	0.0119848	0.0175637	0.0208686
P21107	0.0129409	-0.0287566	0.0185276	-0.0257873	-0.000739487	-0.0196759	0.00898849	0.0254131	-0.0424015	-0.0289821
P21619	0.0208626	-0.0261325	0.0211135	-0.0219806	0.0198381	0.0153137	0.0224085	0.0175095	-0.0142212	-0.0029364
P21956	-0.0210949	0.0283698	0.0241456	-0.0052233	0.00436492	0.0116764	0.0127522	-0.0128751	0.0157472	0.0255277
P21958	-0.024557	0.0163443	0.0175249	-0.0351206	-0.00581621	-0.028451	-0.0103881	-0.00862593	0.0118895	0.0285577
P21981	0.00175684	0.0402035	0.0292686	-0.000236819	0.00187864	-0.0108537	0.0010796	0.0195841	0.000731563	-0.0194579
P21995	-0.0219882	0.00402755	0.0252231	0.0054116	0.0229711	0.0104616	-0.0318929	0.0144449	0.0277433	-0.0332976
P22315	0.0180052	-0.0173268	-0.0191395	-0.00349192	0.00134314	-0.0323665	-0.0349855	-0.0580067	0.0325465	-0.0235161
P22366	-0.0287436	0.01717	0.00994008	-0.00885303	-0.00621571	0.0327645	-0.000220205	-0.00839665	0.0144307	0.00722648
P22437	-0.0232232	-0.00420743	0.0191615	-0.00344655	-0.0289109	0.0178818	0.0462503	0.022551	-0.0162441	-0.0177607
P22682	-0.0255112	-0.014816	0.0181615	-0.00159256	-0.0203478	0.0439841	0.015573	-0.0251138	-0.0155139	0.011426
P22892	-0.023009	0.0133312	0.0125402	0.00945017	-0.0538077	-0.0199621	0.0204807	-0.036795	-0.0131906	-0.0154558
P23116	-0.00336139	0.0364835	-0.0128133	0.0090103	-0.0401709	0.0242827	-0.0221849	-0.0302809	-0.011342	0.0293478
P23198	0.0196516	-0.0277262	0.0149471	0.0244608	0.0189889	0.0244493	-0.0379228	0.0124292	-0.0097551	0.0127527
P23242	-0.00126285	-0.0304584	0.0133457	0.00167608	-0.0138	-0.0244762	-0.0475548	-0.000422605	0.0197287	-0.0370388
P23249	-0.0168271	0.0338999	0.0138709	0.0155929	-0.0312052	-0.0152393	-0.00775941	-0.0126883	-0.020203	-0.00535386
A0A2I3BQH2;P23492;Q9D8C9	-0.022171	0.0218138	0.0229983	-0.00188605	-0.00301836	-0.035273	-0.0217834	0.0229215	0.016863	-0.0321519
P23591	0.0218315	0.0140584	-0.0387252	-0.00813429	-0.0103446	0.00549073	0.015519	0.0217891	-0.0135705	0.0164164
P23708	0.0239447	0.00933008	0.00407754	0.00453213	-0.00742327	0.00260682	-0.00126734	-0.0131683	-0.0621183	0.0143387
P23780	0.0220339	-0.00033871	0.00306481	0.0320035	0.00721641	0.051193	0.0106642	0.0486394	0.0330017	-0.0345015
P23950	-0.0245324	-0.0149032	0.00458237	0.000627502	-0.0172276	-0.0121571	-0.00694209	0.0311048	0.0471934	-0.0155941
P24161	0.0149783	-0.0166276	0.0271552	0.0196511	0.0291908	0.00764873	-0.0373626	0.00615428	-0.00259654	0.0272887
P24270	-0.0160715	-0.0353216	-0.0048586	0.0337343	-0.0149866	-0.0166931	-0.00314999	0.0372287	0.0130246	-0.00594711
P24452	0.0286861	-0.0111399	0.025578	-0.0262405	-0.0130402	-0.0045934	0.0227173	0.00289761	-0.0106124	-0.00261312
P24472	-0.0149961	-0.027071	0.0146171	-0.00974291	-0.00929564	-0.0303327	0.0124479	0.0378915	-0.0213059	-0.0636282
P24527	-0.0319689	-0.0167817	0.00682336	-0.000287294	-0.0094378	0.0192264	0.00676352	0.00784776	0.00242384	0.00173009
P24547	0.0254232	0.0229565	0.0108736	0.00540058	-0.0188114	-0.0428194	-0.0149285	-0.0126938	-0.00103279	0.0104969
P24549	-0.0176024	-0.0110429	-0.0431831	0.0089036	-0.0112378	-0.0308554	-0.00162436	0.022635	0.0135066	0.00104532
P24668	0.0110273	0.0192264	0.0387268	-0.0209687	0.01886	0.00871152	0.0332101	-9.79476e-06	0.0120026	0.0238724
P24788	0.0208312	-0.0076366	0.0261366	-0.0198875	0.0024133	-0.00922215	-0.0434779	-0.0306043	0.0138016	0.0369999
P25444	-0.0248946	0.0194028	-0.029118	-0.0124336	-0.0192827	0.0112485	-0.00914747	-0.0329044	-0.0114505	0.00190072
P25799	0.0257232	-0.01401	0.019027	-0.00510748	0.0224782	0.00430343	0.0222873	0.0156427	0.00832745	0.0519703
P25911	-0.0201415	-0.0115646	0.0375219	0.0153087	0.0255103	0.0231396	0.029071	-0.0166088	0.00247504	-0.0072803
P26011	0.0286276	-0.00762287	0.00682275	0.0354797	0.000935291	0.0236947	-0.0223498	0.0226886	0.0116509	0.00787306
P26040	0.0188601	-0.0262832	0.0185442	-0.0203482	-0.0159301	0.00584567	-0.0329503	-0.0264297	0.0267029	-0.000176785
P26041	-0.000977353	-0.00265298	0.0541654	0.00543676	0.00352837	0.0430909	-0.00310601	-0.0158212	0.0045902	0.00290556
P26151	0.000726019	0.0326733	0.0121876	0.0323556	0.0428412	0.00221494	-0.0153343	-0.00994826	-0.0277963	-0.0159187
P26231	0.0184955	0.0243123	-0.0210549	-0.00781061	0.000264524	0.0396832	0.0315156	0.026039	-0.00530055	0.0235521
P26262	-0.021965	-0.0196323	-0.0231645	0.00785007	0.0136374	-0.0293456	0.0380947	0.00944546	0.0259852	0.00673495
P26323	0.000453481	-0.0373792	0.0115114	0.00217224	0.0136664	0.00920338	-0.00780665	0.0456081	0.0157926	-0.00582301
P26369	0.0276004	-0.00886062	0.0101575	-0.0225932	-0.000287165	0.0210885	-0.0112437	0.0153701	-0.0214549	0.00524801
P26443	0.0113831	-0.0162793	-0.0405986	-0.00168973	-0.0158179	0.0509935	-0.0122261	-0.0129055	-0.0202941	-0.00817817
P26516	-0.0225815	0.00546357	-0.00330062	0.0531918	-0.0193393	-0.0154608	0.0163425	0.0574153	0.00168283	0.0310894
P26618	-0.00588885	0.0220902	0.0224595	-0.0176756	-0.00675994	-0.00331871	0.00799941	0.00828186	-0.0450148	-0.0580787
P27005	-0.0333835	-0.0066588	0.00730859	-0.0217433	0.017554	-0.00225421	-0.000465604	0.00635134	0.00745748	0.00936995
P27046	-0.00950816	0.0435281	-0.00372535	-0.0117919	0.0126392	0.00820044	-0.00272112	-0.0125999	-0.000853202	0.00150533
P27546	0.0270616	0.0045874	0.0220332	-0.0412632	0.00945943	-0.00038221	0.0122177	-0.00908775	0.011119	-0.00165709
P27601	-0.0271479	-0.00744182	0.0232991	-0.00268687	0.0251149	0.0128312	-0.00953325	0.00307807	-0.0112646	0.0181047
P27773	0.0195809	0.0339141	0.0101747	0.00659831	-0.00223739	0.0370519	0.000130999	-0.00101545	-0.00878989	-0.00357494
P27870	-0.0254403	0.000198833	0.0339885	0.0196456	-0.0219823	0.035786	0.0121083	0.00225923	-0.0160854	0.00292868
P27931	-0.00563286	0.0375293	0.0170647	-0.0120407	0.0184005	0.00865208	0.0168239	0.0104938	-0.0236095	0.0164843
P28033	-0.0299115	0.0196377	0.0135902	-0.00261867	-0.015485	0.00909569	-0.00668625	0.00090569	-0.0197063	0.00154022
P28063	-0.0182817	0.00420155	0.0345546	0.0103628	-0.0281876	-0.0172539	0.026762	0.0335587	0.00971438	0.0317855
P28078	0.0216783	-0.0140774	0.0128819	-0.0277511	0.0295122	-0.0218599	-0.00609558	-0.0254423	0.00199606	0.0210451
P28271	0.0269267	0.0192531	-0.0114494	-0.00549116	0.00621502	0.0166397	0.0105537	-0.00528712	-0.0316082	-0.0169958
P28293	-0.0308178	0.00797721	0.0213639	-0.0183009	0.0229401	-0.00426403	0.00824496	0.00440975	0.00128401	0.00807535
P28474	0.00947212	-0.0299776	-0.0241877	0.000931387	0.0239074	0.0137341	-0.0284451	0.0212481	0.0436347	0.0304462
P28650	-0.0312673	-0.00729531	0.00842417	0.0159573	-0.0121382	0.0190518	0.0350096	0.00358841	0.0221436	0.00468045
P28653	0.0183552	-0.0264449	0.0095729	-0.031421	0.0249985	-0.0384837	-0.00967264	0.0162374	0.00444945	0.00983643
P28656	0.0313647	-0.00563629	-0.00365661	-0.0160911	-0.000728786	0.00214805	0.000936605	-0.032141	0.00484867	-0.012462
P28658	-0.0250706	0.0233593	-0.0110524	0.00855349	-0.0278218	0.0120951	0.00838825	-0.00288028	-0.015407	0.021408
P28661	0.0317919	-0.0108577	-8.84256e-05	-0.00647943	0.0173256	0.00630403	0.00183722	0.0166257	0.00790411	-0.00257439
P28667	-0.017447	0.0111163	0.0190944	-0.0718406	-0.0158355	0.00508867	0.00656673	0.00903887	-0.0241901	0.0369105
P28740	-0.0206523	-0.0162512	-0.00155052	0.0234534	-0.0281497	-0.0500651	-0.0120774	0.0116082	-0.0472062	-0.0277041
P28798	-0.0185987	0.0172582	0.0286081	0.0202214	0.0100676	0.0218492	-0.0171212	0.0290267	0.0184186	-0.0472748
P28867	-0.0302611	-0.00656069	0.022105	0.00494939	0.00273513	0.0104638	0.00952913	-0.0341264	-0.0275511	-0.00150181
A2A5N3;P29341	-0.0150349	0.030948	0.0171165	0.00347908	0.00398416	-0.0206062	-0.0210919	0.00356887	0.0490091	0.0299189
P29387	0.0240564	0.00657982	0.0110241	-0.0220588	-0.0131723	-0.0214042	0.0380127	-0.00456346	0.0285901	-0.0395529
P29452	-0.00735168	0.0179418	0.0311449	0.0206523	0.025793	0.0495106	0.0169321	0.0300324	0.0420664	0.0211256
P29533	0.0169648	0.0337231	0.0286692	-0.00922469	0.0131858	-0.00451327	0.0105673	0.00819796	0.00212351	-0.00399942
P29594	0.0264297	0.000972972	0.00413149	-0.0428797	-0.00535661	-0.00288187	-0.0216687	-0.00196206	-0.0124013	0.0295255
P29758	0.0215328	0.0237529	0.0251678	0.00352246	-0.00761567	-0.0427444	-0.0200508	-0.00926792	-0.00320692	0.000516284
P29788	-0.0245752	0.0230954	0.0204269	0.0187126	0.0302612	-0.00872128	0.00435416	-0.0182479	0.0201412	0.0133388
P30204	-0.000972698	0.0315635	0.0223449	-0.00445682	0.0263113	0.0114424	-0.037335	0.0242775	-0.0234482	-0.0101559
P30355	-0.0346429	-0.00604819	0.00320087	-0.00738564	0.0136701	-0.00602217	-0.0112061	-0.00789482	-0.00948326	0.00347523
P30412	0.000726484	0.0172348	0.0307278	0.0119497	0.00788581	0.0110812	-0.0183762	-0.0167401	-0.0136206	-0.0701807
P30416	0.0231399	0.0257357	0.00335798	0.0145366	-0.0334067	-0.0314333	-0.0268659	0.0193866	-0.00342551	0.00448047
P30681	-0.0156751	-0.0199199	0.0124426	-0.0409376	0.0234176	0.00323794	-0.0393295	0.0537538	-0.0290459	0.0240005
P30993	-0.0347196	-0.000482849	0.00848598	-0.0107026	0.00269601	-0.00525371	-0.00166881	0.0137636	0.000957064	0.00196198
P30999	-0.00520229	0.0429908	0.0134873	-0.0233701	-0.0029831	0.0100466	0.0142536	0.0205004	0.00408019	-0.00994887
P31001	0.0143403	0.00494904	0.0455457	0.0035183	0.0459224	-0.0101076	0.0211332	-0.00393803	0.0188803	-0.00729175
P31230	0.0160254	0.0207061	-0.0433103	-0.00476815	0.00587884	-0.005856	-0.0279346	0.00241917	0.000237855	-0.00827524
P31324	0.00824751	-0.0300583	-0.0149143	-0.00394934	0.0292132	-0.0240935	0.00836759	0.0332539	-0.0422734	-0.0176635
P31532	-0.0249062	0.0232373	0.0116312	-0.00684593	0.0121199	-0.012095	-0.0076641	-0.0126852	0.0168892	-0.0273626
P31725	-0.0334364	-0.00755935	0.00861821	-0.0152432	0.0181416	-0.0111915	0.00857731	0.01046	0.00557561	0.00893785
P32020	0.0202821	0.0146741	0.0182629	-0.0245796	0.0265334	-0.00129504	0.0217105	-0.0246754	0.0541501	-0.0229427
P32037	-0.0301389	-0.0202182	0.000273522	-0.0114284	0.0139793	-0.0048236	0.0147498	0.017398	0.00950226	0.0124656
P32067	-0.0279469	-0.0106904	0.0216876	-0.020115	0.012457	-0.014661	-0.0012212	-0.0323327	0.0202784	-0.0185713
P32233	-0.00795289	0.0326249	-0.0146856	-0.0156835	0.0105349	-0.0108902	0.0167098	-0.0566954	-0.0124313	0.0127413
P32261	-0.0230121	-0.0287924	-0.0145998	0.0212915	-0.0164683	-0.0173999	-0.00613608	0.0223565	-0.000285192	-0.0185941
P32507	0.0192038	0.0255181	-0.00337923	0.0145823	0.00876489	-0.00854558	0.0128678	0.00807001	0.00414541	-0.0147744
P32921	-0.00195331	0.039475	-0.0304965	-0.00255481	-2.92575e-05	0.00817336	-0.0157581	-0.00527352	0.0140715	0.00467865
P33174	0.00463512	0.0261905	0.0118549	0.0080282	-0.0115834	-0.0305395	-0.0544372	0.0121794	0.0234269	0.0378831
P34022	0.0300935	-0.00557354	0.00828743	0.00980607	-0.0134698	-0.0368576	0.013398	-0.00290678	0.027153	0.0256731
P35123	-0.0243719	-0.00788651	0.00237855	0.0428605	-0.0452075	-0.0230074	-0.0143559	0.00178505	0.014076	0.0264167
P35235	-0.0179432	-0.0355481	0.0087817	0.0125558	0.00159258	-0.0277671	0.0153053	-0.0212719	-0.00964612	0.0291864
P35276	-0.0208488	-0.00469296	-0.0378088	-0.0208641	-0.00857623	0.0152479	-0.0057191	0.000470074	0.00368495	0.0180857
P35279	-0.0272891	0.00273568	0.0115439	-0.0231092	-0.0156182	0.0112574	0.0549071	-0.00200544	0.0108562	-0.0141669
P35282	-0.0308337	-0.0150184	0.00345576	0.0204056	0.0232897	0.0154479	-0.00087503	0.0154272	-0.0133894	-0.0103845
P35293	-0.0323193	0.00223837	0.0144103	0.00397189	-0.00757886	-0.0142148	0.0172701	-0.00717827	0.0138281	0.00633867
P35329	0.0262835	-0.015627	0.0243638	-0.0199538	-0.006278	-0.000130252	0.00866579	0.0222007	0.0050499	0.0278526
P35330	0.0265258	0.000336945	0.0186368	-0.0388839	-0.0189187	0.00816761	-0.00936048	-0.0014413	0.0316798	0.0261244
P35441	-0.0100347	-0.042413	-0.0121929	0.0157632	0.0159718	-0.000333306	0.00154068	-0.00292032	-0.0104566	0.0199481
P35456	-0.023026	-0.00128152	-0.00120624	-0.0502762	0.0141676	0.0167969	0.0108685	-0.00439845	0.0189417	-0.0132001
P35459	0.00705133	-0.0340311	0.00432337	-0.021306	-0.00985344	-0.0302805	0.0320708	-0.00978631	0.0185705	0.0157074
P35486	0.0245399	-0.0143256	-0.0207054	-0.0190737	0.0187361	-0.0122234	-0.0125022	-0.0290304	0.00745882	0.0189369
P35505	-0.0132386	0.0350077	-0.0209484	-0.0148617	0.0123778	-0.0267358	0.00536503	0.022466	0.0150818	-0.00437609
P35550	-0.00718378	-0.0103186	0.0478877	-0.0269064	-0.0362497	-0.0326351	-0.0138158	0.00477992	-0.0106432	-0.0185114
P35564	0.00292225	0.0396635	-0.00316735	-0.0326134	-0.0186956	0.0298141	-0.0118217	-0.0210025	0.0012286	-0.000843546
P35700	0.0266442	0.0163873	0.0155673	0.0187079	-0.0218186	-0.00228029	-0.0263967	0.00896064	0.0459502	-0.0224809
P35737;Q31099	0.0165157	-0.00463483	0.0249092	0.00161618	-0.0109207	-0.0366941	0.00228885	0.0363575	0.0535128	-0.0107787
P35821	-0.0187754	0.0221744	0.0421609	-0.000761524	0.0103884	-0.00893446	-0.00953233	-0.0117515	0.0088893	-0.0103639
P35831	-0.0305089	-0.00830412	6.46297e-05	-0.00802388	0.0121558	0.0194027	-0.0169121	0.0216685	0.000363718	0.0367194
P35979	0.00410499	0.0295897	-0.0444271	-0.00159029	0.00728095	0.0178554	-0.0171538	-0.00314337	-0.0155211	0.00881052
P35980	-0.0321893	0.00245985	-0.00200942	-0.0372802	0.000184872	0.00509918	-0.00485401	-0.00416103	0.012167	-0.0121684
P36371	-0.0025325	0.0203951	0.042593	-0.028444	-0.00590212	-0.0326876	-0.0342221	0.0160423	0.0062616	-0.00212296
P36423	-0.0271334	-0.00399554	0.00640247	0.0228899	-0.0236799	-0.0128093	0.0400978	-0.000224659	-0.0348255	-0.00433274
P36552	0.0244294	-0.00696622	-0.0116079	0.0147	-0.0163977	-0.0494341	-0.0367472	-0.0324157	0.0119024	0.0085647
P36993	-0.00468492	-0.0336293	-0.0225043	0.0113345	0.0105478	-0.0251279	-0.0047216	-0.0300083	-0.00378558	-0.00431105
P37040	-0.016307	0.033404	0.0138876	-0.0380087	-0.00275797	0.00336482	-0.0168756	0.00195463	0.00437382	-0.0236183
P37804	-0.00739444	0.0213132	0.0299093	-0.0139076	0.0571108	-0.00398621	-0.0182412	-0.00659754	0.0478245	0.0118518
P38060	0.0239195	-0.00496177	-0.0186437	0.0070969	0.0191335	0.00596722	-0.0312796	-0.0608759	-0.0125398	0.0261358
P38647	0.0290761	0.0226155	-0.00229538	-0.0229322	-0.00587514	-0.014933	-0.0135337	-0.000301315	0.0153433	0.0140278
P39039	-0.00997805	0.026371	0.0138771	-0.0121214	0.069767	-0.00757117	-0.012761	-0.0155249	-0.00362083	-0.00739266
P39054;Q8BZ98	-0.0200052	-0.0269007	0.0227789	0.0193397	-0.0184469	0.0250339	0.0239501	-0.0105652	0.0155781	0.0163414
P39429	0.0234257	0.0184824	0.0127007	-0.00862202	-0.00809866	-0.0049198	0.0192478	-0.0170116	-0.0205446	0.0442157
P39447	0.0130275	0.0274413	-0.0252877	0.0185943	0.0180889	0.0128311	-0.0060032	-0.0251661	0.00649031	-0.0606037
P39655	-0.0207193	-0.0289544	-0.0118244	0.00521772	0.0128307	-0.00471665	0.0251311	-0.0068763	-0.00761526	0.0393996
P39876	-0.0131584	-0.0379757	-0.00297373	0.0266304	0.0227795	0.0208983	-0.0138139	-0.00402128	-0.0124472	0.00765782
P40124	0.010642	-0.0276372	0.0224573	-0.0533385	-0.00440365	-0.00809782	0.0145688	0.0287539	-0.0323759	-0.0069952
P40142	-0.0287754	-0.0172245	0.0036342	-0.0153867	0.0225451	-0.0233314	-0.0278321	-0.00375147	-0.000135855	-0.00203867
P40237	-0.00186262	-0.0366596	-0.00669742	-0.00134981	0.0308453	-0.0376898	-0.00971545	0.00369106	-0.00453977	-0.036472
P40240	-0.01482	-0.0265296	-0.0273963	-0.0183893	0.0172474	0.00757308	0.031042	0.0197735	0.0175984	0.0185824
P41105	-0.0298032	0.00878415	-0.018324	-0.0324119	-0.000431727	0.00124595	-0.0233845	0.00877455	0.00194802	-0.00419808
P41216	-0.0244641	-0.0123449	-0.018629	-0.0276467	0.0390047	-0.000829382	-0.0214418	-0.0102984	0.0299794	0.0195177
P41241	0.01074	-0.0396937	0.0175007	-0.00685742	-0.00203027	-0.00917895	0.00155408	-0.010585	0.0136775	-0.000331437
P41245	-0.0296265	-0.0104256	0.013008	-0.0156387	0.0384695	-0.00379676	-0.00712877	0.00462689	0.00305934	0.0111878
P41317	-0.0206162	0.0109125	-0.00322829	-0.00340428	-0.0374295	0.00835399	-0.0297702	0.0590959	0.0115976	0.0129464
P41731	-0.0215179	0.0110867	-0.00604288	-0.0103628	-0.0206111	-0.0267616	0.0271169	0.00357777	-0.0101588	-0.0443456
P42208	0.0263378	-0.011993	0.00569502	0.0203105	0.0402756	-0.00970691	0.0393749	-0.0188146	0.00854399	-0.0249427
P42209	0.0224341	-0.0291686	0.0239187	0.00201607	-0.0102974	0.00182407	0.0069893	0.00203186	-0.0119403	0.0202654
P42225	-0.0092708	0.0381995	0.0314422	0.00676374	-0.00049863	0.00970632	0.00146027	-9.81005e-05	0.00120441	0.00805624
P42227	-0.0126286	0.0275157	0.0334523	0.0216533	-0.014852	0.0332464	0.0182854	0.0120458	-0.000910053	0.0378269
P42232	0.0162041	-0.0267941	0.00260805	-0.00305909	-0.0627066	0.00716663	0.0289808	0.00533912	-0.000326451	-0.0117536
P42859	-0.0191569	0.000273172	-0.0231031	-0.0211163	-0.0352822	-0.00318785	0.0307566	-0.0276372	0.0332964	0.0109708
P42932	0.0234166	0.0131986	0.0356064	0.00629743	-0.0357514	0.00037019	-0.01157	-0.0187487	-0.00272029	0.0174973
P43025	0.0214288	-0.0129907	-0.010132	-0.0148598	-0.00394824	0.00110765	0.0300746	0.00726621	-0.0436512	-0.0125408
P43274	-0.0324315	-0.00619203	0.00989582	-0.023344	0.023613	-0.00231751	-0.000509586	0.0168135	-0.00348876	0.00308681
P43275	-0.0292536	-0.0125714	0.0119968	-0.0273211	0.0316866	-0.0181322	0.00256341	0.00598458	-0.000957799	-0.00778498
P43276	-0.0277633	-0.0142174	0.0162577	-0.0306138	0.0262431	-0.0180395	0.00532533	8.45257e-05	-0.00818404	-0.0223142
P43346	0.0112652	0.0229867	0.0252621	0.00731343	0.0268117	0.0118316	-0.0260821	-0.031874	-0.0235323	-0.00605758
P43883	-0.0053942	0.0329261	0.0289812	0.0139088	0.0171809	0.0152674	0.00525847	-0.0254702	0.0302985	-0.0170209
P45376	0.0273683	-0.0242256	0.0114625	-0.00637825	-0.0188755	-0.00688722	-0.0058438	0.0234662	-0.00790774	-0.0215171
P45377	0.0198536	0.00700474	0.0375373	-0.0131246	0.0138618	-0.0144044	0.0357073	0.000190511	-0.00289672	0.0162448
P45591	0.0295398	0.015019	0.0043882	-0.0184368	-0.0049624	-0.0176363	0.0290028	0.0180829	-0.0338533	-0.0109539
P45700	-0.00160915	-0.00218175	-0.0542713	0.00835222	0.0046384	0.0181753	-0.00999876	-0.000481205	0.00534361	-0.000508943
P46061	0.0189773	0.0144164	0.00670224	0.00834446	-0.00630346	-0.0280908	-0.056264	-0.00756566	-0.044476	-0.00249077
P46062	0.00834658	-0.0374061	0.0236538	0.0127558	0.0253066	0.0186093	-0.00835248	0.00547783	-0.0236917	0.0185788
P46412	-0.00787125	0.0344714	0.0209471	-0.00794781	0.0416695	-0.011372	-0.0108825	0.00213574	0.0288667	0.0104342
P46414	0.0151858	-0.0357021	-0.00430721	0.0156118	0.0230563	0.0217081	-0.0207704	0.00773625	0.00914501	0.0182491
P46471	0.00267156	0.0263405	0.0273953	0.0121389	-0.0197195	-0.0425457	-0.00546755	0.0365995	-0.0364538	-0.00620396
P46656	0.0174155	0.0227624	-0.0274256	0.0106346	0.0265868	-0.00393954	0.0141521	0.00993569	-0.024144	0.00920284
P46735	-0.025181	-0.00227023	-0.0200603	-0.0450472	-0.00159842	-0.0377929	0.00967769	-0.0342004	0.0175347	0.00818046
P46978	-0.0231437	0.0130614	-0.0371347	-0.0146189	0.00413762	-0.0312453	-0.0262025	-0.00237854	-0.00322672	0.00493663
P47199	0.0311894	-0.00537338	-0.0119216	-0.0130941	-0.00481617	0.00545958	0.0245429	0.0183939	-0.000281968	-0.0060497
P47226	0.0258324	-0.0220242	-0.00871061	-0.0388895	-0.022569	-0.000578053	0.00843444	0.0199033	0.00697258	-0.00107354
P47713	-0.0107961	0.0295567	0.0273915	0.00122878	-0.0447452	0.00284056	-0.00407539	-0.0310297	-0.00761416	-0.016824
P47738	0.0254043	-0.0269272	-0.00387504	-0.0269857	0.0237313	-0.000719905	0.025345	0.000586272	-0.0075565	0.000592669
P47740	-0.0188058	-0.0173266	-0.00989873	-0.0506961	-0.00739883	-0.0215002	-0.0123843	0.0112277	-0.0321777	-0.0488226
P47753	0.0144969	-0.0261013	0.0199282	-0.0108763	0.022801	0.0541456	-0.0207757	-0.00449336	-0.013905	0.0066284
P47754	0.0123526	-0.0196185	0.0314283	0.0416434	0.0115407	0.0120538	-0.0144527	0.0351212	0.0179906	-0.0269154
P47757	-0.00352461	-0.0269946	0.0343894	0.00545852	0.0212841	0.0208305	-0.0154518	-0.0181988	0.0261187	-0.0109149
P47791	-0.0251933	0.00441271	0.0207393	-0.0541235	0.00389143	-0.00134409	-0.00644185	0.000276763	-0.0173018	-0.0109744
P47809	-0.0273881	-0.0152551	0.0153516	0.0215058	-0.0168433	0.0132606	-0.00342271	-0.0351746	-0.0158955	0.0291403
P47811	-0.0201149	-0.0263326	0.00448167	0.0260731	0.00497631	0.0148766	0.0422471	-0.00127439	-0.0179517	0.0166619
P47856	-0.0176317	0.0222925	-0.0191247	-0.00979983	-0.0450967	0.0286714	-0.0109931	-0.00940751	-0.0250403	-0.00920722
P47857	-0.0261437	-0.00703341	0.00102719	0.0310279	-0.0284736	-0.00285015	-0.0402589	0.00593319	-0.00330428	0.0125936
P47911	-0.0296776	-0.00845363	-0.00307448	-0.0419067	0.0215698	-0.0184748	-0.012834	-0.00749953	0.00398166	-0.0229598
P47941	-0.0292696	-0.0208741	0.00201312	0.0104661	0.0179033	-0.000614856	-0.00447301	0.0063166	0.0172474	0.013643
P47962	-0.0287953	0.0191587	-0.0179367	-0.0241147	0.00601066	-0.0123957	-0.0149967	-0.00553403	-0.000231131	-0.0119196
P47963	-0.0314386	-0.00170133	-0.00499491	-0.0376265	-0.00365614	0.0128689	0.00590475	-0.0185405	0.00763029	-0.0176963
P47964	-0.0280643	-0.00130106	-0.00791474	-0.0428981	-0.0110046	0.0278144	-0.00130374	-0.00694571	0.00228887	-0.0252254
P48025	-0.0162266	-0.027844	0.0360641	0.0147638	-7.47298e-05	0.0196195	0.0128412	0.00333839	-0.0175543	4.58164e-05
P48193	-0.0234789	-0.0295594	-0.00645742	0.0279185	-0.0203267	-0.0016523	0.0151249	0.0124849	0.0101931	0.00538047
P48410	-0.0222824	-0.0201686	0.0053877	-0.0282327	-0.0203468	-0.0106157	-0.0318185	0.0351085	-0.00901618	-0.0220976
P48428	0.0234523	-0.000763823	-0.00633326	0.0433262	0.0262283	-0.0186424	0.0326987	0.0266728	-0.0451646	0.0250835
P48758	0.00188525	-0.00980426	-0.0512657	0.0137572	-0.0281034	0.0187099	-0.00560081	0.0264293	0.0133834	-0.0251294
P48771	0.0280872	0.00477786	-0.00941328	-0.0466283	-0.0195099	0.0125711	-0.00984975	0.0115106	-0.00779497	-0.00593073
P48999	-0.031169	-0.0098012	-0.00260786	-0.000788603	-0.0148851	0.000316731	-0.0293473	-0.0155343	0.0174785	0.0220968
P49138	-0.0296688	-0.0069134	0.0055957	0.0205039	0.015324	-0.0189382	0.0217445	0.00856524	0.01162	-0.00909481
P49222	-0.0233567	-0.0306223	-0.00243999	0.0293109	-0.0187064	-0.00890115	0.0073409	0.00151062	0.0101139	0.0108757
P49429	-0.0156379	0.0223963	-0.020731	7.92807e-05	-0.010415	-0.0200045	0.0457989	0.042294	0.0125845	-0.018412
P49615	0.00500893	0.00593977	-0.0351577	-0.0244703	0.0148466	-0.0146134	0.027921	0.0292813	-0.0188551	0.0527312
P49722	0.0249814	0.00999442	0.0266209	-0.0280487	0.0113811	-0.0103815	0.0138054	-0.0140473	0.00777272	0.00103611
P49813	-0.0152091	-0.0306147	-0.00574338	0.0283583	0.00363923	-0.0365119	0.0124805	0.0213293	0.00699138	-0.0123342
P50171	0.0106304	-0.021743	-0.0406174	-0.0028302	0.01708	0.0213284	0.0317433	-0.0128787	-0.0360431	-0.0193967
P50228	0.0015584	-0.0273307	-0.00236965	-0.0361669	0.0194907	0.0296453	-0.0389067	0.00601414	0.0607547	-0.0248675
P50396	-0.0126016	-0.0301366	0.0206125	0.0125846	0.0163248	-0.0144704	0.0230918	-0.0194383	0.0309641	-0.0402416
P50429	-0.0301049	-0.00297465	0.00518901	0.0263652	0.0185733	0.017537	-0.00156378	0.0261136	0.0291731	-0.0138444
P50543	-0.0278779	-0.0085612	0.0142924	-0.0018716	0.039605	-0.00768034	0.0244373	-0.000738714	-0.0419496	-0.0168159
P50544	0.0260961	0.0230546	-0.00564258	-0.0178909	-0.0185949	-0.0179825	0.00334897	-0.00144504	-0.0156264	0.017409
P51150	-0.030584	0.00139228	0.0208645	-0.00677976	0.00808908	0.0219102	0.0263714	-0.0141853	0.0114692	-0.00193465
P51163	0.0133779	-0.0182524	-0.0180263	0.0421362	0.00498091	-0.0562274	-0.0109627	-0.0470807	-0.0220611	0.0140456
A0A140T8T4;P51410	-0.0200687	0.0129549	-0.0144228	0.014392	-0.0423072	0.0227517	-0.00244357	0.0417441	-0.0444165	0.0204035
P51437	-0.0321148	-0.00652813	0.0126927	-0.0234577	0.0263666	0.000154269	0.00358389	0.00628678	0.00232093	0.0140423
P51576	0.000965348	-0.0309597	0.0048405	-0.0321517	0.0309578	-0.0164441	-0.0134215	0.0311793	-0.00149531	0.00353749
P51859	0.0207813	-0.0166924	-0.0161284	0.0529127	0.00252197	-0.00974064	-0.0273449	0.0260214	0.0300874	0.000913068
P51885	0.0220722	-0.0179502	-0.00817804	-0.0402269	0.0429396	-0.0268611	-0.00615356	-0.00663515	0.0274094	0.00276281
P52293	0.0226666	0.0267424	0.0074457	-0.0169959	-0.0380002	-0.016183	0.000903315	-0.00396507	-0.00842244	0.0340767
P52479	-0.0240535	0.00852402	-0.00497332	-0.00603268	0.0496872	0.0370706	0.00268507	0.021779	-0.0421953	0.0122824
P52480	-0.0201218	-0.00422937	0.0333315	-0.0439252	0.0103154	-0.018567	0.0204095	0.00887762	-0.00164496	0.0114181
P52503	0.0229495	-0.00948038	-0.032801	-0.0355459	-0.0139541	-0.00423034	-0.000190883	0.0112499	-0.0210468	-0.0160802
P52623	0.0203295	-0.0195608	0.0281645	-0.000153061	-0.0380346	0.0198125	0.00868386	0.0271253	0.00945613	0.0133126
P52624	-0.0158944	0.0337453	0.0231662	-0.00087322	-0.0121803	-0.0364736	0.0103653	-0.00368877	0.00744187	0.00717762
P52633	-0.0216541	-0.0136506	0.0243978	-0.0164008	-0.0345912	0.0211084	0.0323948	-0.0294839	-0.0215931	0.0201097
P52760	0.0062836	-0.00502138	-0.0481144	0.0285162	0.0116057	-0.0147	0.0343595	0.0118888	0.0114566	0.0265184
P52825	-0.024313	-0.0155697	-0.0194798	-0.0104377	-0.0201328	0.0280784	-0.00798226	0.0277782	-0.0253371	0.0144467
P53026	-0.00520036	0.0307573	-0.0294179	-0.0137364	-0.0376664	0.0430817	0.0105405	-0.00324663	-0.00882838	-0.0153407
P53810	0.0204929	-0.0126656	-0.00245265	0.0227546	-0.0423618	0.0328722	-0.0331461	0.0364674	0.0249743	-0.00607844
P53986	-0.0177708	-0.0339782	-0.00387081	0.0287306	-0.00964897	0.00196277	-0.0137041	0.0106999	-0.0166274	-0.0368735
P53994	-0.0238886	0.00957397	-0.0293926	-0.0034386	-0.00227013	0.00751921	0.00935154	-0.0163514	0.016212	-0.0258953
P54071	0.00732203	0.000531446	-0.0566637	-0.00767709	-0.00518023	0.0125477	0.00683987	-0.00234771	-0.0281536	0.00377563
P54116	-0.00319912	-0.0399343	0.0161057	0.0178986	-0.0159621	-0.00841154	0.0233178	-0.0146598	-0.00084881	0.0207199
P54775	0.0324029	0.0150516	0.000706163	-0.00550551	0.00698537	-0.00156966	-0.00933867	0.0144369	0.00395131	0.00532226
P54818	0.0197633	-0.0100918	0.0113064	0.000828323	0.018909	0.00703026	-0.0101029	-0.0247662	-0.0221808	0.0339698
P54822	-0.0165375	-0.0251671	-0.0102114	0.011933	-0.0362921	0.0152254	0.00436085	0.0384327	0.020591	-0.0202784
P54869	-0.00426442	0.0363715	0.0165244	-0.0313894	0.0121812	0.00280623	-0.0147605	-0.0246129	0.00615022	-0.0198587
P54987	-0.0287812	0.0239715	0.00357579	-0.00609121	0.00899856	-0.0110571	0.0229178	-0.0103515	0.0117084	-0.00111165
P55012	0.0161829	-0.0299611	-0.0287555	0.0110961	-0.00744959	0.0156858	0.000702585	-0.0110209	-0.00737195	0.022115
P55194	0.0184779	-0.0256126	0.00058519	-0.040548	0.0176477	0.0295875	0.0155759	-0.00040547	0.0259503	0.0371734
P55258	-0.0258048	-0.0152143	0.0197956	-0.00191597	0.00865263	0.00760926	0.0475181	-0.00451838	0.00194376	-0.0323377
P55284	0.0161616	0.0197829	-0.00156372	-0.0338062	-0.00632431	-0.0322298	0.0332946	0.00222876	0.0253961	0.0319716
P55288	0.0217192	-0.0163577	0.00346962	0.0171202	0.00080816	-0.000352639	0.0291342	0.0104172	0.048586	-0.021519
P55302	0.0137851	0.0342191	0.00761029	-0.0215116	0.0283594	-0.00789521	0.00959196	0.0136947	0.00845233	-0.0133902
P56376	-0.00517222	-0.0351025	0.0226668	-0.0180892	0.00854256	0.0118288	0.0177369	0.00481731	0.0311823	0.000520317
P56399	0.0102332	-0.0307151	0.000166408	0.0592413	0.0127391	0.0202371	0.0204537	-0.00368043	-0.0137638	-0.0222941
P56400	-0.021186	-0.0266009	-0.00611356	0.0122724	0.0131519	-0.0185776	0.0436253	0.00810877	-0.0237187	0.0426123
P56477	0.0256332	-0.0136277	0.0142834	0.0121566	0.0221754	0.0217259	0.00764101	0.0108549	0.0161152	-0.0020318
P56480	0.0334595	0.0046515	-0.0175752	-0.00993569	-0.00646974	-0.00793896	0.00704223	-0.00708369	-0.008714	0.0067195
P56812	0.0272376	0.0115009	-0.00413037	0.00706708	-0.0277882	-0.0259849	0.0331214	0.0351365	-0.0135073	-0.000686791
P57716	-0.0269423	0.0191096	0.0130371	-0.00130818	-0.00963037	-0.0235136	-0.0108022	0.0400014	-0.0196503	-0.00414512
P57759	0.0162264	0.0223479	0.00297004	0.0311454	0.0466057	-0.00742472	0.0267938	0.0364971	-0.0304426	0.00764811
P57776	0.0213065	0.0248958	-0.0295513	-0.0146637	-0.000148185	-0.00703692	-0.0221411	-0.0159917	0.0231848	0.0221274
P57787	-0.0231876	0.010508	0.0155366	0.0254978	0.0125191	0.00888362	-0.0201399	-0.00195	-0.0142506	0.00222331
P58044	0.00142313	-0.017449	-0.0373022	0.0333053	0.00813607	-0.0389396	0.0192675	-0.0197101	-0.00779902	0.0314829
P58058	-0.0333363	0.0110633	0.00403561	-0.00956626	0.00307038	0.000750489	-0.00990386	-0.0060277	0.0206528	0.0181214
P58252	0.0028892	0.032532	-0.0260058	0.00337538	-0.040754	0.0296571	0.00613313	-0.0375478	0.0106542	0.0114078
P58281	0.0231364	0.00943489	-0.00803265	-0.009501	-0.00200481	0.0114018	0.013351	-0.0445911	0.0142349	-0.0616017
P58389	0.000960923	-0.0337237	0.00341119	0.0186694	0.0358753	-0.0189203	0.0194377	-0.00790898	0.0321727	0.000849698
P58404	0.0311797	0.00687627	-0.00236065	-0.0136804	0.0142451	-0.00814508	-0.00337998	0.00429831	-0.0271049	0.0122026
P58462	0.0308829	-0.00379724	0.00952506	-0.00291103	0.00996471	0.00800661	0.00783555	-0.0071124	-0.026064	0.0109607
P58468	-0.01945	0.0075457	0.0105339	3.06663e-05	0.000843882	0.042155	-0.0383797	0.037378	-0.00289151	0.0192102
P58871	0.0234495	0.0244379	-0.01486	-0.0380152	0.0295806	-0.000894353	0.00981734	-0.0128887	0.000492341	0.00855206
P58929	0.0128451	-0.0198388	0.0118148	0.0308015	0.0268113	0.0451237	-0.0188881	-0.0142438	-0.0157406	-0.00717263
P59017	0.0189049	-0.00751487	-0.0187842	0.0341799	-0.0404595	-0.0134313	0.00218605	-0.0266531	0.0164387	-0.00431516
P59108	-0.0335054	-0.00148797	0.011536	-0.00802621	0.0250417	0.00662212	0.00933607	-0.00268227	-0.00435151	0.0082146
P59235	0.0217543	0.0054437	-0.00387734	-0.0173326	-0.00744254	0.00298011	0.0190123	-0.0148146	0.0178358	-0.00969477
P59383	0.00895616	-0.00201858	-0.0345359	-0.0104571	0.0223006	-0.0218392	0.0474898	-0.0205619	0.0259977	-0.0103674
P59672	0.012601	0.0209072	0.0114731	0.00663843	0.0135291	-0.0253339	0.064412	0.0173974	0.00175763	-0.00567922
P59729	-0.00434986	-0.0347813	-0.00764804	-0.0103175	-0.0255825	0.0337957	0.0180988	-0.0379574	-0.0117268	-0.0175936
P60122	0.0282203	0.0057427	0.0268968	-0.00898886	-0.0108949	-0.0220911	0.00547373	0.0185691	-0.030459	0.0268519
P60229	-0.0185703	0.0230883	-0.0246772	-0.00644574	-0.0266299	-0.0166104	-0.0306444	-0.0159704	-0.0292941	0.0215287
P60335	0.0327412	0.00918136	-0.00173515	-0.023353	-0.00592515	0.00912748	-0.00788493	-0.00936275	-0.0302826	-0.00202757
P60521	0.005175	0.0242453	0.0074643	0.000490073	-0.0322763	-0.00594594	0.050036	-0.0396028	0.0283786	0.024262
P60605	0.0277762	0.0178044	-0.0193149	-0.02319	-0.0108727	-0.00477591	0.00874981	-0.000659848	0.00680771	-0.00348824
P60766	-0.0220927	-0.0198553	0.024472	-0.0131948	0.0162327	0.0154256	0.0329205	-0.0118918	0.014245	-0.0381207
P60824	0.00288607	-0.0329168	-0.00057691	0.0244848	0.00733736	0.0166603	0.00562155	-0.0233981	0.0479919	0.0314947
P60843	-0.00101985	0.0404582	-0.0101565	0.0144682	-0.0307798	-0.00767403	-0.0228548	-0.0307334	0.00131166	-0.00026012
P60867	-0.00581514	0.0319556	-0.0405334	-0.00544611	-0.00718355	0.0100626	-0.0219128	-0.0224716	0.00332807	-0.00285061
P60898	0.0293034	0.00285668	0.0257558	-0.0199844	-0.0116562	-0.00941086	0.00694733	-0.00115435	0.0238469	0.00826297
P61028	-0.0286408	-0.0128182	0.0164346	0.0224625	0.000621833	0.00651159	0.0327501	-0.0149424	0.0177895	-0.0254856
P61079	0.0273406	-0.000595439	0.00119514	0.00200515	0.0213596	0.00857542	-0.00731796	-0.00417038	-0.0428807	-0.020043
P61082	-0.0186789	0.0221372	0.0233481	0.0163969	0.037096	-0.0107562	-0.0252734	-0.00869506	-0.0197979	-0.0351097
P61087	0.0214398	0.0236612	-0.0134558	0.0113913	-0.0231015	-0.00660015	0.0110562	-0.0139869	0.0533801	0.0204598
P61089	-0.032949	-0.00652887	0.0165464	0.00730217	0.0051324	0.00259933	0.00497917	0.00883882	0.00430555	0.0112683
P61166	-0.0168762	0.012785	-0.0490763	-0.00997069	-0.010959	-0.00531723	-0.00991116	-0.0207149	0.00872781	-0.0114546
P61222	0.00197257	0.0377122	-0.0299294	0.00862229	0.00223753	0.016727	-0.0134271	-0.0090951	-0.0156357	-0.011261
P61514	-0.0255203	0.0101308	-0.0254588	-0.0274303	-0.0171417	0.012788	-0.0314576	-0.00837153	0.0205015	-0.0139152
P61750	-0.00341247	0.0337771	-0.0157367	-0.00425164	-0.0267806	0.00980385	0.0581202	-0.0204484	-0.0101164	-0.0240865
P61804	-0.00835615	0.0267496	-0.0372935	-0.0350372	-0.0214505	0.0159826	-0.00424282	-0.00490461	-0.018904	0.0200804
P61922	0.00941583	-0.0245321	-0.00546335	-0.00795585	0.0107046	0.0466885	-0.0312382	-0.0161593	0.0554456	0.00797961
P61961	0.0130467	0.0230265	-0.0424657	0.0194271	0.0174978	0.0260156	-0.00463885	-0.00300237	-0.0179596	-0.0118948
P61965	0.024876	0.00712538	0.00792769	0.00454414	0.0447785	0.00720578	-0.0259282	-0.0341166	0.00151942	-0.0340158
P61971	0.0312881	0.0032827	0.00654638	-0.0228142	-0.0155226	0.00192111	0.0166964	0.0103421	0.0441173	0.00600611
P61979	0.0318026	-0.00760294	0.00717821	0.0232496	0.00235818	-0.00240937	-0.0186583	-0.0185743	0.030535	0.00693159
P61982	0.0240627	-0.0174764	0.0107174	0.000903986	-0.00381295	-0.0275781	-0.00259203	0.0394515	0.00779682	-0.0440019
P62075	0.0188053	0.0205585	-0.0196609	0.000602978	-0.000806297	0.0166137	-0.0331118	-0.00582632	0.0309981	0.0180309
P62077	0.0176532	0.0277299	-0.0110498	-0.012173	0.0102744	0.00626629	-0.0279149	0.00172717	-0.0373327	0.0200038
P62141	-0.0224985	-0.0272611	-0.00311051	0.00802027	0.0110284	-0.0224609	-0.017584	0.0447903	0.0123179	0.0107107
P62196	0.0306917	0.00995799	0.00788527	0.000603553	-0.0130827	-0.0281129	0.0224967	-0.0115207	0.00997338	-0.0118745
P62242	-0.0274699	0.00402777	-0.0106846	-0.0282537	0.0139889	-0.0483881	-0.0340998	0.00689759	-0.00220867	-0.00337307
P62245	-0.0246754	0.0186797	-0.0281261	-0.00832195	-0.0240107	-0.0103551	-0.0124653	0.00871423	-0.0305146	-0.011287
P62259	0.0274981	0.00466551	-0.00100754	-0.0577247	-0.00624429	-0.00763962	0.00994036	0.00905816	0.00864628	-0.00453782
P62264	-0.0124734	0.0288994	-0.0389678	-0.0042404	-0.00441567	-0.0324255	-0.0152556	-0.00418308	-0.00937046	-0.00318938
P62267	-0.027429	0.00727429	-0.0243756	-0.0142591	0.00273909	-0.0354652	-0.0364989	-0.00682513	0.00290107	-0.0171779
P62274	-0.0225542	0.0202965	-0.0267599	0.00356179	-0.0147068	0.0385623	-0.00568631	-0.00789906	0.0324471	-0.00602762
P62281	-0.0235155	0.0199992	-0.0326352	-0.00439987	-0.0189164	0.00641499	-0.0282681	-0.0192641	-0.00816366	0.00395526
P62301	-0.0191768	0.0247013	-0.0224111	-0.00325585	-0.0388749	0.0438095	-0.00160954	-0.000857914	-0.0186659	-0.000517372
P62307	0.0266723	0.00184112	0.0276562	0.0402042	0.00291281	0.0125581	-0.00652569	-0.0105799	0.00512391	0.0176336
P62309	0.029445	-0.000212092	0.0156685	0.00417387	-0.000441941	0.0135042	-0.00765268	0.0347454	0.0112443	0.0204284
P62311	0.0300078	-0.00213556	0.00729933	-0.0476773	-0.0243271	-0.00189682	0.00936182	0.0113058	-0.0105289	-0.00878198
P62313	0.0251551	-0.0052388	0.0113397	0.0437388	0.00464834	0.0112456	-0.033791	0.0329443	0.0250798	0.00787059
P62322	0.0218994	0.0145199	-0.00713453	-0.000604211	0.00630744	-0.0264411	0.034111	-0.0210212	-0.039423	0.014076
P62500	0.0138637	-0.0312648	-0.0137881	-0.0253393	0.0132141	-0.0197595	0.0398338	0.0265442	-0.00429676	0.00321963
P62627	0.0232136	0.0194162	0.0108238	0.0109179	0.0295757	-0.0111435	0.037296	0.00965902	0.0212389	0.0409084
P62700	0.0226847	0.00538277	0.00174909	0.00424287	0.0274425	0.0164469	-0.0183373	-0.014503	0.0126888	0.0109206
P62702;V9GWY0	-0.0178031	0.0298502	-0.0174391	-0.00698421	-0.026408	0.0291979	-0.00491432	-0.0274374	-0.00328548	-0.0255171
P62717	-0.0330802	0.0023773	-0.0123066	-0.0076893	-0.00881904	-0.01781	-0.0199853	-0.0180745	0.00137942	-0.00114256
P62748	-0.0261849	0.00469946	0.0223364	-0.0213495	0.0184525	0.0401815	0.00153759	0.00539109	0.00205817	-0.0395903
P62751	-0.0310492	0.0141408	-0.00288523	-0.0236849	0.0179937	-0.0195908	-0.00125982	0.00229844	-0.00411046	0.00501222
P62754	-0.0241095	-0.00426845	-0.0138933	-0.0541427	0.0106636	-0.0416572	-0.0186275	-0.0185236	0.0101216	-0.0188942
P62814	0.0238268	0.0114845	0.0209563	-0.0568398	-0.00292775	0.00279132	0.00695819	0.0308017	0.00359385	0.0244779
P62821	-0.00967215	0.0290089	-0.0163634	0.018814	0.0290835	0.0144048	0.0460056	-0.0217986	-0.00259369	-0.0281464
P62830	0.00962604	0.0336402	-0.0332902	-0.0229499	-0.0265784	0.0115654	-0.00727824	0.00745474	0.00468496	-0.0014107
P62838	0.0296134	-0.0104836	0.00680808	-0.0360953	-0.0114558	0.00168187	0.00404995	0.0185382	0.0148047	-0.0274711
P62849	-0.0277881	-0.00820965	-0.0102277	-0.0240928	0.0163844	-0.0488891	-0.0246173	-0.00378187	0.0095569	-0.0164439
P62852	-0.026908	0.0192989	-0.00157459	0.00293745	-0.0255448	0.0451203	0.0127421	0.0188806	-0.0134093	-0.00392909
P62858	-0.000595768	0.0337868	-0.0395298	-0.000327516	0.00864695	0.0130802	-0.0094978	0.0120773	-0.0135956	0.00746379
P62874	0.0283161	-0.0100518	0.0207871	0.0148158	0.000576242	-0.0132802	0.0273645	0.00578638	-0.00439877	-0.0381207
P62880	0.0310061	-0.00955435	0.00913343	-0.0120102	0.00572751	0.0241028	0.00385316	0.0312717	-0.00217385	-0.00461351
P62889	-0.0146027	0.028424	-0.0368206	0.00365753	-0.0146697	-0.00860111	-0.0295973	0.00108283	-0.0147044	-0.016881
P62892	-0.0315802	0.00598722	-0.00624234	-0.0175925	-0.00524007	0.0291928	-0.00618682	0.00800171	0.0103456	-0.0144563
P62908	-0.00684602	0.0311398	-0.0329705	-0.012389	-0.0351333	0.0266982	-0.0163096	-0.0224987	-0.0196094	0.0145944
P62911	-0.02888	0.00182666	-0.0201295	-0.0335268	-0.00805063	-0.00946385	-0.0286	-0.0018464	0.0162889	-0.0204909
P62918	-0.0299056	0.0139436	-0.00209352	-0.0407423	0.00966796	0.0153007	0.00902454	0.00128304	0.00517681	-0.0156096
P62960	-0.0301336	0.0206982	-0.00183372	0.00344587	-0.0137669	0.017559	-0.0184383	0.0031153	0.00659996	-0.00907615
P62962	0.0256488	-0.0114954	0.0288022	-0.0378311	-0.0136689	0.000606775	0.00399308	-0.0187069	0.0115039	-0.00426653
P63001	-0.0236906	-0.0172353	0.0309185	-0.017109	-0.0162323	-0.00464253	0.0160851	-0.0120228	0.0194283	-0.0195962
P63017	0.0254439	0.0242107	0.0204511	0.00783271	-0.015676	-0.0301528	-0.00544672	-0.010637	0.0125224	0.0190551
P63028	0.016704	0.0319981	-0.0199385	-0.0208253	-0.00272134	-0.00417788	-0.0122737	-0.0106439	0.0136567	0.0108069
P63037	0.00604277	0.0362944	0.0178453	0.0262584	-0.0150056	-0.0224428	-0.0177374	0.0155032	0.0168425	0.0226383
P63038	0.0309758	0.0192785	0.00405639	-0.00601525	-0.0100973	-0.0239237	-0.0101143	0.0070547	-0.0115628	0.00542792
P63101	0.031935	-0.0099558	0.00318461	-0.0247818	0.00880306	0.00322574	0.00987805	-0.0274879	0.000166149	-0.00377462
P63166	0.0324035	-0.00413786	0.0142198	0.00897188	-0.0039022	0.00967929	-0.028974	-0.000644522	-0.00970601	0.00390762
P63168	0.0120864	-0.0103486	0.028811	-0.0297615	0.0145085	0.00988264	-0.0347896	0.00656066	0.0012295	-0.0252633
P63254	0.0300387	-0.0184481	0.00467751	0.00216574	0.00461577	0.00191764	-0.0135315	-0.00829486	0.0387757	0.00804198
P63276	0.00367112	0.0322245	-0.0062537	0.0239054	-0.0351838	0.059438	0.02785	0.00805255	-0.00587003	0.00574727
P63321	-0.0132084	-0.0314864	-0.00593729	-0.0253893	0.0115503	0.00971962	0.00681733	0.017857	-0.00721486	-0.0208937
P63323	0.0103188	0.031182	-0.0392609	0.00297255	0.00266608	-0.0126171	-0.0166781	-0.00456187	0.00996625	0.0155529
A0A3B2W864;P63325	-0.0231073	0.022372	-0.0228458	0.000622408	0.00896148	0.0344694	-0.0154989	-0.00293053	-0.0160916	0.0388568
P63328	0.0085801	-0.0257447	-0.0259715	-0.0106137	0.0144941	-0.0337972	0.0426703	0.0273221	-0.0151	0.0366011
P62715;P63330	-0.0122653	-0.0329051	-0.00318439	-0.026209	0.0106577	0.0386121	-0.0135247	0.0184621	-0.0180128	0.00334718
P67778	0.0302964	-0.00573511	0.0103375	0.00174742	-0.0154251	-0.0218547	-0.0216198	-0.00887096	-0.0337453	-0.0012134
P67984	-0.0289627	0.0180472	-0.00398973	0.00994449	-0.0264386	0.0309378	-0.000387198	0.0109291	-0.0065766	0.0162827
P68037	-0.032141	-0.00183166	0.00591437	0.0143207	0.0217559	0.000932104	-0.0149855	0.0327139	0.00313933	0.00484224
P68040	-0.00803921	0.0304182	-0.0425723	-0.00240291	0.00493356	0.0013268	-0.0269336	-0.0102096	-0.00903735	-0.00441526
P68254	0.0236828	0.00517715	-0.012892	-0.00999648	0.0172596	0.035171	-0.0275993	0.00599873	-0.0474756	0.0253058
P68368	-0.0220746	-0.0082494	-0.0302189	0.00652157	-0.00660301	-0.0294055	0.00544085	-0.0128225	-0.0459283	-0.00374943
P68404	-0.0160443	-0.0365989	0.0156437	-0.00743345	-0.00475954	0.00891108	0.00300562	-0.0411581	0.00483132	-0.00382215
P68510	0.0233114	-0.0199069	0.00178816	-0.000780356	0.0154075	-0.0208222	-0.00857975	-0.0170643	-0.0129305	-0.0173665
P70206	0.00805957	0.0229222	0.00591162	0.0218385	0.0269879	-0.00319425	0.0101818	-0.00935891	0.00905462	0.00605851
P70227	-0.0123018	-0.0289103	0.0127412	-0.0178434	-0.00940178	-0.0433724	-0.0120055	0.0221304	0.00145849	-0.0321318
P70248	-0.0303634	-0.00899074	0.00442403	-0.025094	0.0269765	-0.0244263	-0.00613573	-0.0210501	0.00705922	-0.0030795
P70296	0.0314609	-0.00255176	0.00211678	-0.0229269	-0.019455	-0.0188673	0.0285686	0.00726087	0.00339583	0.0175143
P70302	-0.0306147	-0.00277164	0.0112963	-0.00715151	0.0137525	0.0249522	0.0278989	0.0182256	-0.00210813	0.0222718
P70315	-0.0184142	-0.0314463	0.00501647	0.0214745	0.0375877	0.00338617	-0.0101439	0.00448829	-0.0151589	0.0233745
P70349	0.0298374	0.00970016	-0.00142217	0.0033924	-0.00926069	-0.0224858	-0.00205147	0.0458824	0.0267647	-0.0111906
P70372	0.0235822	-0.000426832	0.0364949	0.00905245	-0.0230189	-0.00577791	-0.000262983	-0.0367175	-0.0230507	-0.0050602
P70387	0.0208516	0.00357981	0.00992343	0.00295955	0.0343407	0.0238731	-0.00595397	-0.0351674	0.0174908	-0.0643202
F8VPU6;P70398	-0.0286278	-0.00544571	0.017786	-0.00565133	-0.0251684	-0.00367556	-0.0135949	-0.0419078	-0.0177847	-0.00580707
P70399	0.0197057	-0.0165044	0.000523162	-0.0405688	-0.0372074	0.0051325	-0.0362624	0.0209933	0.032859	0.00444333
P70441	0.0157649	-0.0341332	0.00783961	0.0162501	0.0236692	-0.0121477	0.0210422	0.0099678	0.0102063	-0.0227966
P70444	-0.019421	-0.0189792	0.00799021	0.0167331	-0.036237	0.0263557	0.0384466	0.0176615	0.00868048	0.0134369
P70670	0.0273114	0.0156761	-0.00730599	-0.0152741	-0.0174145	-0.0115692	-0.00859489	0.0345559	0.0125049	0.0200731
P70698	-0.0108653	0.0315543	0.0236937	-0.00623169	-0.0460545	-0.000581536	0.00717665	-0.0195227	-0.0241365	0.0332813
P70699	0.0220845	0.00919199	0.0168797	0.0151301	-0.00612544	-0.0186537	0.0206054	-0.0379679	-0.0166903	-0.0195646
P70704;P98200	-0.0238832	-0.0159827	0.0195652	0.00544726	-0.0377879	0.0257118	0.00563583	0.0139823	-0.0337935	0.0138615
P80314	0.0317046	0.0107435	0.0161503	-0.0145244	-0.0114046	-0.00665375	0.00312549	0.000411692	-0.0102365	0.0159996
P80316	0.0213079	0.0178196	0.0261804	0.0324947	-0.0394661	-0.0041302	-0.018285	-0.0270502	0.0138975	-0.0046333
P80317	0.0255551	0.0173833	0.0225536	-0.00138133	-0.0410536	-0.0173514	0.0130439	-0.00687443	-0.000724798	0.0152981
P80318	0.0243052	0.0116356	0.0336722	-0.00665012	-0.0195226	0.0189973	-0.0128805	-0.0283037	0.018194	0.0169871
P83870	0.0249096	0.00369578	0.00261668	0.0458038	0.0358834	0.00977605	-0.0446987	0.0223578	0.00658882	0.0175686
P83917	0.0217489	-0.021782	-0.00323057	-0.00458301	0.00511459	0.0417827	-0.0191337	0.0453547	-0.00196853	0.00899947
P83940	0.0305556	0.00653746	0.000597521	-0.0299248	-0.00475355	0.00511295	-0.00658474	-0.0235604	0.0160188	-0.0449523
P84078	-0.0247019	-0.0190293	0.00538165	0.020926	-0.00913142	-0.0397117	0.0156788	0.0383315	-0.0082479	-0.0180621
P84084	-0.00789418	-0.027865	-0.00851032	0.0025365	-0.0357066	-0.0241099	0.00474288	-0.0330509	-0.0270547	-0.0118233
P84089	0.0235988	-0.00581031	-0.0111852	0.0147805	-0.00153232	-0.00641635	-0.0260902	-0.0389526	0.0656082	-0.0154112
P84091	-0.0287098	-0.0127798	0.0258036	-0.0096327	-0.00447179	-0.000209859	0.000767385	-0.0255589	0.00591223	-0.0135923
P84099	-0.0330796	0.00190947	-0.00547121	-0.019049	-0.00415534	0.0201082	-0.000507069	-0.00278831	0.00761696	-0.0060176
P97287	0.0132402	0.0259941	-0.000434471	-0.0413894	0.0123657	0.013766	0.028585	0.00167119	0.00539164	0.0271653
P97290	-0.00825635	0.040272	0.0225917	0.00441824	0.00517103	-0.0172564	0.00368828	0.00628707	0.0129588	0.0187055
P97310	0.0232689	0.0168419	0.0208744	0.00742772	-0.030187	-0.0344568	-0.0330128	-0.0299206	-0.026111	-0.00821952
P97314	0.024077	-0.0190404	-0.000951607	0.00731593	0.028859	0.0241929	-0.0232262	0.0169251	0.00198193	-0.0223222
P97346	-0.0123741	0.0256704	0.0164467	0.0424261	-0.0240341	0.0117905	-0.0123961	0.00513463	-0.0176074	0.014753
P97351	-0.029995	0.0145575	-0.021661	-0.0241869	-0.00905133	-0.00228226	-0.010707	-0.0100622	0.00714881	-0.00539666
P97355	0.0257817	-0.00497088	0.00432652	-0.0347074	0.00138137	-0.00904956	0.000142199	0.0207548	-0.000977211	0.0579373
P97360	0.0112191	0.0254494	0.00204333	-0.0160578	0.0160778	-0.0033915	0.031749	-0.0320594	0.0164108	0.0257542
P97363	-0.0167764	0.0038616	0.0396164	-0.00480972	0.0299011	-0.0173662	0.017219	-0.0194781	0.0166518	0.0178674
P97369	-0.0333734	-0.00271699	0.0109404	-0.0253425	0.00907141	0.0130663	0.00394946	-0.00662723	0.00280858	0.0108677
P97370	-0.0155826	0.0269697	0.0317074	0.020397	-0.0121653	0.0146889	0.0235555	0.00821117	0.0154012	0.00429977
P97376	0.0148071	-0.0225675	0.0289284	-0.00556361	0.0374203	-0.0133427	-0.00329147	0.00550769	-0.0271129	-0.000956775
P97379	0.00514488	0.0409717	0.00477603	0.0282026	-0.0109177	-0.0276953	-0.00666534	-0.0109972	0.0218546	-0.00869863
P97384	-0.0291103	-0.0198935	0.00807148	-0.0151192	0.0346647	-0.0136597	-0.0011981	-0.0009203	-0.00576923	-0.00575987
O35290;P97426	-0.0146506	-0.0147185	-0.00238558	0.000837941	-0.0328412	-0.0172726	0.00454734	0.0589553	0.0156421	-0.0520131
P97434	0.0250154	0.00308512	0.014839	-0.0445889	0.0123543	0.00573203	0.0366664	0.0212262	0.00929393	-0.0103503
P97447	0.0162318	-0.0341158	-0.0120887	0.0133793	0.0231789	-0.00744907	0.0111147	0.00208585	0.0415036	-0.0227889
P97452	0.0182422	0.0329383	0.00524085	0.0323419	-0.00856616	0.0161878	-0.000740235	-0.0236608	0.00454087	0.0226535
P97470	0.0187003	0.00698952	0.00335887	0.0120082	0.0342605	-0.00683794	-0.045978	-0.0494491	0.0101899	-0.0158467
P97494	-0.0234265	-0.0268247	-0.010326	0.0319989	-0.0224662	-0.0196812	0.00486842	0.0102802	0.0147406	-0.0043
P97742	-0.0186347	0.0135588	0.0117363	-0.0142243	-0.0436613	-0.00747057	0.0129487	-0.0208574	0.0228459	-0.00203218
P97807	0.0310519	-0.0165889	-0.00224112	-0.0025855	-0.00915107	0.00283569	0.00383582	-0.024088	0.0126776	0.0179783
P97814	-0.0234295	0.00888148	0.00451377	0.00786504	-0.0343285	-0.00221242	-0.00562731	0.0148999	0.00432293	0.0245307
P97821	0.0177281	0.0271098	0.0348944	0.0201662	0.0126068	0.0087163	0.004121	-0.014645	0.0075955	-0.0164658
P97822	0.0189925	-0.0247863	-0.00190233	-0.0247106	0.0159141	-0.0213264	0.00747338	-0.000835832	-0.0345545	0.044718
P97823	0.0324543	-0.00615634	0.0014976	-0.0274105	0.0112777	0.0155786	-0.00468923	-0.0169161	0.0162054	-0.0100971
P97855	0.0178894	0.025608	0.0254598	0.000860825	-0.0297996	-0.0286711	-0.0151983	-0.00676911	0.0112282	0.0439465
P97864	-0.0154968	0.028176	0.0168589	0.0068427	0.00284855	-0.00785046	-0.0101489	0.0558082	0.0138893	-0.0178924
P97872	-0.0334835	-0.0125618	0.00930388	-0.000790128	0.0111075	0.00448591	-0.00238874	-0.0110685	-0.0121056	-0.00190332
P98086	-0.0102227	0.0296259	-0.0144315	0.00167807	0.0193492	-0.0479614	-0.00834838	0.0374346	0.0111036	0.0296831
P99024	0.0312169	0.00596856	0.015784	-0.0182653	-0.0192031	0.0110342	0.00794015	-0.00883278	-0.0326318	0.0119339
P99027	0.010523	0.0276134	-0.0443897	-0.0157082	0.00793231	0.00509383	-0.00857585	0.0141333	-0.00556243	0.00279786
P99028	0.00993892	0.00257472	-0.0476022	0.0275082	0.0326671	0.000885624	-0.0259056	-0.0148312	-0.0321451	0.0101471
P99029	-0.0333004	0.00979962	0.00430912	-0.0161921	0.0207754	-0.00770536	0.00837735	-0.00396367	0.00597904	0.0021582
Q00422	0.0331006	0.00757094	-0.00617441	0.00403364	-0.00199454	-0.00010045	0.0162004	0.014666	-0.0169401	-0.0274343
Q00519	-0.0210497	0.030966	0.0221758	-0.0185896	0.0243773	-0.00429416	-0.00358815	-0.00302282	0.0114202	-0.00157257
P97324;Q00612	-0.0341219	-0.000121161	0.0150853	0.000571414	0.00575726	0.0062977	-0.0132066	0.00136974	-0.00307442	-0.000436851
Q00623	-0.0158767	0.0298714	0.0085896	0.0239306	0.0130258	-0.00325029	0.0258286	0.0185145	0.041486	0.0247221
Q00724	-0.00467729	-0.0366584	-0.0195073	0.0208223	0.0296203	-0.0037313	-0.0165909	-0.00326829	0.00979939	0.0202215
Q00897	-0.0303854	-0.00524431	-0.00362555	0.00928125	0.0154674	-0.00306753	-0.00330559	0.0527179	0.0299127	0.00912691
Q00993	0.0265409	-0.00191941	0.0177081	0.00505838	0.0187091	0.0138955	-0.0276369	-0.00614127	0.0152115	-0.0459382
Q00PI9	0.0106648	-0.0318896	0.033047	-0.0144457	-0.0321931	-0.00344889	-0.00438706	-0.00552517	0.0197017	0.0158175
Q01102	-0.022298	-0.0314845	-0.00712419	0.0169834	0.014997	-0.0144883	-0.00489558	0.00309116	-0.00614539	0.0174984
Q01147	0.017512	-0.00861282	0.0133731	-0.00802921	0.0453616	0.0230896	-0.0240943	0.00213659	-0.0282371	0.0209738
Q01339	-0.0274082	-0.00274235	0.00843931	0.022862	0.0225856	-0.0330384	-0.0210933	-5.27953e-05	0.0406051	0.0216223
Q01405	0.0235458	0.00941811	0.00144018	0.00675965	-0.0060671	0.0177513	0.0408377	-0.00784896	0.0499912	0.0514284
Q02013	-0.0156935	-0.0273348	-0.00725778	0.0314531	-0.0043823	-0.0189159	-0.00153322	-0.0444952	-0.0245942	-0.0140875
Q02105	0.00445014	0.0354397	0.0197887	0.0434059	0.00742433	-0.0223484	0.00028817	0.0240938	0.0273198	0.00617496
Q02111	-0.0187931	-0.0201657	0.00416153	-0.00146215	-0.0219799	0.0338335	0.0408705	-0.00899032	0.0208185	-0.00583089
Q02257	0.0224115	-0.00157334	-0.0260687	-0.0370397	-0.00399979	-0.00449943	0.011877	-0.00811057	0.00815958	0.0122481
Q02357	-0.0232223	-0.0305841	-0.00358003	0.0242781	-0.0148751	-0.0182378	0.0112437	0.00529727	0.0186226	0.00548148
Q02650	0.0212484	-0.00912513	0.0177332	-0.0437444	0.0115214	0.0295966	-0.00935482	-0.00679618	-0.00253137	0.0248012
Q02788	-0.019913	-0.0144189	-0.0141292	0.0064818	-0.0154464	-0.0101114	-0.0346996	0.0320633	-0.0182426	-0.0466347
Q02819	0.0250192	0.02274	-0.00452994	-0.00403183	0.0468902	0.000697098	-0.00489804	0.00908396	0.0216563	0.014787
Q03249	0.0164883	-0.00656358	-0.00995571	0.0262753	0.0185432	-0.00311816	-0.012374	0.00769458	-0.0506254	-0.0209188
Q03265	0.0252246	-0.00583624	-0.0311737	-0.00527249	-0.0275828	-0.0181318	-0.00352984	-0.0150724	-0.0318316	-0.00943569
Q03404	-0.00297715	0.000355953	-0.0599139	-0.00548758	0.00825781	0.00183793	0.00198252	-0.00208794	0.00213033	-0.0109668
Q03734	-0.0202886	0.0359286	0.00792042	-0.0130828	-0.00223239	-0.00560771	0.00620292	0.0244586	-0.00488411	0.0115568
Q03958	0.0276534	0.0209977	-0.0037616	0.0163665	0.00639033	-0.013521	0.0254346	0.0127878	-0.0165639	0.0290088
Q03963	-0.00822914	0.0404877	0.0144877	-0.0133926	-0.006036	-0.00789915	-0.0327432	0.00616439	-0.0202302	0.0214409
Q04207	0.0302319	-0.0111808	-0.00629753	-0.0121438	0.014246	-0.0140253	0.0234336	-0.0168122	0.0258326	0.0344303
Q04447	0.0206143	-0.0167868	0.0327386	0.00581246	0.0155231	0.0262748	0.00877218	0.0306581	-0.00887439	-0.00515061
Q04736	-0.0153328	0.0246567	0.00489464	0.00455731	-0.0262556	0.0395746	0.018051	0.0103785	-0.0224666	-0.0151869
Q04750	-0.0299232	0.000693223	0.0287058	-0.0221364	0.0106882	-0.0108704	-0.00211219	0.00232118	0.00617053	0.0162039
Q04857	-0.0257108	-0.0158115	-0.00277259	-0.00561665	-0.0124283	-0.0129841	-0.0300613	0.0262127	-0.00647838	-0.0243856
Q04863	-0.0302683	-0.0103581	0.00492338	-0.0045441	-0.0125397	0.000843846	0.0313409	-0.00116055	0.00314813	-0.0150474
Q05020	-0.0013688	0.0215103	0.0242765	0.0226961	0.0133959	0.0141014	-0.0397999	0.0156581	0.0525229	-0.0178151
Q05144	-0.024457	-0.0255904	0.0233548	-0.0128971	-0.0125488	-0.0026541	0.0135301	-0.0248261	-0.00447664	-0.00251805
Q05186	0.0148059	0.0341653	0.0104226	0.00827235	0.0326994	0.000492929	-0.00470342	0.0181346	0.0239605	-0.0139301
Q05BC3	0.0208979	-0.0204743	0.010552	-0.0514677	-0.000545558	0.00242898	0.0343895	0.0180393	0.00336505	-0.00642265
Q05CL8	-0.0232237	-0.00118143	0.0309759	-0.00916075	-0.00648609	-0.0347343	0.014213	-0.00151514	-0.0391091	0.0162946
Q07113	0.0107527	0.0262772	-0.00781492	0.0395807	-0.0265957	-0.0169855	0.0177589	-0.045395	0.0200537	0.00086566
Q07235	-0.00736405	-0.0422327	-0.0113149	0.00799895	0.0175983	0.00217528	0.0144796	-0.0106728	0.00193779	0.0285321
Q07417	0.02528	-0.0144414	-0.0138223	-0.0289498	0.01518	0.000452855	-0.0208075	0.00617905	0.0335263	0.0407678
Q07456	-0.0169075	0.0371952	0.012787	0.0171162	0.0154239	-0.0230442	0.00911258	0.00530086	0.0158301	0.0166466
Q07797	-0.00554471	0.0395657	0.0289859	-0.00840864	0.0110272	-0.0133493	-0.0132466	0.0121922	-0.00160813	-0.00158385
Q07968	-0.0264009	-0.0153415	-0.0197639	0.0113472	-0.00571069	0.00407001	-0.00071926	0.0208382	0.00680033	0.0082384
Q08093	-0.0139066	-0.0333935	0.00791198	-0.00792781	0.014047	-0.00360256	0.0307116	-0.0157421	0.0130258	0.0443817
Q08288	-0.019557	0.0161654	0.0184768	-0.0119376	-0.0263089	0.0233646	-0.045052	0.00903379	0.0195409	-0.0256208
Q08481	0.023723	0.0120965	-0.00303215	-0.0403507	0.0208637	0.0148102	0.00939048	0.0201577	-0.0549374	-0.0122232
Q08509	0.0245986	-0.00783494	0.0239846	-0.0197722	-0.0012952	0.0188693	0.0342208	-0.00967601	-0.0132668	-0.0267611
Q08879	-0.0126668	0.0376495	0.0150764	0.0177981	0.0130352	-0.00929028	0.0084643	0.0406456	0.00690808	-0.0158136
Q09014	-0.0336489	-0.00509705	0.0102401	-0.0196603	0.0127398	-0.00207258	-0.00149989	-0.0110731	0.00239132	0.0126262
Q09PK2	-0.0256241	0.00056159	0.0070911	0.0102106	0.0114965	0.0139147	-0.0373054	0.0137269	-0.0144446	0.0173622
Q0GNC1	-0.0271199	0.00148276	-0.00755404	0.00188322	0.0502493	0.0237245	0.00231356	0.0310421	0.00771222	-0.0193963
Q0P678	0.0299732	0.00366372	0.0178214	0.0113065	-0.0328844	-0.0159683	0.0119512	0.0218883	0.00349324	-0.00133231
Q0VBL3	-0.0130963	-0.0206476	0.0247079	0.0198023	-0.0560949	0.0209069	0.00707768	-0.0036788	-0.000630845	0.0145896
Q11011	-0.024598	-0.0234896	-0.00278457	0.0232213	-0.00982615	0.0251384	0.0287372	-0.00974991	-0.0211231	0.0175391
Q14CH1	-0.0227611	0.0115254	0.00178525	0.0221914	0.0273469	-0.0192769	-0.0180132	0.013091	-0.00411468	0.0291059
Q1HFZ0	0.00666343	0.022077	0.0329265	0.0143998	-0.0496297	-0.0178312	-0.0253407	-0.00948676	0.00718395	0.0200364
Q2EMV9	-0.0219723	0.0288093	0.0165547	0.0151393	-0.0237388	0.0310984	0.0150551	-0.0102726	0.00439734	0.0174668
Q2TPA8	0.0214903	0.0109537	0.0137284	0.0670437	-0.00759395	-0.00399576	-0.00908799	0.0342765	0.00387769	-0.0106829
Q2VLH6	0.0138219	0.0158202	0.0347005	-0.0116966	0.0288059	0.0203738	0.00766179	0.0154293	0.00457457	-0.0529667
Q31125	-0.0018003	-0.0011597	-0.0249896	-0.0241322	-0.0324144	-0.00866797	0.0443369	-0.0279911	-0.0229312	-0.000993516
Q3TBD2	-0.00257496	-0.0396848	0.0246281	-0.00901594	-0.0148331	0.0236112	0.00619479	0.0100346	-0.0112002	0.0197732
Q3TC72	0.0201881	0.0043499	-0.0115605	-0.00997009	0.046437	0.0580854	-0.0193851	-0.0329473	-0.0225612	-0.0281989
Q3TEA8	-0.03093	-0.00615041	0.0213005	-0.0268075	0.00353571	0.00820663	0.0138137	0.0143079	-0.00350858	-0.00142162
Q3TGF2	-0.0128081	-0.029953	0.00631966	-0.00243496	0.0303176	-0.0203569	0.0266109	0.037141	-0.0016454	0.00013656
Q3THK7	0.0269782	0.0121333	-0.00396317	-0.0116551	-0.0189098	-0.0146561	-0.0270542	0.0103601	-0.0132967	0.0327601
Q3TIU4	0.0264281	0.0140831	0.000323237	0.0105724	-0.00883939	0.00271664	-0.00453803	0.0127856	-0.0141404	0.0719339
Q3TKT4	-0.0246121	-0.00660528	0.0339785	-0.00579281	-0.00203493	-0.00928003	0.00360221	-0.0398919	-0.0113627	0.0282427
Q3TKY6	0.0199625	0.00884495	0.00989415	0.0111878	0.0348578	0.0524553	-0.0149256	-0.0249928	0.025065	-0.031347
Q3TL44	-0.0341708	-0.00440531	0.00628145	0.00861868	-0.00387095	-0.00933685	-0.0071214	0.00234697	-0.00220166	-0.0132184
Q3TLH4	0.0140124	0.0286326	0.0133249	0.0211847	0.00554216	-0.0291018	0.0197456	0.00133075	-0.00581523	0.0626195
Q3TMH2	-0.0102635	-0.0269152	-0.0273877	0.00223028	-0.0259253	-0.0379125	-0.000385941	0.0197122	0.0366223	-0.0189386
Q3TNH5	0.0207136	-0.00595498	-0.0126266	-0.0274464	-0.00694835	-0.0172825	0.0428916	-0.024413	-0.00463992	-0.0387315
Q3TRM8	-0.0322552	0.00828292	0.022406	-0.00563962	0.00407882	0.010599	0.00789331	0.00151015	-0.00193288	-0.00256707
Q3TSG4	0.0255654	-0.00466824	0.0262604	0.0166332	-0.0248593	-0.00905273	0.0122295	0.00656923	0.0211608	-0.0115227
Q3TXT3	0.0249768	-0.0160224	-0.00108422	0.00933338	-0.0130379	-0.0130632	0.0088076	-0.00420887	0.0369237	-0.00469937
Q3TYS2	-0.0148058	-0.0147771	0.027764	0.0255783	-0.0431423	0.00444409	-0.0398426	0.0130365	0.0307091	0.0175015
Q3TZZ7	-0.0277569	-0.0133262	0.00328341	0.000635831	0.0101478	-0.00707977	-0.0121975	0.000871378	0.0436833	-0.0077478
Q3U0A6;Q8BYM1	-0.00306331	-0.030539	-0.00259467	-0.0285405	-0.0166498	-0.0348613	-0.0260205	0.00680009	-0.0144755	-0.00188026
Q3U0B3	-0.0171851	-0.0319027	-0.0130811	0.0250541	-0.00846624	-0.0185064	-0.00124131	0.00876991	0.0308747	-0.00229766
Q3U0S6	-0.0250308	0.0030321	0.0162391	-0.0268196	0.0475833	-0.00174641	0.0217846	0.0079627	-0.0351172	-0.00419838
Q3U0V1	0.0292967	-0.0120488	0.0113841	0.0305763	0.0113146	-0.0267538	-0.0185318	-0.017508	-0.0124886	0.0217666
Q3U2S8	-0.022533	-0.0287662	-0.00848075	0.00664187	0.00498793	-0.00198708	-0.0249675	-0.016862	0.00255561	-0.00931477
Q3U308	-0.00627692	0.0193625	-0.00132319	0.0238107	-0.0252786	0.0284414	0.0532631	-0.0213846	0.0412441	0.0197647
Q3U3R4	-0.0106972	0.021805	-0.0403727	-0.0262726	0.00164936	-0.0173505	0.000602247	0.0217298	0.0192887	-0.016387
Q3U4S0	-0.0118971	-0.0291808	0.00372523	0.0259826	-0.0268912	-0.00989897	0.0268532	-0.0379894	0.0307009	-0.021114
Q3U5Q7	-0.0121339	0.026573	0.0338612	0.0222442	-0.0222146	-0.0366581	0.0150937	0.0199695	0.0096282	0.0135841
Q3U7R1	0.000700727	-0.0327338	0.0322997	-0.0223969	0.00726546	-0.0225026	-0.00674255	-0.0364883	-0.0203895	0.00532632
Q3U9G9	-0.0275059	-0.0183176	0.0135652	-0.0275888	0.019943	-0.0131377	-0.0270262	-0.00421503	-0.0113992	-0.00811795
Q3UDK1	-0.0194749	0.0334458	0.0147386	0.0152157	0.0104249	-0.014509	0.0101124	0.011795	0.0155011	0.0133773
Q3UEB3	0.0278078	-0.00926299	-2.06797e-05	0.024496	0.0106328	-0.0315748	-0.00760523	-0.0439763	0.00520772	-0.00643778
Q3UED7	-0.00943036	0.0246866	0.0156075	-0.00728922	0.00311477	0.0139532	-0.042485	-0.0244993	0.028202	-0.02289
Q3UH68	0.0148122	-0.0289494	-0.0100253	-0.0249035	0.0296742	0.0222782	-0.0114092	-0.000114486	-0.00345219	-0.0336181
Q3UHD6	-0.0223018	-0.00201958	0.0391237	-0.0161481	0.017068	0.0147119	0.00656486	-0.00761407	-0.00944861	0.0271001
Q3UIA2	0.0331818	0.00272129	-0.00258533	0.0280408	0.0067521	0.0043484	0.0229913	0.00403289	-0.00600688	0.00746129
Q3UIR3	-0.00706743	0.0440318	0.0153759	0.00155822	-0.00238507	0.00412425	0.00552844	-0.000442043	0.000873583	0.0123768
Q3UJB0	0.0264217	-0.00435466	0.0269716	-0.00675644	-0.0386002	0.0155368	-0.00239287	-0.0186984	-0.0132588	0.00311051
Q3UJB9	0.0231896	-0.0093403	0.00900342	-0.00668276	0.00171946	-0.00420257	-0.00660816	0.03903	-0.0369178	-0.0162674
Q3UKC1	0.0060074	0.0291851	0.00606595	7.28322e-05	0.0218238	-0.00560945	-0.015986	0.029711	0.0295871	0.015248
Q3ULD5	0.00509941	-0.00289552	-0.0585525	-0.00426814	-0.00132111	0.0288911	-0.0133048	-0.00828252	0.00444815	0.00885097
Q3ULJ0	0.00818994	-0.0353164	-0.00842332	-0.00701224	0.011521	0.0212519	0.0229978	0.00323428	-0.0384375	0.0358584
Q3ULW8	0.0092296	0.0140869	0.0435345	0.00920314	0.0187198	0.0320578	0.019592	0.024544	-0.0139218	-0.00574972
Q3UM18	-0.0101675	0.026823	0.0120382	-0.0224566	0.0324854	-0.0466406	-0.0137449	-0.0246109	0.0282893	-0.0219988
Q3UM45	0.028536	-0.00753658	-0.00327505	-0.00213845	-0.0153788	-0.040773	0.00742965	0.0119058	-0.00950909	-0.00981178
Q3UMR5	-0.0262829	-0.0165536	-0.00477337	-0.00198895	0.00352881	-0.034628	0.0143538	0.0231382	-0.0255153	-0.00582876
Q3UMW7	-0.0220375	-0.00732533	0.0278647	-0.0275727	0.0212536	-0.00577141	-0.00903697	0.0453527	-0.0342103	-0.0108733
Q3UMY5	0.0263699	-0.0156131	0.0084663	-0.00589789	0.0296036	0.00170825	-0.0222945	-0.00458831	0.0243952	0.0075035
Q3UND0	-0.0256017	-0.0168376	0.00116335	0.0129007	0.0291612	-0.0260432	0.0445578	0.00155649	-0.0146494	-0.000731201
Q3UP87	-0.033024	0.000227779	0.01535	-0.0196431	0.0153735	-0.00632181	0.00233912	0.0170047	0.00113405	0.00774408
Q3UPL0	0.00218577	0.0248639	-0.0504169	-0.012447	0.000558975	0.0159336	0.00918262	0.00669298	0.0106496	-0.000532549
Q3UQ44	-0.0246325	-0.0127018	0.00346386	-0.0349086	-0.0225849	0.0258722	0.0402902	-0.0443749	-0.00116775	-0.0109868
Q3UQA7	0.0271716	-0.011587	0.0072243	-0.0485273	-0.0284869	-0.00200853	0.0042441	0.0118864	0.0102496	0.0151931
Q3UTJ2	0.0212176	-0.0140709	0.0183148	-0.00333777	0.0642445	-0.0143175	0.0198442	-0.00696985	0.0277678	0.0050046
Q3UUV5	0.0242869	-0.010813	0.0185705	0.0101707	-0.0134295	0.0339101	0.00195297	0.0412343	-0.0384164	-0.02311
Q3UVK0	-0.0267353	-0.00921657	0.0240979	0.00452357	0.0197654	0.0185427	-0.00939533	-0.0354553	-0.0126141	4.69746e-05
Q3UX10	-0.0294079	0.00937832	-0.0235617	-0.00718759	-0.00189831	0.00856512	-0.013888	-0.0124473	-0.0109542	0.0173596
Q3UYC0	0.0158082	0.017569	-0.0095426	0.0241559	0.0155887	0.0160045	0.0432672	-0.00410557	0.0541344	0.0282871
Q3UYV9	-0.0240716	-0.0134916	-0.00140752	-0.0137631	-0.0253867	-0.0535167	-0.0368929	-0.021782	-0.0145425	-0.00375733
Q3UZ39	-0.0267932	-0.0050224	0.00198802	-0.0420331	0.0207627	0.00334789	0.0112622	0.0252141	0.0173609	0.0315567
Q3UZZ4	-0.03064	-0.0107188	0.00132252	-0.00545057	0.0107006	0.00311493	-0.0274563	0.016399	0.0049111	0.0284012
Q3V0K9	-0.0162284	-0.0289681	-0.0243951	0.00828141	0.0136178	-0.0272746	0.00137111	0.00141191	0.0178165	0.0320175
Q3V0T4	0.025863	-0.0171859	0.0233497	0.00995878	-0.0238326	0.013099	0.012856	-0.00743707	-0.0277896	0.00515113
Q3V1L4	-0.0234033	0.00126312	0.0149221	0.0264683	-0.0425469	0.0122886	-0.0068844	-0.0358208	0.0052519	-0.00703369
Q3V1T4	0.0222029	0.0311854	0.012243	-0.0106067	0.00917307	-0.0155897	0.0178901	-0.0128823	0.0188266	0.00563889
Q3V3R1	0.0276772	-0.00793908	0.018508	0.00368408	-0.0246049	0.0101393	-0.027329	-0.0404901	-0.0145278	0.0328648
Q3V4B5	0.0263823	0.00129332	0.0124556	-0.0576221	-0.0298005	0.00605023	-0.0106446	0.0169464	0.0195618	-0.00120907
Q4FK66	-0.027096	-0.0139186	0.0214825	-0.0124762	-0.0146735	-0.0182308	-0.0137326	-0.0170193	-0.00729766	-0.00213819
Q4KML4	-0.0237725	-0.0033832	0.00891316	-0.0419804	0.0198587	-0.00773132	-0.0281674	-0.00331527	-0.0425036	-0.00432114
Q4QRL3	-0.0270633	-0.0110237	0.0246732	-0.00799453	0.0278236	0.00324957	0.0167919	-0.0279	0.0182181	0.0184822
Q4VAA2	-0.0124642	0.0123019	-0.0482952	0.0182972	0.00235716	-0.0182361	0.00623277	-0.0108866	0.000830687	0.0436222
Q501J6	0.0305579	-0.0185698	0.00613179	-0.0121554	-0.00568967	0.00775349	-0.0124329	0.00516896	-0.00420611	0.0227031
Q505D7	-0.0191867	-0.0125417	-0.00755332	-0.00880142	-0.00180293	-0.0119392	-0.0435176	0.00853361	0.0166304	0.0249287
Q505F5	0.0296014	-0.00128654	0.00560338	-0.0184109	-0.0107787	-0.0246643	0.0216743	-0.020387	-0.0363449	-0.0198525
Q5BLK4	-0.0260676	-0.00306547	0.0174178	-0.0151631	-0.0181416	-0.0226691	-0.00989989	-0.045206	0.019546	0.0257819
Q5DTM8	0.0312886	0.0088525	0.00476028	0.00240265	0.0105829	-0.0144791	-0.00758366	-0.0134738	0.0137872	0.0251149
Q5M8N0	0.0250766	-0.0171608	0.00155527	-0.0470394	-0.0187055	-0.01423	0.0240503	0.0248876	0.0127192	-0.00517034
Q5NBU8	-0.0164838	0.0386675	0.0143363	0.0168645	-0.00112371	-0.00223296	-0.00438398	0.0158553	0.00141635	0.0133428
Q5NCF2	-0.0123676	0.00969357	0.0362655	-0.0165992	0.0137297	-0.0211588	-0.00952754	-0.0312626	-0.0538673	0.0233126
Q5PSV9	0.0232204	0.00766515	0.0164246	0.0145595	0.00393891	0.00300687	-0.0336276	0.0324969	0.0480324	-0.0111305
Q5RJG1	-0.0243396	0.0180834	-0.0133485	0.0253675	0.00755132	0.00039615	-0.0219569	0.00628663	0.00903647	0.00762211
Q5RKZ7	-0.000476475	0.0222072	-0.0242954	0.0155497	-0.0067578	-0.00622995	0.00179044	-0.0323789	-0.0150709	0.0227452
Q5SNZ0	0.0149435	-0.0188295	-0.000330001	0.0359101	0.0147787	-0.00217529	-0.0431311	-0.0265803	0.00438198	0.0323145
Q5SQF8	-0.000441568	-0.0308443	-0.0136092	0.0023136	-0.00653286	-0.0010052	-0.0275896	-3.21932e-05	-0.00163701	0.0513338
Q5SSI6	-0.0151873	0.0158294	0.0241488	-0.0112768	-0.0390046	0.00607564	0.0330438	-0.00400809	-0.0226399	0.00287838
Q5SUA5	-0.0233135	-0.0213588	0.0250177	-0.018229	0.00566849	-0.0187222	-0.000265738	-0.0498502	0.00399446	0.00631528
Q5SUR0	0.0277198	-0.0102299	0.00636345	-0.0178963	-0.0403174	-0.0170187	-0.0100756	0.0193126	0.0261928	0.0179593
Q5SW19	-0.0081134	0.0301346	-0.00370514	0.0331426	0.00110093	-0.0218863	-0.0141585	0.0422893	-0.0262277	-0.0045416
Q5SWU9	-0.0197744	-0.012116	-0.00238905	0.00680784	-0.0168524	-0.0044132	-0.0300581	0.0176918	0.0354245	-0.0431416
Q5SXY1	-0.026817	-0.0155344	-0.0231855	0.0217937	0.00562269	-0.0133409	-0.0115908	-0.00587414	0.0093635	0.00644594
Q5SYD0	-0.0242831	-0.0162776	-0.00800009	-0.0191718	-0.000510951	-0.0316507	-0.0109904	-0.0452512	-0.0193027	-0.0327705
Q5U5Q9	0.0239774	-0.016226	0.000596563	-0.0396873	-0.026311	-0.0190014	-0.0278914	0.0368535	0.0133019	0.0108911
Q5UAK0	0.0201551	-0.000424434	0.00351405	-0.027683	0.0274702	-0.00460589	-0.0462228	-0.0487527	0.0490539	0.0245324
Q5XJY5	0.00746281	0.0278908	-0.0427995	-0.0250909	-0.00686921	-0.00432616	0.0045338	-0.0135925	-0.01062	-0.00210622
Q60590	-0.016634	0.0371377	0.00273307	0.0232967	0.00642887	0.00805761	0.00252306	0.00344226	0.0251857	0.0314591
Q60591	0.0289261	-0.0153855	0.0104109	-0.0215368	0.00457791	0.0252243	-0.0171633	0.00857236	-0.0244095	-0.000460344
Q60596	0.0273252	0.00175784	0.00555133	-0.0150612	-0.0157842	-0.0189961	0.0184021	0.00179604	0.00835544	0.0502085
Q60605	0.0323271	-0.00168708	0.0125508	-0.0263935	0.00332232	-0.013247	0.0244601	-0.0131663	0.00355169	0.000738541
Q60631	-0.0214255	-0.0294105	0.021181	0.00356032	0.0103753	0.0171487	0.00997882	0.0306309	0.00487577	0.0160257
Q60634	-0.0283143	0.00177327	0.00236202	-0.0115669	0.0272925	0.00294555	-0.00627738	0.00418836	-0.0179337	-0.0397208
Q60648	0.0267329	-0.0139595	0.0137678	-0.0219926	0.0234013	0.0140892	0.0371545	-0.0219731	-0.00510155	-0.0299154
Q60649	0.0164022	0.0120338	-0.0172462	0.024257	-0.00178741	0.0301947	0.0083467	-0.0224755	-0.0467416	0.0248468
Q60664	0.0111477	-0.0330259	0.0139253	-0.00436347	-0.0339262	-0.00100141	0.0240611	0.0065922	0.00986791	0.0454253
Q60668	0.0297403	-0.0149712	0.00883447	0.00482811	-0.0152285	0.00920188	-0.0318184	0.00287184	0.0379631	0.00963914
Q60710	0.0138772	0.0176245	0.0464819	-0.0178242	0.0122443	0.00660748	-0.0175857	-0.00124054	0.00675415	0.0268399
Q60715	0.0141452	0.0356747	0.0146253	0.00449069	0.0158944	0.000120235	-0.00456527	0.0221506	-0.0303106	0.00442134
Q60739	0.0208611	0.00392464	-0.00588592	0.0162908	0.0101898	0.011994	0.0637985	0.0382131	0.0226597	-0.0285709
Q60749	0.0131315	-0.0267481	0.00935084	0.0292803	-0.0310575	-0.0175924	-0.010584	-0.0301682	-0.0264496	0.0109562
Q60754	-0.0143672	0.0410837	0.0137611	0.00428537	-0.00957134	-0.00234859	0.00415668	0.00578692	-0.00158739	0.0130932
Q60759	0.0126546	-0.000684521	-0.0498153	-0.019898	-0.016376	0.00930032	0.0169421	0.0262194	0.00276211	0.00674557
Q60766	-0.0140375	0.0394664	0.0211007	0.00279648	0.00517363	-0.00938904	0.00375196	0.00567273	-0.00320125	-0.00193478
Q60769	-0.0293312	0.000587624	0.0175823	-0.00959261	0.00807263	-0.0351933	0.0145013	0.0245386	-0.00235337	-0.00298022
Q60770	-0.0179444	0.0224033	0.0127552	0.0152693	-0.0226584	0.0489495	0.00535169	0.0153713	0.0226118	-0.0158596
Q60775	0.0182396	-0.0212912	-0.00168225	0.00948818	-0.0103686	0.0465185	-0.0233434	-0.00996387	0.00481289	0.00144083
Q60778	0.0278748	-0.00127748	0.00782516	-0.0412854	-0.00176085	0.025729	0.0053947	0.0177357	-0.00327405	0.0137362
Q60780	-0.0167386	-0.0193924	-0.00931776	-0.0185946	-0.0373644	-0.0187053	0.06621	-0.0144274	0.00979285	-0.0224379
Q60787	-0.0302377	0.00530789	0.0195771	0.0119503	0.0303296	-0.00187419	0.00611831	0.00154425	0.00542261	0.0214565
Q60790	-0.0201552	-0.0328303	0.00614995	0.00752892	0.00479078	-0.010698	0.0255601	-0.0269313	-0.0101847	0.0321894
Q60805	0.0258816	0.00953608	0.0134466	-0.00237723	0.0184419	0.00918501	0.0119866	0.0180986	0.0295506	-0.0367607
Q60854	-0.0204618	-0.00227431	0.0361305	-0.0253127	-0.00011799	0.0180964	0.0156411	-0.0061733	-0.00467507	-0.0301875
Q60864	0.0220871	0.0189744	0.0154289	0.045503	0.0211624	-0.0220058	-0.00361738	0.0026927	0.0372945	0.0152879
Q60865	0.0038816	0.0376486	0.0100982	-0.00435023	-0.010975	-0.0318444	-0.0344168	-0.00758347	-0.00290185	0.0136026
Q60953	0.0260085	0.00912678	0.0304976	0.0160325	-0.0258038	-0.00892537	0.0181595	0.0220402	-0.0285771	0.002308
Q60963	-0.0109931	0.0389339	0.0154497	-0.00842971	-0.0105916	-0.0139674	0.0141581	0.0119021	0.00499613	0.0106297
Q60972	0.0329517	0.00352866	0.00531221	-0.00138279	-0.00584093	-0.00297474	-0.00577392	-0.0138445	0.0253595	0.0202919
Q61033	0.00813064	-0.0319132	0.0202234	-0.0267353	0.0416693	-0.0151396	-0.0306125	0.00106253	-0.0224098	0.0213488
Q61035	0.0163082	0.0171563	-0.031166	0.025141	-0.0200688	-0.043055	-0.00368412	-0.0223487	-0.0137505	0.00957617
Q61074	0.0324805	-0.00140225	0.00805502	-0.0096732	-0.0153885	-0.0290976	-0.0257777	-0.0110924	-0.00716952	-0.00120737
Q61081	0.0216249	0.017691	0.0326768	0.00826515	0.0046434	0.0150629	-0.0281833	-0.0196459	-0.0200955	0.0286577
Q61093	-0.0337542	-0.00106671	0.0197055	-0.00056547	0.00294899	-0.000593092	0.00723563	0.0011236	0.000352916	0.00101698
Q61096	-0.0335272	0.000168969	0.0138266	-0.0153823	0.0134395	-0.008621	-0.000130799	0.0136358	0.00259518	0.0081342
Q61103	0.0238829	-0.01642	0.00714572	0.0170517	0.00454668	0.0194564	-0.00831996	-0.00488185	-0.0234041	-0.0303272
Q61107	-0.00526833	0.0378838	0.0323485	0.0102358	-0.00647853	0.00543817	0.0185903	-0.00355737	0.00987806	-0.000832673
Q61147	-0.0142551	0.0397194	0.018149	0.00376342	0.0143374	-0.0103287	0.00163442	0.00892909	0.016797	0.0121295
Q61166	-0.0076793	-0.0348993	0.000808095	0.0399631	-0.00318637	-0.0297277	-0.00642132	-0.0572239	0.00797218	0.00284822
Q61171	-0.0154225	-0.0345293	-0.00698789	0.0291546	-0.019839	-0.0345618	0.0103625	0.0265482	0.0169879	-0.00655287
Q61176	-0.0238237	0.0245279	-0.0137275	-0.00323804	0.0210054	-0.0190592	0.00550741	0.0124569	0.0216249	0.0108086
Q61179	-0.019345	0.0301795	0.0246427	0.00311668	-0.0239949	0.00804625	-0.0150968	-0.0106928	-0.0108429	0.0121015
Q61191	0.0274725	-0.0172935	0.0147305	-0.0191208	-0.0147038	-0.0178272	-0.00442506	0.00962136	-0.0106637	0.044473
Q61205	-0.00229782	-0.0369582	0.00491187	0.0134487	0.0269211	0.0110456	-0.000606326	0.0206749	0.00651301	0.016494
Q61207	0.0256954	0.0237917	0.0216534	0.0109268	0.0253966	0.0030904	-0.00242038	-0.011823	0.0128765	-0.0122903
Q61210	0.00947147	-0.0293834	0.0303433	-0.0214513	-0.0360963	-0.0123393	0.00792927	0.00201005	0.00887049	0.00771125
Q61233	0.00606335	-0.0358355	0.0192659	0.0200316	0.0228635	0.035352	0.00927764	-0.00447039	-0.0054176	0.00716351
Q61247	-0.030906	0.00378898	0.000159529	0.0182364	0.0300372	-0.00754354	-1.64967e-05	0.0222053	0.00728703	0.0469984
Q61263	-0.0169424	0.0266867	0.0226001	-0.0176562	0.0161885	-0.00281762	-0.0001515	-0.00466178	-0.00392585	0.0229276
Q61316	0.0248953	0.00193477	0.0311498	0.0383493	-0.0183912	0.00843462	-0.0124212	-0.00766297	0.00290086	0.0039251
Q61333	-0.0298122	-0.0163885	-0.00213882	-0.0119275	-0.000875828	-0.00172954	0.0129304	0.0277091	0.000143551	-0.000216246
Q61334	-0.0124058	0.0119206	0.0202597	0.0111517	-0.00903103	0.0607723	-0.0338899	0.0019511	0.0656044	-0.000994746
Q61335	-0.025501	-0.00843223	-0.00146071	-0.044387	-0.0168718	0.00407336	-0.0506592	-0.0100249	-0.00344935	-0.00459928
Q61362	-0.0321462	-0.00469796	0.0118857	-0.0185547	0.0258334	-0.00823467	0.00531089	0.00662372	0.00489809	0.014402
Q61387	0.0196171	0.0166691	0.0164111	0.0237831	0.00658577	-0.00182876	-0.0158479	0.0307556	0.0238269	0.00395037
Q61470	0.0183285	-0.0288534	0.0118111	-0.0344046	-0.0262963	-0.00462287	0.0273672	0.00124048	-0.00736638	0.01361
Q61510	0.0201798	0.0269275	-0.00507292	-0.030716	-0.0154554	0.0278595	-0.0226082	-0.0054939	0.00438772	-0.0213293
Q61553	-0.0148863	0.0353128	0.00273052	0.00206591	0.0062603	-0.0143027	0.0454199	0.0245407	-0.0141687	0.00910248
Q61559	0.0260571	-0.0111738	0.0201561	-0.0227158	0.0185062	0.013716	-0.0259717	0.00543436	0.0154773	-0.0291979
Q61578	0.0279543	-0.00712864	0.0289139	0.0179435	-0.014325	0.012132	0.0035245	-0.0125196	-0.0105197	0.00570984
Q61581	-0.000665752	0.0339649	0.028319	-0.0162108	0.033419	-0.0251667	0.0224512	0.00883727	-0.017752	-0.00402063
Q61595	0.0138466	0.028823	-0.0134144	-0.0437888	-0.00564357	-0.0382172	0.0181897	0.0273433	-0.00192273	0.0202506
Q61598	-0.0111082	-0.0352087	-0.00387555	0.0367135	-0.00673615	-0.00452459	-0.0117888	0.00967447	0.0574419	-0.00337505
Q61635	-0.02153	0.0312831	0.0233392	0.0149023	-0.000172308	-0.00430041	0.00803205	0.00106562	-0.00817454	0.0159009
Q61646	-0.0230145	0.0274909	0.022264	-0.0062512	0.0217974	-0.000385509	0.0146988	0.00863639	0.0110937	0.0139679
Q61696	-0.0166231	0.0168767	0.0254479	-0.0519901	0.00494172	0.0213947	-0.0215586	-0.0298879	0.0101589	0.0152665
Q61699	0.0220559	0.0255976	0.0152127	0.032355	-0.00884418	-0.0314285	-0.0123418	-0.000470545	-0.0140869	-0.00110008
Q61703	-0.0232082	0.0219478	0.013045	0.0333559	0.0123669	-0.0390845	-0.00930569	0.00308249	0.0110679	0.00528534
Q61704	-0.0110437	0.038976	0.0208919	0.00476186	0.0172758	-0.000351829	-0.003255	0.00311827	0.00888464	0.013614
Q61712	-0.011111	0.0255747	-0.0398189	-0.0302406	0.0103603	0.017014	0.00749321	-0.0179097	0.0231127	-0.00552592
Q61739	-0.0137303	-0.0321745	-0.0251846	0.00251826	0.0327093	-0.00884354	0.0231107	0.0222238	-0.0265875	-0.0101696
Q61753	0.00478963	0.0147825	-0.0576047	-0.011161	0.00433694	0.00865042	-0.000679369	0.00498203	-0.00379031	0.00268944
Q61792	0.00120893	-0.0383352	0.0134625	-0.0112195	0.0396525	0.0188	0.0308666	-0.00777237	-0.00414895	0.0241984
Q61805	-0.0340041	0.00986255	0.00140481	0.00873224	-0.00416911	0.00732782	-0.0144907	0.009567	0.00605146	0.0147186
Q61823	0.0280775	0.00421464	0.0191396	-0.0216638	-0.0124892	0.0351045	-0.000367891	0.00578767	0.0161995	-0.002678
Q61830	0.0162473	-0.00196745	0.0356882	-0.0163179	-0.00224476	0.000642875	-0.0076976	0.0232157	0.0099623	-0.076625
Q61838	-0.0256966	0.0264869	0.00945938	0.0120708	0.0264673	-0.0204632	0.00870374	0.00732775	0.0151325	0.0151548
Q61878	-0.0246173	-0.00225227	0.00900992	0.0228971	-0.0351549	0.0228513	0.00118777	0.0547516	0.0017377	-0.0377885
Q61937	0.0290243	0.0132379	0.0236379	-0.00302416	-0.000192171	-0.0103445	-0.0239181	-0.0152035	-0.0249793	-0.0093522
Q61990	0.0301106	0.00819639	0.0151309	-0.0283952	0.00461681	0.0117732	-0.00611819	-0.00779426	-0.0280668	0.0293155
Q62048	0.0174506	-0.0277332	0.00541334	-0.0421461	-0.00752325	-0.0292912	0.00385161	0.0464688	0.00226451	-0.0163938
Q62077	0.0272972	0.00555829	0.00356539	-0.00725927	0.00913404	0.0277852	-0.0275899	0.0155772	0.0413437	0.00190284
Q62093	-0.0196723	-0.0254188	0.0318869	0.0263951	0.013372	0.00287271	0.0050212	0.00530038	-0.00822609	0.00679086
Q62165	0.0175978	0.0110492	-0.0317038	-0.00653249	0.0312464	-0.00943503	0.0307315	-0.0234292	0.0315129	-0.00557703
Q62179	0.0251558	0.0087509	0.0202337	-0.0355914	-0.0138224	-0.00889764	-0.0240173	0.0031393	0.0220173	0.00859379
Q62186	-0.00673592	0.0185555	-0.0550455	-0.0067931	0.00221073	0.0003889	-0.00384795	0.000952159	0.000109628	-0.00329635
Q62188	0.0312752	-0.00510262	0.0206987	-0.00959381	0.0218683	-0.000633809	0.0135359	-0.00471638	0.00442918	-0.0073979
Q62191	0.00830682	0.0284417	0.0250986	0.0117161	0.0067303	-0.0457499	0.0207983	0.0452538	0.012061	-0.00952428
Q62193	0.024223	-0.0123496	8.74219e-05	-0.00139172	-0.0269236	-0.0416371	0.0138955	-0.0477053	0.0357997	0.0163198
Q62203	-0.0266738	-0.00875575	0.0105044	-0.0232009	-0.000835868	0.00935463	-0.0378026	0.0185663	0.0232487	0.0289838
Q62230	0.0293695	0.00586229	0.0147137	-0.0080494	-0.0246531	0.00633185	-0.0027756	0.0275765	0.0158798	-0.0338417
Q62261	-0.0134915	-0.00580703	0.0394582	-0.0203261	0.0450093	0.0270369	0.020215	0.00683027	0.028119	0.00968284
Q62318	0.0136988	-0.0317577	0.0276684	0.00687364	-0.0101306	-0.0344077	-0.0134645	0.0219206	0.0127946	0.00617136
Q62348	0.0211525	-0.0233648	0.0140878	-0.0159015	-0.0365464	-0.0200466	0.000102647	0.0345475	-0.0167077	0.00236579
Q62376	-0.0207795	-0.00731375	0.029511	0.0374756	-0.0296456	0.0229247	-0.0338443	0.0139035	-0.00351615	0.0133841
Q62384	0.0242321	0.0123688	0.01428	-0.00373246	-0.0247989	-0.0278695	-0.0107917	0.0134971	0.0123784	-0.00356425
Q62418	0.0287511	-0.0163305	0.0194766	-0.00108299	0.0232261	-0.00800543	0.0148948	-0.000125041	0.00701721	0.0213357
Q62425	0.0181123	-0.0118969	-0.0267034	0.0277439	-0.0088529	0.0320774	-0.00794412	0.00768881	-0.0433221	-0.00352635
Q62431	-0.0240865	0.00173094	0.0221303	0.00560987	-0.00962496	0.0287217	0.00975663	-0.0214634	0.0269411	-0.00418979
Q62448	-0.0257403	0.0248734	-0.00107416	0.00258781	-0.0239055	0.0217633	-0.00291876	-0.0343835	0.00107848	0.0227238
Q62469	-0.0109647	-0.037688	-0.0241778	-0.00800228	0.00968973	-0.0165479	0.0212381	-0.00855864	0.0103206	0.00783093
Q62507	0.0188421	-0.034432	-0.00644817	-0.0134907	0.0322504	0.0114852	0.0159099	0.00235791	-0.0170909	0.00449199
Q62523	-0.0214833	-0.0228958	-0.00410811	0.0132346	0.053123	-0.000308876	0.0361674	-0.0030846	-0.0288783	0.00584249
Q63829	0.0278959	-0.00210173	0.00356416	-0.000945899	0.0141808	0.000256144	-0.0452784	0.00751341	0.0134719	0.0296351
Q63844	-0.020259	-0.0279144	0.00794945	-0.00386809	-0.00224896	0.027653	0.0207147	0.00322446	-0.00468327	0.0586912
Q63918	0.000691437	-0.0346968	-0.00745279	-0.00698293	0.0469377	-0.0262339	0.0182497	0.023081	-0.0312535	0.00965987
Q63943	0.0134936	-0.01856	-0.0193546	0.0130234	0.000499232	-0.00789201	0.00652839	-0.0247982	-0.0344813	0.00353971
Q63961	0.00357768	0.0324072	0.00418494	0.0429057	0.0425318	-0.0167612	0.0074739	-0.00287571	-0.00746187	-0.00785071
Q64012	-0.0146896	-0.0110891	0.042053	-0.00771661	-0.0212394	0.00760761	0.0197346	-0.0137111	-0.00905168	-0.0384765
Q64105	0.0305104	-0.00132683	-0.00313624	-0.02884	0.00902015	0.0256474	-0.000993905	-0.0205214	-0.00337336	-0.0396394
Q64112	-0.00651512	0.0359418	0.0197903	0.0309252	-0.0277252	-0.0243109	0.0204619	0.018268	0.00617607	0.0137347
Q64127	0.0234072	-0.0190631	0.00155771	0.0103726	-0.0308556	-0.0180718	-0.0267209	0.00816097	-0.0022436	0.018075
Q64152	0.0211693	0.0259463	-0.0105735	-0.0128498	-0.0161649	-0.0150292	-0.0282136	0.00204284	0.0128733	0.0514244
Q64282	-0.0229562	0.0266287	0.0245188	-0.00271636	-0.0101966	-0.0246172	0.00440107	-0.0254518	-0.0111043	-0.0038593
Q64310	-0.0278535	-0.000410425	-0.0255713	-0.0187887	0.000138132	-0.0202607	-0.0354691	-0.0152935	0.0098809	0.000913399
Q64311	0.0238419	0.00546045	0.00494976	-0.0157073	0.0407667	-0.0143049	0.0182587	-0.0483414	-0.0146608	0.00236789
Q64324	-0.0319114	-0.0162632	0.00881749	-0.00536719	-0.00154937	0.0130354	0.0142632	-0.00359887	0.0206778	-0.00652254
Q64327	0.0271499	0.00569491	-0.0174527	0.0162425	0.000286048	-0.00449079	0.0220091	0.0149744	0.00867309	-0.0199608
Q64337	-0.0240419	0.00203971	0.0124741	-0.0103482	-0.0365557	-0.0136477	-0.00432806	0.0344409	0.0290188	0.0690506
Q64339	-0.0188224	0.0297714	0.0224162	0.0155288	-0.00193338	0.00672466	0.00286226	0.0458576	0.0231116	0.00460879
E9PV48;Q64345	-0.0166599	0.0351004	0.0156495	0.00244878	-0.00431037	0.00185297	0.0164974	0.0246422	0.0241854	0.0190777
Q64378	-0.00678097	0.0404017	0.0254902	-0.00725994	-0.0113658	0.012336	0.00675036	0.0110194	-0.00594997	-0.0196888
Q64511	-0.0190869	-0.0217595	0.0296214	-0.0399997	-0.0102586	0.00731637	-0.00248086	-0.015751	-0.00041908	-0.0286441
Q64514	-0.0213428	-0.0157209	0.0239855	0.0273613	-0.03368	-0.00469006	0.0115128	0.0110289	0.0120336	0.0170704
Q64516	-0.0224565	0.0210273	0.01262	0.0107556	0.0217575	0.0245442	0.00322375	-0.00879727	-4.40312e-05	-0.00726483
Q64518	-0.0249942	-0.0305482	0.00601772	-0.00109573	0.00380199	0.0219939	0.00728696	-0.0154588	-0.0136055	0.00859537
Q64669	-0.00981925	-0.0322342	-0.0134161	0.0478258	-0.00610583	-0.03764	-0.0243476	0.0134548	0.0129883	0.00109399
Q64674	0.0262171	0.0209367	-0.0226091	-0.0121716	-0.00117928	-0.0246232	-0.00462007	-1.5774e-05	-0.012495	0.0134202
Q64695	0.000620675	0.0322801	0.0100737	-0.0120171	0.0602032	0.0204245	0.00377181	-0.0289656	0.0112881	-0.0166165
Q64727	-0.0191941	-0.0314211	0.00606133	0.00143262	0.0266207	0.0150142	0.0299002	0.00635551	-0.0123254	0.0205814
Q64737	0.0225097	0.0222566	0.0177629	0.00758109	-0.0277455	-0.00900382	-0.0193343	-0.0309491	-0.0285238	0.0233974
Q68FD5	-0.0256739	-0.00136869	0.0239225	0.018192	-0.0260827	-0.0155061	-0.00930873	-0.0109634	-0.0177933	0.00053603
Q68FL6	-0.0188113	0.0227338	-0.00541861	0.0409444	-0.0496764	8.98441e-05	-0.00539532	-0.0395756	-0.0139309	-0.0134034
Q69Z37	-0.0247597	0.0194013	0.0267859	-0.00321201	-0.0275351	-0.0200235	0.0128565	-0.0313726	0.00301627	-0.00156356
Q69Z99	-0.0317506	-0.0133403	0.0061622	-0.0176419	0.0105781	-0.0111408	-0.0103417	0.00295539	-0.0114466	-0.00568739
Q69ZK0	-0.0124176	-0.0348009	0.0083026	0.0127331	-0.0162226	0.033988	0.00857262	-0.00403856	-0.0120566	-0.0213526
Q6A026	-0.0232611	-0.0169365	0.00572639	-0.0211684	0.0143391	-0.0496209	-0.0134799	-0.0462641	-0.0117661	-0.00871185
Q6A028	0.0140488	-0.0322839	0.0296681	0.00458582	0.00600225	-0.00464791	0.0193982	0.0110435	-0.0224615	0.0236594
Q6A0A2	0.0274192	0.0177404	0.00170875	-0.00281825	-0.0228425	-0.0305138	-0.00792849	0.00881077	-0.00736065	0.00798458
Q6A0A9	-0.00122261	0.0313664	0.019279	0.0209826	-0.00381801	0.0458283	0.00208527	-0.0359066	-0.0526449	-0.0158311
Q6BCL1	-0.0342095	0.00148156	0.00579385	-0.0136853	0.00164672	0.0180482	0.00383302	0.0109195	-0.00201986	0.00159741
Q6DFW4	-0.0170771	-0.00557126	0.0449501	0.00972095	-0.0265877	0.0102713	-0.00205666	-0.0175249	0.0178614	-0.0382185
Q6DFZ1	-0.0231315	0.00841557	-0.0224805	-0.0077814	-0.0323189	-0.00262545	-0.00236362	-0.0108201	-0.0398082	0.0193704
Q6DIC0	-0.0084887	-0.0303589	0.00525741	-0.0254056	-0.0213305	0.0254539	0.0307437	-0.00371249	0.000487499	0.0316003
Q6DTY7	-0.0330443	-0.0010536	0.00758949	-0.011389	-0.0205579	0.00575845	0.00217023	-0.00794397	-0.0212814	0.00740992
Q6GQT9	0.0071716	0.0295222	-0.0430008	-0.0215798	0.0124779	0.0107617	-0.0192131	0.00105651	-0.00770163	0.000688818
Q6IRU5	0.00890158	0.0248887	-0.0389887	0.011602	0.0302158	0.014565	-0.025066	0.00811414	0.00130044	0.00994018
Q6KCD5	-0.00771566	-0.0345729	0.0125915	-0.00363034	-0.0172798	-0.00729822	-0.0166751	0.0418259	0.00274118	-0.0221486
Q6NS46	-0.00925915	0.018736	0.0378337	-0.0192042	-0.0271285	0.0245958	-0.00158979	-0.0493197	-0.0147494	-0.0240919
Q6NSR8	0.0306426	-0.00275303	0.00270711	-0.00265566	-0.0354648	0.0139219	0.0333143	0.0222325	0.00904251	0.00102135
Q6NV83	-0.0211532	0.00917912	0.0264743	-0.00144834	-0.0351823	0.0148265	-0.0100704	-0.0523657	0.0194987	0.00163305
Q6NVF9	0.0299832	-0.0147095	0.00793908	0.0151039	0.00390791	-0.0302926	0.0114266	0.00167179	0.0103802	-0.0115969
Q6NWW9	-0.0072151	0.0304396	-0.00407523	-0.015888	-0.016256	-0.0355999	0.0181645	-0.0198961	-0.0107884	-0.0120924
Q6NXL1	-0.00754172	0.0272211	-0.0455672	0.00297697	-0.00326802	0.0238118	-0.00491673	0.0091261	0.00782361	0.00134341
Q6NZB0	0.0122892	-0.0171914	0.0223761	-0.00237846	0.0148729	-0.00895113	-0.0433009	0.061722	-0.0293928	0.00362738
Q6NZJ6	-0.0228116	0.0243699	-0.0175837	0.00797187	-0.0352729	0.0105423	-0.0203006	-0.02556	-0.0243016	-0.0145738
Q6NZM9	-0.0138218	-0.024729	-0.00743992	0.0134568	-0.0323589	-0.0030454	0.0108124	-0.0262941	-0.0387218	0.0405514
Q6NZR5	-0.00592766	0.0248648	-0.0252686	0.0144916	-0.0350482	0.0344988	0.0268047	-0.0471369	0.0234893	-0.00131104
Q6P069	0.0112424	-0.0355799	0.0173453	-0.0131036	0.0396646	0.00269189	-0.0118404	-0.000490032	-0.00670192	0.032007
Q6P1B1	0.0259708	-0.00630503	0.00277096	0.017784	0.0153703	-0.00711937	-0.0261098	-0.0196898	-0.0209262	0.0378603
Q6P1F6	0.024448	0.017294	0.0137985	-0.0276662	0.00539034	0.00748807	0.0170867	0.038785	-0.00988983	-0.00479945
Q6P1H6	0.0117996	0.024704	0.00841511	0.0453595	-0.00325253	-0.0129078	-0.00699403	-0.0320478	0.0231497	-0.00415382
Q6P2B1	-0.0251351	-0.00855366	0.00473997	-0.0162213	0.0123768	-0.0663997	-0.00969085	-0.0196091	-0.0126591	0.0146337
Q6P2K6	0.0138119	0.0178807	-0.0223185	0.0458226	0.0117025	-0.0183375	0.0479743	0.00354092	-0.00140918	-0.0151978
Q6P4S8	-0.0156859	-0.0317025	-0.0045077	-0.00463051	-0.00802495	-0.0441881	-0.0171694	-0.00573181	-0.0443731	-0.0140819
Q6P542	-0.0169466	0.01978	-0.0332832	0.0184113	-0.0215171	0.00890792	-0.0319875	-0.00839824	-0.00441739	0.0157574
Q6P5B0	-0.0176705	-0.0124287	0.0144513	-0.0416196	-0.00757215	-0.0514643	-0.0102831	-0.00556024	0.0155661	-0.00146656
Q6P5D8	0.0122136	0.0152056	0.0459114	0.0172118	-0.0322647	0.0260889	-0.00354146	-0.0157499	-0.00322725	0.0172724
Q6P5E4	0.0169374	0.0191882	-0.036147	0.0079679	-0.0126435	-0.0176423	0.0134557	0.00847799	0.0322571	0.012871
Q6P5E6	0.0244191	-0.0171759	0.0184789	0.00251909	0.00351358	0.0253836	-0.0126292	-0.00579404	0.0239265	0.0157093
Q6P5F9	-0.0232132	-0.00689253	0.00352039	-0.0378231	0.00449967	-0.0596033	-0.0141411	-0.0314057	0.00929893	0.0220848
Q6P8X1	0.0257511	0.0100127	0.0309158	-0.0143855	0.0102713	0.0199733	0.00187542	0.0194824	-0.0334343	0.00787013
Q6P9N1	0.0202995	0.000470788	0.0240835	0.00669335	0.0117526	0.00731617	0.0171021	0.0272592	-0.00707199	0.0231449
Q6P9Q6	0.0238763	0.0100757	-0.00799905	-0.00747538	0.0223689	0.00345825	0.0186213	0.00595627	0.0829245	0.00505244
Q6PAM1	0.0105157	0.0365271	-0.00857284	0.037019	-0.00614137	-0.0209805	-0.0205625	0.0167361	0.0172463	0.00449748
Q6PAR5	-0.0265948	-0.0205449	0.0183519	0.0202719	-0.00939053	-0.00221034	0.00914658	-0.0205173	-0.00795017	0.0253213
Q6PB93	-0.0252185	-0.000907754	-0.0383272	0.00245016	0.0211747	0.00655057	-0.0162093	0.00945948	-0.0183824	-0.000885509
Q6PDG5	0.020722	-0.0286924	0.0242476	0.0269094	-0.00587844	0.00171963	0.00716306	-0.0124446	-0.0237036	0.00826997
Q6PDI5	-0.0249193	0.00622293	0.00707536	-0.0451707	-0.0388752	-0.0109605	0.0112064	-0.0424838	0.0185655	0.00500462
Q6PDI6	0.0137252	-0.0263313	0.00531756	-0.00153427	0.0474123	0.0110193	-0.0235297	-0.00584393	-0.0268519	0.00583705
Q6PDK2	0.00110629	-0.0255107	-0.0149456	-0.00980078	-0.0218752	-0.0164473	0.037546	-0.00673448	-0.0364869	0.0640622
Q6PDM2	0.0309057	-0.00559164	0.0166604	0.010879	0.0206968	0.0114543	-0.0167585	-0.00486682	-0.00612128	0.0105095
Q6PDN3	0.0206862	-0.00399912	0.0238554	0.00935454	0.0628605	-0.00493347	0.0198934	0.00227541	-0.01911	-0.00891053
Q6PE01	0.0271511	-0.00019258	0.00767559	0.0229878	0.0241096	0.0205699	-0.0364934	0.033014	-0.00943012	0.0238873
Q6PEB6	0.0156849	-0.00652026	0.0305174	0.0427363	0.0159364	-0.00530084	-0.0403186	0.00208804	0.0238648	-0.00822432
Q6PGB6	-0.00819688	0.0265554	0.0244545	0.0429727	-0.00967187	-0.0313494	-0.0294051	-0.0262724	-0.02308	-0.0165334
Q6PGC1	-0.0251352	0.000424924	-0.00263445	-0.040046	-0.0162727	-0.00721712	-0.0275704	-0.0520884	-0.00889339	0.0127897
Q6PGG2	-0.0268665	-0.0163482	0.001486	0.028975	-0.0237887	0.0385864	-0.00324277	0.00352745	0.00381767	5.55525e-05
Q6PGH1	-0.0255911	0.00424847	0.0197841	0.0328717	-0.0172367	0.0494627	-0.015304	0.022191	-0.0106973	0.00801393
Q6PGL7	0.0295484	0.0120726	0.0105605	-0.019852	0.00952802	0.0139473	-0.00782271	0.0257426	-0.0095133	0.00337202
Q6PHN9	-0.0315255	-0.0136552	0.00411755	0.0219283	0.00439229	0.0108197	0.0108431	-0.00188789	-0.00599077	-0.0110394
Q6PHU5	-0.0194573	-0.0272485	-0.0174241	0.0035749	0.0244372	0.0353623	-0.00656857	-0.00628837	0.0171038	-0.0117989
Q6PHZ2	0.026646	0.00495242	0.0243739	0.0264943	-0.00545936	0.0193433	0.00727414	-0.01569	-0.00304006	-0.0171887
Q6PIP5	0.0173907	0.0178324	0.00942492	0.031307	0.0174168	0.00827207	-0.0297418	0.0169909	0.0320754	0.0369621
Q6Q899	-0.0188749	0.0191405	0.0364312	0.0190803	-0.0376642	0.0145972	-0.00130835	0.00988097	0.00270032	-0.00737871
Q6R0H7	0.0193838	-0.0222974	0.0163759	0.0259003	0.0363897	0.0199291	0.00411162	0.0176894	-0.0370194	-0.00163774
Q6X893	-0.0152461	-0.0212606	-0.0213172	-0.0133564	0.0218986	-0.0080091	-0.0113475	-0.00259071	0.0370568	-0.00375289
Q6XPS7	0.0196289	-0.0154252	0.00455031	-0.0267204	0.00199342	0.00577002	-0.0220247	-0.0244046	-0.0117489	-0.0462992
Q6ZPJ3	-0.00735883	-0.0377528	-0.0241142	0.0221403	0.00309794	-0.00536967	0.00479707	-0.0279385	0.0163428	0.0144117
Q6ZPR5	-0.0147478	-0.00926884	0.0226151	0.0175869	-0.00969531	-0.00288307	-0.070566	-0.012669	-0.0306926	-0.018903
Q6ZPY7	0.0146938	-0.0266141	-0.00249696	-0.0130196	0.000872569	-0.00829969	0.0102292	-0.0465454	0.0416895	-0.019669
Q6ZQ08	-0.0184525	-0.0213221	0.00841269	-0.021036	-0.0191291	0.0169295	-0.0166034	-0.035722	-0.0463894	0.000196801
Q6ZQ38	-0.0256544	-0.0176723	0.00826143	-0.0263276	-2.09489e-05	-0.0495799	-0.0010412	-0.0284778	-0.000102557	0.00206165
Q6ZQ58	-0.00793963	0.0304692	-0.0419997	-0.000737922	-0.000834871	0.00186491	0.00123207	0.00751982	0.0110602	0.0159844
Q6ZQ88	0.0209279	-0.0203507	0.0121807	0.021904	-0.0167801	0.0214903	-0.0442274	-0.0301161	0.000649032	0.0313649
Q6ZQA0	-0.0315473	-0.0166344	-0.00262435	-0.0211534	0.00536353	-0.0102785	-0.0150253	0.00707145	-0.0105252	0.0113973
Q6ZQI3	-0.015578	0.00671135	-0.0453824	-0.0419005	-0.00299796	0.0210992	-0.00523033	-0.0213186	-0.00635451	0.00469781
Q6ZQL4	-0.00280848	0.0362505	0.0178009	-0.00355348	-0.0275614	0.025036	-0.0346897	0.00343002	-0.0259033	0.00917951
Q6ZWN5	-0.0305596	0.0116812	-0.00657631	-0.00983408	-0.0255457	0.0367186	0.00708977	-0.00604872	-0.0137245	-0.00111175
Q6ZWQ7	-0.0129573	0.0141066	-0.0524154	-0.0165146	0.00407383	0.0197627	-0.00388587	-0.0152099	-0.00326583	-0.00240372
Q6ZWR6	-0.0323855	-0.0081014	0.00928557	-0.0113245	0.00856298	0.0176584	0.0070106	0.0194882	-0.0119147	0.00750147
Q6ZWV7	-0.0292663	-0.00379951	0.00624899	-0.046731	0.0103988	0.0106441	-0.000841619	0.00825329	-0.00153251	-0.0298177
Q6ZWX6	0.00389138	0.0299033	-0.0339212	0.000584892	-0.0420158	-0.0163546	-0.00994217	-0.0158808	-0.000214428	0.00549231
Q6ZWY8	0.0232466	0.005352	-0.0341635	0.0127627	0.00625989	0.00477989	-0.0278869	0.0216549	0.0352962	-0.00927492
Q70IV5	0.0105435	-0.0284585	0.0162585	0.0322386	0.0194432	-0.0347364	-0.00040907	-0.00705647	0.0242357	-0.0406125
Q71FD7	0.0239135	0.0232173	0.0215568	0.00237921	0.0186892	0.0135103	0.0085718	0.00450352	-1.33836e-05	-0.0286908
Q71KU9	0.00595911	0.0408933	0.0149247	-0.0012303	0.00357114	-0.00421181	0.00567704	0.00312833	-0.00793124	-0.022631
Q71RI9	0.00543352	0.00986986	-0.0575318	-0.0242509	0.00860112	0.00464684	-0.000465732	-3.04737e-05	0.0191248	0.00239396
Q75N62	0.0226905	-0.0248756	0.0152292	0.0103251	0.00623656	0.0250412	0.0163386	-0.0100806	0.0293428	0.00541457
Q78JE5	-0.0218659	0.0124477	0.0170451	0.00494206	-0.0202228	0.0561133	0.00833188	-0.022223	0.0379994	0.00749428
Q78PG9	0.0033989	0.0295987	-0.0267441	-0.0184844	-0.0152411	-0.0283995	0.000851253	0.00973301	0.0479214	0.00848067
Q78PY7	-0.00751086	0.0236122	-0.0502317	-0.00967476	-0.00948553	0.0168304	-0.00359362	0.000126828	0.00723124	-0.00272341
Q78XF5	-0.0191981	0.0198209	-0.0331782	-0.00468245	0.00385096	-0.00776105	-0.021458	0.0142036	-0.00492069	-0.0247494
Q78ZA7	0.0317977	-0.00816103	-0.00221246	-0.0344832	0.000100086	0.0121336	-0.0088048	-0.0193582	-0.00257444	0.0051089
Q7M6Y3	0.00660704	0.0319076	0.0239468	-0.0417772	-0.00618512	0.00411412	-0.0195076	-0.000152943	-0.0504975	0.0226404
Q7TMB8	-0.0297936	-0.00622303	0.0253186	0.000465604	-0.0129709	0.00391797	0.0151689	-0.0301267	0.00327395	-0.0147927
Q7TMK9	0.0197413	0.0220938	-0.0205293	-0.0238176	0.00703482	-0.020835	-0.0309322	-0.0104731	-0.00156384	0.0202324
Q7TMM9	0.0272853	0.0164243	0.00945861	0.0156397	0.00482077	0.0134635	0.0180411	0.0205301	-0.0513758	0.00614594
Q7TMR0	0.0142364	0.0192396	0.0199717	-0.0176308	0.0566308	-0.00763036	-0.0126715	-0.0147713	0.0132547	0.026739
Q7TMY8	-0.024784	-0.0231281	0.00457968	-0.000683781	-0.0222924	0.00564293	0.00231409	-0.00856772	-0.00130115	0.0306397
Q7TN29	0.00723223	-0.0259087	0.036237	-0.00513975	-0.00965233	0.01899	-0.0143628	0.00397193	-0.0376094	-0.0154092
Q7TNC4	-0.0221707	-0.023327	0.00310367	0.00452279	-0.0197694	-0.0204172	-0.0139718	0.0529124	0.00916426	-0.00178984
Q7TPE5	0.0198574	0.0182923	-0.0165148	0.0533158	-0.0138698	-0.0250565	0.00972707	-0.00988527	0.0107798	0.0173537
Q7TPR4	-0.0166438	-0.0140194	0.0327025	-0.0282102	0.0379172	0.031087	-0.0145241	0.0398799	0.0215624	-0.00793426
Q7TQG1	0.00730483	-0.0343143	0.000956729	-0.00256488	0.00718924	0.0131099	0.00888163	0.0383562	-0.0265586	0.00269938
Q7TQI3	0.0161743	-0.0300887	0.0100406	-0.0125396	-0.0128963	-0.0439295	-0.00959031	0.0327363	0.00515427	0.00111558
Q7TSQ8	0.0204469	-0.0214868	-0.00397778	-0.020983	0.0345606	0.037246	-0.0259686	-0.0216856	-0.0133498	-0.0123176
Q80SU7	-0.0120371	0.0400545	0.023594	0.00862375	0.00656575	0.00310044	0.00571789	-0.00419436	0.0118361	0.00102455
Q80TL7	-0.024246	0.0106249	0.00603504	-0.0273352	0.0251286	0.00750779	-0.0304402	-0.0225868	0.0346402	-0.008643
Q80TY0	0.0095957	-0.0412457	-0.000800131	-0.00113829	-0.0261692	-0.0215105	-0.00815402	0.0105779	-0.0081417	2.0825e-05
Q80U16	-0.0171099	-0.0224224	-0.0130139	0.0387795	0.0100334	0.0356981	-0.0133909	-0.0203087	0.0254751	0.0241294
Q80U87	-0.00327543	0.0248434	0.0274754	0.0435907	-0.0124874	0.028737	0.0104842	-0.0184227	-0.0235184	0.0122754
Q80U93	0.0255808	-0.014984	-0.0046592	-0.00125423	-0.0248375	-0.0514015	0.00527227	-0.0101265	0.01477	0.0215993
Q80UG5	0.0240618	-0.00259462	0.0309166	0.00108273	0.0158076	0.0105702	0.0327308	0.00985428	-0.032531	-0.015603
Q80UK8	-0.00263441	-0.0212423	0.0298163	-0.0361915	-0.0554115	-0.00558762	-0.00586569	-0.0127708	0.0288948	0.0255876
Q80UM7	-0.0268077	0.00267234	-0.0277326	-0.0156021	0.00319095	-0.0267945	-0.0326643	-0.00422726	-0.00468439	-0.00101787
Q80UP3	-0.00920257	-0.0182017	0.0149409	-0.038126	0.0149222	0.0606594	-0.0337178	0.0215946	0.0099907	-0.0136507
Q80UR4	0.018147	-0.0252155	-0.0205719	0.00561873	0.0438061	-0.0249687	-0.00151167	-0.0278962	0.00190099	0.000742693
Q80V86	-0.0175906	-0.00845986	0.0236899	-0.0412813	-0.00242491	0.0320428	-0.0470538	-0.0051941	-0.0174641	0.0283961
Q80VD1	0.025677	-0.000884371	0.015682	-0.0279805	-0.021097	-0.0325892	0.0058213	0.0370647	-0.0231709	-0.00887705
Q80VP0	0.0127875	-0.0400864	-0.00621624	-0.00969222	-0.0121507	-0.0154226	0.02601	-0.00414161	-0.00429792	0.00677175
Q80VQ0	-0.0285604	-0.0129083	0.020058	-0.0283275	0.00547639	0.0203654	0.0193201	-0.00478261	-0.0235017	-0.00980166
Q80W54	-0.0324635	-0.00777918	-0.00160041	-0.0164797	0.0077469	-0.0124916	-0.0290666	-0.00401991	-0.0238387	0.01267
Q80W68	0.0129116	0.0226437	0.0242323	-0.034521	-0.0187024	-0.0483698	0.00754954	0.0332062	0.0205438	0.03296
Q80WC7	0.0183766	-0.00913695	-0.0161641	0.00186704	-0.00746012	0.00881743	0.00658082	-0.066167	0.0515873	-0.0200538
Q80WT5	0.019349	-0.011336	-0.00840582	0.0264783	0.0101218	-0.0399114	0.0201244	-0.0292465	0.0239909	-0.0460197
Q80X19	0.018952	-0.0288511	0.00483916	-0.0338401	0.0394569	-0.0207515	-0.0116908	0.0185238	-0.0115277	0.0112657
Q80X90	-0.000715334	0.0427205	-0.00902259	-0.00605039	0.0336337	0.00476238	0.00158531	0.013709	0.0200072	-0.00464501
Q80X98	-0.0202896	-0.0156909	0.0266481	0.00193794	0.0213372	-0.0119432	0.0202085	0.0119638	0.0422396	-0.00495414
Q80XN0	-0.0134749	-0.0227812	-0.0159846	0.0688764	-0.0217412	0.00117358	-0.00370636	-0.011207	0.00249951	-0.0156156
Q80XR2	-0.0271285	-0.0075405	-0.00013524	-0.000891693	0.012283	-0.00432879	0.0217514	0.00405319	-0.00990763	0.0142971
Q80XU3	0.0197123	-0.0235589	-0.00485763	-0.0257054	-0.0355457	0.000112701	0.0399476	0.00367373	-0.0206548	0.00427228
Q80Y14	0.025617	-0.00632364	0.00129745	-0.0090146	-0.000719114	-0.0286564	-0.0165029	-0.0303202	-0.00648109	0.0239928
Q80Y55	0.0178104	0.0132125	-0.00578578	0.0178156	0.0481045	0.0141223	-0.0393631	-0.0301811	0.0117285	-0.0352808
Q80Y81	0.0283871	0.0077096	0.0170342	-0.0143428	-0.0238065	-0.014623	0.012519	0.0180348	-0.0130051	0.044114
Q80YC5	-0.0271077	0.00334088	-0.00508252	0.00823218	0.0251926	-0.0337749	0.0247927	-0.0043425	-0.00547885	0.0120677
Q80YV2	0.0264593	-0.000761491	0.0175405	0.0119377	-0.0156478	0.0196651	0.0133998	0.0119873	0.0227968	0.0567548
Q80YV4	0.0229542	0.00908333	0.010848	-0.0345392	0.00369828	-0.0210072	0.0025915	-0.00148563	-0.0389442	0.0410159
Q80YW0	-0.0228558	-0.00780505	0.0349337	0.0298425	-0.00630133	0.020525	-0.015386	-0.0282539	0.00551797	0.00154431
Q80ZW2	-0.00959254	-0.0276676	0.0254508	-0.0169827	-0.00107955	0.0255211	-0.0223118	-0.0392579	-0.000495138	0.0555995
Q810A7	0.0264201	0.0122933	0.00178772	0.000417498	-0.0365496	0.0067061	0.0243133	0.0203805	-0.00351009	0.037062
Q810B6	0.00886939	0.0187099	0.037426	-0.0152962	-0.0109643	-0.00164701	-0.00566723	0.0131237	0.0349807	-0.0146201
Q810Q5	-0.0287703	0.0192078	0.0134746	-0.0180766	0.0130181	-0.00310221	0.0107279	0.0196821	0.0185154	0.0107592
Q810U5	0.0321617	-0.00507987	0.00525986	-0.0257955	-0.0138129	-0.0180691	0.0211489	0.0016082	0.00230668	0.0195928
Q810V0	0.0114798	0.0270902	-0.00635516	0.00789966	-0.00682625	-4.59156e-05	0.0446547	-0.0117395	0.053159	0.0317271
Q8BFP9	-0.0108588	-0.0243616	-0.0159521	-0.0111054	-0.0150177	-0.0212111	0.00951316	-0.00595882	0.00973961	-0.0222611
Q8BFQ8	0.0295873	0.0161983	-0.0078818	-0.00349495	-0.00451479	0.0121692	0.0367215	0.0128305	0.00900656	0.00071196
Q8BFR4	-0.00102674	0.0424446	0.0200503	0.0139256	0.0229971	0.0156197	-0.00364343	0.00795487	0.014457	0.00140683
Q8BFR5	0.0308271	-0.0149442	-0.0100558	0.00991711	-0.00976666	-0.0278842	0.00778574	0.00283379	0.0154381	-0.0132483
Q8BFW4	0.0283125	-0.000510214	-0.00257166	-0.0144011	0.00709206	0.0262982	0.0224274	0.00633714	-0.0325112	-0.00536083
Q8BFY9	-0.0262362	-0.00948879	0.00322268	-0.021871	0.0182575	-0.05348	-0.0163649	-0.0218484	-0.00619538	0.000139956
Q8BFZ3	-0.0339104	0.000922548	0.00993381	-0.0139224	0.00968383	-0.00229878	-0.00267131	0.01979	0.0127826	0.0133271
Q8BFZ9	0.022802	0.0158709	0.0085316	-0.0232094	-0.000529659	0.0168461	0.00828911	0.0307126	-0.0186051	-0.0341757
B2RXM2;Q8BG05	0.010223	-0.0257906	-0.00521399	0.0151898	-0.0404006	-0.0363826	-0.0309392	0.0364101	0.0580881	0.0196536
Q8BG07	0.0163851	-0.0179311	0.0133202	0.0519953	0.0308456	0.0313139	0.0163361	0.00357106	0.0357198	-0.015269
Q8BG15	-0.0229479	-0.00163537	0.0130487	-0.0142933	-0.0418509	0.00665795	-0.0042515	0.0137406	0.00748694	-0.0418241
Q8BG48	-0.012625	-0.0307485	-0.00586759	0.00334871	-0.0225417	-0.0410724	-0.00352324	0.0537566	-0.00943029	-0.0120209
Q8BG67	-0.00675209	-0.0260399	0.0217284	0.00099122	0.0109994	0.0468297	-0.0254985	0.0232528	0.00346002	0.0237781
Q8BGB5	0.00722473	-0.0401663	-0.00106374	-0.00275395	-0.0107212	-0.0078501	-0.000215893	-0.00363157	0.0312698	0.0122861
Q8BGG7	-0.019462	-0.0276923	-0.0133625	0.0235187	-0.0129762	0.0116977	0.00760243	-0.0200111	-0.00759403	0.0303733
Q8BGQ7	0.0156665	0.0330414	0.000804393	-0.0371892	-0.0262139	0.00715166	0.0136963	-0.0318604	-0.0235568	0.00392889
Q8BGS2	-0.00162814	0.0319597	0.0155446	0.0425462	0.0148929	-0.0325769	0.00832786	0.0264849	-0.032761	-0.0115995
Q8BGS7	-0.0299996	0.00317008	0.012529	-0.00968482	0.0199054	-0.0247429	-0.0204659	0.00453038	-0.000743609	0.00165669
Q8BGW1	0.0258114	0.0173076	-0.00795965	0.0224406	0.0157805	-0.0230754	0.0281276	0.0157121	-0.00639873	0.0340189
Q8BH04	-0.0012049	0.00507981	-0.0602583	0.000523035	-0.00721026	0.0120622	-0.0106509	-0.0132758	-0.00744549	0.0101314
Q8BH24	-0.0186674	0.0356638	-0.0176157	0.00368121	-0.0119605	-0.00326661	-0.00532906	0.0175363	-0.00840718	-0.019214
Q8BH48	0.0300808	0.00182238	-0.00266424	0.028466	0.0164217	-0.0242246	0.0209632	-0.0154452	-0.00116399	-0.0253362
Q8BH58	0.0328188	0.00419823	0.00795349	-0.021252	-0.0115393	-0.000223088	0.0113462	-0.00489431	0.00521116	0.0241033
Q8BH60	0.0186174	0.0184844	0.00582007	0.0071341	0.0288499	-0.00920774	0.0255977	-5.71429e-05	-0.00271736	-0.00401552
Q8BH61	-0.0128003	0.0249698	-0.013904	-0.0185813	0.0450232	0.00410512	0.0217941	-0.0309863	-0.0158729	0.0336167
Q8BH69	0.0258862	0.0048082	0.00817523	0.0186705	-0.0300381	-0.0310216	0.0243816	0.0234811	0.0145448	-0.0103819
Q8BH95	0.0124709	0.00621913	-0.054178	-0.0200194	0.017726	0.0125634	-0.00988838	0.0133157	-0.000330218	0.00450261
Q8BH97	0.0257466	0.00594042	0.00573361	0.00296475	0.051535	-0.00991045	-0.0214093	0.000241222	0.0206088	0.00998145
Q8BHA3	0.0193512	0.000686655	-0.017347	-0.00381024	0.0364961	0.0273905	-0.0186332	-0.0325128	0.022488	0.00928428
Q8BHC4	-0.0240955	0.0155573	-0.00402078	-0.010524	0.0389369	-0.034705	-0.00568675	-0.0238622	-0.0194343	0.0031189
Q8BHE8	0.0243648	0.00954438	0.0264152	0.00345252	0.0277859	0.00526559	0.000207731	-0.00749443	0.0117419	-0.025121
Q8BHG2	0.028259	0.0105023	-0.00969631	0.0263967	0.0129114	0.00750545	-0.0042336	0.0158026	0.018479	0.00190039
Q8BHG9	0.0255421	-0.004839	-0.00370475	-0.00569612	-0.0114529	-0.00125017	0.012881	0.044412	-0.0145977	0.0387127
Q8BHJ5	0.0250902	-0.0189903	0.000154039	-0.0176741	0.0161792	0.0151494	-0.0117104	0.0364578	-0.0193066	0.00203354
Q8BHN3	0.026522	-0.00172809	-0.0112316	0.0208699	0.010819	-0.0538323	-0.00449133	0.0350046	0.00267195	0.00940863
Q8BHY2	-0.0168873	0.0172578	0.0136374	-0.014697	-0.00828696	-0.0553386	0.0138675	0.0251837	-0.00322554	0.0167859
Q8BI72	0.00680672	-0.0367964	-0.0108723	-0.0109007	-0.0131888	0.0408412	-0.00871569	-0.00958868	0.00511389	0.0447013
Q8BIJ6	0.0274747	-0.0022652	-0.0175624	-0.00582146	-0.0201555	0.00395498	0.00515388	0.00442602	0.025169	0.0433926
Q8BIJ7	0.024483	0.00151684	0.0157491	0.0172558	0.00886086	0.0142134	0.0477964	-0.0266386	-0.0364176	0.0132929
Q8BIQ5	0.031387	-0.00220749	-0.00464521	-0.00802047	0.00678747	0.0214009	-0.0201924	-0.0353509	0.0146232	-0.0111222
Q8BIQ6	-0.0248555	-0.00605791	0.00395775	-0.0117146	0.0486553	0.0115741	0.00625086	0.00363155	0.037448	0.00517459
Q8BIY3	0.0214098	-0.0089037	-0.0195138	-0.000737235	0.00504614	-0.0290863	0.034909	-0.0210047	0.0395235	0.0377505
Q8BJS4	-0.0286466	-0.018203	0.0146136	-0.0196238	-2.10995e-05	0.00692334	0.0258128	-0.00924653	-0.015741	-0.0045481
Q8BJU2	-0.0127126	-0.0303401	-0.0204404	-0.0139873	0.0210245	0.0352967	0.00518391	-0.009401	0.0247913	-0.0118274
Q8BJW6	0.0180001	0.0285699	-0.0343562	0.00373917	-0.0102146	-0.00286674	-0.00690493	-0.0245395	0.00500355	0.00343575
Q8BK63	-0.0267218	-0.0128512	0.00300388	0.0259604	-0.0386644	0.0133558	-0.00132857	-0.00515036	-0.0124366	0.0101195
Q8BK64	0.0139706	0.0202534	0.0398811	0.028892	-0.0159739	-0.0200365	-0.00135355	0.0157701	-0.0249053	0.0122099
Q8BK72	0.0154418	-0.00158848	-0.0349697	0.0355793	0.0271818	0.0175298	0.0168564	0.00187622	-0.0436544	0.0240388
Q8BK75	0.019936	0.0129842	0.0122004	0.03445	0.0226874	0.013345	-0.0129318	-0.0226789	-0.032901	0.0267708
Q8BKC5	-0.0288956	0.00105458	0.00246522	-0.0158309	-0.00313416	-0.0411378	-0.0182504	-0.0304474	-0.00818156	0.00463637
Q8BKG3	0.0291392	-0.00745446	0.0023295	-0.0401515	0.0175751	-0.00145937	0.0266702	0.000629226	0.0227528	0.00398459
Q8BKS9	-0.0284194	0.00253934	0.023573	-0.0194315	0.0270928	0.00013621	0.00195369	0.0102356	0.00368532	0.0176167
Q8BKZ9	0.0256148	-0.00442779	-0.0255875	-0.002392	-0.0139749	-0.00568895	0.00957497	0.0188741	-0.0202286	0.0243046
Q8BLF1	0.0299892	0.00376052	-0.00904018	-0.0361348	-0.02534	0.0209031	0.0144332	-0.00503395	0.00328667	0.0129347
Q8BMF4	0.0312379	0.00613737	-0.0160863	0.00478784	0.0266616	0.0112972	-0.0200395	-0.0156994	0.00348568	0.00185955
Q8BMK4	-0.0236882	0.016158	0.0262157	-0.011284	0.00189924	-0.0490053	0.0191802	-0.00558077	0.00199336	0.00695725
Q8BMS1	0.0264357	-0.00663479	0.00807518	-0.0198987	0.0202037	0.0328716	-0.0127224	-0.0157393	-0.00542608	0.0163959
Q8BMS9	-0.00903141	-0.0229011	0.0318667	-0.0566705	-0.0224868	-0.00827626	-0.00509919	-0.0216019	0.00153465	0.0198824
Q8BND5	-0.0265001	0.0195841	0.0251161	0.0026534	-0.00443454	-0.00214803	0.0103345	-0.0239817	-0.0050772	0.0184948
Q8BNW9	0.010051	-0.0283039	0.0328951	0.00914829	-0.0138227	0.0157168	-0.0193578	0.0392319	0.0067479	0.00928066
Q8BP47	-0.0138091	0.0228064	-0.0410123	0.0165503	-0.0195843	0.0139488	0.0060052	-0.013491	0.014529	0.0152864
Q8BP67	-0.0333486	0.00551338	-0.00135691	-0.0171005	0.0218554	0.0121683	-0.0146507	0.00895712	0.00925462	-0.0154788
Q8BP92	0.02218	0.00702092	0.00309608	0.0261349	0.027559	0.0193448	0.0170197	-0.0130142	0.0168498	0.021118
Q8BPB5	0.00248255	-0.0377052	0.00547704	0.012306	0.00317177	-0.0272562	-0.0182537	-0.00100202	0.00840699	-0.0377492
Q8BPM0	-0.0126908	-0.0286501	-0.00844552	-0.0186628	0.009516	-0.0256995	0.0319984	-0.00397892	0.0383689	-0.00547406
Q8BQ46	0.0274048	0.00389371	-0.0186031	0.0330381	-0.000602201	-0.0231606	0.0346825	0.000433199	-0.00326027	-0.0208839
Q8BSM7	-0.00459477	-0.032576	0.0134632	0.0206644	0.0185422	-0.0604474	-0.0093105	-0.00278989	0.0213496	-0.0151922
Q8BT60	-0.032399	-0.00285301	0.0178235	-0.00305856	0.0229008	-0.0016774	0.00622079	-0.00107328	0.0151516	0.010233
Q8BTI8	0.00646848	-0.0336562	0.00236786	-0.000554153	-0.0354933	-0.0326834	-0.00704751	-0.0217202	0.00430724	0.0465648
Q8BTI9	-0.0262703	-0.0034178	0.0192628	-0.0153357	-0.0110455	0.0503076	0.0134322	-0.0292364	-0.0258817	0.0131519
Q8BTJ4	0.0200005	0.0254686	-0.000908863	-0.0140666	0.0302413	0.0234081	-0.0124488	-0.00916874	-0.0244265	-0.0252378
Q8BTV2	-0.00135085	-0.0263195	-0.0262898	0.0264671	0.00401379	-0.00727789	-0.0253592	-0.0114588	0.0169763	0.0338486
Q8BTW3	0.0252281	-3.39295e-05	0.0188322	-0.0137889	-0.00322869	-0.034523	-0.0166986	0.00716639	-0.0346027	0.0172981
Q8BTX9	-0.0132506	-0.0326924	0.0033522	0.00137797	-0.028107	-0.0191615	0.0314204	-0.00852751	-0.0265069	-0.0264455
Q8BU03	0.0103333	0.0278489	0.0120625	0.0342264	-0.0313985	-0.00229524	0.011382	0.0315685	-0.0238647	0.00234543
Q8BU14	-0.0144872	0.0131607	-0.0456275	-0.0346818	-0.0283016	-0.00147553	-0.000952183	-0.00896707	0.0080683	-0.0211329
Q8BU30	-0.0205007	0.0214729	-0.0358795	0.0193671	-0.024937	0.00258739	-0.0010331	-0.0197321	-0.00732952	-0.0047692
Q8BUH8	0.0135923	-0.0208643	0.0116301	0.014748	0.000346035	0.0514747	-0.0392637	0.0119149	-0.0409112	-0.0479452
Q8BV66	-0.00875602	0.0309064	0.0270404	-0.00257059	-0.0420405	0.00323239	0.027111	-0.0188889	0.00701204	0.030926
Q8BVG4	-0.0240305	-0.00267044	-0.0108753	-0.0179112	-0.00367325	0.00705472	-0.00892892	0.0428509	0.0204709	0.000548354
Q8BVK9	-0.0161667	0.00723315	0.0394981	-0.0317908	0.0222604	0.0168128	0.0182605	0.0137258	-0.0137295	0.021108
Q8BVU5	0.0161005	0.0224568	0.00268282	0.034004	0.0119975	-0.00678361	-0.0585532	0.0106238	0.00617088	-0.00574576
Q8BVW0	0.00810673	-0.0230198	-0.0379254	-0.0154992	-0.0113534	0.00554497	0.0398534	-0.0135239	0.0122496	-0.0258189
Q8BVW3	-0.0152398	0.0287723	0.0338591	0.00782108	-0.00921927	0.0173469	0.0140953	-0.00602957	0.00942921	-0.0233922
Q8BW10	0.0180196	0.019626	0.0127117	0.0440101	-0.0176977	0.0131327	-0.0114361	-0.0301842	-0.0521876	0.0157037
Q8BWG8	0.0196233	-0.0260188	0.023707	0.00745425	-0.0427587	-0.0148859	0.0114027	0.00169035	-0.00466107	0.0214201
Q8BWT1	0.0264519	-0.00318476	-0.0144509	-0.0364111	0.0383831	-0.00151534	-0.018381	-0.0263268	0.0217589	0.0123378
Q8BWU5	0.0265273	-0.00878719	0.00711931	0.0090829	0.0384963	0.0481361	-0.0115978	0.0193601	-0.0127053	0.00382563
Q8BWW4	-0.0139382	0.0309747	-0.0148271	0.00642651	-0.00581008	-0.0369435	0.0211168	0.020669	0.0340337	0.0251998
Q8BWY3	-0.0182459	0.0315404	-0.0213421	-0.010165	0.00277098	0.0283207	-0.00655107	0.0197585	-0.0226818	0.00407078
Q8BWZ3	-0.0200755	0.0263836	-2.72355e-06	-0.0092753	-0.000673715	-0.0176274	-0.0225733	-0.00584007	0.0143059	0.00415197
Q8BX02	0.0183989	-0.023719	0.00810892	-0.0158319	0.0456485	-0.00581872	0.00440046	-0.0119342	0.0355816	0.01365
Q8BX90	-0.00451477	0.0370036	-0.0300583	-0.0162412	-0.00236172	0.0215474	-0.00853359	-0.00189378	0.0115671	-0.00155901
Q8BXA1	-0.0279119	0.0101356	0.0168974	0.0292276	0.0159768	0.0215266	-0.0284762	-0.0160852	0.00240468	0.0292488
Q8BXA5	-0.0210659	0.00287384	-0.0418029	-0.00909558	-0.0153182	-0.00305698	-0.0184966	0.00942694	-0.00162534	0.0075044
Q8BXK8	0.0179661	0.0161292	0.0215477	-0.0206083	0.0149269	-0.0271077	0.032785	0.00336457	0.0134275	-0.0267929
Q8BY35	0.0255463	-0.00867038	0.024664	-0.0329027	-0.0163874	0.00290758	0.00346021	0.0261107	-0.0142085	-0.0022861
Q8BY71	0.00456035	0.0309922	0.0306333	-0.00892924	-0.0201612	-0.00743744	-0.024539	-0.0378172	-0.0168425	0.0343731
Q8BYC6	-0.0177561	-0.0232184	0.0249084	0.0408639	0.0040675	0.0196377	0.0194499	0.0177942	0.0176656	-0.0280009
Q8BYI6	-0.0128713	0.00223885	0.0469834	-0.00931257	-0.0182668	-0.00846146	0.00408248	-0.0496651	-0.00986268	0.00385029
Q8BYK4	-0.0265875	-0.013053	0.0067324	-0.0246865	-0.0100581	0.00946834	0.00815773	-0.00188105	0.00548993	-0.0400671
Q8BYP3	-0.0124888	-0.0323954	-0.0141148	0.00128219	0.0112079	-0.0164479	-0.0205793	-0.00441691	0.00956233	0.0411179
Q8BYU6	0.0200861	0.0227645	-0.0155395	-0.025604	-0.00975015	-0.0126516	0.0303348	0.00899871	-0.0441868	-0.00779836
Q8BYZ1	0.0308877	-0.000948168	0.0238922	-0.0135327	-0.000683724	-0.000350953	0.0128494	0.0145289	0.0240093	0.000748455
Q8BZ00	0.0123185	-0.0248926	-0.00688543	-0.0061227	-0.0334798	-0.00118852	0.0121171	0.0236462	0.0144306	0.00432358
Q8BZ20	-0.018255	0.0384955	-0.00107407	0.0255192	-0.00388758	0.00617098	0.00346602	-0.00174864	0.00601924	-0.00831491
Q8BZQ2	-0.0309881	0.00870746	0.0124359	-0.0223664	0.0196691	-0.0103612	-0.00301128	0.0124827	0.0122146	0.00792102
Q8BZW8	0.00179585	-0.0103256	-0.032271	0.0518206	-0.00935797	-0.0213717	0.0237806	-0.0222423	0.0413044	-0.00756857
Q8C0E3	-0.00282306	0.0299399	0.00950473	0.00408767	0.0495476	0.0170312	-0.0184701	-0.0135149	-0.00449663	0.0396408
Q8C0G2	0.00909107	-0.0234599	0.033222	-0.0177424	-0.0299984	0.00390396	-0.0141508	-0.00406684	0.0394698	-0.0147565
Q8C0I1	-0.0155956	0.0270119	0.021852	0.00205169	-0.0168276	0.0388322	-0.00992308	-0.0305687	-0.0346566	0.0103741
Q8C0L0	-0.0311276	-0.00426174	0.00226159	-0.0148665	0.000404351	0.031093	-0.00169334	0.00468439	-0.00305716	-0.00510995
Q8C0L6	0.0294737	0.0185192	-0.000726304	-0.0118064	-0.00978379	-5.49735e-05	0.0158907	0.0244272	-0.0179498	-0.0295622
Q8C129	0.00394919	0.018055	0.0466361	0.0124532	0.0114281	-0.0011064	0.0281423	-0.0172239	0.0320726	0.0218397
Q8C147	-0.0224579	-0.0180458	0.0237815	0.0224726	-0.0333245	0.0224614	0.00909104	-0.0410492	-0.0114712	-0.000488992
Q8C1A5	0.018286	0.0228797	-0.03803	0.00446155	-0.00389071	0.00161656	0.00162784	0.0181885	0.00598707	0.00535986
Q8C1E7	-0.0241674	0.00979063	-0.0104269	0.00706588	0.0170376	-0.0407942	0.0390558	0.00371433	-0.00189294	-0.0228636
Q8C1Y8	-0.0243424	0.00426414	0.00996321	0.0138715	0.00530965	-0.054015	0.0211269	-0.0528277	-0.0154148	0.00652727
Q8C2E7	-0.0244637	0.000577214	0.0170739	-0.0262823	-0.00561162	-0.0251154	-0.0265961	-0.0440194	-0.015877	-0.0112792
Q8C2K5	-0.00637391	-0.0303728	0.00655547	-0.0321039	0.00413763	-0.050207	-0.0151266	-0.0504051	0.00584283	-0.0274392
Q8C2Q3	0.0164799	-0.0279913	0.0321274	0.0115204	-0.00742333	-0.0102125	0.0089007	-0.00836507	0.00562364	0.0481667
Q8C3J5	-0.0259695	-0.0188803	0.0166766	-0.0259738	-0.00594725	-0.0340499	-0.0228814	-0.0263091	0.00685725	-0.00857572
Q8C3X4	0.0122045	0.00308929	-0.0430168	-0.00770004	-0.00484199	0.0171967	0.0383301	-0.0214553	0.00856629	-0.0198797
Q8C3X8	-0.0243523	-0.00764084	-0.014408	0.00270593	0.00220892	-0.0414592	-0.0451602	0.0139004	0.000575087	0.0219352
Q8C4B4	0.0248068	-0.0176601	-0.00549637	-0.0471218	-0.00537909	-0.00821176	0.0116312	0.00271182	0.0101498	0.026579
Q8C4J7	-0.0163444	0.0202566	0.0324965	0.0198902	-0.0426547	-0.0109332	-0.010709	-0.0189579	-0.0118257	0.0211455
Q8C5P5	0.0252549	0.0153976	0.0158516	-0.00629626	-0.032232	-0.0117814	-0.0314414	0.0212818	0.0125301	0.0110198
Q8C5P7	-0.0179749	0.0255542	-0.000472431	0.0248015	0.00314757	-0.00750581	0.000677945	-0.0318534	-0.0233025	0.00731782
Q8C7D2	0.0185025	-0.0106042	-0.000119376	0.0151043	0.0229702	0.0401986	-0.0392944	-0.0168847	0.0124656	0.00822777
Q8C7X2	-0.0294422	0.013037	0.000368811	-0.0137872	-0.0211726	0.0162207	0.011654	-0.0303371	-0.0146218	-0.00382505
Q8C854	0.0212484	-0.00856471	0.0110817	-0.000716903	-0.0133596	0.0311729	-0.00318225	-0.0708103	0.0100891	0.0173798
Q8C863	-0.0212694	-0.0126291	0.00206116	-0.0226661	-0.00642375	-0.0274734	-0.0105507	-0.0104104	-0.0117425	-0.0425806
Q8CAA7	-0.0197624	-0.0243621	-0.00258216	0.0187818	-0.0317096	-0.00358924	0.0534838	0.00345445	-0.00204371	-0.0137527
Q8CAQ8	0.026754	-0.0139656	-0.0159849	-0.00389845	-0.040274	-0.031161	-0.00060118	-0.00218626	0.0169985	-0.0145891
Q8CAS9	-0.0107937	0.0403711	0.0207328	0.0217646	-0.0128144	-0.0060382	0.00763672	0.00427108	-0.00562078	-0.00551389
Q8CB27	-0.0227062	-0.0213709	0.00521304	0.0150599	-0.0279308	-0.00171039	0.0318072	0.00450673	0.0286793	-0.0117487
Q8CB87	-0.033898	-0.00289998	0.00752074	-0.00974571	-0.007097	-0.00494113	-0.00353023	-0.00367777	-0.0154087	-0.00375949
Q8CBA2	-0.015418	0.038757	0.0106963	0.00236462	-0.0242288	-0.0141832	0.0196166	0.00270259	0.00683223	0.0101277
Q8CBB9	-0.0166747	0.0257439	-0.00249182	0.00846363	-0.0169309	0.00262173	0.0201457	-0.00318086	0.0300817	0.0268809
Q8CBW3	0.010291	-0.0253653	0.0188738	-0.0538186	0.0153002	0.0030481	-0.000553882	0.0183322	0.00439141	-0.0198534
Q8CCJ3	0.00496387	0.0190178	-0.052498	-0.0188036	-0.00782043	-0.0114303	0.00841381	0.0197703	-0.00132302	-0.0132642
Q8CCN5	0.0126466	0.00671865	-0.0128275	-0.00174659	0.0313937	0.0111962	0.045135	-0.0226181	-0.0108583	-0.0240696
Q8CD15	-0.000307192	-0.035022	0.00407801	0.00677674	-0.019429	-0.0164182	-0.0174885	0.0140897	-0.0358738	-0.00863035
Q8CDA1	0.00566621	-0.000639235	-0.0224996	0.0501241	-0.0365636	0.0204954	0.0031197	-0.0462167	0.00185896	0.030587
Q8CDG3	-0.00269311	0.0328467	-0.00143262	0.0235386	-0.0109105	0.000951601	-0.00388361	-0.0439639	0.0495528	-0.00422365
Q8CDJ8	0.00780416	0.0306335	0.00962658	-0.00974619	0.0330903	0.0226166	0.0385165	-0.010366	0.0154893	-0.0513961
Q8CDM8	-0.0158609	-0.0288126	-0.0192674	-0.00121717	0.0127925	0.0282097	-0.0254637	0.0234722	-0.00126361	0.0148404
Q8CDN6	0.018403	0.0219402	-0.00733543	0.00716207	0.0223841	-0.0229927	-0.0538999	-0.050691	-0.00360191	0.000987537
Q8CFB4	-0.0213939	0.0342458	0.0117131	-0.00502535	0.00804962	0.000289809	0.02203	0.0144303	0.0082185	0.0181887
Q8CFN5	0.00197321	-0.0343524	-0.0308753	-0.00871776	-0.0128069	0.00807857	0.0116886	-0.0149678	0.0020123	-0.0395955
Q8CFQ3	-0.0165922	-0.0156918	0.017722	-0.0279883	-0.0431087	-0.0126189	-0.0400506	-0.0170167	0.0139892	0.025783
Q8CFX1	-0.00874602	0.0283533	0.0413244	-0.0074119	0.0085586	-0.000396377	0.0128112	-0.0116908	0.0286626	-0.0169734
Q8CG03	-0.020082	-0.0320081	-0.0131177	0.0245338	-0.00245153	-0.013401	0.022121	0.00362399	0.00553131	0.0340305
Q8CG19	-0.00425655	-0.0419114	-0.0156233	0.0168312	0.0232486	-0.000236266	0.000700564	0.00334676	-0.00622607	0.0135641
Q8CG72	0.0248036	-0.013578	0.0226066	-0.046932	-0.0242303	-0.00966643	0.000980262	0.0128895	-0.00151859	0.00728004
Q8CG76	0.0212868	-0.0179134	-0.0261568	0.012416	0.0376482	0.0127264	-0.0238236	0.00990578	-0.0250981	-0.0242362
Q8CGC7	-0.0109214	0.0258422	-0.0390925	0.0158475	-0.0309414	0.00328341	-0.0168023	-0.0335013	-0.00271969	0.0090194
Q8CGE8	0.011184	0.0298647	-0.002074	-0.00263038	-0.0243653	0.00689339	0.00388053	0.00562158	-0.0472892	0.035545
Q8CGF7	0.0159151	-0.0219687	0.0148241	0.0374178	0.00695025	-0.00969887	-0.0360907	0.00847705	0.0302917	0.0239537
Q8CH18	0.0217904	-0.00316066	0.0218063	0.0225307	0.0284634	0.00460074	0.0162932	0.0243569	-0.0276719	0.00593822
Q8CH25	-0.00735283	-0.0186872	0.0338836	-0.00707813	-0.0540303	0.0084148	-0.00393453	0.0282629	-0.00355974	0.0268174
Q8CH72	0.0241083	-0.0102779	0.0197962	0.0170492	-0.00067588	-0.0157777	-0.0152133	-0.00963679	0.0242543	-0.0545581
Q8CHC4	-0.0244454	0.0126093	0.00788233	-0.00485737	0.0158759	0.0340932	0.0252821	-0.0167467	-0.0274532	-0.000105508
Q8CHH9	0.0307699	-0.00824575	0.0127284	0.00220419	0.0309037	0.00633144	-0.0102767	-0.00865671	0.00946249	-0.0248124
Q8CHP5	0.0244787	0.000967898	-0.00763191	0.0150167	0.017506	0.0289295	-0.0320912	-0.00575161	0.0114285	0.00524284
Q8CHT0	0.0119269	-0.0187642	-0.0452582	-0.00460725	0.0167697	0.0120005	-0.0189393	0.0226591	-0.00576869	0.0277173
Q8CHY6	0.0249985	-0.000996761	0.0288669	-0.000130944	-0.00246632	-0.00661635	-0.0310211	0.00107696	0.012353	0.0405964
Q8CI11	-0.0171016	0.0212511	0.0235151	0.00385614	-0.0263081	-0.0193866	0.000955998	-0.027376	-0.0509245	-0.0336118
Q8CI33	0.0259006	-0.00643199	0.0150323	-0.00149144	0.00620288	0.0190221	-0.0309114	0.0100744	0.0460774	-0.0311165
Q8CIE4	-0.00495225	0.038872	0.0179565	0.00772516	0.0169732	-0.00644897	-0.00407919	0.0339113	-0.008418	0.00713426
Q8CIE6	-0.0196285	0.0288106	-0.0215201	-0.00398039	-0.0225999	0.0358762	0.00494234	-0.0361743	-8.31992e-05	0.00591558
Q8CIF4	0.0210027	0.00693367	0.0288995	0.0112688	0.0301683	0.0317262	-0.0306298	-0.0233312	-0.00370007	-0.0196129
Q8CIH5	-0.0189904	-0.0256774	0.0215771	0.0256806	-0.00250548	0.0436747	0.00531984	-0.0193672	-0.0249319	0.0317909
Q8CIH9	0.0130012	0.0308314	-0.00909102	0.0187449	-0.00460461	-0.0176018	-0.0567802	-0.0149196	0.00085764	0.00215521
Q8CII9	-0.019451	0.0208242	-0.00227765	-0.0198513	0.00462094	-0.000263007	0.0476973	-0.0348284	0.00903168	-0.0147416
Q8CIN4	-0.00729751	-0.0349449	0.0161743	-0.0258204	0.00388763	-0.00138116	0.00595056	0.0438077	-0.0080248	0.0467898
Q8CIZ8	-0.0105397	-0.0418944	-0.0147719	0.0117043	0.0182827	-0.00134669	-0.00052642	-0.00235752	-0.00919503	0.0237382
Q8CJG0	0.0162522	-0.0345037	0.00639149	0.0122755	-0.00967996	0.025538	-0.00977043	-0.0316964	-0.00729763	0.0362001
Q8HWB2	-0.0152834	0.0323079	0.0110201	0.00367018	-0.0262973	-0.0216938	0.0117338	-0.0111384	0.0336811	0.0378065
Q8JZK9	0.0141521	0.0145039	-0.004697	0.0172806	0.0434556	0.000818853	0.0537604	-0.00300243	0.0066602	0.0469352
Q8JZQ2	0.015571	-0.0206611	0.0121239	-0.00591151	0.00131863	-0.0203368	-0.03989	0.00258716	-0.0398801	0.0258764
Q8JZQ9	-0.0174402	0.0300995	-0.0207121	0.0276479	-0.00200569	0.0022302	-0.0431777	-0.0184525	-0.00843418	0.0155819
Q8JZR0	-0.0190271	0.0101305	0.0337162	-0.000616024	-0.0500338	0.0196059	0.0147114	-0.0392289	0.0096797	0.00568554
Q8JZU2	-0.0226478	-0.0253108	-0.00640295	0.0118702	-0.0270237	-0.0322458	-0.0156481	0.0154115	-0.00969047	-0.0263348
Q8JZX9	-0.0230558	0.0127822	0.0125088	-0.00363666	-0.0195446	0.0213047	0.0292666	-0.0131092	0.0548769	0.0498253
Q8K010	0.0135312	0.0155373	-0.0244197	2.69743e-05	0.0403962	0.00713528	0.0446055	-0.0157433	0.00881958	-0.00539992
Q8K0C9	0.009267	0.0141951	-0.0532411	0.000338823	0.00251342	0.00684699	0.0120629	0.0252216	0.0206049	-0.00678377
Q8K0E8	-0.0237416	0.0268806	0.0179642	0.0144852	0.0313824	-0.0126118	0.0118241	-0.00426523	-0.00798261	0.0206972
Q8K0Q5	-0.00273673	-0.0293619	-0.00449271	-0.0245757	-0.0362332	-0.00234536	0.0257793	-0.0180377	-0.0341519	0.0509102
Q8K0Z7	0.0203416	0.00949375	-0.0163956	0.00499055	0.0402508	0.000382542	0.0237268	-0.0222391	0.028348	-0.0164907
Q8K124	-0.0273738	-0.0131127	0.0158483	0.0135474	0.0130721	0.0418518	0.0328015	-0.0138036	-0.00100304	0.00864289
Q8K1A6	0.0235995	0.00319174	-0.000986149	0.00138035	0.0216172	0.0145661	0.0326617	0.0171109	-0.0355306	0.037986
Q8K1B8	-0.0233891	-0.0286818	0.0156423	0.0194196	-0.0105363	0.0125612	0.0229409	-0.0175118	-0.0186133	0.00809725
Q8K1I7	-0.00639726	-0.0400165	-0.000585319	0.024397	0.0118643	0.00466072	0.000896113	-0.0101612	-0.0292853	0.0364109
Q8K1J6	0.0268433	-0.0114774	0.0234346	0.00679737	-0.0186789	0.0184537	-0.0122535	0.023019	-0.00238298	0.0231143
Q8K1T1	0.01253	0.0128529	0.0404665	0.00184545	0.00828122	0.0109762	0.0353	-0.00725761	0.0623229	-0.030424
Q8K1X4	-0.0214958	-0.020246	0.0116381	0.000293621	-0.0280818	0.0151163	-0.0112364	-0.0366189	0.0287772	-0.0340887
Q8K1Z0	-0.0235232	-0.000861607	-0.0197771	-0.0261645	-0.000851601	0.0239674	-0.0229401	0.00214138	0.0184216	0.0158458
Q8K274	-0.018143	-0.0315585	-0.00834217	0.0180714	-0.00404369	-0.0410477	0.00895015	0.020836	0.00655124	-0.00157734
Q8K2B3	0.030196	0.00186937	-0.0204412	-0.0237718	0.00425639	-0.0239238	-0.0269917	0.00111931	0.00532993	-0.00931432
Q8K2C7	0.00597296	0.027948	-0.0384282	0.0181079	0.0112489	0.0210803	0.00442995	0.0182014	0.00647788	0.0010326
Q8K2D3	0.024235	0.00921827	-0.0032727	0.0254607	0.00504966	-0.0082015	-0.0305539	0.00383357	-0.0103111	0.026586
Q8K2F8	-0.00521807	-0.00169244	0.025705	0.0046484	0.00942231	0.000820183	-0.0547561	0.0365271	-0.0168585	0.0280418
Q8K2H4	-0.0156004	-0.0270661	0.0307911	0.0142182	-0.0223828	0.0241836	0.00946367	-0.00105249	-0.00163418	0.023561
Q8K2Q5	0.0145897	0.0253224	-0.0123119	0.0180856	0.0273255	-0.0145813	-0.00330992	-0.0129156	-0.0455029	0.0092113
Q8K2Y9	0.0186283	-0.00306177	0.0250513	-0.030672	-0.0125719	0.0182195	-0.055291	0.00872483	0.0338486	0.00178675
Q8K310	0.00656037	-0.0220032	0.0378332	0.015282	-0.0285278	0.0500075	-0.00979994	-0.0113627	0.00433768	0.0217523
Q8K354	0.0256773	-0.014836	0.0155943	0.013643	-0.00389142	-0.00609334	0.0116562	0.0437057	0.00386535	-0.0346224
Q8K363	-0.024487	0.00592208	0.0188809	-0.0389134	-0.0169177	-0.0474551	-0.012245	0.00149995	-0.00272485	-0.0306229
Q8K3H0	0.00906615	-0.0355607	-0.00117921	-0.00112054	0.016522	0.00359967	0.0477571	-0.00665182	-0.0252295	-0.00861449
Q8K3J1	0.0167253	-0.0179533	-0.0228648	-0.0284164	0.00146309	0.00931265	-0.0348081	-0.0376398	0.0109925	0.00467823
Q8K3X4	0.0281629	-0.00164083	-0.00838188	-0.009828	-0.0309526	0.00739715	0.0372001	0.00215368	4.16275e-05	0.0220747
Q8K400	-0.0255897	-0.00882274	-0.00230482	0.000652366	0.0196332	-0.0324122	0.0230224	0.0422298	-0.00599116	0.021962
Q8K411	0.0276765	0.0156304	-0.00843819	0.0355696	-0.0219005	-0.00763958	-0.0123869	-0.0305853	0.00116713	0.0047514
Q8K4G1	0.0155495	-0.013569	-0.00691858	0.00874905	0.067725	-0.002352	-0.0329074	0.0133051	-0.00827242	0.00650503
Q8K4G5	0.0280815	-0.012736	0.00199605	0.00611628	0.00848718	0.0152913	-0.0364322	-0.0262741	0.0127728	0.0452543
Q8K4L3	-0.03114	-0.0144684	-0.00205291	0.00493614	0.019652	-0.0108669	0.00172929	0.00472022	0.0117989	0.0156267
Q8K4P0	-0.0198754	-0.0258012	0.0128599	0.0424728	0.00248779	-0.0150377	0.0129735	-0.0289359	-0.0173487	0.00386773
Q8K4Z3	0.0242893	-0.00536097	-0.00750213	-0.049707	0.031939	-0.00359948	0.00321063	-0.0351985	0.0131226	0.00963476
Q8K4Z5	0.0267176	-0.0124744	0.0149386	0.0200262	-0.017062	-0.00494108	-0.0104871	-0.00630228	-0.0316813	0.027443
Q8K558	-0.00148983	-0.0439595	-0.00786392	0.00824304	0.0199703	-0.0133919	0.0106556	-0.0144302	-0.0104985	0.0251593
Q8QZR5	0.00190303	0.0245838	-0.0456429	-0.0194554	0.00643413	-0.0150704	0.000529051	0.0238835	-0.00842338	0.00713346
Q8QZS1	0.0058832	0.0057778	-0.0570556	0.00185477	-0.0155138	0.0137472	0.00539031	0.00235068	0.00275602	-0.0108814
Q8QZT1	0.0328789	0.00430814	-0.0150954	-0.0225375	0.00528815	0.00124447	-0.00406766	0.00194006	-0.0170345	-0.00851656
Q8QZY1	-0.0279454	0.00820123	0.0197239	-0.0037359	-0.026139	-0.0102508	-0.00980153	-0.0544731	-0.00613283	0.012518
Q8QZZ7	0.0261002	-0.000412854	-0.0029131	0.0352092	0.0113733	0.00691192	0.0251108	0.0176698	0.00169142	0.0128539
Q8R010	-0.0086602	0.0299921	-0.00822149	0.0213599	-0.0250048	0.0246952	0.0209839	-0.0257692	0.0033095	0.041596
Q8R059	-0.0134837	-0.0080005	-0.0490611	-0.0115671	-0.00153144	-0.0168883	-0.0148969	0.00408181	0.0178845	0.00739754
Q8R081	0.0268031	-0.0191605	0.0172764	-0.0112145	0.00581467	0.0224038	-0.0334795	-0.0111921	0.0150106	0.0163424
Q8R086	0.0237364	-0.0132727	0.000481459	0.0193325	0.00587548	-0.0328238	-0.0363528	-0.0030686	0.00688064	0.00875823
Q8R0A0	0.0289412	0.00609444	0.00571023	0.0251184	-0.00601617	0.00241494	0.00550338	0.0109174	0.0518514	0.00580102
Q8R0F3	0.00203723	0.0296333	0.0111507	0.0415658	-0.00707804	-0.0425373	0.0187883	0.0321326	0.00356996	0.0230654
Q8R0F6	0.0226275	-0.0108499	0.0196568	0.0124267	-0.00604736	-0.0432607	-0.0231134	0.0382082	-0.0289503	0.0234868
Q8R0G7	-0.0267455	0.0148045	-0.0140206	0.00164379	0.0123332	0.0170682	-0.000842505	0.0199464	0.0196805	0.00382834
Q8R0P4	0.0198783	0.0148785	-0.0178845	0.0190966	0.00721902	0.00744283	0.0459144	-0.00315646	-0.00895175	0.00982418
Q8R0X7	-0.0293681	0.000326662	0.0070132	-0.0166846	0.00724695	-0.0240852	-0.017646	-0.0483409	-0.0129937	-0.00838326
Q8R0Y6	-0.00398564	0.0115478	-0.0571237	-0.00355162	-0.00525109	0.0015419	0.000325471	0.0214094	0.00568272	-0.0087136
Q8R121	-0.0194872	0.0313273	0.00428375	-0.00112453	0.0249586	-0.0224721	0.00819371	0.00652959	-0.0189268	-0.00161261
Q8R146	-0.017852	-0.0270529	-0.00689925	0.0598923	0.0107562	-0.0194195	-0.00382686	0.0103685	0.0159756	0.00328281
Q8R151	-0.0222237	0.0269649	0.0198677	0.00221187	-0.0243058	0.0169143	0.0171413	-0.0042162	0.00849644	0.0190351
Q8R164	0.00144614	-0.0316931	-0.0353679	0.00454406	0.0109922	-0.00780727	-0.0197836	0.00812857	-0.00937749	-0.00339481
Q8R180	-0.0225428	0.0158344	-0.0109085	0.0212798	-0.0052322	0.0342794	0.0247626	0.0137905	0.010252	-0.000990043
Q8R1B4	-0.0275506	0.0197271	-0.00691324	0.00525671	-0.0218151	-0.00169382	-0.0232308	-0.0295654	-0.0323326	0.0130135
Q8R1F1	0.00597603	0.0358368	0.00574651	-0.0595586	0.0061434	-0.00274632	0.0139363	0.00781745	-0.01932	0.00526439
Q8R1G6	0.0260444	-0.0227776	0.0127808	-0.00676129	0.0153857	-0.0121972	0.0451338	-0.00219159	0.00922173	-0.00822889
Q8R1N4	0.0173916	0.0200041	0.0136878	0.0155086	0.0173152	-0.0319316	-0.0479721	-0.00370702	-0.02323	0.0220327
Q8R1Q9	-0.0203842	-0.0169847	-0.0286853	0.00949404	0.000649273	-0.0405098	-0.00967632	0.0365685	0.00694254	0.0112078
Q8R1U1	-0.008919	0.0232289	-0.0197585	-0.0104192	0.000285997	0.0134355	0.0532085	-0.0380121	-0.0516299	-0.000116587
Q8R2H9	-0.0289684	-0.00965582	-0.00442414	0.00999548	-0.0244395	0.00664111	-0.00561358	0.0255705	0.0221005	0.00501183
Q8R2Q8	-0.0101776	0.0406645	0.0228984	-0.00316169	0.00793268	-0.0139184	0.00550223	-0.0189452	0.000649646	0.00409203
Q8R2R3	0.0201247	-0.000982851	-0.0124878	0.0105129	0.0275484	0.0203471	0.000949189	-0.0527919	-0.049917	-0.0421102
Q8R2S8	-0.0325255	-0.0021602	0.0142394	-0.0171536	0.0258229	-0.0107911	0.00112014	0.00673331	0.00115951	0.00935937
P0C027;P0C028;Q8R2U6	-0.0219887	-0.0104849	-0.00118143	0.0121972	-0.0140479	-0.00516088	-0.0225463	-0.038813	0.00379088	-0.0319617
Q8R326	0.0343396	-0.00381823	0.00697926	-0.00494724	-0.00634018	-0.00959883	0.0141713	-0.0107162	-0.00962858	0.0162982
Q8R366	0.0131869	0.023713	0.00600247	-0.013298	0.0200434	-0.0546599	0.0189306	-0.0393714	-0.0307166	-0.00117728
Q8R3C0	0.000803584	0.0367352	0.0328233	0.0273793	-0.00834061	-0.00620941	-0.00142132	-0.00144535	-0.00243359	0.0216356
Q8R3D1	-0.0124985	0.0226143	0.0229701	0.0246645	-0.000356964	0.0616512	0.0123565	-0.0101589	-0.00968879	-0.00764995
Q8R3N1	-0.0196731	-0.000681575	0.0231733	-0.0195012	-0.0221794	-0.0196426	-0.0145174	-0.0516469	-0.0235926	-0.0517792
Q8R3V5	0.00830906	-0.030079	0.014521	0.00753723	-0.00513872	-0.0581351	0.0139946	-0.0183292	-0.00865335	-0.000652966
Q8R464	0.024182	0.0193272	0.000260704	0.00550983	0.0487313	0.00459288	0.0175977	0.00142584	0.00936233	0.0297321
Q8R480	-0.0171388	-0.0191463	0.0310205	-0.0127422	-0.0158482	-0.0405356	0.00763449	-0.0343181	0.017447	-0.0201739
Q8R4D1	-0.0245069	-0.00803066	-0.0160511	-0.00196623	0.0150748	0.0190128	-0.0427839	-0.0132379	-0.0220817	0.0153515
Q8R4N0	0.0209358	0.00832532	-0.0370104	-0.0374403	-0.00609707	-0.00586828	-0.023523	0.014276	0.0242634	0.02106
Q8R4R6	0.0236558	-0.0160192	-0.000861555	0.0131617	-0.000347755	-0.0217577	-0.0566761	0.00312339	0.0269539	0.0131273
Q8R4U0	0.0219589	-0.0300414	0.00379128	0.0141564	0.0334347	0.00541512	0.021445	-0.0285901	-0.00207549	-6.5742e-05
Q8R4U7	-0.0137099	0.0302511	0.00523086	0.00574452	0.0328874	0.00100806	0.0111265	0.0148595	0.00878846	0.0256721
Q8R4Y4	0.0193841	-0.00159612	0.0111131	0.0459589	0.0376625	0.00965108	-0.0380401	-0.00362003	0.0377283	-0.0414341
Q8R4Z4	-0.0132141	-0.0272327	0.022855	-0.0122181	-0.00612523	-0.0164047	0.0261963	-0.0276651	-0.0187367	0.0427743
Q8R550	0.022668	-0.0285685	-0.00251211	-0.0201945	-0.00230553	0.0106116	-0.0076447	0.021369	-0.0124	-0.0139717
Q8R5F7	-0.0151649	0.038088	0.0138821	0.00875126	-0.00652336	-0.0299299	0.0173132	0.00101147	0.00119404	-0.012275
Q8R5M8	0.0299399	-0.000544508	0.000212607	-0.00526546	0.0280405	-0.0119959	0.0190264	-0.0333944	0.0101111	0.000633363
Q8VBT6	-0.0314454	-0.00995872	-0.000409086	-0.0210752	0.000813727	0.0233764	0.0278609	-0.000776798	4.32885e-05	0.00664218
Q8VBU8	0.0212158	0.00111954	-0.00985229	-0.00122122	0.00466863	-0.00864041	-0.0263135	-0.00266436	-0.0487599	0.00168612
Q8VBV3	0.0315259	0.0111871	0.00873555	-0.0101855	-0.0161926	-0.0162494	0.00183997	0.00146248	0.0228612	-0.00163973
Q8VC03	0.0157995	-0.0286675	0.00845012	-0.00311925	-0.0124742	-0.027862	0.0253103	0.00723702	-0.00100241	0.0324188
Q8VC30	-0.0256958	0.00741299	-0.0187751	0.00296192	-0.0045855	-0.00984946	0.00673929	0.0210861	-0.0176582	-0.0115291
Q8VC52	0.017448	0.0064435	-0.00666323	0.0550492	0.0259517	-0.00646728	0.0151615	-0.0235559	0.0207128	0.00475352
Q8VC70	0.00524139	0.020075	0.0141476	0.0109658	0.0539443	-0.0125328	-0.0262721	-0.0069024	-0.0126685	-0.0522517
Q8VC85	0.0271333	0.00872584	0.0205777	0.000282902	-0.0125435	0.00326696	-0.00807165	0.0221202	0.0319678	0.0172994
Q8VC88	-0.0269373	0.00702489	0.00718422	-0.0121577	-0.0173166	0.0244902	-0.0105609	0.0240975	0.0145063	0.0408289
Q8VCA8	0.0169598	4.95063e-05	-0.04598	0.00973428	-0.00613801	-0.0278891	-0.0134405	0.00243668	0.00190707	-0.00423618
Q8VCB2	0.0260358	-0.00550039	0.0212529	0.0167942	0.0203949	-0.0247179	-0.00439218	0.00647159	2.77044e-05	-0.00132626
Q8VCC1	0.0308761	0.0120534	-0.00891379	0.00366599	0.0244869	0.0101248	-0.00524244	-0.0230053	-0.0160609	0.0020107
Q8VCF0	-0.025922	-0.0062191	-0.0211268	0.0267858	0.00362074	-0.0218107	-0.00526558	0.0476651	-0.000407369	-0.0158882
Q8VCG1	0.0233936	0.0144749	0.00562675	0.02168	-0.0246568	-0.0427395	-0.0488507	-0.0332281	-0.00272115	-0.00309235
Q8VCH7	0.00713891	-0.0286255	0.00768551	-0.0314915	-0.0127062	-0.0271192	-0.0123499	0.0167405	0.0184941	-0.0395363
Q8VCH8	-0.0139214	0.0247589	0.00525986	-0.0437098	0.0091974	-0.00184887	0.0204471	-0.00786572	-0.0454351	-0.0254539
Q8VCM7	-0.0275604	0.0228248	0.0143435	0.0143365	0.028044	-0.0101313	0.00814719	0.000313697	0.00495557	0.0153373
Q8VCM8	-0.0192073	0.0302528	-0.0188601	-0.011624	0.0116407	0.00151841	-0.016479	-0.0218879	-0.00796809	0.00268877
Q8VCS0	0.00226822	0.0270223	0.015909	0.00273438	0.0598846	-0.0261887	-0.00501648	-0.0327308	0.0138036	0.0402534
Q8VCT3	-0.02586	0.0201195	0.0176421	-0.0125994	-0.00450361	0.0380265	0.00312085	0.00863323	-0.00459951	0.0223779
Q8VCW8	0.0259376	-0.0219754	0.0185199	-0.010647	-0.0171688	0.0180017	0.0241488	-0.011971	0.0119679	0.00372652
Q8VCX5	-0.0192651	-0.0126356	-0.00747781	-0.0442094	-0.0209037	0.0105302	0.019586	0.0127643	0.00566911	-0.00426724
Q8VD04	0.0242596	-0.000492822	-0.0284187	-0.0159924	0.000631367	-0.0198043	0.0246974	0.0235595	0.00143331	0.0223268
Q8VD58	-0.0174209	-0.0204519	-0.00111049	-0.055941	-0.00475905	-0.0169587	0.00941478	0.00735072	-0.0201931	0.0286699
Q8VD75	0.021185	0.0206765	0.0317735	-0.00814739	-0.0233453	-0.00584236	0.0188765	0.0359161	-0.000402543	-0.021975
Q8VDD5	-0.025708	-0.0078588	0.0254076	0.00239634	-0.00841543	0.0394403	0.0319423	-0.0163071	-0.014348	0.00300009
Q8VDI1	-0.0021138	0.0346806	0.0162634	0.00825198	-0.0223162	-0.0286916	0.0112928	0.0458273	0.00312903	0.0174415
Q8VDI7	0.00634856	-0.0259961	-0.0257317	0.0176159	-0.0229426	-0.0120853	0.00149204	0.0268147	-0.0357404	-0.0178586
Q8VDJ3	-0.000781174	0.0252398	-0.0515048	-0.0105659	-0.000976997	0.00718011	0.000693259	0.00538419	0.00208747	0.000297608
Q8VDL4	-0.0345501	0.00232646	0.00343748	-0.0193129	0.00666834	0.000290579	0.00553049	0.00615016	-0.00618042	0.00103592
Q8VDM4	0.0101664	0.0276742	0.0102412	0.048328	-0.0409046	0.0222031	-0.0200663	-0.0265809	0.00712275	0.0260576
Q8VDM6	0.00914287	-0.0355951	0.0261066	-0.0130099	-0.0244061	0.0181641	-0.00371823	-0.00980745	0.00396227	0.0138271
Q8VDN2	-0.00992496	0.0270253	0.0271889	-0.011862	0.0172424	0.0329122	0.00795162	0.00838464	-0.0139449	-0.0423293
Q8VDP3	-0.0127651	-0.0349822	0.0252956	-0.0108847	-0.0081112	0.00975107	0.0161684	-0.0226794	0.00396696	0.00904415
Q8VDP4	0.0301985	-0.00807506	0.0102201	-0.0364719	-0.00130556	0.0288017	-0.00950418	0.00690524	-0.00243361	0.0264454
Q8VDQ1	0.0292379	0.00396281	0.00340424	0.00170117	-0.0129137	0.0015789	0.0186811	0.0348129	-0.0142804	0.034933
Q8VE10	0.0169383	0.0236238	0.0113843	0.0364908	0.014737	-0.00137232	0.0155831	-0.0273384	-0.0136493	-0.0317865
Q8VE99	0.0240812	0.0167676	0.0286417	0.0102306	0.00933098	-0.0115977	-0.0215433	0.00497268	0.0290078	0.0164275
Q8VEB4	0.0214058	0.0165924	0.0219461	0.0170213	0.0110668	0.017538	-0.0200927	-0.0110639	-0.0169824	-0.0412098
Q8VED9	-0.0148029	-0.0300027	-0.0108991	0.0207426	0.0431951	0.0146636	0.0200283	0.0287836	-0.0313384	0.022859
Q8VEE1	0.0301471	-0.00579602	0.0203015	-0.00784498	0.0279663	-0.0136797	0.0127735	0.00974214	0.00223583	-0.00859869
Q8VEG6	0.0162174	0.0293721	-0.0130643	0.0104903	0.0158674	0.0150241	-0.00624605	-0.0105516	-0.0451126	-0.0386269
Q8VEH3	-0.0224878	0.00463332	0.0137316	0.014247	-0.0240669	0.0326503	-0.0139376	0.00994663	0.0224753	-0.0404286
Q8VEK3	0.0077343	-0.0139392	0.0488533	-0.0119847	-0.0240203	0.0233618	-0.0105754	-0.0335425	0.0183536	-0.0242778
Q8VEM8	-0.0273872	-0.00102224	-0.00889924	-0.00455956	-0.00753295	-0.0222598	-0.049294	0.0146566	-0.0171751	0.00801822
Q8VHC3	0.0206014	0.0037506	-0.031497	-0.0126661	-0.014191	-0.0179896	0.024909	0.0364569	-0.00505257	0.0248572
Q8VHE0	-0.0230423	0.00643609	-0.0363799	-0.0146991	0.00446604	-0.00276157	-0.00983515	0.00696323	-0.00329964	-0.0154792
Q8VHL0	0.0235952	-0.00570497	0.00128894	-0.0128931	0.0439893	0.000970928	-0.0313571	-0.0328541	-0.0314683	-0.0067987
Q8VHL1	0.024058	-0.0103349	0.0131766	-0.051686	-0.0187003	-0.0117268	-4.54795e-05	-0.00764884	0.0116147	-0.00867861
Q8VHR5	0.0263189	-0.0223106	0.00413779	0.0237014	0.00968228	-0.034496	0.0208822	-0.00561892	-0.00107387	0.0227874
Q8VHX6	-0.0211215	0.000119386	-0.0174262	0.0485689	-0.00978667	-0.0150257	0.0124237	0.0122398	-0.0188849	-0.0240747
Q8VI36	-0.0274894	-0.0152382	0.00955977	-0.0224873	0.028913	0.00935601	0.0114897	-0.013996	0.0353302	0.0261373
Q8VI63	-0.0139952	-0.0155739	-0.00413871	-0.0386127	-0.0423069	0.0352922	-0.00914602	0.0385661	0.0220164	-0.0243277
Q8VI93	-0.0187081	0.0326297	0.0254096	0.000979591	-0.0163796	-0.0132856	-0.00150437	-0.0128352	-0.00521207	0.00922995
Q8VI94	-0.0157861	0.0337378	0.0135113	0.0024154	0.00725848	-0.029692	0.0115244	-0.00411873	-0.0216981	-0.000527279
Q8VIJ6	0.0277838	-0.0167999	0.0174518	0.00878225	-0.0123861	-0.0141723	-0.0289528	-0.0174167	0.0360813	0.0221233
Q91UZ5	-0.0337198	-0.00231696	0.000857543	0.0012693	0.00401726	0.0144263	-0.0112379	0.0210049	-0.0212357	-0.00104843
Q91V01	-0.0238472	-0.0135401	-0.0234992	1.464e-05	-0.0118993	-0.0387206	-0.0279837	-0.0235583	0.01072	-0.0265619
Q91V04	-0.0178469	-0.00327966	-0.0434778	-0.0100723	0.00143087	-0.0412057	-0.0107802	0.0122084	0.0082109	-0.0217877
Q91V12	-0.0230379	0.0124355	0.0356394	0.0122719	-0.00602959	-0.0108231	0.0172104	-0.0253622	-0.0123541	-0.0019563
Q91V41	-0.0273992	-0.00893539	0.0125362	0.0148808	0.0164877	0.0231097	0.0161735	-0.00900451	0.0538152	-0.0224813
Q91VC4	0.00322375	0.041337	0.00897293	0.00804318	0.009989	-0.0114185	0.030501	-0.0218936	0.00155352	0.00337293
Q91VD9	0.0282529	0.00385879	-0.0340097	0.00985016	0.00771688	-0.00268944	-0.00254255	0.00242843	-0.00311653	-0.000988099
Q91VE0	-0.0200353	-0.00260769	0.00905206	-0.0418489	-0.0118431	-0.0444899	-0.0192169	-0.0244879	-0.0185332	-0.0184336
Q91VE6	-0.0111674	0.0200739	0.0294795	-0.00993155	0.0218056	0.0223515	-0.0208759	0.0112661	0.0181902	-0.0250014
Q91VI7	0.0109823	0.0234126	-0.0459426	-0.0240253	0.0240599	-0.00115351	-0.00586614	-0.0030942	-0.00377715	0.00411844
Q91VJ5	0.00484615	-0.0308595	0.00790015	0.00705984	-0.0185873	-0.0235826	-0.0142219	-0.0537538	0.00498746	-0.00726562
Q91VK1	-0.0214752	0.00730584	0.019283	-0.0309456	0.0227274	-0.00175652	-0.0246857	0.00823989	-0.00875816	0.0310802
Q91VL8	0.0276045	-0.00969592	-0.0160721	-0.0211895	-0.00974766	-0.00993887	0.0368916	0.00534579	0.00564762	0.0125311
Q91VM9	0.0176494	-0.0189807	-0.0297101	0.0175375	0.00356965	0.0227103	-0.0299454	0.0269684	0.026883	-0.0249817
Q91VR5	0.0226448	0.020008	-0.0276049	0.00611023	0.0138458	-0.0356943	-0.0116988	0.015059	0.0127056	-0.000902803
Q91VS7	-0.0313063	0.0031926	0.00501615	-0.0136592	0.0122587	-0.0159183	-0.023688	-0.0165588	-0.00889156	0.0121927
Q91VW3	0.0215898	-0.0220677	0.0130209	-0.03	0.00199387	-0.00418248	0.025146	-0.046015	0.0262227	0.0159033
Q91VX2	0.0200187	0.0308045	-0.0140627	0.00428915	0.00109105	0.000701923	-0.0189531	0.00938313	-0.0275943	0.0465758
Q91W50	-0.00262211	0.0395048	-0.0277708	0.010297	0.00218488	-0.0144347	-0.0214574	-0.00363711	-0.00654971	0.0251422
Q91W67	0.0189394	0.00892679	0.0266676	-0.0116154	0.036996	-0.0261515	-0.00470839	-0.0021985	-0.0273292	0.0598624
Q91W90	0.0222232	-0.0111948	0.0131495	0.0299918	0.0247378	-0.00784938	-0.00836832	-0.0266277	0.043945	0.000919494
Q91WE2	0.0108777	0.0184261	-0.0139862	-0.0405864	0.0339776	0.00442745	0.0184324	-0.0601701	0.035743	0.004093
Q91WG2	0.0287047	-0.011709	-0.0104104	0.00217609	0.0342521	0.00279693	0.0112035	-0.00381754	-0.0163861	-0.019133
Q91WG4	0.0219684	0.0198006	-0.00348785	0.0118331	-0.00612602	0.0203677	-0.0367787	-0.0203975	0.0573204	0.00616849
Q91WJ8	0.0251885	-0.00589337	0.0253975	0.017973	0.00889685	0.00870707	-0.0306463	0.0301354	-0.00659988	0.0372564
Q91WM2	0.0223371	-0.0162311	0.0047735	0.0094178	0.00223632	0.0351418	-0.0271286	-0.00440684	-0.0705446	-0.00440105
Q91WN1	0.0310443	-0.00873156	0.007675	-0.0311481	-0.0115802	-0.0224766	-0.00152073	0.0178545	-0.0179415	-0.00127953
Q91WP6	-0.018987	0.0379629	0.00792758	-0.010406	0.00256965	-0.0037274	0.0109339	0.00209628	0.00145461	0.00870386
Q91WS0	0.0180982	-0.0173383	-0.0240623	-0.0580303	0.00947994	-0.0128956	-0.0201685	-0.00572058	0.00939467	-0.00883125
Q91WT8	-0.00868051	0.0314128	-0.0407327	-0.0161028	-0.00525315	0.013769	-0.0019572	0.00252603	0.0145795	-0.0166952
Q91WU5	0.0264852	-0.0169965	0.0203033	0.0030344	0.0193886	-0.00373887	0.0226243	0.0276734	0.00137577	-0.0282102
Q91X20	0.0269683	-0.0134168	0.0101589	-0.0047299	0.00380212	-0.00395672	-0.0132798	-0.0198201	-0.0301944	-0.0105307
Q91X52	0.0249852	-0.000323722	-0.0244589	-0.0408636	-0.024148	0.00242139	0.0160158	0.0273432	-0.00345339	-0.028437
Q91X72	-0.0170661	0.036587	0.0161082	0.00916425	0.024694	-0.0116606	0.00833576	-0.00548803	0.00367382	0.00997875
Q91X91	-0.00444772	0.0281189	0.0238622	0.0289019	-0.000642023	0.033224	0.0226445	0.00406679	-0.0172182	0.0115724
Q91XB0	-0.0186758	0.0336452	0.0197315	-0.00165903	0.0295492	-0.0113053	0.0154128	0.0114902	0.00373382	0.00468639
Q91XD2	0.0219671	0.0144684	0.00407616	-0.00700464	0.0138551	0.00227617	0.0164667	-0.0267018	0.0481928	0.0271669
Q91XF0	-0.0186386	-0.0348002	-0.00478708	0.0242414	-0.00497848	-0.0243865	-0.00727224	0.0130434	0.0147315	0.0141724
Q91XL1	-0.0244735	0.023973	0.0196447	-0.0125289	0.0351584	-0.0047201	0.0202476	0.00253716	0.000410878	0.0136546
Q91Y97	-0.019562	0.0338987	-0.000121153	-0.000752564	0.0121042	-0.0232467	0.0310871	0.0209465	0.00492506	0.00408914
Q91YE6	-0.026618	-0.00792859	-0.00501113	-0.00424368	0.0200255	-0.0478168	-0.0294626	-0.00949758	0.00143854	0.00495071
Q91YE7	0.0225454	0.00553839	0.0191318	0.0177658	0.000666507	0.00231827	-0.0240606	0.034598	0.000619056	0.0238644
Q91YE8	0.0278477	-0.00761146	0.0181478	-0.00184606	0.00745102	0.0299118	0.0139688	-0.019029	0.0284258	-0.0190743
Q91YH5	-0.0243597	-0.00826848	0.00185511	0.0257518	-0.0190973	0.0254709	0.0281604	-0.0109263	0.0131684	0.00348062
Q91YI0	-0.0167237	0.0251452	-0.0238146	-0.000639647	-0.0204611	0.028836	0.0365558	0.0146459	0.0307646	-0.00866418
Q91YI4	-0.031057	-0.00192438	0.0190993	-0.0105838	0.014543	0.026622	0.000440556	0.00602019	-0.0375433	-0.00160592
Q91YP2	0.0118396	0.0326199	0.00311423	-0.0426962	0.0117335	-0.0197753	-0.00860013	0.0180965	0.0179751	-0.00612645
Q91YQ5	0.00515543	0.0286463	-0.0440065	-0.0170409	-0.0152484	0.0234448	0.0069473	0.000477436	-0.00883138	-0.00311893
Q91YR9	-0.0329855	-0.0036204	0.00852376	-0.0168854	0.0234383	-0.00325279	-0.00125973	-0.00456607	0.00372166	0.0116324
Q91Z38	0.0261995	0.0113956	0.00370312	-0.0217607	-0.0209236	-0.00151038	0.000965953	0.0180632	0.0272225	0.0525097
Q91Z40	-0.00889539	0.0405154	0.0214226	0.0198011	0.00273322	-0.0135492	0.00705439	-0.00510559	0.0193834	0.0037766
Q91Z53	0.0207075	0.00586378	-0.0396792	-0.00692863	-0.033236	0.01349	0.024969	0.0273005	0.0181444	0.0221283
Q91Z67	0.00858833	0.0241485	0.0269285	0.0436854	-0.0120447	0.0173329	0.00633127	0.0151094	-0.00873003	-0.01866
Q91Z98	-0.0260864	0.00720085	0.00242841	-0.019343	0.0329697	0.0151327	-0.0182755	0.0471428	-0.0118565	0.00798506
Q91ZA3	0.00789937	-0.000636978	-0.0593078	-0.018248	0.00538562	0.00869597	0.00356894	0.00203106	0.00200512	0.0110999
Q91ZJ5	-0.0182728	0.0257423	0.0080364	0.00858989	-0.0241095	0.0298497	0.0506775	0.0236811	-0.0159956	-0.0177438
Q91ZR1	-0.0243059	-0.0193231	0.024666	-0.0222931	-0.0146824	-0.00120382	0.0294535	-0.0145707	-0.0142803	-0.0241802
Q91ZR2	-0.0126957	0.0150788	0.0320039	-0.0256222	0.0131439	0.0355362	0.0563423	0.0233778	0.0272846	0.0152087
Q6PGB8;Q91ZW3	-0.022341	-0.0141651	0.0307564	-0.019385	-0.0223263	0.00499898	-0.0298632	-0.0336058	-0.023682	-0.0138077
Q91ZX7	0.0133375	0.0325631	0.0277067	-0.0125825	0.0395477	0.00645908	-0.00911528	-0.000403145	0.0134324	-0.01336
Q920A9	0.0166009	-0.0378742	0.00204244	0.00923361	0.0137174	0.00640788	-0.00340381	-0.00119778	-0.00498058	0.013115
Q920I9	0.0144643	0.0174302	0.0289747	-0.0227335	-0.0114619	0.0225519	0.00777336	0.0278939	0.0492332	0.0156949
Q920Q8	0.0105267	0.0340827	0.00329251	-0.0193652	0.000547478	-0.0148893	-0.0124762	-0.00188279	0.0184139	0.0696906
Q8BR07;Q921C5	0.00718978	0.0250777	-0.0223109	0.0309855	0.013469	0.00301461	0.0225661	-0.0228224	-0.0495005	-0.00135645
Q921E6	-0.0164499	-0.0217884	0.00546661	0.0295924	-0.0318937	-0.0373798	-0.0216142	-0.0462598	-0.0141709	0.00155142
Q921F2	0.014769	-0.0254235	0.0282422	-0.0304928	-0.032062	-0.006707	-0.0341145	0.0220988	0.0195685	0.0188162
Q921G7	0.00844024	-0.00794161	-0.0511553	-0.00308656	-0.0428656	0.00784653	0.0202252	-0.00788308	-0.00990346	-0.0197767
Q921H9	0.00732562	0.0309886	-0.0209315	0.0105485	0.00781425	-0.0196174	0.0269435	-0.031534	0.0205299	0.0117055
E9Q035;Q921I1	-0.0138527	0.0326593	0.00323428	0.0372655	0.0134822	-0.0399911	-0.011734	0.0128121	0.00875477	-0.00773873
Q921I2	-0.0140814	0.0236699	0.0113652	-0.0192023	-0.0135455	0.00544	-0.0243302	-0.0197125	-0.0542746	-0.00584486
Q921I9	0.0266797	-0.00816708	0.00986028	-0.00812032	-0.0330622	-0.0250064	0.0133581	0.0499135	-0.00422294	-0.0133884
Q921J2	-0.00727927	0.0347561	-0.0259362	-0.00269854	0.0165427	0.0101	0.004643	-0.0427857	-0.0260751	-0.0113257
Q921L3	-0.0275432	0.010057	-0.024195	-0.00887401	-0.0121009	-0.0154882	-0.00354044	0.0140072	-0.0420506	-0.0284552
Q921M3	0.0320542	-0.00414204	0.0193828	-0.000579786	-0.0111967	-0.0221552	-0.0102991	0.00949487	0.00196828	-0.00995047
Q921M4	0.00501692	0.0258309	-0.0455245	-0.00193146	0.0271323	-0.0171084	0.0103702	0.00118794	-0.00144844	0.00312447
Q921M7	-0.0210985	-0.0244508	0.0219375	0.014734	-0.02627	0.0274149	0.0253277	-0.0228376	-0.00612027	-0.0106026
Q921N6	-0.0148919	0.0254227	0.0127424	-0.0172409	-0.00362978	-0.000565212	-0.0126494	0.0342445	-0.0330994	0.0183846
Q921W0	0.0226716	0.00285376	0.0193695	0.0437912	-0.00667602	0.00940844	-0.0134476	-0.0339548	-0.0252695	0.0179709
Q921W4	0.0217499	0.0286418	5.74187e-05	0.0141916	0.000556508	0.0241181	-0.0136917	0.0268404	-0.0436787	0.00992311
Q922B2	-0.0336274	-0.00400545	0.00150233	0.0192508	-0.000494517	-0.0123289	-0.0202899	0.0100523	-0.0188702	0.00126838
Q922E4	0.0101526	-0.0182807	-0.0363878	-0.00118607	-0.00256869	0.00669836	-0.0267229	0.00620474	0.0220515	-0.019118
Q922F4	0.0125474	0.0314633	0.0222847	-0.0134821	-0.0178746	-0.0111038	0.0492205	0.00689192	-0.00514594	0.00681875
Q922H2	0.00617821	0.000238204	0.0411474	-0.00200269	-0.0134987	-0.0173831	-0.0327686	-0.000822516	-0.0392796	0.0133803
Q922J9	-0.028623	0.0171682	0.0218585	-0.0123776	-0.00471733	0.00833555	-0.0214369	0.00881113	-0.00444955	-0.00529899
Q922K7	-0.0132196	0.030669	0.0258066	-0.000606554	0.0128958	-0.0152768	-0.0195098	-0.0282222	-0.0495253	-0.00683458
Q922M3	-0.0171433	-0.00473234	0.0213757	-0.0181174	-0.0150255	-0.00632168	-0.0291335	0.0120543	0.0225852	-0.072873
Q922P9	-0.0181899	-0.00739985	0.0277138	0.0154635	-0.00402267	0.0570724	-0.00689106	-0.0179421	0.0405113	-0.016642
Q922Q4	0.0154457	-0.000420396	-0.0436537	-0.0237154	-0.0228089	0.00173648	-0.00559675	-0.0363724	-0.0177016	-0.00900223
Q922R8	0.00735787	0.0313645	-0.0423206	-0.00590474	-0.000936449	0.01978	0.00259768	0.0110516	-0.00657805	0.00568224
Q922U1	-0.0233174	-0.0125429	0.0335592	0.0309845	-0.00289569	-0.00882813	-0.00838105	-0.00414923	0.00351966	0.00978032
Q922Y1	0.0220723	0.0141401	0.0114765	-0.0363482	0.0286842	-0.0159834	0.00783152	0.0158264	-0.0486734	0.0319721
Q923D2	-0.00287022	-0.03463	0.00467427	0.0554816	-0.00982286	-0.0317682	-0.000327486	0.0250507	0.00483221	-0.0153429
Q925E7	-0.0212347	-0.0131861	0.0153882	0.0186732	0.0115377	0.0135625	-0.0559361	-0.000840623	-0.00375351	-0.0232238
Q925F2	-0.00669227	0.0206038	0.0390308	-0.0346033	0.0272814	-0.00237057	0.0153462	0.00721635	-0.00529035	0.0136507
Q99104	-0.0297629	-0.0169433	0.00551364	-0.0149439	-0.0214746	0.00174354	0.00834369	-0.0132017	-0.00155758	0.0312945
Q99J08	-0.0222291	-0.0274724	-0.0128802	0.0353871	-0.00738733	-0.00654939	-0.00684643	-0.0205593	0.00755501	0.00593618
Q99J09	0.0310555	0.0109694	0.0108301	-0.028968	-0.014156	-0.00804649	0.00696996	0.0196059	-0.00948925	0.0238334
Q99J56	-0.026568	-0.00712179	0.00878242	-0.0235354	0.00878047	-0.0196581	-0.0586709	-0.0241442	-0.0106343	0.0197324
Q99J62	0.0249199	0.0119146	0.0198403	0.0380627	-0.00902425	-0.011937	-0.0405381	0.000840821	-0.0173933	-0.00737134
Q99J72	-0.0124094	0.0218855	0.0302705	0.0212431	-0.0539029	0.00955565	-0.0150242	-0.0382875	0.0153456	0.00139036
Q99J87	-0.01018	0.0412693	0.0158703	0.00471513	-0.0066335	-0.0178155	0.00304581	0.00579037	0.0149354	-0.00481672
Q99J99	0.0194488	-0.019056	-0.0228753	-0.0327935	-0.00140193	0.0172042	-0.0272698	-0.0400968	-0.0124792	0.0333486
Q99JB2	0.017985	0.0175353	0.0131238	-0.0165085	0.0368889	-0.0473554	0.00811728	0.00135128	-0.0278704	0.0417048
Q99JF8	0.0212318	-0.0195841	0.0185804	-0.0260008	-0.0130854	-0.00260792	-0.000136472	0.0314291	-0.0132596	0.0167273
Q99JW4	-0.0134261	-0.0347819	-0.0146902	0.00222682	0.0332039	0.00632551	-0.0109979	0.0302629	0.0283056	0.018751
Q99JY3	0.0139038	-0.0241538	0.0334188	0.0146134	-0.039935	0.0192607	-0.0128248	0.00778447	0.00579161	0.0193802
Q99JY9	0.0149965	-0.017873	0.0370812	-0.015668	0.0344302	0.0322732	0.00333799	-0.00839029	-0.0237135	0.00903835
Q99K01	0.00803371	0.0334796	-0.0350734	0.00291295	0.0123659	0.0177494	-0.0109388	-0.0187885	-0.0188792	-0.00517875
Q99K23	-0.00850628	0.0156635	-0.049293	-0.0268381	-0.00971632	0.0247524	0.0146761	-0.008867	0.0132048	-0.0225556
Q99K28	0.0183587	0.0212653	0.00166816	0.0109986	0.0167064	0.0450918	0.0192444	0.00184621	-0.00959795	-0.0280849
Q99K48	0.0298495	-0.0106533	0.0202113	0.0124809	-0.00711303	0.00361819	-0.0282413	-0.0129704	0.0171748	0.022659
Q99K85	-0.00132987	0.0256793	-0.0500693	-0.0134299	0.00673488	-0.00119368	-0.000136155	0.0130501	0.000731953	-9.14394e-05
Q99KB8	-0.0188345	-0.0174353	-0.0289896	0.0334364	-0.0123888	-0.0347068	0.00201533	0.0166528	0.0262152	-0.0114718
Q99KC8	0.0160339	0.0263469	0.0239111	0.00751466	0.0314572	0.00466891	0.0387729	0.00943352	0.0238964	-0.0093963
Q99KE1	0.0296212	-0.015759	0.0177765	0.0114589	-0.0234422	0.00712658	-0.00730698	0.000596176	0.00116068	0.0129369
Q99KF1	-0.0243131	-0.00489237	0.00742795	-0.00212226	0.0345108	0.0293375	0.00138708	0.0214454	0.0206055	0.0158482
Q99KG3	0.000834933	-0.0304725	-0.00490882	-0.0072787	-0.00666071	-0.0322484	-0.0542208	0.0316671	-0.00453205	0.032932
Q99KI0	0.0298199	5.64043e-06	-0.0219816	-0.025381	-0.00593128	0.0162894	-0.00691793	0.00306059	-0.0328491	0.0240571
Q99KJ8	0.0275119	-0.00134049	-0.00684455	0.00667495	0.00681803	-0.0364182	0.0503021	-0.0129738	-0.0350532	-0.00499082
Q99KK7	0.0184888	-0.0184752	-0.00543581	0.0141533	-0.00182505	-0.0179066	0.00376855	0.0271266	-0.0577107	0.0237372
Q99KP3	0.0268251	-0.0242544	0.00238055	-0.00720299	0.0131465	0.00131753	0.0120245	-0.0236715	0.01859	-0.0215838
Q99KP6	0.0320521	0.00109166	0.0212384	-0.0119632	-0.0179674	-0.0183189	-0.00847658	0.00645547	-0.00720651	0.00900815
Q99KQ4	-0.0091813	0.0395516	0.0285978	0.00642849	0.00164503	0.000159101	-0.00683361	0.0134658	0.00915181	-0.000503887
Q99KR7	-0.00612511	-0.0151269	-0.0450673	0.0238596	-0.00225628	0.00694975	0.00552521	0.0179163	0.00212567	0.0434238
Q99KV1	-0.00310896	0.0232535	-0.0525173	-0.00773046	0.00657376	0.00366645	0.0047353	0.00520911	0.0168542	0.000908882
Q99L20	0.0196788	0.0193596	-0.0217597	0.000433255	-0.00470898	-0.0322116	0.0251495	0.00716147	0.0346035	-0.0293735
Q99L43	-0.0153579	-0.0208054	0.0103398	-0.0493307	-0.0305009	0.0288961	-0.0203978	-0.0242085	0.0178629	-0.0223144
Q99L47	0.0245663	0.0223782	0.0017126	-0.0237067	-0.0178558	0.0130108	-0.0350121	0.00267031	0.0225207	0.0119266
Q99L88	-0.00744902	0.0177354	-0.0510566	-0.00106048	0.00411202	-0.00761766	0.0121524	0.00288541	0.0268169	0.000248259
Q99LB2	0.0254541	-0.00329294	-0.0114091	0.0115737	-0.0199011	-0.0277653	-0.0379356	0.0136928	-0.0390821	-0.0072213
Q99LC2	0.0263522	-0.0165168	0.0144919	-0.00734379	0.00752383	-0.0223915	-0.024439	-0.0351245	0.00417523	-0.00794165
Q99LC3	-0.00388451	-0.0261317	-0.0258909	0.0165624	-0.00161616	0.0164325	-0.0347851	0.0241017	-0.011691	0.0111273
Q99LC5	0.0245508	0.0053596	-0.0369161	-0.0285377	0.0167433	0.000137344	0.00728117	-0.00266352	0.00269866	-0.00861333
Q99LD4	-0.025566	0.000459403	0.00873516	0.0487098	-0.0317596	0.0167696	-0.00300051	-0.0294641	-0.0270491	-0.00573964
Q99LD8	0.0309854	-0.000224711	-0.00763341	-0.0152615	0.0207704	-0.00759487	0.0211655	0.027249	0.00670383	0.00967754
Q99LE6	0.00839736	0.0325592	0.009012	-5.08372e-05	-0.0375094	-0.017379	-0.0111561	-0.00542409	0.00214617	-0.00174851
Q99LF4	0.0313056	0.0143629	-0.00271479	-0.0241277	-0.0121046	0.00432271	-0.000805816	0.00728388	0.0142493	0.0103071
Q99LH1	-0.023761	0.00380721	0.0198099	-0.0279869	-0.0270344	-0.0370147	0.025665	0.00707872	-0.0115122	-0.0465774
Q99LI8	0.026558	-0.0120224	-0.00176173	-0.00571376	0.0283679	-0.00591871	-0.0112614	0.0384716	-0.0216545	0.0072552
Q99LM2	0.000200327	0.0196187	-0.0518338	-0.00786735	-0.00116605	0.00837386	0.00572651	0.0248455	-0.0275159	-0.0213315
Q99LN9	0.013307	0.0357903	-0.000802854	-0.0133733	-0.00860158	-0.00737721	0.0127153	0.0213691	-0.00166091	0.0514367
Q99LX0	0.0229211	-0.0202677	-0.00259121	-0.0235409	-0.0177136	-0.0344806	0.00246899	-0.00832859	0.0419754	-0.012458
Q99M15	-0.0198665	0.0116259	-0.000710271	-0.0329202	0.00673424	0.0172541	-0.00687787	0.0483157	0.0172954	0.00371157
Q99MD9	0.0319514	-0.000352805	-0.00674488	0.0115232	-0.00194159	-0.0225778	-0.0103518	-0.0100084	-0.0294181	-0.0102694
Q99ME9	-0.0260176	-0.00484846	0.0260733	-0.0306016	0.00931172	-0.00804565	0.00946457	-0.0304768	-0.00198779	-0.0153646
Q99MJ9	-0.0233767	-7.40023e-05	0.0198364	-0.0362965	-0.0253036	-0.0363218	0.012667	-0.0148213	-0.0043245	0.0189854
Q99MN1	-0.000887879	0.0398151	-0.0254075	0.00322216	-0.0222323	0.00847541	-0.0232107	-0.0140498	-0.0126521	0.00566082
Q99MN9	0.00334897	-0.00910753	-0.0530759	-0.0194303	-0.00231374	0.0204588	-0.00254621	-0.0293094	0.0136733	0.0223552
Q99MR6	0.0287777	-0.00832227	0.0180774	0.024886	-0.000669014	-0.00664145	-0.00338592	0.0103648	-0.0545783	-0.00673633
Q99MR8	-0.00658552	-0.00342177	-0.0539178	-0.0106345	-0.00232908	0.0350604	-0.00281767	-0.013961	-0.0238644	0.0186804
Q99MS7	-0.0247034	-0.0205478	-0.00493594	0.0272652	0.00960653	-0.0104526	-0.0171791	-0.0391003	0.0300507	-0.0294514
Q99MU3	-0.00622779	0.0421725	0.0212908	-0.00303994	0.00611287	-0.00658118	-0.00350627	-0.0132819	0.00517713	0.00948594
Q99N96	0.0153973	0.0300331	-0.00560354	-0.00378203	-0.0299068	0.0151068	0.0148101	-0.0416548	-0.0325184	0.0211759
Q99NB1	0.0265522	-0.0242323	0.00909687	0.00846485	-0.0313801	-0.0018101	-0.00788202	0.00513005	0.0100815	0.00870839
Q99NB9	-0.0289222	-0.0107269	0.0190952	-0.00620861	-0.00500177	-0.0345966	-0.0207782	-0.0199753	-0.0174082	0.00712869
Q99P31	0.0182216	0.0260486	0.0144926	0.000489367	-0.0133971	0.00373242	0.00489155	-0.030504	0.00119923	-0.0161799
Q99P58	-0.0267267	-0.0224924	-0.0158709	0.00639021	0.0119692	-0.0184816	0.0294446	-0.00897431	-0.00358362	0.0222703
Q99PG2	-0.0151601	0.0262179	0.0219494	0.0329329	0.0163555	-0.0262998	0.0216824	0.00682091	-0.0143876	0.0390918
Q99PG4	-0.0179644	-0.0317795	-0.0102392	0.028398	0.00886728	0.00100362	-0.0105804	0.00843832	-0.0140349	0.00567466
Q99PL5	-0.00332552	0.0352992	-0.0373306	-0.0144679	0.0122275	-0.0136371	0.000638967	-0.000639172	0.000963984	-0.00338496
Q99PL6	0.0275541	0.0106974	-0.0159953	-0.00273683	-0.0143895	-0.0130309	0.0246871	0.0278794	0.0332096	0.0222449
Q99PU8	-0.027984	-0.000749663	0.00627932	-0.0393146	0.0319568	0.0142661	-0.00558537	0.0330577	-0.0119754	0.00732999
Q99PV0	-0.024079	-0.0135065	0.0216942	-0.00170303	-0.0309784	-0.0159716	-0.0287029	-0.0182068	-0.0402629	0.00340653
Q9BCZ4	-0.0277952	0.0162968	-0.0105336	-0.0390399	0.00664341	0.00294731	-0.0089235	-0.00295652	0.0121807	0.00886443
Q9CPP0	0.0302102	0.00859411	0.010775	-0.0185587	-0.0323179	-0.00484326	0.013297	0.0214458	-0.0126	0.0169785
Q9CPP6	0.0216483	0.0131682	-0.0307149	-0.00871456	-0.0200205	0.0193153	0.0153084	-0.000471201	0.0179962	0.0347768
Q9CPQ1	-0.0229575	-0.0149874	-0.00829523	-0.00848656	-0.0127799	0.00538566	-0.0318262	-0.00286851	0.0305393	0.0133931
Q9CPR1	0.00657003	0.031573	-0.0118487	-0.021263	-0.0214938	0.0156513	0.00240866	-0.0613094	-0.0218048	0.0108303
Q9CPR4	-0.0326617	0.0041035	-0.000708806	-0.0222977	0.000850844	0.0314222	0.00736716	0.0119577	0.0153239	-0.0172201
Q9CPT4	-0.0054187	0.028725	-0.0443208	-0.00804652	0.0251293	-0.00374716	-0.0114632	0.000879195	-0.00389089	-0.00957549
Q9CPT5	-0.0289266	-0.00328638	0.0190385	-0.0443918	-0.00451009	-0.017863	-0.00632122	0.024282	0.00410998	0.0135365
Q9CPX6	0.0169036	0.0179029	-0.0109831	0.0156751	0.0307309	-0.00381573	-0.00229044	-0.0444795	-0.00938059	0.00254452
Q9CPY7	0.0174782	0.0379525	-0.0037614	0.0175972	-0.00854169	0.0100841	-0.000714321	0.0149464	0.00401373	-0.0145333
Q9CQ60	0.0238357	-0.0251351	0.00145346	-0.00290129	0.0253379	0.0277827	0.0296292	-0.00917489	-0.00451001	0.0258257
Q9CQ65	0.0268153	0.00572223	0.018874	-0.00576093	0.011376	0.010607	0.024574	0.0258613	-0.0374907	-0.0168721
Q9CQ69	-0.0151226	-0.0243474	-0.00662604	0.0148124	-0.0391726	0.0501024	-0.0109489	-0.0107443	0.0172644	0.023149
Q9CQ88	-0.0128945	0.0369826	-0.0201856	0.00243789	-0.003319	0.0252698	-0.00345194	-0.0124639	0.00485981	-0.0260532
Q9CQ89	0.0295515	0.00752361	0.0036552	0.0113103	-0.0105205	-0.00775512	0.0113747	0.00278559	-0.00547319	0.0209607
Q9CQA1	-0.0288959	-0.00540154	0.00176325	0.01763	-0.0243109	0.0127783	-0.00921538	0.00947633	-0.00365442	0.0366316
Q9CQA3	0.0269512	0.000203066	-0.0222738	-0.0181345	0.0196364	0.0226102	-0.0199785	-0.0307168	0.0123469	0.0129759
Q9CQC2	0.0010458	-0.005119	-0.0565631	0.000433462	-0.0103773	0.00776606	0.0101868	0.00650492	0.017343	-0.00507088
Q9CQC6	-0.0260675	0.00554359	0.0138886	-0.0137657	-0.00970049	0.0206625	-0.022126	0.0111739	0.0114389	0.0495351
Q9CQE5	0.0140868	-0.0372409	0.00103467	0.0358774	-0.00280551	-0.0108753	0.0239367	0.0112831	0.0130104	-0.00753652
Q9CQF3	-0.0108924	-0.0344261	0.00975858	0.0575363	0.0143757	0.00272606	-0.0120841	-0.000328703	0.00677409	-0.00137957
Q9CQH7	0.0169864	0.0276068	-0.0286883	-0.0234319	-0.0139126	0.00630035	0.0092805	0.0414595	0.0144112	-0.012274
Q9CQI3	0.0298102	-0.00654611	0.00203636	-0.0464733	-0.0150046	0.00764883	-0.0157122	0.0281926	-0.00799581	-0.0177031
Q9CQI6	-0.00734231	-0.0378811	0.0164055	-0.0187228	0.00155542	-0.0138703	-0.0300704	0.0343774	0.00326334	-0.0205011
Q9CQJ6	0.0225577	0.0171376	-0.0138438	0.0232197	-0.0141041	-0.0163093	0.029802	0.018322	-0.000741567	0.0386966
Q9CQK7	-0.0175155	-0.0116006	-0.0342441	0.0170131	0.0129231	0.0336232	-0.0223712	-0.0157015	-0.014907	0.0220149
Q9CQL7	0.00878993	0.0301807	0.0113658	0.0410332	-0.0261494	-0.0220216	-0.0191233	-0.00938973	0.0125647	0.0398342
Q9CQM5	0.0327708	0.00344944	0.00916567	-0.010284	0.00581889	-0.0099066	0.0173978	0.0127751	-0.00591928	-0.00106399
Q9CQM9	0.0219677	0.0179454	0.00517269	-0.0132235	-0.0256849	-0.0110181	-0.0140908	0.0144246	0.0639636	0.0198777
Q9CQQ7	-0.0162668	-0.0269634	-0.00205632	0.0196098	-0.0295514	-0.0105373	-0.0285986	-0.0304594	0.00189133	-0.00611015
Q9CQQ8	0.0250301	-0.00690006	0.0336479	0.00225356	-0.00337686	-0.021679	0.0179223	0.0336097	-0.0244527	0.00591206
Q9CQR6	-0.0257823	-0.0137776	0.0140468	-0.0118814	0.0386753	-0.0449246	-0.0176161	0.00919259	-0.00310824	-0.00155924
Q9CQT1	0.0341536	-0.00334465	0.00578004	-0.00771763	-0.00586899	0.0120205	0.0032343	0.0117347	0.00229778	0.00421973
Q9CQV8	0.0244189	-0.0104951	-0.0114081	0.019988	-0.0235997	-0.00496683	-0.0282759	-0.0588983	-0.0103849	-0.00500579
Q9CQW2	-0.0265815	-0.00912068	0.0189305	0.00116467	-0.0101563	0.0283626	0.0210641	-0.0103592	0.026016	-0.0344033
A0A1B0GT68;Q99J93;Q9CQW9	-0.02403	0.0310753	0.0155113	-0.00638572	0.00921434	-0.012821	0.00942822	-0.00836574	0.00646488	0.0132553
Q9CQY5	-0.0294716	-0.0026441	-0.00767451	-0.00371171	0.00899547	-0.0525099	-0.0254405	-0.0215659	-0.000359395	-0.00818548
Q9CR00	0.0172209	-0.0156724	0.0171183	0.0405892	0.049296	-0.0109607	-0.028794	0.00316618	-0.00952161	0.0146718
Q9CR16	0.0222508	0.00584436	0.0277933	0.0271279	-0.0325123	-0.0205596	-0.0189243	-0.0164823	-0.0269672	-0.00535239
Q9CR25	0.0245502	-0.0006006	0.0271131	0.020597	0.0208975	0.025679	-0.00380053	-0.00890081	0.00489417	-0.0271214
Q9CR26	-0.0195301	-0.0262773	0.0131089	-0.0102135	-0.00519486	0.0175297	-0.0164604	-0.0140044	-0.0124691	-0.0339761
Q9CR50	0.0275911	-0.0121001	-0.00506538	0.0133391	-0.0396269	-0.00283353	0.0140427	-0.0122528	0.024015	-0.0122433
Q9CR56	0.00864121	0.0325064	-0.000305777	-0.0335671	0.0248042	0.0144949	-0.0391272	-0.0157069	0.0182392	-0.0177916
Q9CR57	-0.03433	0.00312321	-0.00701771	-0.00317624	0.0187403	-0.00338927	-0.0102041	0.00608946	0.00544641	-0.0163113
Q9CR61	-0.0254464	0.00444393	-0.00703687	0.0314812	-0.0266213	0.0313728	0.00447903	-0.0200713	0.012768	0.0178619
Q9CR62	-0.027557	-0.0197084	0.00639552	0.0121868	-0.00528928	-0.00663144	-0.0195492	0.0187067	-0.0314444	-0.0229704
Q9CR64	-0.0261845	-0.00859451	-0.0309597	0.0155891	-0.00731686	-0.00813041	-0.0136811	0.0398374	0.00577135	0.0154588
Q9CR67	-0.0279185	0.0173796	0.00637758	0.0142129	-0.0209505	-0.0116342	-0.015149	0.0280343	-0.00499269	0.00890117
Q9CR68	0.0231315	-0.0044777	-0.0231014	-0.0111389	-0.0033609	0.0509842	-0.0210562	0.00644387	-0.0189843	0.0219311
Q9CR98	0.0293616	0.0100092	0.0104102	-0.0261052	-0.0255137	0.00664047	0.00681795	0.0208022	-0.00199378	0.0223344
Q9CRA8	0.0308985	0.0130475	0.00121201	0.0106075	-0.0144899	-0.00884723	0.00933194	0.0245205	-0.0307482	-0.0118657
Q9CRB2	0.0319547	0.0100312	0.0140108	-0.000571336	-0.0211562	0.00701042	0.00656864	0.0206009	0.0059206	0.00786831
Q9CRB6	0.0258549	0.00292327	-0.020947	-0.0398586	0.00898238	-0.010064	0.00093757	0.0165787	0.0169532	0.0329398
Q9CRB9	0.00659312	-0.00931427	-0.0521259	0.00413711	0.013429	0.0318637	-2.6672e-05	-0.0377687	-0.00836469	0.00309411
Q9CRC0	-0.0241872	0.00183358	-0.0293103	-0.0237263	-0.0097816	-0.0202183	-0.0458957	-0.00206846	-0.000816504	0.00284665
Q9CS74	-0.0100262	0.0248876	0.0156527	0.00812226	-0.0177529	0.00876448	-0.0418602	-0.0179573	-0.0214015	0.0105318
Q9CSN1	0.0283159	0.00697718	0.0131841	-0.0205704	-0.020129	-0.00768324	-0.0164143	0.0252722	-0.00894761	0.0519171
Q9CSU0	0.0203041	-0.0293042	0.0149241	0.00328843	-0.0303185	-0.0209327	-0.0144097	-0.0102468	0.00226979	0.0233297
Q9CT10	0.0242068	-0.0196276	-0.00445699	-0.00840407	-0.00174943	-0.0266327	-0.0335941	0.03441	0.0362134	0.0298977
Q9CVB6	-0.0182068	-0.0136267	0.0298105	0.0161604	-0.0247275	0.061356	0.0136034	0.0124299	0.0127905	-0.00715461
Q9CWJ9	0.0275961	-0.00888099	0.0272955	0.033844	-0.0215887	-0.00946142	-0.00365788	-0.0102184	-0.00489217	0.000373498
Q9CWK8	0.0216443	0.00338628	0.0404806	0.00387154	-0.0201147	0.0340757	0.0020455	0.0129252	0.00796376	-0.00303737
Q9CWL8	0.00673932	-0.014054	0.0386745	-0.00135597	-0.0428091	0.00628276	-0.0183815	-0.0358526	-0.0130466	-0.0212773
Q9CWM4	0.0248896	0.000809728	-0.0146026	-0.000602232	0.00269008	-0.0237478	-0.0114334	-0.018111	0.0469009	-0.0225581
Q9CWP6	-0.0172655	0.0192333	0.0154057	0.00691595	-0.0354744	-0.00782407	0.0191986	0.0074271	0.0210202	-0.00200731
Q9CWR1	0.0229581	0.00197144	0.00873739	0.00221254	0.0138201	0.0130971	0.0190579	-0.0360414	-0.0660128	-0.0220159
Q9CWY8	0.0304739	0.003613	-0.00544682	-0.00564331	0.00355475	0.00393587	-0.0127414	0.0103991	-0.0171683	-0.00395583
Q9CWZ7	0.0211566	0.00151233	-0.0183526	-0.00793738	0.0117619	-0.0461003	0.046865	0.0349176	0.00933518	-0.0344977
Q9CX34	-0.00253746	0.0325819	-0.000571644	0.0264176	0.00891178	0.0264126	-0.0350722	0.00209317	0.039149	0.0443308
Q9CX56	-0.0228183	0.00520842	0.00452066	0.0460211	-0.0102527	-0.0328733	-0.027215	0.0228458	0.0287922	0.0183029
Q9CX84	-0.0192863	-0.00381009	0.0359681	-0.00787834	0.0170374	0.00358855	0.019166	0.00183322	0.0352865	0.00017993
Q9CX99	0.0173316	-0.0242943	0.0240121	0.0123037	-0.00562711	0.0297594	-0.0365796	-0.0282813	-0.00469816	-0.00736033
Q9CXA2	0.000668222	0.00300343	-0.0372224	-0.0174839	-0.000836879	0.0293647	0.0551158	-0.0176957	-0.00437346	-0.00927861
Q9CXE7	0.0271784	0.00930056	0.00648199	-0.0248397	-0.0160055	0.0227591	0.0062849	-0.0414035	0.0104784	-0.0340336
Q9CXF0	0.0125667	-0.0276084	-0.0124078	0.0119153	0.00799419	0.0549706	0.0164556	0.0194264	0.000426365	0.0330056
Q9CXF4	-0.0146413	0.0272624	-0.0238797	0.000502001	0.00479081	0.027036	-0.0214807	-0.00307043	-0.0470304	0.0368241
Q9CXI5	-0.00128288	0.0275502	-0.0492218	-0.00443461	0.0023593	0.00620365	-0.00997255	-0.00223287	0.0168232	-0.00349636
Q9CXR1	-0.0323186	-0.0059582	-0.00745465	-0.0227218	0.00702524	0.0289609	0.00253692	-0.0145179	0.00515022	-0.0141093
Q9CXT8	0.0263118	-0.00576578	-0.015912	-0.00177512	-0.00128738	-0.0143276	-0.0214514	-0.0486497	-0.038099	0.0125965
Q9CXU0	0.00656718	-0.0234158	-0.0297505	0.0245364	0.0069022	0.0106783	0.0157748	-0.0207088	0.0374653	0.0532655
Q9CXW3	-0.0147619	0.0236635	0.0193104	0.0410942	0.0227465	0.00199907	-0.0531185	0.0235413	0.0196196	0.00448958
Q9CXZ1	0.0241374	0.00301931	-0.0100818	0.0421397	-0.0397271	-0.00590944	0.0108916	0.0188077	-0.00524612	0.00146952
Q9CY27	-0.0283667	-0.00694066	-0.00794173	-0.0410345	0.0334929	-0.00974316	-0.0169108	-0.00788623	0.00993901	-0.0110559
Q9CY45	0.0249934	0.00219653	-0.00740847	-0.0323	0.0131408	0.00447643	-0.0135055	-0.0151071	-0.0502634	0.0169245
Q9CY50	0.00951499	0.0225983	-0.0484315	-0.0247494	0.00115266	0.00198035	0.0133242	0.00961657	0.0022272	-0.00549974
Q9CY62	0.0192327	0.00789748	0.0233828	-0.0129579	0.00960994	-0.00156403	-0.0298893	-0.0132624	0.00869603	-0.00380805
Q9CY97	0.0281939	0.00717539	0.00872292	-0.0335849	-0.0110887	-0.000600118	0.0147277	0.0291186	0.0355125	0.00302682
Q9CYH6	-0.0271027	0.0102613	0.0290966	-0.00244264	-0.00481505	0.000994898	0.00572715	0.00176436	0.0363337	0.00947764
Q9CYI4	-0.0237668	-0.0114933	0.0048817	0.0269078	-0.0510933	-0.0167625	-0.024383	0.0417854	-2.20123e-05	-0.00668689
Q9CYL5	-0.0187152	0.00792592	0.0306147	-0.0623453	0.0143468	-0.00228362	0.0178783	0.00609151	0.0100441	0.0124468
Q9CYR6	-0.0040792	0.0193021	-0.0471462	-0.00339754	-0.000611903	-0.00844428	0.0181999	0.037747	-0.0222901	-0.0118764
Q9CZ13	0.0260326	-0.0187546	-0.0189324	0.00365486	0.0222322	-0.0353026	0.0100517	0.00265367	0.0162096	0.0232526
Q9CZ42	0.0225508	0.00816105	-0.0362741	0.00909443	0.00124429	-0.0146851	-0.00201976	0.00393879	0.048894	-0.0120095
Q9CZC8	0.024134	-0.015542	-0.0138352	0.00547966	0.000627136	0.0244919	0.0141766	-0.0135017	-0.00514803	-0.0518486
Q9CZD3	0.00691097	0.0324195	-0.0414327	0.00360417	-0.00248835	-0.0102808	-0.0170542	0.00109716	-0.00881908	-0.00434249
Q9CZL5	0.0265114	0.000699376	-0.00813162	-0.0260926	-0.0110734	-0.0107818	0.0121788	0.0240949	-0.0038169	-0.024426
Q9CZM2	-0.026488	-0.00515774	-0.0151655	-0.0412948	0.00507272	-0.0313137	-0.0190409	-0.0360549	0.0177982	-0.0210241
Q9CZR8	0.0286838	0.012317	0.000530233	0.0365591	0.000836764	-0.000316357	-0.00418404	0.0175724	0.00303699	-0.00561053
Q9CZS1	0.030173	0.000199147	0.0097082	-0.0115504	0.0139794	0.0101784	0.0283965	0.0101268	0.0451792	0.0130142
Q9CZW5	-0.0141052	0.00798321	0.0358275	-0.0290801	0.0152703	0.00870633	-0.0282133	0.0109998	-0.0520777	0.00255377
Q9CZX8	-0.0218069	0.0255709	-0.0184177	-0.00783967	-0.0292818	0.0452527	0.000533259	0.00958256	7.95088e-05	0.00241644
Q9D020	-0.00591857	0.0295359	0.0132194	0.0405769	0.00440452	-0.0328175	0.0037028	-0.0116949	0.0307616	-0.000734548
Q9D023	-0.0197975	-0.0186799	-0.0286104	0.00164856	-0.0065952	0.00728716	-0.0518444	0.00501881	0.0183183	-0.000118421
Q9D051	0.0338728	0.00136151	-0.00574448	-0.0225494	0.00530298	-0.00170763	-0.00418625	-0.0149203	-0.00623369	0.00125692
Q9D0A3	0.0198165	-0.0144992	-0.0214842	-0.00884561	0.0239461	-0.0102727	0.0163408	0.0141203	0.0351758	-0.0110487
Q9D0B0	0.0258282	-0.00763521	0.0268851	0.0067187	-0.0197918	-0.036299	0.00589646	-0.00511044	-0.0170978	0.0260861
Q9D0C4	0.021779	0.0101873	0.0101548	0.0454394	-0.0296752	0.00782535	-0.0050552	-0.00770147	-0.00307741	-0.0234321
Q9D0E1	0.0149849	-0.0234559	0.0216908	-0.0180054	-0.0220385	0.0234082	-0.0314811	-0.0184102	0.0268591	0.042857
Q9D0F3	0.00209258	0.0224381	-0.054061	-0.0104975	0.00668255	0.00521317	-0.00482276	-0.00341081	-0.00878786	0.00163847
Q9D0I8	0.0116385	0.0104783	0.0389659	-0.0186452	-0.0485404	0.000851548	-0.0330542	0.00230909	0.0381124	-0.0171574
Q9D0I9	-0.0208237	0.0262764	-0.0108778	0.00576749	-0.0400521	0.0341314	0.00542302	-0.0210076	-0.00964482	1.84491e-05
Q9D0K2	0.0282549	-0.00440639	0.00288728	-0.0293729	0.00875918	0.0240083	-0.0185053	-0.00954086	-0.0202559	-0.000239572
Q9D0L8	0.0219843	-0.00434668	0.0262172	0.0254899	-0.0266622	0.00819186	0.0158971	0.00210728	-0.02864	-0.0441587
Q9D0M0	0.0201055	0.00853405	0.0171629	-0.0363687	0.0213388	0.040552	-0.0308143	-0.00336254	0.00289309	0.0213157
Q9D0M5	0.0147397	-0.0155849	-0.0369667	-0.00867021	0.0331703	0.0323261	0.0169069	0.00883142	0.0467163	-0.00839367
Q9D0R2	-0.00621633	0.0184265	-0.0548805	0.00573199	-0.00395693	-0.00621763	-0.00726224	0.00911279	5.19929e-05	0.00922257
Q9D0T1	0.0336242	0.00472245	0.00662489	-0.00331082	-0.0054811	-0.00511986	-0.0267438	0.0194338	-0.0019746	0.00871027
Q9D115	0.02604	0.0214034	0.00655907	0.0165662	0.0244239	0.0161257	-0.00376356	0.00526737	0.0112709	0.000775073
Q9D154	-0.00541087	0.00461888	-0.0348344	-0.00492731	-0.00654265	0.00423439	0.074798	-0.00626739	-0.02089	0.0511472
Q9D168	0.0106114	-0.0117531	-0.0287575	0.00159853	-0.0205167	0.0158135	0.0383075	-0.00462381	0.0153596	0.0636044
Q9D172	0.0300913	-0.0104288	-0.0235494	-0.007878	0.00954665	0.00978438	-0.00905592	-0.0143402	0.0261277	0.0104729
Q9D1A2	0.0251569	0.0258743	0.0237498	0.0129081	0.0069746	0.0065681	0.00272608	0.00528025	0.00123788	-0.0230358
Q9D1E6	0.000448309	0.0347076	0.0101136	0.0303602	0.0315398	0.00380741	0.000290819	0.0126717	-0.0139482	0.035937
Q9D1H7	-0.0267285	-0.0139082	-0.00277586	0.0215482	-0.0224278	-0.0273933	-0.00715603	-0.00401624	0.0360201	0.0139996
Q9D1J3	0.0239576	-0.0261414	0.012101	0.0188739	0.0042806	-0.00602147	-0.0169834	0.013042	-0.0387531	0.022407
Q9D1K2	0.0255423	0.00720234	-0.0195876	-0.0347407	-0.00160316	0.0198599	-0.0109597	-0.0102695	-0.00956576	-0.00237319
Q9D1L9	0.0306544	0.0133481	0.0137003	-0.0204124	0.0155677	0.0154305	-0.0027714	0.0144185	0.00349891	-0.0113841
Q9D1P0	0.0145416	-0.00447474	0.0225874	-0.00253077	0.0162922	0.0173035	-0.0403418	-0.0298945	0.00601405	0.0387184
Q9D1Q6	0.0102624	0.0317353	-0.0289659	0.0171175	-0.00308721	-0.0160233	0.0199292	0.0271877	-0.0312535	0.0369621
Q9D1R2	-0.0215779	0.0137505	0.0107719	0.0116137	0.026379	0.0191776	0.0524313	-0.00688872	0.0175139	-0.00492777
Q9D1R9	-0.0285182	0.00868618	-0.0146025	-0.0370484	-0.01145	0.00520297	-0.0267717	-0.00280541	0.00912253	-0.0188431
Q9D281	0.0134362	0.0168407	-0.0465458	-1.57223e-05	0.0213775	0.00740074	-0.0125093	-0.00487311	-0.0156068	0.0135391
Q9D287	0.0280645	-0.00487296	0.0124299	-0.0430961	-0.0351903	-0.0190395	0.0133732	0.0107598	0.000303767	-0.00468636
Q9D2G2	0.0321728	-0.00169424	-0.0110057	-0.0313918	-0.0192332	0.0041911	-0.00287051	0.0142828	0.00280456	-0.00263615
Q9D2N9	-0.0194901	-0.0244331	-0.000561446	0.0188302	-0.0291208	-0.0219197	-0.00588472	0.0283847	0.0144135	0.000868554
Q9D2R0	-0.0165608	0.0176944	0.0234398	0.0267784	0.00274968	0.0111687	0.0419322	-0.00815146	-0.00594663	0.063642
Q9D2V7	0.0222154	-0.0264117	0.0076322	0.0139259	0.0407479	0.00575176	0.0260207	-0.00295612	-0.0331018	0.011897
Q9D2V8	-0.0241159	-0.00545119	0.000793023	-0.0285049	-0.00914986	-0.0611294	-0.00862547	-0.0249416	0.0330665	0.00763078
Q9D2Y4	-0.0152968	0.0331367	0.0230874	0.0176759	-0.00289915	0.00372487	-0.00942475	0.0225679	-0.00868721	-0.0178926
Q9D358	-0.0191484	-0.032008	-0.00518534	0.0340652	-0.0166374	-0.0294789	-0.0129745	0.0116812	0.0111109	-0.0146578
Q9D379	-0.000285468	-0.032704	0.018366	0.00437626	-0.0307938	0.0325666	-0.00437683	-0.006956	-0.0111822	-0.0508375
Q9D394	0.00223454	0.0331585	0.0159911	-0.0278894	-0.00991303	0.0211875	0.0286582	-0.0133834	-0.0046532	0.0127324
Q9D3G5	-0.0316214	-0.0116743	-0.00204218	-0.00394857	0.00464821	-0.00236441	0.0308958	0.0103576	0.0223971	0.00805632
Q9D5T0	-0.0257395	0.0224379	-0.00484441	-0.00243648	-0.0054047	-0.00148941	-0.0103549	0.00341085	-0.0046726	-0.0332625
Q9D5V5	-0.028495	-0.0108608	0.0216524	0.0202032	-0.0263411	0.00411541	-0.00071059	-0.0136108	0.00194203	0.000505467
Q9D666	-0.0248209	-0.00965302	0.0112856	0.0198797	0.0357484	-0.0248152	-0.00751903	-0.0210406	0.0310813	-0.0391795
Q9D6J6	0.0253385	-0.00212878	-0.0114467	-0.00333805	0.0345708	0.0183813	-0.010942	-0.0494947	0.0382441	0.0148974
Q9D6N1	-0.0145888	0.0292042	0.0029135	0.00645986	-0.00776648	-0.0398001	-0.00164327	0.0101691	-0.0170048	-0.0196763
Q9D6N5	-0.0216881	-0.0146484	-0.00179923	-0.0260182	-0.0123059	0.0205226	0.0446288	0.00739419	-0.0117248	-0.0213117
Q9D6R2	0.0330406	-0.00109516	-0.00809596	-0.0216474	-0.0051331	0.00491283	-0.0193076	-0.00353403	-0.00195495	0.0100361
Q9D6W8	-0.00031418	-0.0311905	0.00625545	0.0182432	0.0252914	-0.035795	-0.0103973	0.0120585	0.0180946	-0.0259544
Q9D6Y7	-0.0317626	-0.010901	-0.00460066	-0.0223497	-0.00321583	0.0210022	0.0123889	0.00570864	0.0219003	0.0153292
Q9D6Y9	-0.0272682	-0.00295189	0.01284	0.00108491	-0.0321748	0.010349	0.00493139	0.00502424	0.00760848	-0.0246084
Q9D6Z1	-0.0134177	-0.00719432	0.043544	-0.0441008	-0.0165417	0.0304984	0.0070706	-0.0185916	0.00158369	-0.0189949
Q9D706	0.0278378	0.0105305	0.00437606	-0.00240714	-0.0195548	-0.0110812	0.012582	0.00809268	0.058894	-0.0131175
Q9D753	0.0267558	0.00584529	0.0175727	-0.0474739	-0.028326	-0.00273594	-0.0121473	0.00281854	0.0121097	0.0250055
Q9D7B6	0.00344091	-0.00190745	-0.05753	-0.00874121	0.0159201	0.0100446	0.00323788	-0.017291	0.016609	-0.018077
Q9D7H3	0.028932	-0.00128242	-0.00136355	-0.0317303	-0.0127749	0.0208034	0.0147719	-0.0349282	0.0102252	0.0172749
Q9D7S7	-0.0144179	0.0248626	-0.0400128	-0.0188094	-0.013132	0.00946946	-0.000607716	0.00447867	0.0285409	-0.00392495
Q9D7V9	0.0210821	-0.0132586	0.0192228	0.0017557	0.0285507	0.045732	0.0110751	-0.00869579	0.0157317	-0.0405745
Q9D819	0.0205088	0.0311024	-0.0159346	-0.0203608	-0.0107228	0.00370675	-0.0182718	0.0272651	0.0126106	0.00894547
Q9D820	0.0182065	-0.016038	-0.021621	-0.0253474	0.0262433	-4.80042e-05	-0.00193397	-0.00872013	-0.0179588	-0.0475904
Q9D824	0.0309098	0.00201474	0.00733402	0.0297171	-0.00970287	-0.000757384	0.00268926	0.00540938	0.0145532	0.0134892
Q9D832	0.0218701	-0.0100337	-0.0197747	-0.0338971	-0.0129237	-0.0219024	0.0327157	-0.0366424	0.0173319	0.020591
Q9D868	0.0260336	0.00506393	0.000668829	0.0245848	-0.00522467	0.00141163	-0.020341	0.0306828	0.005283	-0.0314003
Q9D898	0.0308991	-0.00491023	-0.00374833	-0.0286627	-0.019366	-0.00729425	-0.00478045	0.00999007	0.0133314	0.0169798
Q9D8B3	0.0028109	0.0348748	0.022007	0.0327753	0.0337561	0.00737834	-0.0325564	0.0141045	-0.0178521	0.0146822
Q9D8C4	0.0245334	0.0256544	0.0179772	-0.0192676	-0.0156539	-0.00748616	0.0146732	0.0110733	-0.00807915	-0.0210203
Q9D8C6	0.0245272	0.00431734	0.00922825	-0.00921707	-0.0294044	-0.0263315	-0.016938	0.0256	0.00999217	0.0469078
Q9D8D0	0.0278632	-0.0168038	-0.00417517	0.0166936	0.00979744	-0.00660466	-0.0141359	-0.00732676	0.0204494	-0.00591209
Q9D8E6	-0.0293395	0.0018725	-0.00277696	-0.042872	-0.00150687	0.0252325	-0.00510555	0.0209985	0.0079347	-0.0175893
Q9D8I1	0.0174404	-0.0204925	0.00626149	0.00422575	0.0137409	0.019822	-0.0352741	-0.0501729	0.0485499	-0.00274599
Q9D8N0	0.00122768	0.0358764	-0.0373872	0.0133481	-0.00712929	-6.72469e-05	-0.0154812	-0.00520402	-0.0107716	0.00451845
Q9D8N2	-0.032372	-0.00761454	0.0164306	-0.00190274	-0.00686421	-0.00396189	-0.00575488	0.0186681	-0.0277159	-0.000927636
Q9D8S3	-0.00480471	0.0211278	-0.0528932	-0.014439	-0.00124628	0.00421408	0.00141834	-0.00416307	0.0104114	0.00777808
Q9D8S9	0.0262261	0.0144709	-0.0169437	0.0349618	0.00283824	-0.0247727	-0.000284337	0.00185062	0.0313534	-0.0126617
Q9D8T2	-0.0137684	0.0256713	0.0303301	-0.0273756	-0.00521779	-0.015641	0.00982277	0.0357558	-0.0225945	-0.00724731
Q9D8U3	-0.00215999	0.00973018	-0.0558904	-0.00254333	4.84513e-05	0.0192358	-0.0120933	0.000684717	0.00721367	0.00447193
Q9D8U8	0.0201071	0.00577991	0.0443309	0.00682774	-0.0218501	0.025183	0.0174314	-0.0120951	0.000103409	0.0125466
Q9D8V0	-0.0179978	0.0152431	-0.0434651	-0.0299053	0.00240847	-0.00141022	-0.0117798	-0.0234523	0.00445629	0.00650774
Q9D8W5	-0.0214497	0.00975006	0.0101439	0.0101834	-0.0675312	-0.0130125	0.00400437	-0.0442209	-0.00316683	0.0265938
Q9D8X1	0.0291423	-0.0107989	-0.000797554	-0.00947755	-0.000693326	0.0118947	0.00986438	0.0166293	0.0266093	0.0263935
Q9D8Y7	-0.00887184	-0.0276324	-0.017924	0.0136417	-0.0359686	-0.00570119	-0.00992773	0.0119679	-0.00140176	0.0122734
Q9D8Z2	0.0254584	0.012743	-0.00699282	-0.00318712	0.00331391	-0.00934387	0.0151709	0.0353667	-0.021591	0.0322449
Q9D903	-0.0196184	0.00548395	0.0181094	-0.0269544	0.0284607	-0.0566284	-0.0075849	-0.014847	-0.0119698	0.0034216
Q9D906	-0.0281509	-0.000522017	-0.0120862	-0.00808895	0.0152446	0.0251961	0.0244522	0.00500708	0.0288588	0.0266435
Q9D964	0.00201474	0.0205117	-0.0532399	-0.00479253	0.0116596	0.00263482	-0.0120281	-0.00670922	-0.0108557	0.00463652
Q9D967	0.0283171	-0.00233356	-0.00109183	-0.0280231	0.0112622	0.0268934	0.0290296	-0.00776691	-0.0243267	-0.0109297
Q9DAA6	0.0254809	-0.0014477	0.0158309	0.0409372	0.0130564	-0.00979893	-0.0392867	-0.0161893	-0.00776098	-0.0332757
Q9DAK9	0.0199745	-0.0177954	0.0182348	-0.0427077	-0.0222242	-0.0126798	-0.0223226	0.00426532	0.0499547	-0.00207465
Q9DAR7	0.0262923	-0.0129813	0.0255324	0.00598497	-0.0218248	-0.0278061	0.00315828	0.0139947	-0.0210241	-0.0248006
Q9DAW6	0.0268983	-0.000583132	0.0229817	-0.0428013	-0.023188	-0.0120475	-0.0031897	0.0109496	0.00293845	0.00864101
Q9DB15	0.0283788	0.0164879	-0.00526362	-0.00138055	-0.0165199	-0.0138777	-0.0165598	0.00150851	-0.0180359	0.0327296
Q9DB29	0.0251087	0.00343393	-0.0234243	-0.00709775	0.00704851	0.0202213	0.0274064	-0.0153748	-0.020694	-0.0096492
Q9DB42	-0.0221884	0.0148099	-0.0206351	-0.0189701	-3.47043e-05	-0.0191483	-0.0152848	0.0270286	0.0415765	-0.000834837
Q9DB43	-0.00458712	0.0307709	-0.0371826	0.00539923	-0.004989	-0.0135702	-0.00151868	-0.0276104	0.00233999	-0.0201741
Q9DB60	0.0246526	-0.00532036	0.0218547	-0.000975845	-0.0155654	0.0461714	-0.00437287	0.0312234	-0.0360519	0.00377766
A0A1B0GSH8;Q9DBB8	0.0226666	0.0131437	0.00442965	-0.0224357	-0.00295866	0.00246884	0.0224582	-0.0244278	0.0421207	0.00463701
Q9DBC7	0.0221949	-0.0176441	0.00231021	0.0292008	-0.00162155	-0.0135605	-0.00873291	0.0176391	0.0216483	0.0341947
Q9DBE8	-0.022428	-0.00145165	-0.0273613	-0.0244137	-0.0389964	-0.0265787	0.0200992	-0.0251169	0.013025	-0.0250179
Q9DBF1	0.00497983	0.0125937	-0.0580402	0.00323502	0.00277954	0.0101175	-0.00448164	0.00808342	-0.00423466	0.0105674
Q9DBH5	-0.0291122	0.000100464	-0.0183137	-0.00832102	0.00888742	-0.0172518	-0.0287206	-0.00967832	0.0286669	-0.0294013
Q9DBJ1	-0.0291155	-0.00887236	0.0128783	-0.00218563	0.0429509	0.0166546	-0.00669771	-0.028618	0.0233602	0.0134292
Q9DBP5	-0.0152303	-0.0196824	-0.0378964	0.0168454	0.0123772	0.00275931	-0.0188721	0.0203714	0.0459807	-0.0167588
Q9DBR0	0.0192819	-0.02412	0.0078606	0.0517382	0.0190594	-0.00500628	-0.0410985	0.00445914	0.0174615	0.00228429
Q9DBR1	0.0308292	-0.00719624	0.00940608	-0.0236824	-0.0174424	0.0062467	-0.00125976	-0.00400066	0.00867618	0.0316655
Q9DBR3	-0.0273816	-0.0055021	0.00653599	0.00238022	0.0113936	0.0565016	0.00494011	0.0137668	0.0212888	-0.0151608
Q9DBS1	-0.027383	-0.0108874	0.0269857	-0.0222542	0.00874045	0.00147552	0.0125621	-0.0103827	0.0147107	-0.00781466
Q9DBS5	0.0268272	0.00699898	-0.0134236	-0.0233459	0.0226546	0.0153233	-0.00133633	-0.00129834	-0.0229662	0.0239415
Q9DBT5	-0.0274615	0.0131959	-0.0221132	0.00544007	0.0244052	0.036635	0.0088703	0.00457535	0.0125917	0.0240266
Q9DBV4	0.0245464	0.00452343	0.0084133	-0.0123962	0.0219759	-0.00383412	0.0109871	0.00531929	0.0209291	0.00689439
Q9DBX3	-0.00239006	0.00809094	0.0457977	-0.0164748	0.0499108	0.0046303	-0.019546	0.0293606	0.015833	-0.00517474
Q9DBX6	-0.0123374	-0.0236655	0.00527926	-0.0483566	-0.0279316	-0.0253335	0.00721899	-0.0179206	0.0173668	-0.0412299
Q9DBY8	0.0243845	0.0176472	0.0109988	-0.0160532	-0.0382826	-0.0175275	0.0137908	0.0181945	-0.0378245	-0.0173012
Q9DC04	-0.010158	-0.0243885	0.0165051	0.00241575	0.0379724	-0.00404758	-0.0576279	-0.00667294	0.0204787	0.0123438
Q9DC16	-0.00365035	0.0345898	-0.0239125	-0.03569	-0.0199806	0.0240044	0.0117549	-0.0191211	0.0178803	-0.016822
Q9DC50	-0.0213544	-0.0204211	-0.0107055	-0.016958	0.0306681	-0.0134046	-0.0270057	0.00473947	0.0272221	0.028256
Q9DC51	-0.0202812	-0.0184457	0.031388	-0.0414728	-0.00830163	-0.00340941	0.0024909	0.0202135	-0.0131949	0.0122679
Q9DC69	-0.025608	-0.0122695	-0.0177555	0.00684442	-0.0120528	-0.0358494	-0.0439542	0.000477033	-0.00448044	-0.00146787
Q9DCD0	-0.0349019	-0.00253486	0.0094232	-0.00581343	-0.00298657	0.00496063	-0.00910527	0.00467037	-0.00316291	0.00823317
Q9DCE9	-0.0171864	0.0368329	0.0227268	0.00276365	0.00252036	-0.00458602	0.00928727	0.00881749	0.00971294	0.016598
Q9DCF9	-0.0180581	0.014926	-0.047604	-0.0100949	0.0100286	-0.00547551	-0.0147795	-0.00816326	-0.0176399	-0.00994137
Q9DCG2	0.01743	0.0244149	0.00581567	-0.0202797	0.00664216	-0.027216	0.0472909	-0.00859344	0.00734528	-0.0492956
Q9DCG9	0.025041	0.0026313	0.0137806	-0.00900909	-0.021361	-0.0134547	0.0169575	0.0108439	0.030521	0.0124593
Q9DCL9	0.00742971	0.0250514	0.0127144	0.037026	0.00573797	-0.00504716	-0.00817495	-0.0772178	-0.00818381	0.0300914
Q9DCM0	0.0282606	0.00234454	0.0107209	0.00656039	-0.0129647	-0.0144586	-0.00511057	0.0334092	0.0140272	-0.0180247
Q9DCN2	-0.0245882	-0.0165025	0.005064	0.0122836	-0.0100238	0.039238	0.0425219	-0.0251194	0.0256387	-0.0125571
Q9DCR2	-0.0166493	-0.0127617	-0.0419211	-0.0184257	0.00101464	0.00702463	0.0306412	0.000714371	0.0464942	0.0157663
Q9DCS3	0.0100522	0.0146257	-0.0549003	-0.00640349	-0.00363914	-0.0024258	-0.00701193	0.0112411	-0.0109518	-0.000725034
Q9DCT1	0.0206409	-0.000432582	-0.0159152	-0.00221402	0.00186266	0.00960595	0.0510715	-0.0441425	0.0121802	-0.0362692
Q9DCT6	0.024462	0.00469784	0.0176016	0.057863	-0.017627	-0.00642953	0.0119045	0.00982264	0.00130494	0.00706303
Q9DCT8	0.0286766	-0.0186145	0.0117475	0.00676041	0.00428865	0.0170952	0.02377	-0.0156091	0.0280939	-0.0186634
Q9DCV7	0.017801	0.0132798	-0.0340766	-0.0232708	0.00924217	-0.00430612	0.0296185	0.00224793	0.0222385	-0.0156644
Q9DCX2	0.0262686	-0.00702711	0.00375542	0.0403699	-0.0314602	0.00813226	0.0101892	-0.0111594	-0.0260744	-0.0256095
Q9DCZ1	-0.00640977	-0.0319714	-0.0284701	0.00214659	0.00798991	-0.00713456	0.0209226	0.00397272	-0.00806752	-0.00748983
Q9EP69	-0.0323111	0.00400813	0.00455844	-0.0162594	-0.0223616	0.00869726	0.0197594	-0.00924918	-0.0212467	-0.0146838
Q9EP71	0.0121378	0.0186866	0.0292868	-0.0235598	0.039007	-0.0359161	0.0237845	0.0125558	0.0265237	0.00175638
Q9EP82	0.0150203	0.0195004	0.0292204	0.0148937	0.00474696	0.00754028	-0.0512784	0.0242666	0.0225274	0.00857811
Q9EP89	0.0181193	-0.0263937	-0.00402974	-0.0142935	-0.00186719	-5.83343e-05	-0.00697808	-0.0442155	0.0139453	0.0236867
Q9EPB5	-0.0244504	-0.000894568	-0.00644801	-0.0285429	0.0232056	0.0263713	0.044015	0.00706394	0.0567125	0.0197244
Q9EPJ9	0.0237524	0.00950276	-0.0130148	0.00350629	-0.0127727	-0.0260866	0.0370033	-0.00508303	0.0141414	0.0216663
Q9EPK2	-0.00830266	-0.0319638	0.0276173	0.0100928	0.0412854	0.00324281	0.00903282	-0.00698132	0.00495756	-0.0355993
Q9EPK7	-0.0182035	-0.0256029	-0.00531624	-0.0207432	0.0158308	-0.0495487	-0.0304305	-0.0366813	-0.00732576	0.00957026
Q9EPL8	-0.0294045	0.0101082	0.00806574	-0.0255907	0.0105295	-0.0455037	0.00100965	-0.00422976	-0.00326447	0.0103105
Q9EPQ7	0.0192697	0.0200287	-0.00199391	0.0165865	0.0258514	-0.0161983	0.0390554	0.000822925	0.0297002	-0.0113109
Q9EPU0	0.00284618	0.0319801	-0.00127475	0.0581107	0.0125384	-0.036945	-0.017868	-0.0310315	-0.0185616	0.00929928
Q9EQ06	-0.0312028	-0.0106876	0.0113752	-0.00402053	-0.0147615	0.027647	0.00819685	0.00545193	0.0152859	-0.0114739
Q9EQ21	0.00227059	-0.0104206	0.0243297	0.000286547	-0.0443163	0.0279773	-0.0663922	-0.0190416	0.00592578	-0.0077041
Q9EQ28	0.0247794	0.0161606	0.0140248	0.00825879	0.00850961	0.0153139	-0.046701	-0.00390274	0.0014946	-0.00997653
Q9EQ32	0.00870922	0.0334939	0.015309	0.00479524	0.012444	0.013065	0.0141819	0.0181376	-0.0217112	0.0486854
Q9EQ61	-0.0244748	-0.0032017	0.0152352	0.00714097	-0.00816748	-0.0528219	-0.00930904	-0.0302357	-0.00496981	-0.0482257
Q9EQF2	-0.0131476	-0.0351754	-0.00205636	0.0168719	-0.00595167	-0.012873	-0.0276097	0.00707035	-0.00853437	0.00106114
Q9EQH2	0.0113556	0.0261177	0.0394145	-0.0151854	-0.0230992	0.0156595	-0.00589359	0.0090854	0.0147699	0.00452947
Q9EQH3	-0.0321733	-0.0103769	0.00823462	0.000880836	-0.0130069	-0.0221821	-0.0132375	0.00169339	-0.0223134	0.00102111
Q9EQI5	-0.00374563	-0.0421555	-0.0156989	0.0219146	0.0233346	-0.000875806	0.000129114	-0.0124068	-0.00846679	0.0204757
Q9EQK5	-0.0044417	0.0368847	0.0199352	0.00930242	0.0258971	0.00579799	0.0331363	-0.0248751	0.0162959	0.0152094
Q9EQQ2	-0.0213202	0.0167787	-0.0248103	-0.0122857	0.0329522	0.014808	0.00301833	-0.00443498	-0.00215268	-0.0345304
Q9EQS3	0.0189862	-0.0089681	-0.0356815	0.00227917	-0.00984185	-0.0103345	-0.0356713	0.0250496	0.0270692	-0.030096
Q9EQU5	0.0324882	-0.0073612	0.0138122	0.0243877	0.0112394	-0.00314778	-0.0100116	0.00938724	0.0020357	0.00664053
Q9ER38	-0.0056915	0.0240851	0.0394988	0.000593809	0.0184564	0.0444997	0.0186164	0.0287688	0.0180143	0.0110008
Q9ER69	0.0250094	-0.0140722	0.00453177	0.00396872	-0.0266323	-0.0381032	0.0303832	-0.0292044	0.0143018	0.0108622
Q9ER72	-0.000494567	0.0255574	-0.0493847	-0.0136068	-0.0074118	-0.000527811	-0.0128558	0.0231639	-0.0154873	0.00385701
Q9ER80	-0.00585662	0.0262852	0.0243057	-0.0188531	-0.0163379	-0.0581372	0.0347472	0.00715734	-0.00405844	-0.0110168
Q9ERB0	0.016809	-0.0252381	0.00687811	0.00765304	0.0364956	-0.00172922	0.0214577	-0.010153	-0.022141	0.0065752
Q9ERD6	0.0178217	-0.0190453	-0.0148893	0.00722089	-0.0170466	-0.0249495	0.00516734	0.0269645	0.0486598	-0.00614995
Q9ERF3	0.0203951	0.0133144	-0.0102557	0.00644687	0.0332732	-0.042922	0.0179579	-0.00268248	-0.0106525	-0.00684806
Q9ERG0	0.0267219	0.0223936	0.019866	-0.022265	-0.00723467	-0.0159411	0.0120802	0.0167663	-0.00748133	-0.00165045
Q9ERG2	0.0272771	0.013678	-0.0178616	0.00146511	0.02511	0.0116547	0.000232184	0.00679081	-0.0155776	0.0299728
Q9ERI2	-0.0344205	0.00253061	0.00040487	-0.00709443	0.00833432	0.00918136	0.00469967	0.0148757	-0.00330007	0.0151457
Q9ERK4	-0.0263979	-0.00680752	0.018927	-0.00791004	-0.0225512	-0.0328401	-0.0272342	-0.050809	-0.0138588	0.00186026
Q9ERL7	-0.0291318	-0.0182949	0.00256874	-0.014605	0.0257688	0.0210883	0.000627666	-0.00789005	-0.00013944	0.00485049
Q9ERL9	-0.0095202	-0.0312822	0.0083884	0.00348163	0.0133427	0.0288917	0.0312075	0.0279614	-0.0478468	0.0095106
Q9ERU3	-0.0157115	-0.0165711	0.017329	-0.0493956	0.00693219	-0.00559363	-0.0225819	0.0202237	0.00633572	-0.0278067
Q9ERV1	0.0220009	0.00106458	0.000455633	-0.0119311	0.0281931	-0.00783126	-0.0358279	0.010993	-0.0408717	-0.040726
Q9ES28	0.0236926	-0.00827539	-0.0045885	-0.00630228	0.0474316	0.0050461	0.0224705	-0.0192696	0.0211166	-0.0311452
Q9ES46	-0.0200741	-0.0326758	-0.00691533	0.00924185	-0.00376554	0.00148623	0.0358044	-0.0113773	-0.0309119	0.0186463
Q9ES74	0.0301672	-0.0110743	0.0153464	-0.0202323	-0.0205431	0.00425211	0.0145911	0.00660978	-0.00945014	0.0142828
Q9ESB3	-0.0271305	0.00860289	-0.00605798	0.0344451	0.0241953	-0.0198702	0.00694559	0.0203822	0.0331009	0.035618
Q9ESM6	0.0158436	-0.0277071	0.0255153	-0.0362863	0.00987432	0.00228561	0.0225843	-0.016766	0.0161118	0.000956744
Q9ESP1	0.0115793	0.0215111	-0.0472916	-0.0162817	-0.0059031	0.0105678	0.00322132	-0.00430366	0.0030431	0.00228431
Q9EST5	0.026122	-0.00960454	0.0260434	0.000712321	-0.0146653	-0.0378766	0.000841614	-0.0131973	-0.0275475	0.000763885
Q9ESV0	-0.0217349	0.01654	0.0174751	-0.0315447	-0.00643915	-0.0226654	0.0182539	0.0175224	-0.00226516	-0.0244759
Q9ESX5	-0.0154282	-0.00885168	0.0463614	0.00333475	-0.0305492	0.00577009	0.00111236	-0.0216902	0.0182494	0.00201919
[truncated: 218 more rows]

## Sheet: Liver Vascular Surface
variable	PC1	PC2	PC3	PC4	PC5	PC6	PC7	PC8	PC9	PC10
P51885	-0.0338214	0.0513625	0.00491967	0.0224279	-0.00620381	0.00290009	-0.00183106	0.0156468	-0.0603798	-0.00386891
O88322	-0.0206808	0.0425027	-0.0114319	0.0194093	-0.00851263	-0.0746593	0.0214859	0.0390617	-0.0255428	0.0556898
P82198	-0.0421542	0.0418034	-0.0133791	0.019361	-0.000336186	-0.018399	0.0113108	-0.0203077	-0.0179625	0.00539943
Q8BHC0	-0.0446302	6.87404e-05	0.0178473	0.0424227	-0.032915	-0.0385529	-0.00248262	-0.00128748	-0.0238593	-0.0171053
Q62165	-0.0102861	0.0500764	-0.0177431	0.0559331	0.0139585	-0.0440811	0.0450795	0.020104	0.00825951	0.0141248
Q8BLY1	-0.0358403	-0.0373773	0.0082031	0.0399034	0.00971446	-0.0404261	0.00378531	-0.0304368	-0.0285465	-0.0406648
Q01149	-0.028164	0.0413231	-0.00717397	0.0354966	0.00298491	0.0611893	0.00625829	0.00884695	0.0159945	-0.00184082
Q8CFX3	-0.0450659	-0.0115528	-0.000522817	0.0116585	-0.0275808	-0.0141721	0.0377317	0.0443437	0.0186399	0.0322376
Q61508	-0.0336045	-0.0434351	0.0190139	0.00501235	-0.011049	-0.0538459	0.033627	-0.0170123	0.0156227	0.015832
A2A8L5	-0.0388996	0.035848	-0.0138812	0.0323535	-0.00137496	-0.0285028	0.00825471	0.00919611	-0.0128148	-0.0395463
Q99JR5	-0.0369031	-0.00897211	-0.016544	0.0486368	-0.0126231	-0.0634566	0.0377031	-0.000601745	-0.0229404	0.0116519
Q99K41	-0.0416065	-0.0194797	-0.0195994	0.0173242	-0.0507916	-0.026669	0.0267733	-0.0476613	0.00971435	0.0280745
P06728	-0.0468689	-0.00622328	0.0270489	0.00120415	-0.000216259	-0.0406056	0.0127314	-0.0167744	-0.0335712	0.0197129
P10493	-0.0393578	0.0225217	0.0172492	0.0224853	-0.0703127	-0.00916262	0.0210024	-0.0145575	-0.0196435	-0.00118384
P01867	-0.0255774	0.044724	-0.0156855	0.00125577	0.0333649	-0.0539432	0.02883	-0.0277783	-0.0348234	-0.00804242
Q62000	-0.020232	0.0546391	-0.0149627	0.0405405	-0.00105657	0.00601684	0.0253167	-0.0141857	-0.0578457	-0.030953
Q924C6	-0.0161608	0.0543103	-0.00637393	0.0201585	0.0426314	-0.0715308	-0.00809849	-0.0184297	0.0158179	-0.0370271
P35330	-0.0413987	0.0301489	-0.000462902	0.0251228	-0.0274668	-0.06061	0.0171176	0.00907518	0.00546285	0.01449
Q01339	-0.0436516	0.0100719	0.022217	0.0431182	-0.0105294	0.0181817	-0.0126246	0.00605749	-0.0307015	-0.0194446
E9Q616	-0.0150772	0.0235555	-0.0524717	0.0214582	-0.0593225	0.0382622	0.041089	0.0147	-0.00284395	0.000353095
Q08481	-0.0368217	0.0208975	0.0165868	0.0337954	-0.069258	-0.0460065	0.00633154	-0.0281615	-0.0036143	0.00759807
Q1ERP8	0.010615	0.0281897	-0.0478725	0.0664	0.00939385	-0.0316571	0.0209067	0.00921978	-0.0247345	0.0281249
Q9Z0M6	-0.0297486	0.0380976	0.0250201	0.0191706	-0.00109435	-0.0830815	0.00188136	-0.00183149	-0.003948	0.00206915
Q8R5M8	-0.0184674	-0.0332973	-0.0236613	0.0537188	-0.0461873	-0.0291261	0.0277101	-0.0280088	0.0333931	0.0596753
A0A0A6YY53;F6TQW2;P01863;P01864;P01865	-0.0433217	0.0290226	-0.00622071	0.0150099	0.00947555	-0.0397773	0.0479353	-0.0206468	-0.0182233	0.00353403
P08607	-0.0210649	-0.0231411	0.04195	0.00722533	-0.0782509	0.0482417	0.0269738	0.0261181	-0.0234666	-0.000194374
P55292	-0.00768554	0.0478544	-0.0464606	0.0244059	-0.00244354	-0.0494358	0.0184155	-0.0369568	0.0118141	0.0159465
Q62009	-0.0173565	0.0457715	-0.0368176	0.0503763	-0.0145017	-0.0187682	0.0229739	-0.00609008	-0.00857865	0.0347099
P13020	-0.0458029	0.023263	0.0020517	0.0325056	0.00151141	-0.0463918	-0.0104862	0.00531757	-0.0178861	0.0194351
P01869	-0.0271324	0.021125	-0.0357394	-0.00162924	0.00834196	-0.0469095	0.031317	-0.0557886	-0.0204964	0.00531578
P14106	-0.0410207	0.0176085	-0.00926657	0.00998211	0.00217384	-0.0716283	0.0164382	-0.0289893	-0.0517887	-0.00591815
P35917	-0.0374863	0.0419487	0.0120497	0.0321181	-0.0243411	-0.0115802	-0.0408341	0.015064	-0.0116384	-0.0208117
P09581	-0.0235158	0.0633848	0.0226806	-0.000544751	0.0144707	0.000689734	-0.019297	-0.00422599	0.0025716	-0.0124708
P55302	0.0187159	0.0277872	0.0501085	0.0581974	0.00913013	-0.010301	0.00396357	-0.0230417	0.0251063	-0.0281256
P24063	-0.0230489	-0.034817	0.00953588	0.0418356	-0.019915	-0.0621642	0.0107456	-0.0839935	0.0103939	0.0213244
P32507	-0.0336636	0.0112219	-0.0221266	0.0228554	-0.0823098	0.00705944	0.0231284	0.0431929	0.023906	0.0394486
Q9QUM0	0.000359626	-0.0590044	-0.0209689	0.0132981	-0.0251507	-0.0443081	0.0420712	-0.0198108	0.0145727	0.0622028
P70194	0.0156834	0.0371449	-0.0320237	0.0315099	0.0356098	-0.0810611	0.0117921	-0.0111245	-0.0190457	0.0110076
P43025	-0.038309	0.018821	-0.0337553	0.00818025	0.0512594	-0.0201826	0.0392647	-0.0201487	0.0174402	-0.021788
Q08879	-0.035021	-0.0383991	0.012447	0.0344062	-0.04303	-0.0106302	-0.00102033	-0.0102622	-0.0078687	-0.0424704
A0A1L1SQU7	-0.0367572	-0.0264726	0.0208204	-0.0150145	-0.0567812	-0.0238432	0.0228645	0.0143084	-0.0463192	0.0120387
P08122	-0.0241496	-0.0103856	0.0445442	0.0513954	-0.0283674	0.00229953	-0.00371928	0.0369675	-0.0158962	-0.0127982
Q01705	-0.0438219	0.0105364	-0.0127011	0.0478725	-0.0216039	0.0138876	-0.0204938	-0.000557129	-0.0131876	-0.046199
A0A0B4J1G0	-0.0401821	0.0126948	0.0374205	0.0185257	0.0213444	-0.0529015	-0.00214645	-0.0100595	-0.011425	0.023021
Q61581	-0.0427795	-0.0123438	0.0264344	0.0376442	-0.0327335	-0.0265805	-0.0077112	0.000535225	-0.00417294	0.0172991
Q8BJD1	0.00605092	0.0549476	-0.0164364	0.0569741	-0.0396888	0.00425221	-0.0131985	0.00742311	0.0297984	-0.00456639
Q8VCC9	-0.0429865	-0.00301636	0.03514	0.036685	0.0203068	-0.0391093	0.00647899	0.00313661	-0.00173722	-0.0217133
Q02105	-0.0299111	0.0388828	0.019471	-0.00632922	-0.0362164	-0.0665038	0.00703219	-0.0132198	-0.0196967	-0.0250555
Q9DBX3	-0.0334686	0.032265	-0.013289	0.0512577	0.031145	0.00743236	0.0410467	-0.0106414	0.0178074	0.00512975
Q9QX15	-0.0352691	0.0254136	-0.00361951	0.0497309	0.0532352	-0.0357938	0.0155315	0.0123459	-0.0404257	-0.021002
A6H6E2	-0.0477106	0.0140462	0.0263346	0.020545	-0.0255056	-0.00373813	-0.01821	-0.0259959	-0.0104007	0.00571888
P97333	0.0144281	0.05223	0.018807	0.0156447	-0.0461271	-0.0698957	-0.00340643	-0.0296177	0.0295168	0.0204241
Q9QXP7	-0.040268	0.025655	-0.0136168	0.0156596	-0.0209005	-0.0105509	0.020332	0.0318721	0.00841618	0.0395607
P29533	-0.0315622	-0.0559987	0.00830382	0.0224939	0.00254047	-0.0373425	0.0101326	-0.0118585	-0.00723394	0.00703797
O89020	-0.029466	0.0202451	-0.0248764	0.0518312	-0.00840229	-0.0243165	-0.0263094	0.0213403	-0.0208479	-0.00687812
P01592	-0.0349797	0.0143258	-0.0394407	0.0056917	0.0178161	-0.0183026	0.0794237	0.0068153	-0.0123591	0.0263748
Q5FWI3	-0.0405864	-0.00262184	0.0112793	0.0591796	-0.0106644	-0.0408133	0.0168545	-0.0190954	0.0330122	-0.00942275
P28653	-0.00886297	0.0389108	-0.0442036	0.0140902	0.00512434	-0.0312301	0.0717272	-0.0462724	-0.0339017	0.0278778
Q99JT9	0.0369517	0.0259923	0.031276	0.0352162	-0.0163298	0.0102727	0.0624357	0.019225	0.0252585	-0.00876092
Q9DBB9	-0.029983	-0.0238867	0.028302	-0.00174001	-0.0751844	0.0230955	-0.000554839	0.0539279	0.0079784	0.026394
Q8K4G1	-0.0310762	0.0354534	-0.0171859	0.0522216	-0.0128368	0.0108831	0.0131297	0.0447655	0.0050426	0.0234492
P43406	-0.0241558	0.0213292	-0.0389632	0.0537679	0.0212354	-0.0507268	0.0478834	-0.0115939	-0.011188	-0.00371961
Q8CJH3	-0.0288873	0.00925858	0.0379664	0.00369257	-0.0359326	-0.0283635	0.0784975	0.0204311	-0.0173638	0.0197668
A2ARA8	0.00565925	-0.00376031	-0.0726425	0.0336553	-0.0324845	-0.00661841	0.0137769	0.00176636	-0.0156889	-0.00198836
Q8CFV4	0.0181137	0.0121207	-0.0625952	0.0162238	-0.0400466	-0.000671533	0.0549599	0.0144563	-0.00320702	0.00700843
Q9QWK4	-0.0394478	0.0112862	-0.026642	0.0030687	0.00843089	-0.0136161	0.0613681	-0.0384191	-0.0438232	0.0202851
Q9EPX2	-0.0432545	0.0201612	-0.0241778	0.0431214	-0.0130097	-0.0243946	-0.00106362	0.0274039	0.00581136	0.0130278
Q9WV91	-0.028809	0.0402212	-0.0226059	0.0164053	-0.0631209	0.0190983	-0.0400783	-0.0239977	0.0019353	-0.00533274
A0A075B663;P01723;P01726;P01727;P01728;P01729	-0.0426732	0.0279815	-0.000849939	0.0198564	0.0242384	0.0255762	0.00419227	-0.0464791	0.0220336	-0.0506973
O70458	-0.0360337	-0.030457	0.0111359	0.047677	-0.019284	-0.0555446	0.0128742	0.00165738	-0.0122754	0.00422822
O35598	-0.0388752	0.0194699	-0.0154131	0.0344218	-0.0501788	0.0278485	0.0259386	-0.0476869	-0.0117006	0.0136632
Q00560	-0.0424477	0.00626445	0.000197975	0.0372843	-0.029375	0.0191906	0.0263577	-0.0307695	0.0570674	-0.0142732
P33622	0.00853905	-0.0172714	-0.0569113	-0.050401	-0.0274686	-0.0513474	0.0237666	0.00109219	-0.026998	-0.00775541
Q8CFG9;Q8CG16	-0.0400465	0.0248781	0.0219876	-0.0161886	-0.00441823	-0.011296	0.00759494	-0.0188969	-0.0874202	0.000478215
Q9R0M4	-0.0121915	0.0545654	-0.0124874	-0.00770092	-0.0685453	-0.0393169	0.0202128	0.0154924	-0.00607053	0.0116799
P97447	-0.0175175	0.0424209	-0.0413866	0.0223805	-0.0281232	-0.00464719	0.0533113	-0.0262917	-0.00188002	0.0228259
Q8C310	-0.0402995	0.00440987	-0.0336145	0.0389714	-0.0168409	-0.0131332	-0.014214	-0.023794	-0.0239153	0.0216356
Q61739	-0.022312	-0.015283	-0.0510079	0.0338143	-0.000502952	-0.0387574	0.0531039	-0.0514077	0.0213419	0.0369769
Q02788	0.0121147	0.00811738	-0.0587348	0.00413526	0.0416369	0.0594572	0.0313019	-0.0280842	-0.0194677	-0.00661373
P03953	0.000533405	0.0488875	0.0227552	0.00552304	-0.0482194	-0.023283	0.0935271	0.0187553	-0.00466245	-0.0184353
P02463;Q63ZW6	-0.0303429	0.0114757	0.0315309	0.0479141	-0.063807	0.0102213	-0.00850434	0.0027882	0.0238582	-0.0266426
P97797	-0.0173921	-0.0102512	-0.0445009	0.0584766	-0.0335598	-0.0612145	0.0195081	-0.0157616	0.0271683	0.0263248
P50608	-0.0375178	0.0245225	-0.00555436	-0.00815228	-0.0563555	0.00191948	0.0545668	0.0370587	-0.0144536	0.0377744
O09127;P54761;Q60629	-0.037196	0.0388111	-0.017678	0.0281239	-0.0295279	-0.000314061	-0.00151908	-0.031386	0.0255257	-0.0334379
P15379	-0.023695	-0.0598583	0.00809071	0.0156463	-0.00175947	-0.0418205	0.00736331	-0.0303406	-0.00352982	-0.0261267
B5THE2	-0.0212711	-0.0212126	-0.0387378	0.0390962	-0.0291273	-0.0327897	-0.00999446	0.0543023	0.023707	0.0135654
Q3UQ28	0.0046347	0.0515466	-0.0101256	-0.0206453	-0.0439425	0.0583864	-0.0541653	0.0254417	-0.00554357	-0.0277528
P52795	0.0183708	0.0546551	-0.000907172	0.0017807	-0.0559501	-0.0142519	-0.00117965	-0.0453545	0.0119624	0.0124937
Q9WVH9	-0.0380584	0.0185529	2.13383e-05	-0.0189016	-0.0428575	-0.00259431	-0.0260451	0.0411406	-0.0178162	-0.0353668
P21570	-0.04734	-0.00783755	0.0161276	0.037846	0.0101624	0.0135512	4.51493e-05	-0.0240764	-0.00734874	-0.0391203
P15208	-0.031627	-0.0264222	-0.0234447	0.00156315	-0.0260251	0.0059722	0.0299774	-0.033249	0.0628401	0.0587863
Q04857	0.015461	-0.0021042	-0.0592485	0.0257289	-0.00113414	0.0604749	0.0177923	-0.0236317	-0.0319207	0.0134871
O35206	-0.0201813	0.0461359	-0.00927413	0.0544433	-0.0232474	0.0178665	-0.0172537	0.0091311	-0.0740963	-0.0146682
Q8R0T6	-0.0260069	0.0564618	0.000284348	-0.00581396	-0.00221104	-0.025614	-0.00533189	0.0224244	-0.0419813	0.0261709
P70387	-0.0312195	0.0286385	-0.0243254	0.0151697	-0.0752362	0.00258465	0.0331562	-0.0178227	0.0199208	0.0265665
P25118	0.0007901	0.0298041	0.0423674	0.0208655	-0.0538405	-0.0644456	-0.0781017	0.0310772	0.00503373	0.00951995
P98064	-0.0259087	-0.00752417	-0.0496572	0.0405598	0.0071826	-0.0471883	0.0191184	0.021134	-0.0427946	0.0206859
P02469	-0.0319414	0.0455053	-0.00497862	0.0209477	-0.0582979	-0.00271035	-0.00393536	-0.0030033	0.00535988	0.0069041
P11680	-0.0410391	-0.00660653	-0.0275298	0.042355	0.00492277	-0.0107889	-0.00398919	-0.00752537	-0.062837	-0.0225164
Q9D1N2	-0.0430765	0.0389467	-0.00758659	0.000792025	-0.0237452	0.0194569	-0.0352117	-0.0241042	-0.00218407	0.00947192
Q06890	-0.0437571	-0.0177697	0.042592	0.00100111	-0.0158459	-0.00276499	0.00925196	0.00691269	-0.0215458	0.00974759
Q62470	0.0111701	-0.00088851	-0.0536845	-0.0394752	-0.00357041	-0.0075975	0.0699298	-0.0185993	-0.0160766	-0.013467
P35918	-0.0250352	0.0575771	0.026552	-0.0102966	-0.028213	0.0134045	-0.00685345	-0.00647362	0.0119683	-0.0055732
O54724	-0.0217221	0.0333844	-0.0326832	0.0235818	-0.0882299	0.00238005	0.0295354	-0.00250271	-0.00229045	0.018718
P11688	-0.049002	-0.0053384	-0.0193761	0.0110267	-0.0302391	-0.0130804	0.0234885	0.0237449	0.00212992	0.00575602
P47878	-0.033633	0.00557317	0.0279767	0.0211539	-0.0341959	-0.072514	0.0229635	-0.0317246	0.00381024	0.0431466
P05532	-0.0393001	0.0342227	-0.0077495	0.0307846	-0.0318409	-0.00466332	-0.0327712	-0.0399313	-0.00959041	-0.0171223
O08602;O08603;O08604;Q9CZQ6;Q9JI58	-0.0304673	0.0416028	-0.0350131	-0.000213115	-0.0200061	0.023024	-0.00235546	0.0210788	0.012072	0.0229989
Q9QZ39	-0.0493096	0.0239246	-0.00830332	0.0170707	-0.0132063	0.00304027	-0.018322	0.0133515	-0.00160994	0.0109161
P98086	-0.0438917	0.00951531	-0.0011282	-0.00572606	0.0184349	-0.0765795	-0.0353988	-0.01601	0.0101024	-0.00966996
Q64314	-0.0417882	0.0309948	-0.0090602	0.0213503	-0.00827895	0.0116227	-0.000867579	-0.0337469	-0.0359028	-0.0155627
A0A140T8P5	-0.0197549	0.0341937	-0.0330388	-0.0287982	-0.0127971	-0.0286081	0.0690838	-0.00572386	-0.0680955	-0.0261964
P70180	0.0182263	0.0428413	-0.0332371	0.0165578	-0.00966215	-0.0836829	0.00190314	0.00610221	0.0282165	0.0392107
Q8R366	-0.0385332	0.018289	-0.0299115	0.0101008	-0.0373112	0.00138284	0.035578	-0.0111997	0.00652896	0.024257
Q5U462	0.0362547	0.0416599	-0.0317591	0.00129115	-0.0200954	-0.0305519	-0.00619079	-0.0176889	0.00598724	0.0342099
Q9Z0J1	0.00493299	-0.0067321	-0.0503209	0.0362609	-0.0615449	-0.0115419	0.0462518	-0.0302411	0.042303	0.0362731
A0A075B5P5;A0A1Y7VJN6;P03987	-0.0404354	0.0175487	-0.0103964	0.00216781	0.000674414	-0.0262689	0.0544676	-0.0425545	-0.0160422	0.0405204
P42703	0.020021	0.0581517	-0.0310049	0.0205436	-0.0185229	-0.0224861	0.00534015	0.0116198	0.0111792	-0.000242902
Q60590	-0.0393664	-0.0277878	0.0369108	0.0150298	-0.0132526	0.0102867	-0.00251485	0.0158869	-0.0252277	-0.0214008
Q3UH93	-0.0292851	0.0481758	0.000644711	0.0187076	-0.0286606	-0.0490934	0.0232869	0.0254008	0.00251389	0.0424146
Q9CYA0	-0.00756806	-0.00674344	0.0581687	0.0603473	-0.0321458	0.0126276	0.0246049	0.00449056	0.0340261	-0.0235028
Q9Z2A9	-0.0250884	-0.0253849	-0.0479625	0.0434104	0.00852607	-0.00623688	0.0348581	0.0158426	-0.0312808	-0.0205512
P97315	-0.0184323	0.0282448	-0.0371709	0.0342169	-0.0198831	-0.00402861	0.0531586	-0.0543033	-0.0581114	0.0451264
Q4LDF6	0.0216679	0.0244707	0.0541325	-0.026605	-0.0278345	0.0213576	0.0634132	-0.0193526	-0.0111274	0.0261704
P29699	-0.0300466	0.0315619	-0.0119926	0.0130839	0.00717478	-0.0362686	-0.00737831	0.0464791	-0.0281931	-0.00690943
Q7TQ62	0.0110106	0.0560252	-0.0128207	0.0398301	-0.00228946	0.0230999	0.00413679	0.0414916	0.0157869	-0.0181314
Q9D1H9	0.0161376	0.0406086	0.00268712	-0.0125163	0.025891	-0.0590105	-0.0224527	0.0141704	-0.0606576	-0.067097
Q8JZL3	0.0193699	0.0419085	0.024961	0.0526186	0.0295081	0.00564845	-0.0476986	-0.0262543	0.0350126	-0.00407352
P58022	0.00915363	0.0459338	0.0357254	0.00940036	-0.0298067	-0.0657032	-0.0293988	0.0494282	-0.014987	-0.0185218
Q62179	-0.0422299	0.00594884	0.0330508	0.0331314	-0.018567	-0.0334193	-0.0208931	0.020212	0.0197966	0.0287048
Q9R1V7	0.00212876	0.0379689	0.0398069	0.0289082	0.00133455	-0.0529576	0.0065979	-0.0241488	0.00664307	-0.0560194
Q640N1	-0.0344098	0.0341628	-0.00230531	0.000913474	-0.0279323	-0.0654757	-0.0345909	0.0159976	0.00713457	-0.00890802
Q9CZT5	-0.039885	0.024688	-0.00268285	0.00796061	-0.0328606	0.0165695	-0.0132016	0.031462	0.0143002	-0.00763646
P01872	-0.0329094	0.0131286	-0.0269372	-0.0013202	0.00958633	-0.00686064	0.083981	-0.0296323	-0.0530484	0.0325524
Q91Y47	-0.0493412	0.0158933	0.00841865	0.0206782	-0.0165416	0.00570771	-0.0316361	0.00674305	-0.0134327	-0.0291906
A2ARI4	-0.0176578	0.0500998	0.0129645	-0.00701028	-0.0300758	-0.0452807	-0.00907839	0.0622324	0.0143769	0.0193626
P12023	-0.029408	0.0245699	0.0246444	0.0268278	-0.0472175	-0.0734605	-0.0516477	-0.0128418	0.0061664	0.0287307
P56213	0.0202907	0.0282928	0.0511393	0.0473883	0.00927077	0.0148104	0.0383343	0.0105732	-0.00893663	-0.0385276
O88393	-0.0371934	0.0290685	0.00880119	0.000585905	-0.0505997	-0.0281246	-0.00801727	-0.00128643	0.0298533	0.0377969
Q925F2	-0.0434849	0.0131265	0.00864958	0.0257882	-0.0159384	-0.0224289	0.0330881	-0.0524368	0.0465437	0.0246805
Q9QZC2	-0.0395542	-0.0126507	-0.0147873	0.0360174	-0.0513641	0.0210998	-0.0320548	-0.0318746	-0.00553819	-0.0231895
Q18PI6	-0.0287194	-0.00379554	-0.0488633	0.0244073	-0.0432323	-0.0622364	0.00567113	-0.0305512	-0.00708896	0.000918784
P06909	-0.0432453	-0.0303276	0.0288764	0.00933826	-0.0204797	-0.0110048	0.0157158	0.00948558	-0.0195802	0.00262817
Q07079	-0.021339	0.0377033	0.0348031	-0.00658512	0.0543167	-0.0231144	0.0648978	0.00534618	-0.0184313	0.00931803
A0A0B4J1J7	-0.0320023	0.0288943	-0.0211521	-0.0226139	0.0515835	-0.00745263	-0.024333	-0.0738085	0.0133694	-0.00348809
Q9DBV4	-0.0255226	0.0439916	0.00910884	0.00644341	-0.0468442	-0.0427237	0.0140612	0.0484662	0.0332202	-0.0340541
O89103	-0.043289	-0.021868	0.0218515	0.0412432	-0.0288717	-0.0284825	-0.00324018	-0.00583039	-0.0118965	0.00159903
P35822	-0.047713	0.0158322	-0.0106923	0.0374998	-0.0219924	-0.0217113	-0.00920587	0.00752996	-0.0181599	-0.0195589
Q9EQU5	0.0294385	0.012095	0.0388409	0.0552246	-0.0310714	-0.00323673	0.0451701	0.0229412	0.036985	-0.0293156
Q62283	0.0220925	0.0178694	0.0289665	-0.0316691	-0.0680314	-0.00634498	0.0190525	-0.0650005	0.02934	0.0598302
Q8K5B2	0.0203862	0.0312933	0.056718	0.0323311	0.0372202	-0.000811947	0.0195177	0.00423113	0.00547608	-0.018664
Q9D1E6	0.0264373	0.00722631	0.0483391	0.0554557	-0.00804936	0.0351049	0.0104519	-0.00638222	0.0282458	-0.0204913
Q99PJ0	-0.00722316	-0.0379755	-0.0307167	0.0308458	-0.0568328	-0.0351282	0.0365837	-0.0179723	0.0251974	0.0553371
Q3TH73	-0.0106586	0.0491245	-0.00911344	-0.0117879	-0.0237354	0.0787846	-0.00378069	-0.0160779	-0.00553838	-0.050331
P70333	-0.00226902	-0.0435707	-0.00782621	0.0514123	-0.0545142	0.0402559	-0.0258167	-0.01058	0.0253372	0.0313212
A0A140T8M2	-0.0198476	0.0419169	-0.00931191	-0.0130497	0.0606616	0.00660535	0.0207355	-0.0223215	-0.0783569	-0.00372488
Q99MD9	-0.0195462	0.0443135	0.025669	0.0381845	0.0582205	0.0345336	-0.00163263	-0.00345219	-0.00519117	-0.0606313
P70663	-0.0283442	0.039461	-0.00891213	0.016069	0.0282212	-0.0591288	0.0321421	-0.0104608	0.0124972	0.0382638
Q03145	0.0130761	-0.00334023	-0.0560587	0.0245542	-0.0277951	0.0250162	0.0316457	0.0661595	0.0157626	-0.0394376
Q9JMD0	0.0182318	0.0325236	0.0532797	0.0359272	0.0268756	-0.032093	-0.00480059	0.0296086	-0.0313002	-0.0152403
Q62418	-0.0395492	0.0141605	0.00872797	0.0482909	-0.0146748	0.0143987	0.00645789	-0.0206884	0.00745576	0.053625
P51125	0.0261659	0.0153497	0.0436177	0.0618533	-0.029547	0.0119609	0.0113859	-0.00732485	0.0310722	0.0220359
Q8CG14	-0.0304207	-0.00635406	-0.0514197	-0.022042	-0.00543409	-0.0458885	0.0238518	0.0191568	-0.0390492	-0.000436406
O35453	-0.0241786	0.049312	-0.0113522	-0.0372651	-0.0124182	0.0312237	-0.0470705	0.000947204	-0.0181849	-0.0344538
Q8BHG2	0.0340315	0.0249172	0.0303226	0.0602826	0.00768012	-0.00215857	-0.00167782	0.00863812	-0.0344583	0.00109096
Q8CGF7	0.0295641	0.0360221	0.0276885	0.0549518	-0.0129109	0.00137844	0.0431657	0.00922199	0.0380379	-0.00824759
P63280	0.0373502	0.0238042	0.0018265	-0.0338407	-0.0568285	0.0119949	0.0648132	-0.00422734	-0.0119337	-0.0282512
A0A075B5N6;A0A0G2JGT0;A0A140T8M5;P84750	-0.0107331	0.0411637	-0.0206135	0.0455493	0.0653748	0.0263431	0.047842	-0.0240385	0.00744889	0.0289738
Q61398	-0.046022	0.0243054	-0.00324047	0.0104988	0.00237794	-0.00396327	-0.01646	-0.0311991	-0.00292204	-0.0226535
A0A075B5R5;P01806;P01807;P01808;P01810;P01812	-0.0344874	0.029153	-0.0110848	-0.0177718	0.0656568	-0.0523559	0.0300968	-0.0093797	-0.02432	0.0047777
O55111	-0.0303669	-0.0314811	-0.0263442	0.042113	-0.022197	-0.0465916	0.0438124	0.00367362	-0.00765977	0.0384854
Q64695	-0.0402008	-0.0283316	0.0325584	0.0287028	-0.00977101	-0.0106724	-0.0294018	-0.0126103	-0.00614318	-0.0301318
Q9DBC7	0.0249993	0.0343816	-0.0143846	0.0251435	0.0851428	-0.0305091	-0.0351837	0.012233	0.00504546	-0.00945625
P25976	0.023975	0.0255918	0.0409149	0.0458162	0.0491549	-0.0340349	-0.00165468	0.032056	-0.0076858	-0.0232932
Q9D711	0.0372187	0.0219191	0.0347413	0.0299113	-0.00600115	0.0399281	0.0537273	0.00623543	-0.0196219	0.0300286
Q6S9I3	-0.0401026	-0.00946765	0.0258655	0.0235433	0.00540032	-0.035426	0.0010119	0.0140278	-0.0512867	-0.0119778
Q9CRA0	0.022246	0.00831375	-0.0431795	0.0594551	0.0088323	0.0386318	0.0220261	-0.00843411	0.0319457	0.0345029
P05017	0.0314562	0.00920288	0.0129106	-0.0107909	-0.01806	-0.089155	0.00631014	0.0628215	-0.0185109	-0.062576
O70165	-0.0313941	0.00670105	-0.0503393	0.0121221	0.0284042	-0.0440532	0.0193298	0.0137011	-0.0267889	0.0320929
P32848	0.00345085	0.0509082	-0.000365966	-0.0381413	0.0290393	-0.0577149	-0.00893731	-0.00662752	-0.0140966	-0.0173144
Q80VP2	-0.0185394	0.0435099	0.0182485	0.045587	-0.0132922	0.0425491	-0.0389961	0.0258944	0.0368368	-0.038722
O54890	-0.0228842	-0.05097	-0.0165504	0.0386779	0.00923588	-0.0442911	0.0385241	-0.0250029	-0.00407531	5.16286e-05
Q9JHU2	0.0391165	0.0263786	0.00871675	0.058888	0.0153682	0.0152506	-0.00518074	-0.00709905	0.000144565	0.0350109
Q9EP71	0.0381931	0.0253292	0.0281546	0.0386821	0.0421658	0.00155933	0.0315373	0.0227459	-0.0155969	-0.0124779
P19137	-0.0243422	0.0403777	-0.0109248	0.0216496	-0.0055731	-0.026554	-0.0619817	0.0352361	-0.0182011	-0.0113694
Q9DBG5	0.0301146	0.029974	0.0465498	0.0256633	-0.0059939	0.0090603	0.0490077	0.0146925	-0.000472961	0.00931431
Q8K0D2	-0.0272314	-0.0299098	0.0597786	0.0103981	-0.00806471	-0.0179636	-0.010298	0.00179842	-0.00299844	0.0086185
O88783	-0.0427719	-0.0133868	-0.033009	0.0129504	-0.00396962	-0.0207796	-0.014642	0.03187	-0.040781	-0.00966758
A0A075B5T2;A0A0A6YWU3;P01796;P01797;P01799;P01801;P01803;P01804	-0.0311572	0.0289026	-0.0146609	-0.00822061	0.00735517	-0.022939	0.019953	-0.00238042	-0.0973376	0.0219813
B2RPV6	-0.0455262	-0.00877678	-0.0156864	0.0329458	-0.0137234	-0.0192054	-0.0142404	0.0104343	-0.0120504	0.00182578
O08532	-0.0355623	-0.0164294	-0.0323897	0.0162678	-0.0506495	-0.0548938	0.0482202	-0.00112643	-0.00246134	0.0219212
P47877	0.0343542	0.0364517	-0.0346664	0.00465995	-0.0258672	0.011818	0.0204305	0.0217391	0.0496102	0.0286825
Q6IRU2	-0.0415523	-0.0139941	0.00329541	0.0302497	0.0126229	-0.00800997	-0.00566353	0.0121163	-0.0238748	0.0160349
O89051	-0.00126306	0.0519883	0.022224	-0.0235463	0.0012188	-0.0763493	0.0175461	-0.0216883	0.0160175	-0.029296
Q60972	0.0268168	0.00885068	0.0454534	0.0426119	0.0321789	0.0240328	0.0160326	-0.0068337	-0.00892054	0.015304
P12025	-0.0393481	0.0317952	-0.00750918	0.0406399	0.0244716	0.00836355	0.00645568	0.0198738	-0.0477456	-0.00570159
P49182	0.0292123	0.0432401	0.012037	-0.0143687	-0.0046418	0.0545013	0.0226626	0.00620962	-0.0161513	0.0145563
Q6GU68	0.0216322	0.0439253	0.0207889	-0.0404086	-0.0493671	-0.00147353	0.0699349	-0.00206093	-0.0163547	-0.0204274
O35451	-0.0280028	-0.0456884	0.028225	0.022881	-0.0135937	-0.0137741	0.0177599	0.0529126	-0.0130661	0.0177464
P16294	-0.0443419	-0.00799509	0.0178508	0.0168157	-0.0385435	0.0205813	0.00908987	0.0241479	0.0261722	-0.00377727
Q60675	-0.0337441	0.0337511	-0.00958117	0.0143646	-0.0614616	0.0290641	0.0027104	0.00817582	-0.0472485	-0.040394
O35375	-0.0383851	-0.0229537	-0.0158786	0.0168951	-0.0169765	-0.0853457	0.00390127	-0.0204232	0.0159487	0.0205989
Q9CQG1	0.0465817	0.0117307	0.0249025	0.0315015	-0.0224316	0.00308267	0.000473749	-0.00947438	0.0139621	0.0300393
Q8BWW4	0.0300089	0.00184097	0.0438829	0.0155785	0.0165118	0.0221419	0.0528334	0.0115079	0.0181288	0.0438776
A0A075B5S2	-0.0335764	0.0355502	-0.0178503	0.0149309	0.0175701	0.00192052	0.0409799	0.043961	-0.0700798	-0.0109197
Q8CIZ8	-0.0255092	-0.0590986	-0.0161461	0.0071943	-0.0253775	-0.000897159	-0.00768645	0.000839174	-0.0231153	0.0290195
Q8VCP9	-0.000145074	0.0502644	-0.0414119	-0.0244523	-0.00231915	0.0384327	-0.00862114	-0.0181003	0.00279842	-0.0348954
Q8VI36	0.0182411	0.0348039	0.0388054	0.0321745	-0.0272888	0.00960169	0.0803471	-0.0130586	0.0450032	-0.0376822
Q8CG19	-0.0366479	0.0157856	-6.8571e-05	0.0318163	-0.0735033	-0.0295756	0.0453127	0.0194472	0.00729508	0.036752
Q61249	0.0252944	0.0311408	0.0487416	0.0202806	0.00375568	0.00954139	0.0543458	0.0150877	0.0183712	-0.0404887
Q07968	-0.0432441	-0.0106012	-0.0150793	0.0346998	0.0204201	-0.0171437	0.0149834	0.0253412	-0.0660451	-0.00136825
P98063	0.00514273	0.0436984	0.0455201	0.00110551	-0.0321452	-0.0418626	0.0462448	0.0297671	0.0463624	-0.0227681
Q06335	-0.0126019	0.0579765	-0.0395751	0.00369253	-0.0084595	0.00346847	-0.0158135	0.00250596	0.0278044	0.00095322
O54819	-0.0368529	0.0213913	0.0216902	0.0213695	0.0206002	-0.0680472	-0.0113798	0.0385597	-0.0322412	0.0340881
Q91YD9	0.00835768	0.0339801	0.043329	0.00406468	0.0667103	0.0061488	0.0733542	-0.00777731	0.0176936	-0.0248542
Q8JZV7	0.0442964	0.0191057	0.0137721	0.0109539	-0.0203136	0.00495176	-0.0337116	0.0241808	0.00334228	0.0274
Q9Z0U1	0.0254507	0.039361	0.0398812	0.0413541	0.00282209	-0.00157372	0.0408814	0.0241621	-0.0129553	0.0272195
O70309	0.0257593	-0.00131139	-0.0496461	-0.0105724	0.0222391	-0.0454863	0.0466684	-0.0139783	-0.0187793	-0.00420248
P50543	-0.0429749	-0.00574579	-0.000874407	0.00352728	-0.00410985	0.0018772	0.0398077	0.030051	-0.0402177	0.0373786
A0A075B5U4	0.00381444	0.0475472	-0.0165551	-0.03248	-0.0130915	-0.00406721	-0.035114	0.0126283	0.0153122	0.0203605
P12804	-0.0507638	0.00186497	0.011531	0.00621458	-0.000280373	-0.0189387	0.012432	-0.0128634	0.0250042	0.0124587
P15306	-0.0475617	-0.0180153	0.0209248	-0.00638479	-0.0165105	-0.0413107	0.00605915	-0.0146175	0.0208788	0.0285324
A0A0B4J1H7;A0A0B4J1H8	-0.0412301	0.0163868	-0.0269986	0.019785	-0.010683	0.00150251	0.0114014	-0.0222689	-0.0379792	-0.00563134
Q9DAU1	0.0361821	0.0256621	0.00395648	0.0612268	0.00946136	-0.0166482	0.00714816	0.0481173	0.0168217	0.0161309
Q61406	-0.0159055	-0.036305	0.0326946	0.0130271	-0.0551647	0.021617	0.000655309	0.0301463	-0.0118562	-0.0140009
Q63918	-0.0472273	0.0237446	-0.00274329	0.00457484	0.0106623	0.0174623	0.0271506	0.00292572	-0.0195811	-0.0091242
Q9QZS3	0.0301157	0.0414176	0.0210773	0.0154532	-0.0334031	0.0234982	0.00859652	-0.0409623	-0.00440345	0.0474561
Q61592	-0.0368027	0.0357299	0.00651896	-0.00683662	0.043984	-0.0587253	0.0212433	-0.0276548	0.0230778	0.025721
Q00651	0.0138534	0.017567	0.0481184	-0.0272471	0.000958621	-0.0221715	-0.053408	-0.0947529	0.00110746	-0.0150651
Q80X50	0.0351462	0.0164874	0.0362453	0.0277104	0.00593321	0.00500314	0.0605841	0.0462042	0.0347794	0.00434424
P08121	-0.00816873	0.0467304	0.0107518	-0.0365641	-0.0281843	-0.0148847	0.0365448	-0.0591015	-0.0351685	-0.00106495
P16882	-0.0201984	0.0547792	0.0173609	-0.0142214	-0.024354	0.0236845	0.0423459	0.00473377	0.0504822	0.0195982
Q9CS84	0.0282344	0.015195	-0.0188014	0.00836969	0.0585807	-0.0209259	0.0903965	-0.01342	-0.00164051	0.020233
A0A075B5R1	-0.00481859	0.0585008	-0.0335378	0.0287339	0.00672289	0.00689797	-0.0201317	-0.0110993	0.0294973	-0.00635071
Q9DBI0	-0.0315346	0.0371297	0.000102304	0.00421134	-0.0355225	0.0160708	0.0396866	8.48973e-05	0.0699818	0.0120622
P52800	0.0219127	0.050554	-0.0208712	0.0240559	-0.0113921	-0.0195283	-0.0364243	-0.021262	-0.00137346	-0.00453086
Q9EQI5	-0.0332126	-0.00240656	-0.045505	0.0384375	0.00217244	0.0300181	-0.0174872	-0.00252998	-0.0315134	-0.0401488
Q91XD2	0.0227685	0.0377036	0.0286684	0.0409335	-0.04058	-0.013617	-0.0262282	-0.0186672	-0.0244189	0.0343396
Q61584	0.0446057	0.017089	-0.0271807	0.00928392	-0.0181648	0.0281428	0.0290721	-0.00661546	0.0035344	0.0120462
Q9CWZ7	-0.0269825	0.0430817	0.00513016	0.0404102	0.00435294	0.0481117	0.0245177	0.0280079	-0.0433939	-0.0146251
A2RT60;Q9JIY5	0.0161244	0.0274303	0.0450416	0.0435572	-0.0341484	-0.0309182	0.00781372	0.0362398	0.0649967	0.0105861
Q8C4U3	0.0061803	0.0556488	-0.0292652	0.0224814	-1.81369e-05	-0.0485523	0.0235215	-0.0301127	-0.0216268	0.00142689
Q8VHY0	0.0267698	0.0445564	0.025571	-0.00229672	-0.0293225	-0.0341043	0.00233095	-0.0311033	-0.0136853	0.0151023
A0A075B5N7	-0.0161877	0.0319151	-0.0362167	-0.0100177	0.00838887	0.0217115	0.0211975	-0.0602264	-0.0827058	0.0512494
Q05816	0.0300022	0.0303356	0.0135508	0.0651841	0.0196614	-0.0462577	-0.00228236	-0.017084	0.0257724	-0.00107152
Q80WC7	0.0433136	0.0125762	-0.0220418	0.033807	0.0066287	0.0371777	0.0437312	0.016205	0.00612433	0.0120022
Q45VN2	-0.0424796	0.00520498	-0.0116202	0.0429403	-0.0186343	0.0105908	-0.0575503	-0.0263296	-0.0223177	0.0260337
O08692	-0.0183647	-0.0680659	0.01223	0.0204612	-0.0108758	-0.00201292	0.000794857	0.0131886	-0.00521444	-0.0134526
Q9JLT4	-0.038651	0.0193552	0.0351762	-0.00528003	0.0238318	-0.0296589	0.0243549	0.0133811	0.010451	0.0118481
A2AS37	0.00255025	0.0512949	-0.000980258	-0.0240055	0.00684463	-0.0552935	-0.015318	0.0252288	0.0117838	0.00772888
Q8VC52	0.041087	0.0244845	0.00175703	0.0145042	-0.0441373	0.0498421	0.0362835	-0.00836566	-0.0409422	-0.00635573
Q60973	0.0405576	0.016869	0.0159762	0.00196075	0.021712	0.0254113	0.0130901	-0.0183788	-0.0540988	0.0530648
Q9JL99	0.0178907	0.0227926	0.0602436	-0.000957586	-0.0229253	-0.0163863	0.020659	-0.0252187	-0.049603	0.0100509
Q3TLH4	0.0324997	0.0174894	0.024361	0.0533955	-0.0314668	0.00727848	0.0447596	-0.00871862	-0.00806002	0.00244041
Q69ZQ1	0.00376103	0.0613426	-0.0183444	0.00680275	0.00518125	-0.0134975	0.0223908	0.0243752	0.00688611	0.0585571
Q3UZ39	0.0250581	-0.0322152	0.0439061	0.0456356	-0.00276737	-0.0120531	0.0280369	0.0415205	-0.0167586	0.0100726
Q78PG9	0.0411589	0.0115775	0.0335654	0.00634536	0.00727901	0.0317882	-0.0267739	-0.0413678	-0.00618197	0.0511836
Q9R182	-0.00788265	0.0530879	-0.00616838	0.00759789	-0.0208353	-0.0212171	-0.0150649	0.0133597	0.0134248	-0.0029631
P54103	0.0304671	0.0382018	0.0171772	0.0575702	0.0221493	-0.0284222	-0.0186005	0.00994623	-0.00814071	-0.00341955
Q9EPL2	-0.00997323	0.0517374	-0.0244233	-0.0189517	-0.0192573	-0.0346255	-0.0241612	0.0188242	-0.0460891	-0.0393093
A0A1W2P6Q8;A0A1W2P7H4;A0A1W2P7S8;A0A1W2P7Z8;A0A1W2P855;Q6A068	-0.0153884	0.0450569	0.0292251	0.0269306	0.0505776	-0.0378796	-0.00171724	0.0690904	-0.025755	-0.0162375
Q8CH25	0.0401388	0.0202052	0.0143476	0.0443273	0.00709986	0.007412	0.0447972	-0.00683029	0.0334108	0.00874122
Q8BH43	-0.00610908	0.049338	-0.0189736	-0.00198724	-0.013525	-0.0184645	0.0280761	-0.0305287	0.00451265	0.0269513
Q8CJ61	-0.0233953	0.0402694	0.0032801	-0.0631865	-0.0128479	0.0396202	0.0129378	0.0113459	-0.00253032	-0.00452551
P83917	-0.0337641	0.0405243	-0.00830993	0.0315653	0.0252812	0.00533518	0.0506515	-0.0052588	-0.019251	0.0135497
Q00993	-0.0185742	0.0457744	0.0276635	-0.0186841	-0.0153293	-0.0402162	-0.0261026	-0.00640553	0.0486624	-0.0142888
Q8BJE2	-0.0113801	0.053357	-0.026009	0.0324824	0.0091429	-0.00931124	-0.0055123	-0.000820785	-0.0669544	0.0273058
Q91VN0	-0.0127102	0.0489136	-0.0119991	0.00221473	-0.0197834	-0.0391277	0.00353926	-0.0340371	0.0325225	0.070763
P19324	-0.0184371	0.0583741	0.000216062	-0.0229283	-0.00615809	-0.0296069	0.0322442	0.0234969	0.0252797	-0.034754
Q8BUK6	0.038591	0.0185577	0.0299712	0.010648	-0.0531201	0.0108623	0.00646579	-0.0333279	-0.0288649	0.0418465
P07214	-0.0132917	0.0282633	0.0424986	-0.0199332	0.0319598	-0.0498236	-0.031303	-0.0284867	-0.0191757	0.000985166
Q6NVF9	0.0372559	0.0218372	0.0476218	0.00724943	0.00481785	-0.00824502	-0.00530976	0.00177567	0.0433193	0.00256144
Q8K003	-0.0142977	0.0560999	0.0117047	0.0468519	0.0288468	-0.00872552	-0.0294828	-0.0199167	0.0206979	-0.0113025
O88746	0.0346246	0.0316288	-0.0227153	0.0425671	-0.0137868	0.0134702	-0.00220642	0.0185375	-0.0130269	0.0535286
Q9ESY9	0.0219879	0.0348372	-0.0129812	-0.0228888	-0.022028	1.5214e-06	0.04832	0.0351743	0.0284536	-0.0125506
O88653	0.0274769	0.0358671	0.017952	0.0346696	-0.0436397	-0.0019003	-0.0293267	-0.0498896	0.0111464	0.0376036
Q3UM45	0.0336009	0.0312613	-0.0100747	0.0467901	-0.0112994	0.0343997	-0.0164969	0.000590634	-0.00411599	0.0601915
Q9JIG7	0.0431341	0.0100205	0.00475805	0.0230533	-0.00281171	-0.00304281	-0.0272694	-0.0492918	0.0385332	0.033574
P97314	-0.0237374	0.0401983	-0.0078247	0.0143157	-0.0431997	0.00294885	0.0640403	-0.0273011	-0.00144023	0.0330126
Q8BKX1	0.0346883	0.0150569	0.0135133	0.0154028	0.0354988	-0.00803573	0.0215616	-0.0172771	-0.0492551	0.00660319
Q60754	-0.0293064	-0.0545199	0.0282646	0.0121725	0.00936492	-0.0138429	-0.00148723	-0.000363582	0.00354341	-0.0011732
P04441	-0.00713054	0.0484978	-0.0287436	-0.0290586	-0.00507629	-0.0663756	-0.0182281	-0.0394308	-0.00927377	0.0012507
Q9CZR8	-0.0452112	0.0095157	-0.0215854	-0.00204838	0.0075416	-0.00290838	0.0182287	0.00488776	0.00416012	0.0639881
P70232	0.010565	0.0231272	0.0472344	0.00142476	-0.0318561	-0.0199566	0.0240607	-0.0765738	-0.0499772	0.0479659
P09242	-0.0399964	-0.0104293	0.0442172	0.00920391	-0.0392819	0.00813497	0.00597742	0.00850495	-0.0183306	0.0213572
Q8R4V5	-0.0103617	0.0365888	0.0366235	8.33876e-05	-0.0688816	-0.00944076	0.00464904	-0.0265874	-0.0308776	0.00776018
Q9WVB0	-0.00514147	0.0425506	0.0313833	0.00482321	-0.0291392	0.0479485	-0.0861871	-0.000517806	-0.00294764	-0.00827818
P21440	0.0152556	0.0492099	-0.0307148	0.0410291	-0.0154093	0.0211227	-0.0311522	-0.00570474	0.000273391	0.0142717
Q6A028	0.0255167	0.0122251	0.0277576	-0.0420432	-0.0217583	-0.0471641	-0.0388135	0.0107705	-0.107242	0.00617906
Q61268	0.00675198	0.015953	-0.0670877	0.00931837	-0.0261897	-0.00211861	0.0223938	0.0355964	-0.0221156	-0.0315019
A0A075B5N4	-0.0321104	0.0215391	-0.03849	-0.030593	0.0174872	-0.0114873	-0.0390645	-0.0667168	0.0420385	-0.00477396
Q8CI32	0.0371194	0.0118369	0.0171431	-0.00378539	-0.0363461	0.0326377	0.0234413	-0.0202455	-0.0674141	0.0390482
Q8BHN1	-0.0287184	0.0425765	0.0206881	0.0402051	-0.0322097	0.0208942	0.0313982	0.00788131	-0.0175597	0.0207517
P70336	0.0322815	0.031171	0.0134915	0.027328	-0.010897	-0.0418079	-0.0304318	-0.0101145	-0.062472	0.0287002
Q6PH08	0.0395762	0.0117643	-0.00194212	0.0565718	-0.0232752	0.0406855	-0.0279192	-0.0106213	-0.015213	0.0379458
Q8CHH9	0.00113781	-0.000994974	-0.0619972	0.0120049	0.00293372	0.0340801	-0.0163718	-0.005936	-0.000613227	0.00563221
Q6PE01	0.0310747	0.0261634	0.0108524	-0.0173735	-0.0490353	-0.0154554	-0.0177832	-0.0184826	-0.0579019	-0.013737
Q8BH60	0.00412721	0.0221179	0.0544789	0.0212981	-0.0294813	-0.0100114	0.0496515	-0.0247199	0.0644695	-0.0689714
Q61464	0.0347912	0.00181701	0.0280705	0.0484494	-0.0363128	-0.0280148	0.00784229	-0.0199431	0.038681	-0.0198393
O70200	-0.0122368	0.0449443	-0.00565591	-0.00271718	-0.0311574	-0.0153827	0.00798976	-0.0199831	-0.0163827	0.0221633
Q9Z126	-0.0314564	-0.0536763	-0.00567255	0.0358495	0.0180285	0.00209546	-0.015983	0.020864	-0.00134861	0.00377393
O35691	0.034981	0.005593	0.0436171	-0.00732343	-0.0134536	-0.00918635	-0.0351654	-0.0462083	0.00474633	0.00323574
P28654	-0.0220708	0.0382064	-0.0384683	0.0286277	-0.0385492	0.00687792	0.0472729	-0.0360254	-0.0366934	0.00967195
Q91YT7	-0.0413048	0.0262365	0.0239968	-0.00345206	0.0192963	0.0327891	0.00884763	-0.0406691	0.0144761	-0.0408078
Q91VW5	0.026342	0.00380652	0.0431157	0.0689602	0.0196712	-0.00249012	-0.0257836	0.0271127	-0.0165445	0.00122098
P18340	-0.01066	-0.067742	0.00143235	0.0325148	0.0233743	-0.0185457	0.00150261	-0.013144	-0.00314942	-0.0308656
Q9DBS5	0.0341482	0.0143117	0.0370547	0.0427919	-0.024491	-0.043351	-0.032538	0.028961	0.0150818	0.00704779
Q9ET26	0.0321074	0.00862938	0.0444167	0.0318793	-0.0350949	-0.00794893	0.000984005	0.015411	0.039258	-0.0705192
G5E8K5	0.0367737	0.0184669	0.0115653	0.0114348	-0.064244	-0.00622768	0.0460122	0.0265057	0.0200715	-0.0119726
Q9D1C8	0.0326839	-0.00980049	-0.0179518	-0.0129988	-0.00799638	-0.0093451	0.0788257	0.00376708	-0.0783367	0.00649914
Q9R118	-0.0413119	0.0187538	0.0122843	-0.0151266	-0.00153797	-0.02648	0.0441711	-0.00709345	-0.0406367	-0.0103029
Q3THE2	0.013808	0.0246926	0.0477604	0.0405113	0.0126394	-0.02769	-0.0552693	-0.0120359	-0.0481282	0.0568394
P39039	-0.0526058	0.00218378	-0.00631071	0.00760798	-0.0222588	0.00254495	-0.000848106	0.0159504	-0.0318011	0.0142167
Q501J7	0.018704	0.0507103	0.00583889	0.0460799	0.00485653	0.00156602	-0.0297028	0.008956	-0.0278337	-0.0307654
Q9WU60	0.000839202	0.0414296	-0.029755	-0.0244257	0.0262117	-0.0766398	0.0139231	-0.00926718	0.0238663	0.0228623
Q6AW69	0.036844	0.00293883	0.00677778	0.063048	-0.000998601	0.0159507	0.00917852	0.00653345	0.0492938	-0.0575149
Q8R0Z6	-0.00342696	0.0364276	-0.0482941	0.00168954	0.0431446	0.0448573	-0.00862269	0.0161751	-0.0700558	0.0357937
O70258	-0.040261	0.0161407	0.0118416	-0.0398435	-0.0246974	0.0365353	0.0317939	-0.0517408	0.0115979	0.0192033
O88735	-0.0298844	0.0311078	0.0195221	0.0149524	-0.0540633	0.0488604	-0.00798091	-0.0212644	-0.00528258	0.0518627
P27656	0.00897315	-0.0194536	-0.0698211	0.0202563	-0.0195753	-0.0165526	0.0143056	-0.0250864	0.00611242	0.0224564
P57759	0.00565828	0.0360057	0.045223	0.0562886	-0.0161958	0.00548767	-0.0470714	-0.0369336	0.0226173	0.00267134
P26618	-0.0443195	0.00602784	0.0226205	0.0164324	-0.00976335	-0.00606038	0.0284083	-0.0239696	-0.0258529	0.00515064
Q91V61	0.0237588	0.0386863	0.0288192	0.00629692	-0.0119332	-0.0371014	-0.00594597	-0.0403581	-0.00938568	0.00191243
Q8C0Q2	0.0484403	-0.00560051	0.00786066	0.0435019	-0.00957703	-0.0275003	-0.00949497	0.00688822	-0.00606964	0.00358762
Q8BH97	-0.00190459	0.0495991	-0.00497114	-0.0180061	0.0119413	0.0139061	-0.0327171	0.0277982	0.0057711	0.0312907
Q61072	-0.0354867	0.012501	0.0335912	-0.0107577	-0.0396673	0.00794232	-0.00623822	0.0208165	-0.0798143	-0.0177367
O08585	-0.0360132	0.0228266	0.0316441	0.0442711	0.0176836	-0.0243146	-0.00111509	-0.0289737	0.0229347	0.00344942
Q9JHE3	-0.0360845	0.0283342	-0.00672169	-0.00888976	-0.0414586	-0.0189361	0.022079	0.0259233	-0.00813006	-0.0285038
P34928	0.00758124	0.0300835	-0.0542112	0.00999544	-0.0313348	0.0450579	0.00748529	-0.00308605	-0.0160396	0.0348336
Q9CWE0	-0.0198993	0.0151494	-0.0424962	0.00413834	-0.0417078	0.00545118	0.0329669	0.055363	0.0527577	0.055361
Q8QZY9	-0.0218995	0.0177036	0.0472428	-0.0296991	-0.0289311	0.00860366	-0.0637118	-0.00929858	-0.0569911	0.00155306
Q8C7G5	-0.0359338	-0.0162414	0.0279373	0.00512499	0.004826	-0.0196521	0.0349449	0.0362741	-0.0495765	0.0415443
Q61490	-0.0114539	-0.0114407	-0.0526522	0.00107401	-0.0846675	0.0164782	0.0428464	-0.0115282	0.03273	0.0356946
Q8C5W3	0.0426837	0.0276367	0.0351397	-0.00491533	-0.0154234	-0.00885385	-0.0108732	-0.0176924	-0.0226456	0.0291864
Q9JJN5	-0.0368783	-0.0194837	0.0265676	0.0153639	-0.0589784	0.0139568	-0.00284397	0.0521808	-0.0129821	0.015265
O88792	-0.0471517	-0.0166163	-0.0101365	0.00821703	-0.017809	0.0356526	-0.0106173	-0.0285802	0.0441397	-0.0177042
Q3UJB0	0.0142278	0.0391719	0.0479625	0.0160916	0.0562837	0.00150596	0.0554131	0.0178251	-0.0225437	0.0101389
Q61704	-0.0407219	-0.0204413	0.0382784	0.00403195	-0.0132272	-0.00364244	-0.00301005	0.0385025	-0.0452833	0.0115899
Q501J6	0.0338605	0.0187418	0.0255701	0.0214075	0.0646901	-0.0126285	0.0740931	-0.0076669	0.013615	-0.0321941
P04117	-0.0374591	0.0210016	-6.50411e-05	-0.0107139	-0.0465813	0.0280868	0.0140489	0.0366327	0.049912	0.015556
A0A075B5N3	-0.0310082	0.0198435	-0.0195868	-0.0330501	-0.00247033	0.0170141	0.0481751	0.0140504	-0.0469095	-0.025287
P28659	0.0254704	0.0323016	0.0458005	-0.0151241	-0.0338425	0.0270877	0.0606003	-0.0329503	-0.0212664	-0.0169175
P70452	0.0267743	0.0250399	0.0151127	-0.0457752	-0.0117321	-0.0382177	0.0743033	0.0333996	-0.0105671	-0.0656273
P10810	-0.0358702	-0.0337017	0.0133888	0.02946	-0.0013417	-0.0628025	0.0142533	-0.0286214	-0.0222641	0.0224359
P05064	0.0240039	0.0162412	0.043172	-0.0331535	-0.0282904	-0.0526907	0.00446531	-0.0220258	-0.0455894	-0.0393865
P97864	0.0332097	0.0221443	0.00510783	-0.030341	-0.0530671	-0.0252945	-0.0235853	-0.0732527	-0.001617	0.0202381
Q3UEB3	0.0255669	0.0241898	0.0481774	0.00717636	-0.0264899	-0.0299338	0.0580935	-0.00221798	0.0270845	-0.0615534
P46467	0.0403017	0.0157786	0.0352101	0.00449555	-0.0112353	-0.00725957	0.0611771	-0.0200514	0.0398215	0.00344
Q9Z1P8	-0.0460877	0.00532013	0.0174196	-0.0257591	-0.00963407	-0.00470838	-0.020673	0.00297401	0.0220591	0.0395231
Q8BJU0	0.0237025	-0.0285218	0.052104	0.0323462	-0.0371866	0.0195131	0.019747	0.0110916	0.0181191	-0.0176411
P26040	-0.0398749	-0.000746352	-0.0295624	0.0375027	-0.0318964	-0.0181164	0.00868558	-0.0302579	-0.0216494	-0.015604
P01837	-0.021818	0.00389423	-0.0554062	0.00945338	0.0138406	-0.0439425	0.0622798	-0.00402283	-0.0376052	0.0241
Q9DCK3	0.0278809	0.00890645	0.0138711	-0.0280254	-0.0247352	-0.0545059	0.0356196	0.00832107	-0.0899173	-0.0214272
Q9WVA2	0.0286564	0.0117386	0.0409367	0.041319	-0.031435	-0.000324831	0.0490903	-0.0247142	0.0702684	-0.0199035
O08583	0.0446851	0.00764406	-0.00342914	-0.0262048	0.00514335	-0.0241139	0.0224033	0.00827616	-0.00153304	-0.0266495
Q9DB34	-0.032949	0.0348211	0.016907	0.0435686	0.0248802	0.0189665	-0.00132304	-0.0386752	0.0010542	-0.0394497
P11862	0.0330015	0.0374525	0.0143868	0.00709506	-0.00496123	0.044176	0.0475998	-0.0351232	-0.0225891	0.0413681
P97379	0.0197402	0.029653	0.0519434	-0.00328895	0.0193984	0.0295449	-0.00813072	-0.0240109	-0.0734455	0.0455225
Q9CQ89	0.0175128	0.0256289	0.0328132	-0.0161354	-0.039848	0.00274644	-0.0266818	-0.0430589	-0.011111	-0.0138194
O55201	0.0310571	0.0315449	0.0318928	0.0189584	0.0234667	-0.0715489	-0.0230595	0.0219428	0.0161538	-0.0133736
A2ARZ3	-0.0504835	0.00175883	-0.0072116	0.00625001	-0.00225273	0.0327724	-0.00541951	0.0135819	-0.0162571	0.0158251
Q6NT99	0.0363612	0.0393941	0.0342591	-0.0126783	-0.0114695	-0.0188676	-0.0181116	-0.0163156	-0.023158	0.0291442
Q80V26	0.0236246	0.0200009	-0.0388816	0.00483267	0.00380245	-0.0117028	0.0309508	0.0161883	-0.00455641	0.0137565
Q8BRH0	-0.0252151	0.033492	0.0481406	-0.0267965	-0.0103563	0.0102323	-0.0233657	0.0148886	0.000202084	0.0103507
P42567	0.0145131	0.0232932	0.0491325	0.0150654	-0.0419498	-0.0194552	0.00900996	0.000934185	0.0840903	-0.0576326
O89110	0.0339101	0.00847233	0.0294257	-0.0454363	0.0508928	-0.0266684	0.0151746	-0.0203302	-0.0267653	0.00982498
P60334	0.0417825	0.0131756	-0.0112567	-0.0124378	0.0101595	-0.0376206	-0.0494791	0.0272651	-0.0600054	0.0121865
O70570	0.0120431	0.0487999	-0.0267629	0.0463472	-0.027105	-0.0291974	0.0351481	0.054701	0.00459269	0.0355554
Q9D6J6	-0.0347943	0.000833896	0.0479298	-0.00794622	0.0457046	-0.00108949	0.0158076	0.0103068	0.0396539	0.0330448
P52503	-0.0369501	0.0306482	0.024431	0.00360033	-0.0308162	0.0462858	0.017516	0.00361221	0.0480316	-0.039859
Q8R2U6	0.0261778	0.0348338	0.00636788	-0.0271445	0.0279384	-0.0722166	-0.0110253	0.0234748	-0.00785866	0.00986722
Q8BX10	-0.0217987	0.04915	-0.00255251	-0.0411798	-0.0447849	0.0248998	-0.0130643	-0.0261709	-0.0144386	0.0113013
P05063	0.0338234	0.0322741	0.0215378	0.0114355	-0.0442474	0.000945822	-0.0388082	0.0672554	0.00699789	0.0130037
Q71LX4	-0.00955071	0.0255655	-0.0555203	0.0121025	0.017009	0.0268165	0.00255151	0.0180479	-0.00550156	-0.0390192
Q6P9Q6	0.0137317	0.0228594	0.0521451	0.021413	-0.0494962	-0.0371897	-0.00366778	0.0476921	-0.0281254	0.0105321
P28661	-0.00857612	0.0351602	-0.0490595	-0.0337207	0.00400843	0.0341403	0.0362364	-0.0147215	-0.0111096	0.00767367
P23881	0.0332064	0.0451383	-0.019137	0.0162163	-0.00445947	0.0499003	0.0211283	0.0234935	-0.0335014	-0.00555447
Q9JIX0	0.0321168	0.00304323	0.0429169	0.0364112	-0.0394884	-0.010246	0.00940379	-0.0408105	-0.0419364	0.0376534
P97430	-0.0492763	0.0122072	0.00980216	0.0238859	-0.00479	-0.0028954	0.0245519	0.015591	-0.033898	-0.0109628
Q61074	-0.0293705	0.0271157	0.00801612	-0.031495	-0.0381611	-0.0170007	-0.0105429	0.0659495	0.015218	0.01736
Q9D1I5	-0.0306143	0.0168178	0.0459581	0.013798	0.0427932	-0.0460208	-0.00952193	0.0441311	0.00142781	0.0229163
Q91XU0	0.0405338	0.0269147	0.000246894	0.00671216	-0.00282669	-0.0295481	-0.0274938	-0.0505563	0.0052724	0.0469447
Q8R3K3	0.00665855	0.0595168	-0.00875778	-0.0139768	-0.0418107	0.0154033	-0.0440797	0.00789511	0.0107315	0.0022882
P09813	-0.0493809	0.00988218	-0.00475347	-0.00324404	-0.0143484	0.0243106	-0.00446341	0.01344	-0.0309127	0.00252764
Q8R1X6	0.0444197	-0.00414729	0.0146542	0.0454065	-0.0105622	-0.0173479	-0.0229668	-0.0243572	-0.0084955	0.0245413
P62878	-0.0361521	0.0300135	-0.00279718	-0.0353856	0.0225299	-0.0157988	0.0122915	-0.0196975	0.0406675	-0.0696652
Q8BKZ9	-0.0292598	0.0316123	0.0423613	-0.0365448	0.0126822	0.0297792	0.0135033	-0.00192718	-0.0285214	0.0546577
O54988	0.0276015	0.0100476	0.0452009	0.0296788	-0.0522737	0.0215064	0.0265482	-0.0111113	-0.0723848	0.00737757
P83870	0.0164591	0.000421372	0.0474928	-0.0354823	-0.0680605	-0.0171687	0.0303345	-0.00780871	0.0292921	0.00772534
Q8VDC1	0.0222404	0.0366569	0.019181	-0.00818359	-0.00925358	0.0135648	-0.0598875	-0.0142607	-0.0660544	-0.0418426
Q8JZX4	0.0333262	-0.00343795	0.0279212	0.0380201	0.017648	-0.0142036	0.0102491	-0.0355	-0.0493486	0.019421
P26350	-0.0258362	0.040587	0.00784278	0.0423788	0.0185963	0.041923	0.0310919	0.000114311	-0.00785913	0.0168206
Q9CQ79	0.0442137	0.0107009	-0.0128996	0.0347025	-0.0267258	0.00151526	0.0374598	-0.0176147	-0.00538284	0.000777096
P15392	0.0337545	0.00958383	-0.0278188	0.0015629	0.0354645	-0.0429257	-0.021657	-0.0710962	0.0589724	0.00761521
P49615	0.02811	0.0193914	0.00299725	-0.0398767	-0.030576	-0.0599939	-0.0145799	0.0515612	-0.000621326	-0.0127956
Q64449	0.0326554	0.00240121	0.0111024	-0.0357025	-0.0837834	-0.0100754	-0.0210021	-0.0236791	0.0117441	-0.00324084
Q9QZ06	0.0359858	0.0119203	0.00249954	0.0192645	-0.0197766	-0.0522773	-0.00653103	-0.0367964	-0.0102347	-0.0489069
P27784	-0.0509189	-0.00434115	0.0251724	0.0117841	0.00714389	0.0180541	-0.00805667	-0.00779652	-0.00482128	-0.0108667
Q9JK53	-0.0159232	0.041872	-0.03485	0.0391826	0.0112025	0.000101945	0.045989	-0.00762402	-0.0630089	-0.0146867
P21126	0.0325233	0.0133268	0.024891	0.0444034	-0.0116707	-0.0274647	-0.0531505	-0.0324532	-0.017678	0.0308538
P62071	-0.0376907	0.00416491	-0.00595414	-0.0532431	-0.0283557	-0.00308165	0.0130816	-0.00118559	-0.00998026	-0.0772874
Q1HFZ0	0.0343814	0.00800009	0.0292555	-0.0463341	0.0253994	0.0144293	0.0534062	0.0332747	-0.0233105	-0.00236082
A2AJI0	-0.0443953	-0.0134447	0.00650712	0.0296357	-0.00975594	-0.0276094	0.0180797	-0.0356529	-0.00295342	-0.00429235
Q9DB15	-0.0397276	0.00982872	0.0387339	-0.0111433	0.038092	0.010723	0.0354563	0.0304206	0.0301232	0.0183344
Q80UG2	0.0131443	-0.0310051	-0.0423207	0.00242367	-0.0549251	-0.0373557	0.0538527	-0.0210162	0.00976312	-0.0510016
Q9D5V6	0.0502655	-0.00125163	-0.0229875	0.0158415	0.00729317	-0.0244643	-0.00467929	-0.00423429	-0.00464674	-0.00467737
P18608	0.0400669	-0.0228202	0.0251208	0.0377872	0.0324281	0.00593558	0.0131085	-0.0466299	-0.0146745	0.0151783
Q9JLV6	0.0312464	-0.0197775	-0.00487002	0.00402416	0.0181981	-0.0164556	-0.00798683	0.0214125	-0.108463	0.0305374
Q62392	0.00616925	0.0361004	-0.0395935	-0.00335799	0.00517908	0.0189825	-0.0438235	0.0436174	0.0285061	0.0217548
Q6PHZ2	-0.0297651	0.0341907	0.00473851	-0.0419862	-0.0274823	0.0270965	0.0432131	0.0285266	0.0256018	-0.04147
A0A0N4SUH6;Q9CWZ3	0.0302619	-0.0116349	0.0319796	0.0490663	-0.00981416	-0.0485725	-0.0173119	0.0244449	0.0147992	-0.0384637
Q9CR51	0.0147486	-0.0365863	0.0481862	0.00705563	0.0233295	-0.0309866	0.0174889	0.031287	0.0398662	-0.0323257
Q8K3K8	0.0332351	0.012302	0.0199561	0.00219955	-0.0312523	0.0120875	-0.0338135	0.0441087	-0.0173411	0.0627111
Q8CD91	-0.0372533	0.0227397	-0.00450007	-0.028335	-0.0119323	-0.0705814	-0.0147729	-0.0621403	-0.0140197	0.00557829
P97434	-0.00495633	0.00319305	-0.05606	0.039847	0.0186729	-0.0189441	-0.0167251	0.0686131	-0.0264811	0.0361615
P41317	-0.0154408	-0.0220953	-0.0492366	0.0463826	0.0509555	-0.0536438	0.0316987	-0.0177217	-0.0219071	-0.00777866
Q00623	-0.0505729	-9.97256e-05	0.00219979	-0.00396332	0.00362832	0.00883139	0.0295718	0.0235805	-0.0537481	0.0082355
P28798	-0.010069	-0.024575	0.0540367	0.017144	0.0330503	0.000682089	0.059684	0.00138933	-0.0122139	-0.0320219
P48437	-0.0368613	0.000349263	0.0213563	-0.0272668	-0.0257777	-0.000534215	-0.024422	0.0292876	-0.00556292	-0.0584014
Q9QUM4	-0.00964543	-0.0485898	-0.0377062	0.0104029	-0.042818	-0.0259369	0.0321316	-0.0058021	-0.0135487	-0.00491301
Q9Z2E1	0.0418709	-0.000297405	-0.0178075	0.0271658	0.0145365	0.00951579	0.00284282	-0.0466144	0.00032059	0.0531183
P56183	-0.0359924	0.00491299	-0.0211385	0.0150983	0.00691477	-0.0123655	-0.022217	0.000311817	-0.0060491	-0.0884554
B2RXM2;Q8BG05	0.0454184	-0.0169312	0.00495388	0.0133819	0.00533423	-0.0145385	-0.00750504	0.00745432	0.0108122	0.00127317
A0A075B5R2	-0.0366233	0.000250749	-0.0071934	0.00399347	0.0310582	-0.00276922	0.0258195	-0.01363	-0.0336642	0.00158876
Q9D0J8	0.0389478	-0.00928746	0.00781259	0.0686568	0.0379112	0.0105547	0.0177354	0.00246466	0.0126775	-0.0040175
P28666	0.0268613	0.0386367	0.0261433	-0.00929686	-0.0234593	0.01287	0.0654607	0.0356312	0.0318404	-0.039993
P07310	-0.0338704	0.0346721	0.00803509	-0.00919893	-0.00947437	0.00684619	0.0181231	0.0158344	0.0252205	0.0623688
Q8C1B7	-0.0177424	0.0417097	-0.0197169	0.0213161	0.0108632	0.0648946	-0.0144206	-0.0559395	-0.0124848	-0.0573137
Q3V3R4	-0.0220669	-0.0130182	-0.048143	0.0376143	-0.00282352	-0.0504102	0.0583367	-0.0516159	0.026075	-0.00592301
Q8C2Q3	0.0171029	0.0378013	0.049457	0.0348636	0.00859476	-0.00904554	0.0136122	0.0160373	-0.0109353	0.0150798
Q9CQW3	-0.0369866	-0.0384965	0.0178584	0.00109949	-0.0118577	0.0415034	-0.00949444	-0.000926626	-0.0333841	-0.00162729
Q9JL15	-0.028366	-0.0255482	-0.0271074	-0.00354395	-0.0343366	-0.0177317	0.0723332	0.0288863	-0.00315185	-0.0557531
Q9WVA4	-0.0419895	0.0193254	-0.00618236	0.0238363	0.0153465	0.0231799	0.0463392	0.00934803	-0.0250451	-0.0321436
[truncated: 627 more rows]

## Sheet: Heart Vascular Surface
variable	PC1	PC2	PC3	PC4	PC5	PC6	PC7	PC8	PC9	PC10
[truncated: 716 more rows]

[truncated: 2 more sheets: Kidney Vascular Surface, Spleen Vascular Surface]
